# Supplementary material for: Phylogenomic Analysis of Cytochrome P450 Gene Superfamily and Their Association with Flavonoids Biosynthesis in Peanut (Arachis hypogaea L.)
Source: Genes (Basel). 2023 Oct 15;14(10):1944. doi: 10.3390/genes14101944 (PMC10606413; doi:10.3390/genes14101944)
Supplement: Supplementary file 1 [file genes-14-01944-s001.zip]

Archive with 17 entries (17 files):
- Figure S1.pptx
- Figure S2.pptx
- Figure S3.pptx
- Table S1.xlsx
- Table S10.xlsx
- Table S11.xlsx
- Table S12.xlsx
- Table S13.xlsx
- Table S14.xlsx
- Table S2.xlsx
- Table S3.xlsx
- Table S4.xlsx
- Table S5.xlsx
- Table S6.xlsx
- Table S7.xlsx
- Table S8.xlsx
- Table S9.xlsx
