# Supplementary material for: Phylogenomic Analysis of Cytochrome P450 Gene Superfamily and Their Association with Flavonoids Biosynthesis in Peanut (Arachis hypogaea L.)
Source: Genes (Basel). 2023 Oct 15;14(10):1944. doi: 10.3390/genes14101944 (PMC10606413; doi:10.3390/genes14101944)
Supplement: Supplementary file 1 [file genes-14-01944-s001.zip › Table S1.xlsx]

## Sheet: Sheet1
Table S1 Sequences of the primers used in this study.
Gene ID	Accession number	Forward primer (5'- 3')	Tm	Reverse primer (5'- 3')	Tm
AhCYP-1	Arahy.P3CRQW	CTCAAAATCCACGAAACCTCCT	56.54	CCCAACATCTACAGCCTCACC	57.46
AhCYP-2	Arahy.QM5IC5	GTTCATTACTTGTCTTACGGCT	54.79	CATTCTCGAAATTACGCTGT	53.76
AhCYP-3	Arahy.K1LFJJ	AGAGCACAAAGAGAACCCACAA	57.56	TCACTAACTCAGCTATTCCCCAC	57.57
AhCYP-4	Arahy.SGZ2CH	TTGTCGTTGTTTCTTCCCCTG	56.78	TACTGCTGTACCACCTTGTTCGT	57.77
AhCYP-5	Arahy.AYA1A5	GGTCCTCTTGGCACTCTTCC	56.94	ACCACCACCAGGTTTCGCT	56.96
AhCYP-6	Arahy.AM3FDB	CCTCAAGGATCACGACACCG	58.24	AACACCTGCTCGCCAACG	58.23
AhCYP-7	Arahy.D5PZ9F	CACCGCCAACCAACCATAG	55.62	GCCTGAAAAAGAGGACCCAC	55.3
AhCYP-8	Arahy.K8H9R8	GCGAAAGTAGCGGAGCAGTT	59.05	AAAGCCTTGGCAGAGAAAAGA	58.98
AhCYP-9	Arahy.8F7PE4	TCTGCCATCCGCCGTCTA	58.46	GCCTCCCCAAGCATCATCT	57.94
AhCYP-10	Arahy.9J8RGD	CGCCAAGACCAAGCACCTAA	58.46	AAGCCCTCGCATAACCCCT	57.88
AhCYP-11	Arahy.9P7KAZ	CTTTCCACCCAACGCATCAA	56.1	GCAAAAACTCAGTAACCACCGC	57.79
AhCYP-12	Arahy.XDA15Z	CCACCGTAGGGTCTTGCTCC	58.77	TTTCCTTCGCCAATTTTGTCAT	57.21
AhCYP-13	Arahy.35X7CR	CCTTGTCGTCGTTGTGTCCT	57.1	ACCTCGTCCCTTCGAGTTTC	56.7
AhCYP-14	Arahy.X1BDZQ	CTCGTGGTGGTTGTGTCCTC	56.74	TCTCTTAGTCTCGTCCTTTCGG	58.68
AhCYP-15	Arahy.Z630MX	CCGTCTCAACTCCTTCTTCG	57.33	GTGACATCTCCGTTATCCTGG	55.69
AhCYP-16	Arahy.1WY37S	TCTGCCATCCGCCGTCTA	58.46	GCCTCCCCAAGCATCATCT	56.94
AhCYP-17	Arahy.B6E5H4	TGGTCCCATTTTCTCACTCTACT	56.58	CTTTCTTAATCTCTTGGCTCCTG	57.47
AhCYP-18	Arahy.Q2BYIT	CCACGGGTTCATTCGATCT	55.9	CCTCTTCGGCTTGGCTATC	57.09
AhCYP-19	Arahy.Q2QWLN	AAATCCTGTTTGAGTTACCCTCC	55.3	GTTTATAGCCATATTCATTGTCCG	55.1
AhCYP-20	Arahy.57KEBM	TCACCACTTCCCCACCATAC	54.23	GAAAAAGATAAACCCTTAGAACCAT	53.78
AhCYP-21	Arahy.D84CI6	CGTGTCCAATCTTTCCAACCA	56.64	AATCTCCAATCTCAAAACCTCCTG	57.34
AhActin	Arahy.F72ACS	GTCATCGTCATCCTCTTCTC	55	CATTCCTGTTCCATTGTCAC	55.9
