# Supplementary material for: Phylogenomic Analysis of Cytochrome P450 Gene Superfamily and Their Association with Flavonoids Biosynthesis in Peanut (Arachis hypogaea L.)
Source: Genes (Basel). 2023 Oct 15;14(10):1944. doi: 10.3390/genes14101944 (PMC10606413; doi:10.3390/genes14101944)
Supplement: Supplementary file 1 [file genes-14-01944-s001.zip › Table S10.xlsx]

## Sheet: Sheet1
Table S10 Syntenic relationships between peanut and other three species.
Synteny CYPs ID in Arachis hypogaea	Synteny CYPs ID in three other species
arahy.Tifrunner.gnm1.ann1.0779KL.1	araip.K30076.gnm1.ann1.Araip.B2DCN.1
arahy.Tifrunner.gnm1.ann1.082PYS.1	araip.K30076.gnm1.ann1.Araip.44Q3I.1
arahy.Tifrunner.gnm1.ann1.08738Y.1	araip.K30076.gnm1.ann1.Araip.IG21E.1
arahy.Tifrunner.gnm1.ann1.08CWXL.1	araip.K30076.gnm1.ann1.Araip.0YG9Z.1
arahy.Tifrunner.gnm1.ann1.0K456L.1	araip.K30076.gnm1.ann1.Araip.N872L.1
arahy.Tifrunner.gnm1.ann1.0M9QLC.1	araip.K30076.gnm1.ann1.Araip.51AE7.1
arahy.Tifrunner.gnm1.ann1.0NG64P.1	araip.K30076.gnm1.ann1.Araip.6WP0C.1
arahy.Tifrunner.gnm1.ann1.0VZ5ZP.1	araip.K30076.gnm1.ann1.Araip.Y8HLM.1
arahy.Tifrunner.gnm1.ann1.0WTA7Q.1	araip.K30076.gnm1.ann1.Araip.5ZP6H.1
arahy.Tifrunner.gnm1.ann1.0Y92P4.1	araip.K30076.gnm1.ann1.Araip.NF709.1
arahy.Tifrunner.gnm1.ann1.0Y92P4.1	araip.K30076.gnm1.ann1.Araip.9ZC59.1
arahy.Tifrunner.gnm1.ann1.0YP240.1	araip.K30076.gnm1.ann1.Araip.7DT5A.1
arahy.Tifrunner.gnm1.ann1.12WBQG.1	araip.K30076.gnm1.ann1.Araip.64059.1
arahy.Tifrunner.gnm1.ann1.180H6H.1	araip.K30076.gnm1.ann1.Araip.0N6RB.1
arahy.Tifrunner.gnm1.ann1.180H6H.1	araip.K30076.gnm1.ann1.Araip.49GZ0.1
arahy.Tifrunner.gnm1.ann1.1G2EUX.1	araip.K30076.gnm1.ann1.Araip.EPG9T.1
arahy.Tifrunner.gnm1.ann1.1GK82V.1	araip.K30076.gnm1.ann1.Araip.XZ67B.1
arahy.Tifrunner.gnm1.ann1.1L1IBW.1	araip.K30076.gnm1.ann1.Araip.BJ1LC.1
arahy.Tifrunner.gnm1.ann1.1R2DUV.1	araip.K30076.gnm1.ann1.Araip.219HB.1
arahy.Tifrunner.gnm1.ann1.1SGL6Z.1	araip.K30076.gnm1.ann1.Araip.BYM6A.1
arahy.Tifrunner.gnm1.ann1.1WJI3I.1	araip.K30076.gnm1.ann1.Araip.CC4A1.1
arahy.Tifrunner.gnm1.ann1.1WY37S.1	araip.K30076.gnm1.ann1.Araip.0P3RJ.1
arahy.Tifrunner.gnm1.ann1.210MU5.1	araip.K30076.gnm1.ann1.Araip.219HB.1
arahy.Tifrunner.gnm1.ann1.221WPX.1	araip.K30076.gnm1.ann1.Araip.HF56B.1
arahy.Tifrunner.gnm1.ann1.24HCRC.1	araip.K30076.gnm1.ann1.Araip.UU39R.1
arahy.Tifrunner.gnm1.ann1.24HCRC.1	araip.K30076.gnm1.ann1.Araip.S80RQ.1
arahy.Tifrunner.gnm1.ann1.27TAQT.1	araip.K30076.gnm1.ann1.Araip.04ZYD.1
arahy.Tifrunner.gnm1.ann1.27TAQT.1	araip.K30076.gnm1.ann1.Araip.R5U41.1
arahy.Tifrunner.gnm1.ann1.2AN8JB.1	araip.K30076.gnm1.ann1.Araip.1JZ0D.1
arahy.Tifrunner.gnm1.ann1.2EZS4K.1	araip.K30076.gnm1.ann1.Araip.1Y1N6.1
arahy.Tifrunner.gnm1.ann1.2EZS4K.1	araip.K30076.gnm1.ann1.Araip.7E4DK.1
arahy.Tifrunner.gnm1.ann1.2HJ0TV.1	araip.K30076.gnm1.ann1.Araip.WJ7SC.1
arahy.Tifrunner.gnm1.ann1.2TV28S.1	araip.K30076.gnm1.ann1.Araip.ET7IL.1
arahy.Tifrunner.gnm1.ann1.2YDG1M.1	araip.K30076.gnm1.ann1.Araip.9603U.1
arahy.Tifrunner.gnm1.ann1.2Z80QE.1	araip.K30076.gnm1.ann1.Araip.FMC77.1
arahy.Tifrunner.gnm1.ann1.30WRGD.1	araip.K30076.gnm1.ann1.Araip.18CW0.1
arahy.Tifrunner.gnm1.ann1.33A95W.1	araip.K30076.gnm1.ann1.Araip.B0BC2.1
arahy.Tifrunner.gnm1.ann1.33A95W.1	araip.K30076.gnm1.ann1.Araip.GEY51.1
arahy.Tifrunner.gnm1.ann1.3475Q7.1	araip.K30076.gnm1.ann1.Araip.NF709.1
arahy.Tifrunner.gnm1.ann1.3475Q7.1	araip.K30076.gnm1.ann1.Araip.9ZC59.1
arahy.Tifrunner.gnm1.ann1.36LG4X.1	araip.K30076.gnm1.ann1.Araip.H1YK3.1
arahy.Tifrunner.gnm1.ann1.370AXC.1	araip.K30076.gnm1.ann1.Araip.PF40R.1
arahy.Tifrunner.gnm1.ann1.38X92K.1	araip.K30076.gnm1.ann1.Araip.FMC77.1
arahy.Tifrunner.gnm1.ann1.3B1CVE.1	araip.K30076.gnm1.ann1.Araip.9P3Y0.1
arahy.Tifrunner.gnm1.ann1.3D52X3.1	araip.K30076.gnm1.ann1.Araip.Q74TE.1
arahy.Tifrunner.gnm1.ann1.3GHL6G.1	araip.K30076.gnm1.ann1.Araip.B5SML.1
arahy.Tifrunner.gnm1.ann1.3GHL6G.1	araip.K30076.gnm1.ann1.Araip.A4X5Z.1
arahy.Tifrunner.gnm1.ann1.3M216F.1	araip.K30076.gnm1.ann1.Araip.NY5B8.1
arahy.Tifrunner.gnm1.ann1.3N5ITW.1	araip.K30076.gnm1.ann1.Araip.11WF7.1
arahy.Tifrunner.gnm1.ann1.3RGS9M.1	araip.K30076.gnm1.ann1.Araip.L18IM.1
arahy.Tifrunner.gnm1.ann1.46TCXF.1	araip.K30076.gnm1.ann1.Araip.JB4PG.1
arahy.Tifrunner.gnm1.ann1.48QVST.1	araip.K30076.gnm1.ann1.Araip.H625D.1
arahy.Tifrunner.gnm1.ann1.4A4I8X.1	araip.K30076.gnm1.ann1.Araip.R89HK.1
arahy.Tifrunner.gnm1.ann1.4EKW8A.1	araip.K30076.gnm1.ann1.Araip.4GL4W.1
arahy.Tifrunner.gnm1.ann1.4GD1W8.1	araip.K30076.gnm1.ann1.Araip.4GL4W.1
arahy.Tifrunner.gnm1.ann1.4UMK2V.1	araip.K30076.gnm1.ann1.Araip.KZ32L.1
arahy.Tifrunner.gnm1.ann1.4YX487.1	araip.K30076.gnm1.ann1.Araip.XWP57.1
arahy.Tifrunner.gnm1.ann1.51Q8IW.1	araip.K30076.gnm1.ann1.Araip.18CW0.1
arahy.Tifrunner.gnm1.ann1.570P5C.1	araip.K30076.gnm1.ann1.Araip.V01DZ.1
arahy.Tifrunner.gnm1.ann1.5ZLV04.1	araip.K30076.gnm1.ann1.Araip.9D5ER.1
arahy.Tifrunner.gnm1.ann1.5ZM60A.1	araip.K30076.gnm1.ann1.Araip.ES9ZE.1
arahy.Tifrunner.gnm1.ann1.64U7NV.1	araip.K30076.gnm1.ann1.Araip.9D5ER.1
arahy.Tifrunner.gnm1.ann1.66AX9V.1	araip.K30076.gnm1.ann1.Araip.T0UL3.1
arahy.Tifrunner.gnm1.ann1.69UQAR.1	araip.K30076.gnm1.ann1.Araip.IG21E.1
arahy.Tifrunner.gnm1.ann1.69VPM4.1	araip.K30076.gnm1.ann1.Araip.VL1E0.1
arahy.Tifrunner.gnm1.ann1.69VPM4.1	araip.K30076.gnm1.ann1.Araip.ZD9NB.1
arahy.Tifrunner.gnm1.ann1.69VPM4.1	araip.K30076.gnm1.ann1.Araip.YLP7A.1
arahy.Tifrunner.gnm1.ann1.6EUZ8B.1	araip.K30076.gnm1.ann1.Araip.RQB6B.1
arahy.Tifrunner.gnm1.ann1.6I4HZI.1	araip.K30076.gnm1.ann1.Araip.0N6RB.1
arahy.Tifrunner.gnm1.ann1.6I4HZI.1	araip.K30076.gnm1.ann1.Araip.49GZ0.1
arahy.Tifrunner.gnm1.ann1.6Z49LM.1	araip.K30076.gnm1.ann1.Araip.69M7X.1
arahy.Tifrunner.gnm1.ann1.70PRJ5.1	araip.K30076.gnm1.ann1.Araip.V86U2.1
arahy.Tifrunner.gnm1.ann1.74WYCB.1	araip.K30076.gnm1.ann1.Araip.XZ67B.1
arahy.Tifrunner.gnm1.ann1.77LVUR.1	araip.K30076.gnm1.ann1.Araip.T8GZM.1
arahy.Tifrunner.gnm1.ann1.7AD34F.2	araip.K30076.gnm1.ann1.Araip.5ZP6H.1
arahy.Tifrunner.gnm1.ann1.7AH9CA.1	araip.K30076.gnm1.ann1.Araip.P3UEF.1
arahy.Tifrunner.gnm1.ann1.7BG7FU.1	araip.K30076.gnm1.ann1.Araip.645FR.1
arahy.Tifrunner.gnm1.ann1.7IJ4L5.1	araip.K30076.gnm1.ann1.Araip.L18IM.1
arahy.Tifrunner.gnm1.ann1.7PFL6Q.1	araip.K30076.gnm1.ann1.Araip.22863.1
arahy.Tifrunner.gnm1.ann1.7PFL6Q.1	araip.K30076.gnm1.ann1.Araip.W7HFX.1
arahy.Tifrunner.gnm1.ann1.7PS9BN.1	araip.K30076.gnm1.ann1.Araip.F3W88.1
arahy.Tifrunner.gnm1.ann1.7PS9BN.1	araip.K30076.gnm1.ann1.Araip.B1BRC.1
arahy.Tifrunner.gnm1.ann1.7R7017.1	araip.K30076.gnm1.ann1.Araip.ET7IL.1
arahy.Tifrunner.gnm1.ann1.7V58Y4.1	araip.K30076.gnm1.ann1.Araip.9J75V.1
arahy.Tifrunner.gnm1.ann1.7XV9IT.1	araip.K30076.gnm1.ann1.Araip.BT3ZZ.1
arahy.Tifrunner.gnm1.ann1.7Z45GE.1	araip.K30076.gnm1.ann1.Araip.FIG1J.1
arahy.Tifrunner.gnm1.ann1.7Z45GE.1	araip.K30076.gnm1.ann1.Araip.13H0V.1
arahy.Tifrunner.gnm1.ann1.7Z5EGL.1	araip.K30076.gnm1.ann1.Araip.GV2Q0.1
arahy.Tifrunner.gnm1.ann1.84B366.1	araip.K30076.gnm1.ann1.Araip.UU39R.1
arahy.Tifrunner.gnm1.ann1.84B366.1	araip.K30076.gnm1.ann1.Araip.S80RQ.1
arahy.Tifrunner.gnm1.ann1.85G0UF.1	araip.K30076.gnm1.ann1.Araip.A9FKU.1
arahy.Tifrunner.gnm1.ann1.8F7PE4.1	araip.K30076.gnm1.ann1.Araip.21BTV.1
arahy.Tifrunner.gnm1.ann1.8L02XW.1	araip.K30076.gnm1.ann1.Araip.HD4P6.1
arahy.Tifrunner.gnm1.ann1.8US839.1	araip.K30076.gnm1.ann1.Araip.P3DTL.1
arahy.Tifrunner.gnm1.ann1.8XWS5Q.1	araip.K30076.gnm1.ann1.Araip.AI4WW.1
arahy.Tifrunner.gnm1.ann1.8ZP0HC.1	araip.K30076.gnm1.ann1.Araip.S5BKS.1
arahy.Tifrunner.gnm1.ann1.92UC5T.1	araip.K30076.gnm1.ann1.Araip.5Y3BS.1
arahy.Tifrunner.gnm1.ann1.96EPTX.1	araip.K30076.gnm1.ann1.Araip.7I2JX.1
arahy.Tifrunner.gnm1.ann1.97WH9V.1	araip.K30076.gnm1.ann1.Araip.R5BQR.1
arahy.Tifrunner.gnm1.ann1.98SW16.1	araip.K30076.gnm1.ann1.Araip.A4X5Z.1
arahy.Tifrunner.gnm1.ann1.9C0JE8.1	araip.K30076.gnm1.ann1.Araip.PGI83.1
arahy.Tifrunner.gnm1.ann1.9D2QNN.1	araip.K30076.gnm1.ann1.Araip.4Y1GF.1
arahy.Tifrunner.gnm1.ann1.9H79HM.1	araip.K30076.gnm1.ann1.Araip.XWP57.1
arahy.Tifrunner.gnm1.ann1.9J9RW8.1	araip.K30076.gnm1.ann1.Araip.H08KB.1
arahy.Tifrunner.gnm1.ann1.9P7KAZ.1	araip.K30076.gnm1.ann1.Araip.J51X4.1
arahy.Tifrunner.gnm1.ann1.9T187T.1	araip.K30076.gnm1.ann1.Araip.91DWG.1
arahy.Tifrunner.gnm1.ann1.9VYU45.1	araip.K30076.gnm1.ann1.Araip.11WF7.1
arahy.Tifrunner.gnm1.ann1.9VYU45.1	araip.K30076.gnm1.ann1.Araip.VM0ZL.1
arahy.Tifrunner.gnm1.ann1.9WXZ62.1	araip.K30076.gnm1.ann1.Araip.J51X4.1
arahy.Tifrunner.gnm1.ann1.A0NDKG.1	araip.K30076.gnm1.ann1.Araip.N872L.1
arahy.Tifrunner.gnm1.ann1.A0WXBW.1	araip.K30076.gnm1.ann1.Araip.44Q3I.1
arahy.Tifrunner.gnm1.ann1.A0WXBW.1	araip.K30076.gnm1.ann1.Araip.CV94V.1
arahy.Tifrunner.gnm1.ann1.AC0A7B.1	araip.K30076.gnm1.ann1.Araip.ZY8TR.1
arahy.Tifrunner.gnm1.ann1.AI0BYL.1	araip.K30076.gnm1.ann1.Araip.SB04G.1
arahy.Tifrunner.gnm1.ann1.AJ1Q9U.1	araip.K30076.gnm1.ann1.Araip.QP8NM.1
arahy.Tifrunner.gnm1.ann1.AMJH7D.1	araip.K30076.gnm1.ann1.Araip.22863.1
arahy.Tifrunner.gnm1.ann1.AMJH7D.1	araip.K30076.gnm1.ann1.Araip.W7HFX.1
arahy.Tifrunner.gnm1.ann1.AU0S52.1	araip.K30076.gnm1.ann1.Araip.5QU0A.1
arahy.Tifrunner.gnm1.ann1.AU8Y9Z.1	araip.K30076.gnm1.ann1.Araip.22863.1
arahy.Tifrunner.gnm1.ann1.AU8Y9Z.1	araip.K30076.gnm1.ann1.Araip.W7HFX.1
arahy.Tifrunner.gnm1.ann1.AXL13P.1	araip.K30076.gnm1.ann1.Araip.QP8NM.1
arahy.Tifrunner.gnm1.ann1.AYA1A5.1	araip.K30076.gnm1.ann1.Araip.JY2CI.1
arahy.Tifrunner.gnm1.ann1.AYA1A5.1	araip.K30076.gnm1.ann1.Araip.M5K02.1
arahy.Tifrunner.gnm1.ann1.B1N53D.1	araip.K30076.gnm1.ann1.Araip.S175R.1
arahy.Tifrunner.gnm1.ann1.B3NFFH.1	araip.K30076.gnm1.ann1.Araip.JB4PG.1
arahy.Tifrunner.gnm1.ann1.B5JY05.1	araip.K30076.gnm1.ann1.Araip.NNJ4A.1
arahy.Tifrunner.gnm1.ann1.B5QQYI.1	araip.K30076.gnm1.ann1.Araip.P3UEF.1
arahy.Tifrunner.gnm1.ann1.B6E5H4.1	araip.K30076.gnm1.ann1.Araip.0P3RJ.1
arahy.Tifrunner.gnm1.ann1.B8Y337.1	araip.K30076.gnm1.ann1.Araip.J1EWX.1
arahy.Tifrunner.gnm1.ann1.B9A644.1	araip.K30076.gnm1.ann1.Araip.E0IYQ.1
arahy.Tifrunner.gnm1.ann1.BH9RMT.1	araip.K30076.gnm1.ann1.Araip.T8GZM.1
arahy.Tifrunner.gnm1.ann1.BJL9W4.1	araip.K30076.gnm1.ann1.Araip.T6E4X.1
arahy.Tifrunner.gnm1.ann1.BU3786.1	araip.K30076.gnm1.ann1.Araip.0DH7Y.1
arahy.Tifrunner.gnm1.ann1.C34INF.1	araip.K30076.gnm1.ann1.Araip.WI0M1.1
arahy.Tifrunner.gnm1.ann1.C56IWK.1	araip.K30076.gnm1.ann1.Araip.H625D.1
arahy.Tifrunner.gnm1.ann1.C991XI.1	araip.K30076.gnm1.ann1.Araip.KXX24.1
arahy.Tifrunner.gnm1.ann1.C991XI.1	araip.K30076.gnm1.ann1.Araip.NPU4T.1
arahy.Tifrunner.gnm1.ann1.CC54W0.1	araip.K30076.gnm1.ann1.Araip.T1IGL.1
arahy.Tifrunner.gnm1.ann1.CE3PYG.1	araip.K30076.gnm1.ann1.Araip.U2LRD.1
arahy.Tifrunner.gnm1.ann1.CMKD6L.1	araip.K30076.gnm1.ann1.Araip.TS2QL.1
arahy.Tifrunner.gnm1.ann1.CNM5E0.1	araip.K30076.gnm1.ann1.Araip.S7EMP.1
arahy.Tifrunner.gnm1.ann1.CSQB0P.1	araip.K30076.gnm1.ann1.Araip.PY2X3.1
arahy.Tifrunner.gnm1.ann1.CTE8UD.1	araip.K30076.gnm1.ann1.Araip.B0BC2.1
arahy.Tifrunner.gnm1.ann1.D0DS2K.1	araip.K30076.gnm1.ann1.Araip.5QU0A.1
arahy.Tifrunner.gnm1.ann1.D1QJXV.1	araip.K30076.gnm1.ann1.Araip.KZ32L.1
arahy.Tifrunner.gnm1.ann1.D47ALZ.1	araip.K30076.gnm1.ann1.Araip.K6VWA.1
arahy.Tifrunner.gnm1.ann1.D4PHYG.1	araip.K30076.gnm1.ann1.Araip.N29PU.1
arahy.Tifrunner.gnm1.ann1.D59GD5.1	araip.K30076.gnm1.ann1.Araip.Q2LEY.1
arahy.Tifrunner.gnm1.ann1.D92ENK.1	araip.K30076.gnm1.ann1.Araip.T9LT0.1
arahy.Tifrunner.gnm1.ann1.D92ENK.1	araip.K30076.gnm1.ann1.Araip.71DTU.1
arahy.Tifrunner.gnm1.ann1.DB4GMR.1	araip.K30076.gnm1.ann1.Araip.V1CYC.1
arahy.Tifrunner.gnm1.ann1.DB7AVX.1	araip.K30076.gnm1.ann1.Araip.QK802.1
arahy.Tifrunner.gnm1.ann1.DB7AVX.1	araip.K30076.gnm1.ann1.Araip.M724S.1
arahy.Tifrunner.gnm1.ann1.DBN754.1	araip.K30076.gnm1.ann1.Araip.7FJ61.1
arahy.Tifrunner.gnm1.ann1.DK98W5.1	araip.K30076.gnm1.ann1.Araip.VL1E0.1
arahy.Tifrunner.gnm1.ann1.DK98W5.1	araip.K30076.gnm1.ann1.Araip.ZD9NB.1
arahy.Tifrunner.gnm1.ann1.DK98W5.1	araip.K30076.gnm1.ann1.Araip.YLP7A.1
arahy.Tifrunner.gnm1.ann1.DM8PJ8.1	araip.K30076.gnm1.ann1.Araip.S175R.1
arahy.Tifrunner.gnm1.ann1.E11MFK.1	araip.K30076.gnm1.ann1.Araip.ES9ZE.1
arahy.Tifrunner.gnm1.ann1.E2W35F.1	araip.K30076.gnm1.ann1.Araip.6WP0C.1
arahy.Tifrunner.gnm1.ann1.E313MA.1	araip.K30076.gnm1.ann1.Araip.11WF7.1
arahy.Tifrunner.gnm1.ann1.E313MA.1	araip.K30076.gnm1.ann1.Araip.Y4XCM.1
arahy.Tifrunner.gnm1.ann1.E3VCX4.1	araip.K30076.gnm1.ann1.Araip.S7EMP.1
arahy.Tifrunner.gnm1.ann1.E5ZLCP.1	araip.K30076.gnm1.ann1.Araip.F3W88.1
arahy.Tifrunner.gnm1.ann1.E6G4NP.1	araip.K30076.gnm1.ann1.Araip.04ZYD.1
arahy.Tifrunner.gnm1.ann1.E6G4NP.1	araip.K30076.gnm1.ann1.Araip.R5U41.1
arahy.Tifrunner.gnm1.ann1.E6IN6R.1	araip.K30076.gnm1.ann1.Araip.19H18.1
arahy.Tifrunner.gnm1.ann1.E8J0ZS.1	araip.K30076.gnm1.ann1.Araip.67S5I.1
arahy.Tifrunner.gnm1.ann1.E9QM6P.1	araip.K30076.gnm1.ann1.Araip.GEY51.1
arahy.Tifrunner.gnm1.ann1.E9QM6P.1	araip.K30076.gnm1.ann1.Araip.B0BC2.1
arahy.Tifrunner.gnm1.ann1.EER8WF.1	araip.K30076.gnm1.ann1.Araip.0EU6J.1
arahy.Tifrunner.gnm1.ann1.EHKI1X.1	araip.K30076.gnm1.ann1.Araip.VM0ZL.1
arahy.Tifrunner.gnm1.ann1.EI9KG2.1	araip.K30076.gnm1.ann1.Araip.J1EWX.1
arahy.Tifrunner.gnm1.ann1.EKA7CT.1	araip.K30076.gnm1.ann1.Araip.K6VWA.1
arahy.Tifrunner.gnm1.ann1.F136KG.1	araip.K30076.gnm1.ann1.Araip.447R4.1
arahy.Tifrunner.gnm1.ann1.F34SP4.1	araip.K30076.gnm1.ann1.Araip.V86U2.1
arahy.Tifrunner.gnm1.ann1.F62UT2.1	araip.K30076.gnm1.ann1.Araip.C0T71.1
arahy.Tifrunner.gnm1.ann1.F73TU2.1	araip.K30076.gnm1.ann1.Araip.V1CYC.1
arahy.Tifrunner.gnm1.ann1.F8T0MB.1	araip.K30076.gnm1.ann1.Araip.V01DZ.1
arahy.Tifrunner.gnm1.ann1.FD34N0.1	araip.K30076.gnm1.ann1.Araip.11WF7.1
arahy.Tifrunner.gnm1.ann1.FD34N0.1	araip.K30076.gnm1.ann1.Araip.Y4XCM.1
arahy.Tifrunner.gnm1.ann1.FPF4KE.1	araip.K30076.gnm1.ann1.Araip.5A2BY.1
arahy.Tifrunner.gnm1.ann1.FYP59N.1	araip.K30076.gnm1.ann1.Araip.JB3H0.1
arahy.Tifrunner.gnm1.ann1.G3X0L7.1	araip.K30076.gnm1.ann1.Araip.MI1DI.1
arahy.Tifrunner.gnm1.ann1.G5620Q.1	araip.K30076.gnm1.ann1.Araip.WT991.1
arahy.Tifrunner.gnm1.ann1.G691ZN.1	araip.K30076.gnm1.ann1.Araip.FIG1J.1
arahy.Tifrunner.gnm1.ann1.G691ZN.1	araip.K30076.gnm1.ann1.Araip.13H0V.1
arahy.Tifrunner.gnm1.ann1.G7VI5W.1	araip.K30076.gnm1.ann1.Araip.51AE7.1
arahy.Tifrunner.gnm1.ann1.GCF5QH.1	araip.K30076.gnm1.ann1.Araip.7J81A.1
arahy.Tifrunner.gnm1.ann1.GE9GZG.1	araip.K30076.gnm1.ann1.Araip.UU9QB.1
arahy.Tifrunner.gnm1.ann1.GI67CA.1	araip.K30076.gnm1.ann1.Araip.N5X74.1
arahy.Tifrunner.gnm1.ann1.GJ85WH.1	araip.K30076.gnm1.ann1.Araip.7E4DK.1
arahy.Tifrunner.gnm1.ann1.GLV5L5.1	araip.K30076.gnm1.ann1.Araip.64059.1
arahy.Tifrunner.gnm1.ann1.GM8EQZ.1	araip.K30076.gnm1.ann1.Araip.WI0M1.1
arahy.Tifrunner.gnm1.ann1.GS1HJ9.1	araip.K30076.gnm1.ann1.Araip.ZY8TR.1
arahy.Tifrunner.gnm1.ann1.GW438E.1	araip.K30076.gnm1.ann1.Araip.XS6NP.1
arahy.Tifrunner.gnm1.ann1.H82QG0.1	araip.K30076.gnm1.ann1.Araip.6PJ8B.1
arahy.Tifrunner.gnm1.ann1.H8DQQQ.1	araip.K30076.gnm1.ann1.Araip.EZ4HJ.1
arahy.Tifrunner.gnm1.ann1.HCI2BQ.2	araip.K30076.gnm1.ann1.Araip.PGI83.1
arahy.Tifrunner.gnm1.ann1.HD9YHD.1	araip.K30076.gnm1.ann1.Araip.NY5B8.1
arahy.Tifrunner.gnm1.ann1.HV242L.1	araip.K30076.gnm1.ann1.Araip.B2DCN.1
arahy.Tifrunner.gnm1.ann1.I0CI8T.1	araip.K30076.gnm1.ann1.Araip.642G1.1
arahy.Tifrunner.gnm1.ann1.I1XSYN.1	araip.K30076.gnm1.ann1.Araip.F3W88.1
arahy.Tifrunner.gnm1.ann1.I2ECPT.1	araip.K30076.gnm1.ann1.Araip.E0IYQ.1
arahy.Tifrunner.gnm1.ann1.IFA20P.1	araip.K30076.gnm1.ann1.Araip.BH5Q5.1
arahy.Tifrunner.gnm1.ann1.IFA20P.1	araip.K30076.gnm1.ann1.Araip.EMI9Y.1
arahy.Tifrunner.gnm1.ann1.IP1Y2C.1	araip.K30076.gnm1.ann1.Araip.MI1DI.1
arahy.Tifrunner.gnm1.ann1.IP1Y2C.1	araip.K30076.gnm1.ann1.Araip.GC0LN.1
arahy.Tifrunner.gnm1.ann1.J0SZIG.1	araip.K30076.gnm1.ann1.Araip.YL65Q.1
arahy.Tifrunner.gnm1.ann1.J5GSJM.1	araip.K30076.gnm1.ann1.Araip.65ZKW.1
arahy.Tifrunner.gnm1.ann1.J8Y94D.1	araip.K30076.gnm1.ann1.Araip.6PJ8B.1
arahy.Tifrunner.gnm1.ann1.JBW4ZX.1	araip.K30076.gnm1.ann1.Araip.KLT45.1
arahy.Tifrunner.gnm1.ann1.JCXG2J.3	araip.K30076.gnm1.ann1.Araip.WB5PP.1
arahy.Tifrunner.gnm1.ann1.JEM7HP.1	araip.K30076.gnm1.ann1.Araip.FIG1J.1
arahy.Tifrunner.gnm1.ann1.JEM7HP.1	araip.K30076.gnm1.ann1.Araip.13H0V.1
arahy.Tifrunner.gnm1.ann1.JL7EE1.1	araip.K30076.gnm1.ann1.Araip.C0T71.1
arahy.Tifrunner.gnm1.ann1.JX1GXL.1	araip.K30076.gnm1.ann1.Araip.39H92.1
arahy.Tifrunner.gnm1.ann1.K1LFJJ.1	araip.K30076.gnm1.ann1.Araip.JY2CI.1
arahy.Tifrunner.gnm1.ann1.K1LFJJ.1	araip.K30076.gnm1.ann1.Araip.M5K02.1
arahy.Tifrunner.gnm1.ann1.K44PA8.1	araip.K30076.gnm1.ann1.Araip.WBD2S.1
arahy.Tifrunner.gnm1.ann1.K44PA8.1	araip.K30076.gnm1.ann1.Araip.Z5JN9.1
arahy.Tifrunner.gnm1.ann1.K55MVY.1	araip.K30076.gnm1.ann1.Araip.91DWG.1
arahy.Tifrunner.gnm1.ann1.K8H9R8.1	araip.K30076.gnm1.ann1.Araip.21BTV.1
arahy.Tifrunner.gnm1.ann1.K9QGVV.1	araip.K30076.gnm1.ann1.Araip.Q25ER.1
arahy.Tifrunner.gnm1.ann1.KE4ULY.1	araip.K30076.gnm1.ann1.Araip.4L730.1
arahy.Tifrunner.gnm1.ann1.LBLX5B.1	araip.K30076.gnm1.ann1.Araip.BJ1LC.1
arahy.Tifrunner.gnm1.ann1.LE699N.1	araip.K30076.gnm1.ann1.Araip.GC0LN.1
arahy.Tifrunner.gnm1.ann1.LJPA30.1	araip.K30076.gnm1.ann1.Araip.HD4P6.1
arahy.Tifrunner.gnm1.ann1.LKT3FQ.1	araip.K30076.gnm1.ann1.Araip.Q2LEY.1
arahy.Tifrunner.gnm1.ann1.LR3XS4.1	araip.K30076.gnm1.ann1.Araip.ZF1D9.1
arahy.Tifrunner.gnm1.ann1.LR8YZ7.1	araip.K30076.gnm1.ann1.Araip.GC0LN.1
arahy.Tifrunner.gnm1.ann1.LR8YZ7.1	araip.K30076.gnm1.ann1.Araip.MI1DI.1
arahy.Tifrunner.gnm1.ann1.LW6UI8.1	araip.K30076.gnm1.ann1.Araip.BH5Q5.1
arahy.Tifrunner.gnm1.ann1.LW6UI8.1	araip.K30076.gnm1.ann1.Araip.EMI9Y.1
arahy.Tifrunner.gnm1.ann1.LXP1WJ.1	araip.K30076.gnm1.ann1.Araip.NF709.1
arahy.Tifrunner.gnm1.ann1.LXP1WJ.1	araip.K30076.gnm1.ann1.Araip.9ZC59.1
arahy.Tifrunner.gnm1.ann1.M1JRW6.1	araip.K30076.gnm1.ann1.Araip.S24CF.1
arahy.Tifrunner.gnm1.ann1.M38SQY.1	araip.K30076.gnm1.ann1.Araip.14ENN.1
arahy.Tifrunner.gnm1.ann1.M3F96W.1	araip.K30076.gnm1.ann1.Araip.NNJ4A.1
arahy.Tifrunner.gnm1.ann1.MA1Z2D.1	araip.K30076.gnm1.ann1.Araip.RZ9J2.1
arahy.Tifrunner.gnm1.ann1.MCM1YY.1	araip.K30076.gnm1.ann1.Araip.QX9UN.1
arahy.Tifrunner.gnm1.ann1.MD7XU0.1	araip.K30076.gnm1.ann1.Araip.WJ7SC.1
arahy.Tifrunner.gnm1.ann1.MG688V.1	araip.K30076.gnm1.ann1.Araip.T9LT0.1
arahy.Tifrunner.gnm1.ann1.MG688V.1	araip.K30076.gnm1.ann1.Araip.T6E4X.1
arahy.Tifrunner.gnm1.ann1.MG688V.1	araip.K30076.gnm1.ann1.Araip.71DTU.1
arahy.Tifrunner.gnm1.ann1.MPKI4V.1	araip.K30076.gnm1.ann1.Araip.B5SML.1
arahy.Tifrunner.gnm1.ann1.MR6WYG.1	araip.K30076.gnm1.ann1.Araip.WB5PP.1
arahy.Tifrunner.gnm1.ann1.MS4PPI.1	araip.K30076.gnm1.ann1.Araip.WT991.1
arahy.Tifrunner.gnm1.ann1.MT8FXZ.1	araip.K30076.gnm1.ann1.Araip.KXX24.1
arahy.Tifrunner.gnm1.ann1.MT8FXZ.1	araip.K30076.gnm1.ann1.Araip.NPU4T.1
arahy.Tifrunner.gnm1.ann1.N1DX8X.1	araip.K30076.gnm1.ann1.Araip.97Q18.1
arahy.Tifrunner.gnm1.ann1.N3C08T.1	araip.K30076.gnm1.ann1.Araip.AI4WW.1
arahy.Tifrunner.gnm1.ann1.NAXY0P.1	araip.K30076.gnm1.ann1.Araip.S24CF.1
arahy.Tifrunner.gnm1.ann1.NF142P.1	araip.K30076.gnm1.ann1.Araip.U1GC4.1
arahy.Tifrunner.gnm1.ann1.NSG19L.1	araip.K30076.gnm1.ann1.Araip.0N6RB.1
arahy.Tifrunner.gnm1.ann1.NSG19L.1	araip.K30076.gnm1.ann1.Araip.49GZ0.1
arahy.Tifrunner.gnm1.ann1.NT79F1.1	araip.K30076.gnm1.ann1.Araip.QX9UN.1
arahy.Tifrunner.gnm1.ann1.NXI5US.1	araip.K30076.gnm1.ann1.Araip.5Y3BS.1
arahy.Tifrunner.gnm1.ann1.NYMX1M.1	araip.K30076.gnm1.ann1.Araip.T6L7D.1
arahy.Tifrunner.gnm1.ann1.NYMX1M.1	araip.K30076.gnm1.ann1.Araip.0B2YQ.1
arahy.Tifrunner.gnm1.ann1.P3BMC7.1	araip.K30076.gnm1.ann1.Araip.S5BKS.1
arahy.Tifrunner.gnm1.ann1.P3G561.1	araip.K30076.gnm1.ann1.Araip.5I87W.1
arahy.Tifrunner.gnm1.ann1.P8VCWZ.1	araip.K30076.gnm1.ann1.Araip.3F7K7.1
arahy.Tifrunner.gnm1.ann1.PBH5UM.1	araip.K30076.gnm1.ann1.Araip.QK802.1
arahy.Tifrunner.gnm1.ann1.PBH5UM.1	araip.K30076.gnm1.ann1.Araip.M724S.1
arahy.Tifrunner.gnm1.ann1.PFDI3N.1	araip.K30076.gnm1.ann1.Araip.T9LT0.1
arahy.Tifrunner.gnm1.ann1.PFDI3N.1	araip.K30076.gnm1.ann1.Araip.T6E4X.1
arahy.Tifrunner.gnm1.ann1.PFDI3N.1	araip.K30076.gnm1.ann1.Araip.71DTU.1
arahy.Tifrunner.gnm1.ann1.PGGD94.1	araip.K30076.gnm1.ann1.Araip.UU39R.1
arahy.Tifrunner.gnm1.ann1.PGGD94.1	araip.K30076.gnm1.ann1.Araip.S80RQ.1
arahy.Tifrunner.gnm1.ann1.PK3IA3.1	araip.K30076.gnm1.ann1.Araip.KXX24.1
arahy.Tifrunner.gnm1.ann1.PK3IA3.1	araip.K30076.gnm1.ann1.Araip.NPU4T.1
arahy.Tifrunner.gnm1.ann1.Q2BYIT.1	araip.K30076.gnm1.ann1.Araip.97MNU.1
arahy.Tifrunner.gnm1.ann1.Q2QWLN.1	araip.K30076.gnm1.ann1.Araip.97MNU.1
arahy.Tifrunner.gnm1.ann1.Q94UE0.1	araip.K30076.gnm1.ann1.Araip.NNJ4A.1
arahy.Tifrunner.gnm1.ann1.Q94UE0.1	araip.K30076.gnm1.ann1.Araip.2056R.1
arahy.Tifrunner.gnm1.ann1.Q9F5SX.1	araip.K30076.gnm1.ann1.Araip.800CK.1
arahy.Tifrunner.gnm1.ann1.QJ0MNA.1	araip.K30076.gnm1.ann1.Araip.BH5Q5.1
arahy.Tifrunner.gnm1.ann1.QJ0MNA.1	araip.K30076.gnm1.ann1.Araip.7I2JX.1
arahy.Tifrunner.gnm1.ann1.QL4ZS9.1	araip.K30076.gnm1.ann1.Araip.HWV62.1
arahy.Tifrunner.gnm1.ann1.QP0P3V.1	araip.K30076.gnm1.ann1.Araip.QK802.1
arahy.Tifrunner.gnm1.ann1.QP0P3V.1	araip.K30076.gnm1.ann1.Araip.M724S.1
arahy.Tifrunner.gnm1.ann1.QQ1SRH.1	araip.K30076.gnm1.ann1.Araip.EZ4HJ.1
arahy.Tifrunner.gnm1.ann1.QW591P.1	araip.K30076.gnm1.ann1.Araip.HF56B.1
arahy.Tifrunner.gnm1.ann1.R5KZJD.1	araip.K30076.gnm1.ann1.Araip.04ZYD.1
arahy.Tifrunner.gnm1.ann1.R5KZJD.1	araip.K30076.gnm1.ann1.Araip.R5U41.1
arahy.Tifrunner.gnm1.ann1.R97G74.1	araip.K30076.gnm1.ann1.Araip.97Q18.1
arahy.Tifrunner.gnm1.ann1.RDBF7Y.1	araip.K30076.gnm1.ann1.Araip.2YY4D.1
arahy.Tifrunner.gnm1.ann1.RPFA7S.1	araip.K30076.gnm1.ann1.Araip.Q0F1R.1
arahy.Tifrunner.gnm1.ann1.RPLV4X.1	araip.K30076.gnm1.ann1.Araip.KLT45.1
arahy.Tifrunner.gnm1.ann1.RQ0VMS.1	araip.K30076.gnm1.ann1.Araip.FIG1J.1
arahy.Tifrunner.gnm1.ann1.RQ0VMS.1	araip.K30076.gnm1.ann1.Araip.13H0V.1
arahy.Tifrunner.gnm1.ann1.S3X3J8.1	araip.K30076.gnm1.ann1.Araip.VL1E0.1
arahy.Tifrunner.gnm1.ann1.S3X3J8.1	araip.K30076.gnm1.ann1.Araip.ZD9NB.1
arahy.Tifrunner.gnm1.ann1.S53NAY.1	araip.K30076.gnm1.ann1.Araip.Y8HLM.1
arahy.Tifrunner.gnm1.ann1.SCCY7D.1	araip.K30076.gnm1.ann1.Araip.KXX24.1
arahy.Tifrunner.gnm1.ann1.SCCY7D.1	araip.K30076.gnm1.ann1.Araip.NPU4T.1
arahy.Tifrunner.gnm1.ann1.SGZ2CH.1	araip.K30076.gnm1.ann1.Araip.JY2CI.1
arahy.Tifrunner.gnm1.ann1.SGZ2CH.1	araip.K30076.gnm1.ann1.Araip.M5K02.1
arahy.Tifrunner.gnm1.ann1.SND7WH.1	araip.K30076.gnm1.ann1.Araip.BT3ZZ.1
arahy.Tifrunner.gnm1.ann1.T2Z52M.1	araip.K30076.gnm1.ann1.Araip.T9LT0.1
arahy.Tifrunner.gnm1.ann1.T2Z52M.1	araip.K30076.gnm1.ann1.Araip.71DTU.1
arahy.Tifrunner.gnm1.ann1.T5ZVXW.1	araip.K30076.gnm1.ann1.Araip.44Q3I.1
arahy.Tifrunner.gnm1.ann1.TJSZ1F.1	araip.K30076.gnm1.ann1.Araip.R6JKD.1
arahy.Tifrunner.gnm1.ann1.TKQ768.1	araip.K30076.gnm1.ann1.Araip.Q2LEY.1
arahy.Tifrunner.gnm1.ann1.TMG43S.1	araip.K30076.gnm1.ann1.Araip.447R4.1
arahy.Tifrunner.gnm1.ann1.TML5XF.1	araip.K30076.gnm1.ann1.Araip.7J81A.1
arahy.Tifrunner.gnm1.ann1.TTT4AK.1	araip.K30076.gnm1.ann1.Araip.L6AG1.1
arahy.Tifrunner.gnm1.ann1.TY87ZU.1	araip.K30076.gnm1.ann1.Araip.N5X74.1
arahy.Tifrunner.gnm1.ann1.TYH77A.1	araip.K30076.gnm1.ann1.Araip.F6KVE.1
arahy.Tifrunner.gnm1.ann1.U2CXJI.1	araip.K30076.gnm1.ann1.Araip.JB3H0.1
arahy.Tifrunner.gnm1.ann1.U5WKYJ.1	araip.K30076.gnm1.ann1.Araip.Q0F1R.1
arahy.Tifrunner.gnm1.ann1.U7G3WQ.1	araip.K30076.gnm1.ann1.Araip.69M7X.1
arahy.Tifrunner.gnm1.ann1.U8Q65R.1	araip.K30076.gnm1.ann1.Araip.F6KVE.1
arahy.Tifrunner.gnm1.ann1.UD2091.1	araip.K30076.gnm1.ann1.Araip.G0H3V.1
arahy.Tifrunner.gnm1.ann1.ULT6DJ.1	araip.K30076.gnm1.ann1.Araip.VCI6Y.1
arahy.Tifrunner.gnm1.ann1.UP7AJF.1	araip.K30076.gnm1.ann1.Araip.GV2Q0.1
arahy.Tifrunner.gnm1.ann1.V40EJ3.1	araip.K30076.gnm1.ann1.Araip.TGF7T.1
arahy.Tifrunner.gnm1.ann1.V7MTQB.1	araip.K30076.gnm1.ann1.Araip.1Y1N6.1
arahy.Tifrunner.gnm1.ann1.V7MTQB.1	araip.K30076.gnm1.ann1.Araip.7E4DK.1
arahy.Tifrunner.gnm1.ann1.VAS5V1.1	araip.K30076.gnm1.ann1.Araip.0N6RB.1
arahy.Tifrunner.gnm1.ann1.VAS5V1.1	araip.K30076.gnm1.ann1.Araip.49GZ0.1
arahy.Tifrunner.gnm1.ann1.VFJD86.1	araip.K30076.gnm1.ann1.Araip.SB04G.1
arahy.Tifrunner.gnm1.ann1.VG2XB0.1	araip.K30076.gnm1.ann1.Araip.VL1E0.1
arahy.Tifrunner.gnm1.ann1.VG2XB0.1	araip.K30076.gnm1.ann1.Araip.ZD9NB.1
arahy.Tifrunner.gnm1.ann1.VG2XB0.1	araip.K30076.gnm1.ann1.Araip.YLP7A.1
arahy.Tifrunner.gnm1.ann1.VHEE5Y.1	araip.K30076.gnm1.ann1.Araip.R6JKD.1
arahy.Tifrunner.gnm1.ann1.VN8AVF.1	araip.K30076.gnm1.ann1.Araip.E0IYQ.1
arahy.Tifrunner.gnm1.ann1.VNK22G.1	araip.K30076.gnm1.ann1.Araip.VL1E0.1
arahy.Tifrunner.gnm1.ann1.VNK22G.1	araip.K30076.gnm1.ann1.Araip.ZD9NB.1
arahy.Tifrunner.gnm1.ann1.VNK22G.1	araip.K30076.gnm1.ann1.Araip.YLP7A.1
arahy.Tifrunner.gnm1.ann1.VQIY2H.1	araip.K30076.gnm1.ann1.Araip.642G1.1
arahy.Tifrunner.gnm1.ann1.VRM8BV.1	araip.K30076.gnm1.ann1.Araip.TS2QL.1
arahy.Tifrunner.gnm1.ann1.VV0UJ5.1	araip.K30076.gnm1.ann1.Araip.645FR.1
arahy.Tifrunner.gnm1.ann1.VVP2QU.1	araip.K30076.gnm1.ann1.Araip.QK802.1
arahy.Tifrunner.gnm1.ann1.VVP2QU.1	araip.K30076.gnm1.ann1.Araip.M724S.1
arahy.Tifrunner.gnm1.ann1.W1ASYG.1	araip.K30076.gnm1.ann1.Araip.5EG7I.1
arahy.Tifrunner.gnm1.ann1.W3WWNZ.1	araip.K30076.gnm1.ann1.Araip.Q25ER.1
arahy.Tifrunner.gnm1.ann1.WA1FX5.1	araip.K30076.gnm1.ann1.Araip.11WF7.1
arahy.Tifrunner.gnm1.ann1.WFM3MS.1	araip.K30076.gnm1.ann1.Araip.67S5I.1
arahy.Tifrunner.gnm1.ann1.WGK629.1	araip.K30076.gnm1.ann1.Araip.3F7K7.1
arahy.Tifrunner.gnm1.ann1.WHJ9X6.1	araip.K30076.gnm1.ann1.Araip.Z53WS.1
arahy.Tifrunner.gnm1.ann1.WIE6UT.1	araip.K30076.gnm1.ann1.Araip.CC4A1.1
arahy.Tifrunner.gnm1.ann1.WK1TYZ.1	araip.K30076.gnm1.ann1.Araip.L6AG1.1
arahy.Tifrunner.gnm1.ann1.WMM9KJ.1	araip.K30076.gnm1.ann1.Araip.T6E4X.1
arahy.Tifrunner.gnm1.ann1.WNL5D9.1	araip.K30076.gnm1.ann1.Araip.6V837.1
arahy.Tifrunner.gnm1.ann1.X3HSHJ.1	araip.K30076.gnm1.ann1.Araip.T6L7D.1
arahy.Tifrunner.gnm1.ann1.X3HSHJ.1	araip.K30076.gnm1.ann1.Araip.0B2YQ.1
arahy.Tifrunner.gnm1.ann1.X7DVP8.1	araip.K30076.gnm1.ann1.Araip.7FJ61.1
arahy.Tifrunner.gnm1.ann1.X8HWK3.1	araip.K30076.gnm1.ann1.Araip.EPG9T.1
arahy.Tifrunner.gnm1.ann1.X9FN5M.1	araip.K30076.gnm1.ann1.Araip.T5326.1
arahy.Tifrunner.gnm1.ann1.XD4R0P.1	araip.K30076.gnm1.ann1.Araip.22863.1
arahy.Tifrunner.gnm1.ann1.XD4R0P.1	araip.K30076.gnm1.ann1.Araip.W7HFX.1
arahy.Tifrunner.gnm1.ann1.XDA15Z.1	araip.K30076.gnm1.ann1.Araip.S5EJ7.1
arahy.Tifrunner.gnm1.ann1.XDA15Z.1	araip.K30076.gnm1.ann1.Araip.B1BRC.1
arahy.Tifrunner.gnm1.ann1.XFV150.1	araip.K30076.gnm1.ann1.Araip.YL65Q.1
arahy.Tifrunner.gnm1.ann1.XPY7J2.1	araip.K30076.gnm1.ann1.Araip.5I87W.1
arahy.Tifrunner.gnm1.ann1.XS7PLW.1	araip.K30076.gnm1.ann1.Araip.BH5Q5.1
arahy.Tifrunner.gnm1.ann1.XS7PLW.1	araip.K30076.gnm1.ann1.Araip.EMI9Y.1
arahy.Tifrunner.gnm1.ann1.XS9ZXI.1	araip.K30076.gnm1.ann1.Araip.TGF7T.1
arahy.Tifrunner.gnm1.ann1.XYZ5G8.1	araip.K30076.gnm1.ann1.Araip.WS1DN.1
arahy.Tifrunner.gnm1.ann1.Y93W5A.1	araip.K30076.gnm1.ann1.Araip.BYM6A.1
arahy.Tifrunner.gnm1.ann1.YI1B95.1	araip.K30076.gnm1.ann1.Araip.9603U.1
arahy.Tifrunner.gnm1.ann1.YQ5RXI.1	araip.K30076.gnm1.ann1.Araip.Q74TE.1
arahy.Tifrunner.gnm1.ann1.YQLI8B.1	araip.K30076.gnm1.ann1.Araip.Z3978.1
arahy.Tifrunner.gnm1.ann1.YRF88J.1	araip.K30076.gnm1.ann1.Araip.NF709.1
arahy.Tifrunner.gnm1.ann1.YRF88J.1	araip.K30076.gnm1.ann1.Araip.9ZC59.1
arahy.Tifrunner.gnm1.ann1.YW8AM8.1	araip.K30076.gnm1.ann1.Araip.NNJ4A.1
arahy.Tifrunner.gnm1.ann1.YW8AM8.1	araip.K30076.gnm1.ann1.Araip.2056R.1
arahy.Tifrunner.gnm1.ann1.YXZ2NC.1	araip.K30076.gnm1.ann1.Araip.B5SML.1
arahy.Tifrunner.gnm1.ann1.YXZ2NC.1	araip.K30076.gnm1.ann1.Araip.A4X5Z.1
arahy.Tifrunner.gnm1.ann1.YY507R.1	araip.K30076.gnm1.ann1.Araip.KZ32L.1
arahy.Tifrunner.gnm1.ann1.Z1GZMD.1	araip.K30076.gnm1.ann1.Araip.9J75V.1
arahy.Tifrunner.gnm1.ann1.Z630MX.1	araip.K30076.gnm1.ann1.Araip.U1GC4.1
arahy.Tifrunner.gnm1.ann1.ZCE36N.1	araip.K30076.gnm1.ann1.Araip.G0H3V.1
arahy.Tifrunner.gnm1.ann1.ZIVF7P.1	araip.K30076.gnm1.ann1.Araip.RZ9J2.1
arahy.Tifrunner.gnm1.ann1.ZS0LC9.1	araip.K30076.gnm1.ann1.Araip.GEY51.1
arahy.Tifrunner.gnm1.ann1.ZW245F.1	araip.K30076.gnm1.ann1.Araip.A9FKU.1
arahy.Tifrunner.gnm1.ann1.056HEM.1	aradu.V14167.gnm1.ann1.Aradu.XT2G5.1
arahy.Tifrunner.gnm1.ann1.082PYS.1	aradu.V14167.gnm1.ann1.Aradu.9M8FI.1
arahy.Tifrunner.gnm1.ann1.08738Y.1	aradu.V14167.gnm1.ann1.Aradu.E4DRB.1
arahy.Tifrunner.gnm1.ann1.0AN8KE.1	aradu.V14167.gnm1.ann1.Aradu.MI3AU.1
arahy.Tifrunner.gnm1.ann1.0AN8KE.1	aradu.V14167.gnm1.ann1.Aradu.5F6FU.1
arahy.Tifrunner.gnm1.ann1.0K456L.1	aradu.V14167.gnm1.ann1.Aradu.RZ1DG.1
arahy.Tifrunner.gnm1.ann1.0M9QLC.1	aradu.V14167.gnm1.ann1.Aradu.3K9KE.1
arahy.Tifrunner.gnm1.ann1.0NG64P.1	aradu.V14167.gnm1.ann1.Aradu.S2G0W.1
arahy.Tifrunner.gnm1.ann1.0UU5IV.1	aradu.V14167.gnm1.ann1.Aradu.MI3AU.1
arahy.Tifrunner.gnm1.ann1.0UU5IV.1	aradu.V14167.gnm1.ann1.Aradu.5F6FU.1
arahy.Tifrunner.gnm1.ann1.0VZ5ZP.1	aradu.V14167.gnm1.ann1.Aradu.EZJ0T.1
arahy.Tifrunner.gnm1.ann1.0WTA7Q.1	aradu.V14167.gnm1.ann1.Aradu.H7G7L.1
arahy.Tifrunner.gnm1.ann1.0Y92P4.1	aradu.V14167.gnm1.ann1.Aradu.EF37G.1
arahy.Tifrunner.gnm1.ann1.0Y92P4.1	aradu.V14167.gnm1.ann1.Aradu.1V1I5.1
arahy.Tifrunner.gnm1.ann1.10MYPD.1	aradu.V14167.gnm1.ann1.Aradu.IL9UG.1
arahy.Tifrunner.gnm1.ann1.12WBQG.1	aradu.V14167.gnm1.ann1.Aradu.M6LYV.1
arahy.Tifrunner.gnm1.ann1.132YE3.1	aradu.V14167.gnm1.ann1.Aradu.9V3LX.1
arahy.Tifrunner.gnm1.ann1.180H6H.1	aradu.V14167.gnm1.ann1.Aradu.0Z8XN.1
arahy.Tifrunner.gnm1.ann1.180H6H.1	aradu.V14167.gnm1.ann1.Aradu.XA7IS.1
arahy.Tifrunner.gnm1.ann1.1G2EUX.1	aradu.V14167.gnm1.ann1.Aradu.W67VC.1
arahy.Tifrunner.gnm1.ann1.1GK82V.1	aradu.V14167.gnm1.ann1.Aradu.0AA98.1
arahy.Tifrunner.gnm1.ann1.1L1IBW.1	aradu.V14167.gnm1.ann1.Aradu.29ERF.1
arahy.Tifrunner.gnm1.ann1.1R2DUV.1	aradu.V14167.gnm1.ann1.Aradu.X5JEJ.1
arahy.Tifrunner.gnm1.ann1.1SGL6Z.1	aradu.V14167.gnm1.ann1.Aradu.Q3FM7.1
arahy.Tifrunner.gnm1.ann1.1WJI3I.1	aradu.V14167.gnm1.ann1.Aradu.P11PE.1
arahy.Tifrunner.gnm1.ann1.1WY37S.1	aradu.V14167.gnm1.ann1.Aradu.TCQ2L.1
arahy.Tifrunner.gnm1.ann1.210MU5.1	aradu.V14167.gnm1.ann1.Aradu.X5JEJ.1
arahy.Tifrunner.gnm1.ann1.221WPX.1	aradu.V14167.gnm1.ann1.Aradu.I957I.1
arahy.Tifrunner.gnm1.ann1.24HCRC.1	aradu.V14167.gnm1.ann1.Aradu.6C1Z1.1
arahy.Tifrunner.gnm1.ann1.24HCRC.1	aradu.V14167.gnm1.ann1.Aradu.R9I47.1
arahy.Tifrunner.gnm1.ann1.27RLCF.1	aradu.V14167.gnm1.ann1.Aradu.BI3QN.1
arahy.Tifrunner.gnm1.ann1.27TAQT.1	aradu.V14167.gnm1.ann1.Aradu.V08Y1.1
arahy.Tifrunner.gnm1.ann1.27TAQT.1	aradu.V14167.gnm1.ann1.Aradu.G82K5.1
arahy.Tifrunner.gnm1.ann1.2AN8JB.1	aradu.V14167.gnm1.ann1.Aradu.N5FZ8.1
arahy.Tifrunner.gnm1.ann1.2EZS4K.1	aradu.V14167.gnm1.ann1.Aradu.BUI3V.1
arahy.Tifrunner.gnm1.ann1.2HJ0TV.1	aradu.V14167.gnm1.ann1.Aradu.DA245.1
arahy.Tifrunner.gnm1.ann1.2TV28S.1	aradu.V14167.gnm1.ann1.Aradu.DXW6X.1
arahy.Tifrunner.gnm1.ann1.2YDG1M.1	aradu.V14167.gnm1.ann1.Aradu.45FY8.1
arahy.Tifrunner.gnm1.ann1.2Z80QE.1	aradu.V14167.gnm1.ann1.Aradu.KNN0Y.1
arahy.Tifrunner.gnm1.ann1.30WRGD.1	aradu.V14167.gnm1.ann1.Aradu.4I5UW.1
arahy.Tifrunner.gnm1.ann1.33A95W.1	aradu.V14167.gnm1.ann1.Aradu.WX5TB.1
arahy.Tifrunner.gnm1.ann1.3475Q7.1	aradu.V14167.gnm1.ann1.Aradu.EF37G.1
arahy.Tifrunner.gnm1.ann1.3475Q7.1	aradu.V14167.gnm1.ann1.Aradu.1V1I5.1
arahy.Tifrunner.gnm1.ann1.36LG4X.1	aradu.V14167.gnm1.ann1.Aradu.Y5115.1
arahy.Tifrunner.gnm1.ann1.370AXC.1	aradu.V14167.gnm1.ann1.Aradu.8J2JE.1
arahy.Tifrunner.gnm1.ann1.38X92K.1	aradu.V14167.gnm1.ann1.Aradu.KNN0Y.1
arahy.Tifrunner.gnm1.ann1.3B1CVE.1	aradu.V14167.gnm1.ann1.Aradu.6HJ87.1
arahy.Tifrunner.gnm1.ann1.3D52X3.1	aradu.V14167.gnm1.ann1.Aradu.FF0QL.1
arahy.Tifrunner.gnm1.ann1.3GHL6G.1	aradu.V14167.gnm1.ann1.Aradu.0I3GY.1
arahy.Tifrunner.gnm1.ann1.3GHL6G.1	aradu.V14167.gnm1.ann1.Aradu.Q9E1W.1
arahy.Tifrunner.gnm1.ann1.3M216F.1	aradu.V14167.gnm1.ann1.Aradu.1B2LG.1
arahy.Tifrunner.gnm1.ann1.3N5ITW.1	aradu.V14167.gnm1.ann1.Aradu.X7ZD5.1
arahy.Tifrunner.gnm1.ann1.3N5ITW.1	aradu.V14167.gnm1.ann1.Aradu.U7PY3.1
arahy.Tifrunner.gnm1.ann1.3RGS9M.1	aradu.V14167.gnm1.ann1.Aradu.Y7AIG.1
arahy.Tifrunner.gnm1.ann1.3V8RSY.1	aradu.V14167.gnm1.ann1.Aradu.Q238T.1
arahy.Tifrunner.gnm1.ann1.412CRS.1	aradu.V14167.gnm1.ann1.Aradu.P2LEZ.1
arahy.Tifrunner.gnm1.ann1.46TCXF.1	aradu.V14167.gnm1.ann1.Aradu.K73MN.1
arahy.Tifrunner.gnm1.ann1.48QVST.1	aradu.V14167.gnm1.ann1.Aradu.N7FJP.1
arahy.Tifrunner.gnm1.ann1.49BDLC.1	aradu.V14167.gnm1.ann1.Aradu.HP9JD.1
arahy.Tifrunner.gnm1.ann1.4BKT9D.1	aradu.V14167.gnm1.ann1.Aradu.T1K5W.1
arahy.Tifrunner.gnm1.ann1.4EKW8A.1	aradu.V14167.gnm1.ann1.Aradu.W9H6F.1
arahy.Tifrunner.gnm1.ann1.4GD1W8.1	aradu.V14167.gnm1.ann1.Aradu.J9D9F.1
arahy.Tifrunner.gnm1.ann1.4H0NN3.1	aradu.V14167.gnm1.ann1.Aradu.L3W0Z.1
arahy.Tifrunner.gnm1.ann1.4UMK2V.1	aradu.V14167.gnm1.ann1.Aradu.6AL72.1
arahy.Tifrunner.gnm1.ann1.4YX487.1	aradu.V14167.gnm1.ann1.Aradu.1WD61.1
arahy.Tifrunner.gnm1.ann1.51Q8IW.1	aradu.V14167.gnm1.ann1.Aradu.4I5UW.1
arahy.Tifrunner.gnm1.ann1.570P5C.1	aradu.V14167.gnm1.ann1.Aradu.P51B9.1
arahy.Tifrunner.gnm1.ann1.57KEBM.1	aradu.V14167.gnm1.ann1.Aradu.C4BQN.1
arahy.Tifrunner.gnm1.ann1.5KG3L9.1	aradu.V14167.gnm1.ann1.Aradu.U7PY3.1
arahy.Tifrunner.gnm1.ann1.5ZLV04.1	aradu.V14167.gnm1.ann1.Aradu.K6R51.1
arahy.Tifrunner.gnm1.ann1.5ZM60A.1	aradu.V14167.gnm1.ann1.Aradu.W695A.1
arahy.Tifrunner.gnm1.ann1.64U7NV.1	aradu.V14167.gnm1.ann1.Aradu.K6R51.1
arahy.Tifrunner.gnm1.ann1.69UQAR.1	aradu.V14167.gnm1.ann1.Aradu.E4DRB.1
arahy.Tifrunner.gnm1.ann1.69VPM4.1	aradu.V14167.gnm1.ann1.Aradu.75ICF.1
arahy.Tifrunner.gnm1.ann1.6BEU00.1	aradu.V14167.gnm1.ann1.Aradu.3G78B.1
arahy.Tifrunner.gnm1.ann1.6HU6DS.1	aradu.V14167.gnm1.ann1.Aradu.639I9.1
arahy.Tifrunner.gnm1.ann1.6I4HZI.1	aradu.V14167.gnm1.ann1.Aradu.0Z8XN.1
arahy.Tifrunner.gnm1.ann1.6I4HZI.1	aradu.V14167.gnm1.ann1.Aradu.XA7IS.1
arahy.Tifrunner.gnm1.ann1.6JQ8YQ.1	aradu.V14167.gnm1.ann1.Aradu.C4BQN.1
arahy.Tifrunner.gnm1.ann1.6Z49LM.1	aradu.V14167.gnm1.ann1.Aradu.10SXV.1
arahy.Tifrunner.gnm1.ann1.70PRJ5.1	aradu.V14167.gnm1.ann1.Aradu.H8Q03.1
arahy.Tifrunner.gnm1.ann1.74WYCB.1	aradu.V14167.gnm1.ann1.Aradu.0AA98.1
arahy.Tifrunner.gnm1.ann1.77JTQB.1	aradu.V14167.gnm1.ann1.Aradu.B8LPK.1
arahy.Tifrunner.gnm1.ann1.77LVUR.1	aradu.V14167.gnm1.ann1.Aradu.4262U.1
arahy.Tifrunner.gnm1.ann1.7AD34F.2	aradu.V14167.gnm1.ann1.Aradu.DN6Y5.1
arahy.Tifrunner.gnm1.ann1.7IJ4L5.1	aradu.V14167.gnm1.ann1.Aradu.Y7AIG.1
arahy.Tifrunner.gnm1.ann1.7PFL6Q.1	aradu.V14167.gnm1.ann1.Aradu.K6UHT.1
arahy.Tifrunner.gnm1.ann1.7PFL6Q.1	aradu.V14167.gnm1.ann1.Aradu.UK6QI.1
arahy.Tifrunner.gnm1.ann1.7PS9BN.1	aradu.V14167.gnm1.ann1.Aradu.MI3AU.1
arahy.Tifrunner.gnm1.ann1.7PS9BN.1	aradu.V14167.gnm1.ann1.Aradu.5F6FU.1
arahy.Tifrunner.gnm1.ann1.7R7017.1	aradu.V14167.gnm1.ann1.Aradu.DXW6X.1
arahy.Tifrunner.gnm1.ann1.7V58Y4.1	aradu.V14167.gnm1.ann1.Aradu.L3W0Z.1
arahy.Tifrunner.gnm1.ann1.7XV9IT.1	aradu.V14167.gnm1.ann1.Aradu.17ZIX.1
arahy.Tifrunner.gnm1.ann1.7Z45GE.1	aradu.V14167.gnm1.ann1.Aradu.99WG9.1
arahy.Tifrunner.gnm1.ann1.7Z45GE.1	aradu.V14167.gnm1.ann1.Aradu.PQW7I.1
arahy.Tifrunner.gnm1.ann1.7Z5EGL.1	aradu.V14167.gnm1.ann1.Aradu.Q8MCV.1
arahy.Tifrunner.gnm1.ann1.84B366.1	aradu.V14167.gnm1.ann1.Aradu.6C1Z1.1
arahy.Tifrunner.gnm1.ann1.84B366.1	aradu.V14167.gnm1.ann1.Aradu.R9I47.1
arahy.Tifrunner.gnm1.ann1.85G0UF.1	aradu.V14167.gnm1.ann1.Aradu.4B27D.1
arahy.Tifrunner.gnm1.ann1.8F7PE4.1	aradu.V14167.gnm1.ann1.Aradu.R6QT2.1
arahy.Tifrunner.gnm1.ann1.8L02XW.1	aradu.V14167.gnm1.ann1.Aradu.9JB4Z.1
arahy.Tifrunner.gnm1.ann1.8R7WRR.1	aradu.V14167.gnm1.ann1.Aradu.83EG5.1
arahy.Tifrunner.gnm1.ann1.8XWS5Q.1	aradu.V14167.gnm1.ann1.Aradu.X2LM0.1
arahy.Tifrunner.gnm1.ann1.8ZP0HC.1	aradu.V14167.gnm1.ann1.Aradu.DB13D.1
arahy.Tifrunner.gnm1.ann1.90YAIT.1	aradu.V14167.gnm1.ann1.Aradu.J9D9F.1
arahy.Tifrunner.gnm1.ann1.92UC5T.1	aradu.V14167.gnm1.ann1.Aradu.2I26G.1
arahy.Tifrunner.gnm1.ann1.98SW16.1	aradu.V14167.gnm1.ann1.Aradu.Q9E1W.1
arahy.Tifrunner.gnm1.ann1.9C0JE8.1	aradu.V14167.gnm1.ann1.Aradu.ATB14.1
arahy.Tifrunner.gnm1.ann1.9E5BV9.1	aradu.V14167.gnm1.ann1.Aradu.SIR0L.1
arahy.Tifrunner.gnm1.ann1.9FKG6V.1	aradu.V14167.gnm1.ann1.Aradu.83EG5.1
arahy.Tifrunner.gnm1.ann1.9H79HM.1	aradu.V14167.gnm1.ann1.Aradu.1WD61.1
arahy.Tifrunner.gnm1.ann1.9P7KAZ.1	aradu.V14167.gnm1.ann1.Aradu.40CKU.1
arahy.Tifrunner.gnm1.ann1.9T187T.1	aradu.V14167.gnm1.ann1.Aradu.P0VF2.1
arahy.Tifrunner.gnm1.ann1.9T187T.1	aradu.V14167.gnm1.ann1.Aradu.TH6UR.1
arahy.Tifrunner.gnm1.ann1.9TS7X7.1	aradu.V14167.gnm1.ann1.Aradu.2X14D.1
arahy.Tifrunner.gnm1.ann1.9W7X6Y.1	aradu.V14167.gnm1.ann1.Aradu.K6UHT.1
arahy.Tifrunner.gnm1.ann1.9WXZ62.1	aradu.V14167.gnm1.ann1.Aradu.40CKU.1
arahy.Tifrunner.gnm1.ann1.A0NDKG.1	aradu.V14167.gnm1.ann1.Aradu.RZ1DG.1
arahy.Tifrunner.gnm1.ann1.A0WXBW.1	aradu.V14167.gnm1.ann1.Aradu.C4BQN.1
arahy.Tifrunner.gnm1.ann1.A0WXBW.1	aradu.V14167.gnm1.ann1.Aradu.ZB2RR.1
arahy.Tifrunner.gnm1.ann1.A5BJE4.1	aradu.V14167.gnm1.ann1.Aradu.TNI2G.1
arahy.Tifrunner.gnm1.ann1.AC0A7B.1	aradu.V14167.gnm1.ann1.Aradu.GA8EY.1
arahy.Tifrunner.gnm1.ann1.AI0BYL.1	aradu.V14167.gnm1.ann1.Aradu.4S7KL.1
arahy.Tifrunner.gnm1.ann1.AJ1Q9U.1	aradu.V14167.gnm1.ann1.Aradu.901JV.1
arahy.Tifrunner.gnm1.ann1.AK4T3E.1	aradu.V14167.gnm1.ann1.Aradu.XT2G5.1
arahy.Tifrunner.gnm1.ann1.AMJH7D.1	aradu.V14167.gnm1.ann1.Aradu.C5QYZ.1
arahy.Tifrunner.gnm1.ann1.AU0S52.1	aradu.V14167.gnm1.ann1.Aradu.BV0GQ.1
arahy.Tifrunner.gnm1.ann1.AU8Y9Z.1	aradu.V14167.gnm1.ann1.Aradu.K6UHT.1
arahy.Tifrunner.gnm1.ann1.AU8Y9Z.1	aradu.V14167.gnm1.ann1.Aradu.WT0KL.1
arahy.Tifrunner.gnm1.ann1.AXL13P.1	aradu.V14167.gnm1.ann1.Aradu.901JV.1
arahy.Tifrunner.gnm1.ann1.AYA1A5.1	aradu.V14167.gnm1.ann1.Aradu.10WEW.1
arahy.Tifrunner.gnm1.ann1.AYA1A5.1	aradu.V14167.gnm1.ann1.Aradu.IM9AT.1
arahy.Tifrunner.gnm1.ann1.B1N53D.1	aradu.V14167.gnm1.ann1.Aradu.ZI0DW.1
arahy.Tifrunner.gnm1.ann1.B3NFFH.1	aradu.V14167.gnm1.ann1.Aradu.K73MN.1
arahy.Tifrunner.gnm1.ann1.B5JY05.1	aradu.V14167.gnm1.ann1.Aradu.KWF52.1
arahy.Tifrunner.gnm1.ann1.B5JY05.1	aradu.V14167.gnm1.ann1.Aradu.89NJH.1
arahy.Tifrunner.gnm1.ann1.B6E5H4.1	aradu.V14167.gnm1.ann1.Aradu.TCQ2L.1
arahy.Tifrunner.gnm1.ann1.B8Y337.1	aradu.V14167.gnm1.ann1.Aradu.GHW3X.1
arahy.Tifrunner.gnm1.ann1.B9A644.1	aradu.V14167.gnm1.ann1.Aradu.8I12T.1
arahy.Tifrunner.gnm1.ann1.B9A644.1	aradu.V14167.gnm1.ann1.Aradu.72HG2.1
arahy.Tifrunner.gnm1.ann1.B9A644.1	aradu.V14167.gnm1.ann1.Aradu.1BH3V.1
arahy.Tifrunner.gnm1.ann1.BH9RMT.1	aradu.V14167.gnm1.ann1.Aradu.4262U.1
arahy.Tifrunner.gnm1.ann1.BJL9W4.1	aradu.V14167.gnm1.ann1.Aradu.MSB1R.1
arahy.Tifrunner.gnm1.ann1.BJL9W4.1	aradu.V14167.gnm1.ann1.Aradu.GBC91.1
arahy.Tifrunner.gnm1.ann1.BK04FV.1	aradu.V14167.gnm1.ann1.Aradu.75ICF.1
arahy.Tifrunner.gnm1.ann1.BK04FV.1	aradu.V14167.gnm1.ann1.Aradu.XW8AZ.1
arahy.Tifrunner.gnm1.ann1.BRFB8I.1	aradu.V14167.gnm1.ann1.Aradu.ZB2RR.1
arahy.Tifrunner.gnm1.ann1.C34INF.1	aradu.V14167.gnm1.ann1.Aradu.KJH8E.1
arahy.Tifrunner.gnm1.ann1.C56IWK.1	aradu.V14167.gnm1.ann1.Aradu.N7FJP.1
arahy.Tifrunner.gnm1.ann1.C991XI.1	aradu.V14167.gnm1.ann1.Aradu.T1K5W.1
arahy.Tifrunner.gnm1.ann1.CE3PYG.1	aradu.V14167.gnm1.ann1.Aradu.P0VF2.1
arahy.Tifrunner.gnm1.ann1.CMKD6L.1	aradu.V14167.gnm1.ann1.Aradu.JA0HW.1
arahy.Tifrunner.gnm1.ann1.CNM5E0.1	aradu.V14167.gnm1.ann1.Aradu.A5EC7.1
arahy.Tifrunner.gnm1.ann1.CTE8UD.1	aradu.V14167.gnm1.ann1.Aradu.WX5TB.1
arahy.Tifrunner.gnm1.ann1.CW0S7X.1	aradu.V14167.gnm1.ann1.Aradu.3G78B.1
arahy.Tifrunner.gnm1.ann1.D0DS2K.1	aradu.V14167.gnm1.ann1.Aradu.BV0GQ.1
arahy.Tifrunner.gnm1.ann1.D47ALZ.1	aradu.V14167.gnm1.ann1.Aradu.J85DC.1
arahy.Tifrunner.gnm1.ann1.D59GD5.1	aradu.V14167.gnm1.ann1.Aradu.G1ATB.1
arahy.Tifrunner.gnm1.ann1.D92ENK.1	aradu.V14167.gnm1.ann1.Aradu.1X6G8.1
arahy.Tifrunner.gnm1.ann1.D92ENK.1	aradu.V14167.gnm1.ann1.Aradu.GBC91.1
arahy.Tifrunner.gnm1.ann1.DB4GMR.1	aradu.V14167.gnm1.ann1.Aradu.E8QSY.1
arahy.Tifrunner.gnm1.ann1.DB7AVX.1	aradu.V14167.gnm1.ann1.Aradu.J439W.1
arahy.Tifrunner.gnm1.ann1.DB7AVX.1	aradu.V14167.gnm1.ann1.Aradu.45I6B.1
arahy.Tifrunner.gnm1.ann1.DBN754.1	aradu.V14167.gnm1.ann1.Aradu.WJ5JK.1
arahy.Tifrunner.gnm1.ann1.DI7WTY.1	aradu.V14167.gnm1.ann1.Aradu.2X14D.1
arahy.Tifrunner.gnm1.ann1.DK98W5.1	aradu.V14167.gnm1.ann1.Aradu.75ICF.1
arahy.Tifrunner.gnm1.ann1.DM8PJ8.1	aradu.V14167.gnm1.ann1.Aradu.ZI0DW.1
arahy.Tifrunner.gnm1.ann1.E11MFK.1	aradu.V14167.gnm1.ann1.Aradu.W695A.1
arahy.Tifrunner.gnm1.ann1.E2W35F.1	aradu.V14167.gnm1.ann1.Aradu.S2G0W.1
arahy.Tifrunner.gnm1.ann1.E313MA.1	aradu.V14167.gnm1.ann1.Aradu.X7ZD5.1
arahy.Tifrunner.gnm1.ann1.E313MA.1	aradu.V14167.gnm1.ann1.Aradu.U7PY3.1
arahy.Tifrunner.gnm1.ann1.E3VCX4.1	aradu.V14167.gnm1.ann1.Aradu.A5EC7.1
arahy.Tifrunner.gnm1.ann1.E5ZLCP.1	aradu.V14167.gnm1.ann1.Aradu.R8HR4.1
arahy.Tifrunner.gnm1.ann1.E6G4NP.1	aradu.V14167.gnm1.ann1.Aradu.V08Y1.1
arahy.Tifrunner.gnm1.ann1.E6G4NP.1	aradu.V14167.gnm1.ann1.Aradu.G82K5.1
arahy.Tifrunner.gnm1.ann1.E6IN6R.1	aradu.V14167.gnm1.ann1.Aradu.BYJ1W.1
arahy.Tifrunner.gnm1.ann1.E8J0ZS.1	aradu.V14167.gnm1.ann1.Aradu.3TT1Y.1
arahy.Tifrunner.gnm1.ann1.EI9KG2.1	aradu.V14167.gnm1.ann1.Aradu.GHW3X.1
arahy.Tifrunner.gnm1.ann1.EKA7CT.1	aradu.V14167.gnm1.ann1.Aradu.J85DC.1
arahy.Tifrunner.gnm1.ann1.ETWN8F.1	aradu.V14167.gnm1.ann1.Aradu.ZB2RR.1
arahy.Tifrunner.gnm1.ann1.F136KG.1	aradu.V14167.gnm1.ann1.Aradu.SE2EU.1
arahy.Tifrunner.gnm1.ann1.F34SP4.1	aradu.V14167.gnm1.ann1.Aradu.H8Q03.1
arahy.Tifrunner.gnm1.ann1.F62UT2.1	aradu.V14167.gnm1.ann1.Aradu.L3X78.1
arahy.Tifrunner.gnm1.ann1.F73TU2.1	aradu.V14167.gnm1.ann1.Aradu.E8QSY.1
arahy.Tifrunner.gnm1.ann1.F8T0MB.1	aradu.V14167.gnm1.ann1.Aradu.P51B9.1
arahy.Tifrunner.gnm1.ann1.FVXT0M.1	aradu.V14167.gnm1.ann1.Aradu.6V2WY.1
arahy.Tifrunner.gnm1.ann1.FYP59N.1	aradu.V14167.gnm1.ann1.Aradu.XQ725.1
arahy.Tifrunner.gnm1.ann1.G3X0L7.1	aradu.V14167.gnm1.ann1.Aradu.D5VFR.1
arahy.Tifrunner.gnm1.ann1.G5620Q.1	aradu.V14167.gnm1.ann1.Aradu.ZYZ15.1
arahy.Tifrunner.gnm1.ann1.G5TCW6.1	aradu.V14167.gnm1.ann1.Aradu.62CWM.1
arahy.Tifrunner.gnm1.ann1.G691ZN.1	aradu.V14167.gnm1.ann1.Aradu.99WG9.1
arahy.Tifrunner.gnm1.ann1.G691ZN.1	aradu.V14167.gnm1.ann1.Aradu.PQW7I.1
arahy.Tifrunner.gnm1.ann1.G7VI5W.1	aradu.V14167.gnm1.ann1.Aradu.3K9KE.1
arahy.Tifrunner.gnm1.ann1.G9VGRV.1	aradu.V14167.gnm1.ann1.Aradu.FM0MF.1
arahy.Tifrunner.gnm1.ann1.GCF5QH.1	aradu.V14167.gnm1.ann1.Aradu.61A42.1
arahy.Tifrunner.gnm1.ann1.GCF5QH.1	aradu.V14167.gnm1.ann1.Aradu.X48YR.1
arahy.Tifrunner.gnm1.ann1.GI67CA.1	aradu.V14167.gnm1.ann1.Aradu.F5JK8.1
arahy.Tifrunner.gnm1.ann1.GLV5L5.1	aradu.V14167.gnm1.ann1.Aradu.M6LYV.1
arahy.Tifrunner.gnm1.ann1.GM8EQZ.1	aradu.V14167.gnm1.ann1.Aradu.KJH8E.1
arahy.Tifrunner.gnm1.ann1.GN1SSX.1	aradu.V14167.gnm1.ann1.Aradu.623GS.1
arahy.Tifrunner.gnm1.ann1.GS1HJ9.1	aradu.V14167.gnm1.ann1.Aradu.GA8EY.1
arahy.Tifrunner.gnm1.ann1.H0PP7S.1	aradu.V14167.gnm1.ann1.Aradu.6AL72.1
arahy.Tifrunner.gnm1.ann1.H3NIE5.1	aradu.V14167.gnm1.ann1.Aradu.6V2WY.1
arahy.Tifrunner.gnm1.ann1.H82QG0.1	aradu.V14167.gnm1.ann1.Aradu.FF4D5.1
arahy.Tifrunner.gnm1.ann1.H8DQQQ.1	aradu.V14167.gnm1.ann1.Aradu.8I12T.1
arahy.Tifrunner.gnm1.ann1.HCI2BQ.2	aradu.V14167.gnm1.ann1.Aradu.RI6SZ.1
arahy.Tifrunner.gnm1.ann1.HD9YHD.1	aradu.V14167.gnm1.ann1.Aradu.1B2LG.1
arahy.Tifrunner.gnm1.ann1.HV242L.1	aradu.V14167.gnm1.ann1.Aradu.43YTY.1
arahy.Tifrunner.gnm1.ann1.I0CI8T.1	aradu.V14167.gnm1.ann1.Aradu.ZWA6F.1
arahy.Tifrunner.gnm1.ann1.I1XSYN.1	aradu.V14167.gnm1.ann1.Aradu.R8HR4.1
arahy.Tifrunner.gnm1.ann1.I2ECPT.1	aradu.V14167.gnm1.ann1.Aradu.8I12T.1
arahy.Tifrunner.gnm1.ann1.I2ECPT.1	aradu.V14167.gnm1.ann1.Aradu.72HG2.1
arahy.Tifrunner.gnm1.ann1.I2ECPT.1	aradu.V14167.gnm1.ann1.Aradu.1BH3V.1
arahy.Tifrunner.gnm1.ann1.IDM7IB.1	aradu.V14167.gnm1.ann1.Aradu.1Z30Z.1
arahy.Tifrunner.gnm1.ann1.IFA20P.1	aradu.V14167.gnm1.ann1.Aradu.N5R7X.1
arahy.Tifrunner.gnm1.ann1.IFA20P.1	aradu.V14167.gnm1.ann1.Aradu.BYT1F.1
arahy.Tifrunner.gnm1.ann1.ILZ7DY.1	aradu.V14167.gnm1.ann1.Aradu.GT7IH.1
arahy.Tifrunner.gnm1.ann1.IP1Y2C.1	aradu.V14167.gnm1.ann1.Aradu.D5VFR.1
arahy.Tifrunner.gnm1.ann1.ISY40W.1	aradu.V14167.gnm1.ann1.Aradu.S1JI9.1
arahy.Tifrunner.gnm1.ann1.J0SZIG.1	aradu.V14167.gnm1.ann1.Aradu.A1LMI.1
arahy.Tifrunner.gnm1.ann1.J8Y94D.1	aradu.V14167.gnm1.ann1.Aradu.FF4D5.1
arahy.Tifrunner.gnm1.ann1.J8Z28X.1	aradu.V14167.gnm1.ann1.Aradu.C4BQN.1
arahy.Tifrunner.gnm1.ann1.J8Z28X.1	aradu.V14167.gnm1.ann1.Aradu.2W8YR.1
arahy.Tifrunner.gnm1.ann1.JBW4ZX.1	aradu.V14167.gnm1.ann1.Aradu.K5XM1.1
arahy.Tifrunner.gnm1.ann1.JCXG2J.3	aradu.V14167.gnm1.ann1.Aradu.3KJ9A.1
arahy.Tifrunner.gnm1.ann1.JE5MND.2	aradu.V14167.gnm1.ann1.Aradu.IYW9D.1
arahy.Tifrunner.gnm1.ann1.JEM7HP.1	aradu.V14167.gnm1.ann1.Aradu.99WG9.1
arahy.Tifrunner.gnm1.ann1.JEM7HP.1	aradu.V14167.gnm1.ann1.Aradu.PQW7I.1
arahy.Tifrunner.gnm1.ann1.JL7EE1.1	aradu.V14167.gnm1.ann1.Aradu.L3X78.1
arahy.Tifrunner.gnm1.ann1.JUC9E0.1	aradu.V14167.gnm1.ann1.Aradu.BYJ1W.1
arahy.Tifrunner.gnm1.ann1.JX1GXL.1	aradu.V14167.gnm1.ann1.Aradu.MC661.1
arahy.Tifrunner.gnm1.ann1.K1LFJJ.1	aradu.V14167.gnm1.ann1.Aradu.10WEW.1
arahy.Tifrunner.gnm1.ann1.K1LFJJ.1	aradu.V14167.gnm1.ann1.Aradu.IM9AT.1
arahy.Tifrunner.gnm1.ann1.K44PA8.1	aradu.V14167.gnm1.ann1.Aradu.JA0HW.1
arahy.Tifrunner.gnm1.ann1.K55MVY.1	aradu.V14167.gnm1.ann1.Aradu.P0VF2.1
arahy.Tifrunner.gnm1.ann1.K55MVY.1	aradu.V14167.gnm1.ann1.Aradu.TH6UR.1
arahy.Tifrunner.gnm1.ann1.K8H9R8.1	aradu.V14167.gnm1.ann1.Aradu.R6QT2.1
arahy.Tifrunner.gnm1.ann1.K9QGVV.1	aradu.V14167.gnm1.ann1.Aradu.73MTJ.1
arahy.Tifrunner.gnm1.ann1.KE4ULY.1	aradu.V14167.gnm1.ann1.Aradu.1Z30Z.1
arahy.Tifrunner.gnm1.ann1.KZ1626.1	aradu.V14167.gnm1.ann1.Aradu.UK6QI.1
arahy.Tifrunner.gnm1.ann1.LBLX5B.1	aradu.V14167.gnm1.ann1.Aradu.29ERF.1
arahy.Tifrunner.gnm1.ann1.LE699N.1	aradu.V14167.gnm1.ann1.Aradu.VK6NM.1
arahy.Tifrunner.gnm1.ann1.LJPA30.1	aradu.V14167.gnm1.ann1.Aradu.9JB4Z.1
arahy.Tifrunner.gnm1.ann1.LKT3FQ.1	aradu.V14167.gnm1.ann1.Aradu.9XQ4B.1
arahy.Tifrunner.gnm1.ann1.LR8YZ7.1	aradu.V14167.gnm1.ann1.Aradu.VK6NM.1
arahy.Tifrunner.gnm1.ann1.LW6UI8.1	aradu.V14167.gnm1.ann1.Aradu.N5R7X.1
arahy.Tifrunner.gnm1.ann1.LW6UI8.1	aradu.V14167.gnm1.ann1.Aradu.BYT1F.1
arahy.Tifrunner.gnm1.ann1.LXP1WJ.1	aradu.V14167.gnm1.ann1.Aradu.EF37G.1
arahy.Tifrunner.gnm1.ann1.LXP1WJ.1	aradu.V14167.gnm1.ann1.Aradu.1V1I5.1
arahy.Tifrunner.gnm1.ann1.M1JRW6.1	aradu.V14167.gnm1.ann1.Aradu.LH845.1
arahy.Tifrunner.gnm1.ann1.M38SQY.1	aradu.V14167.gnm1.ann1.Aradu.4T5J3.1
arahy.Tifrunner.gnm1.ann1.M3F96W.1	aradu.V14167.gnm1.ann1.Aradu.KWF52.1
arahy.Tifrunner.gnm1.ann1.M3F96W.1	aradu.V14167.gnm1.ann1.Aradu.89NJH.1
arahy.Tifrunner.gnm1.ann1.MA1Z2D.1	aradu.V14167.gnm1.ann1.Aradu.4R4B2.1
arahy.Tifrunner.gnm1.ann1.MCM1YY.1	aradu.V14167.gnm1.ann1.Aradu.MRQ6G.1
arahy.Tifrunner.gnm1.ann1.MD7XU0.1	aradu.V14167.gnm1.ann1.Aradu.DA245.1
arahy.Tifrunner.gnm1.ann1.MG688V.1	aradu.V14167.gnm1.ann1.Aradu.1X6G8.1
arahy.Tifrunner.gnm1.ann1.MG688V.1	aradu.V14167.gnm1.ann1.Aradu.MSB1R.1
arahy.Tifrunner.gnm1.ann1.MG688V.1	aradu.V14167.gnm1.ann1.Aradu.GBC91.1
arahy.Tifrunner.gnm1.ann1.MPKI4V.1	aradu.V14167.gnm1.ann1.Aradu.0I3GY.1
arahy.Tifrunner.gnm1.ann1.MR6WYG.1	aradu.V14167.gnm1.ann1.Aradu.3KJ9A.1
arahy.Tifrunner.gnm1.ann1.MS4PPI.1	aradu.V14167.gnm1.ann1.Aradu.ZYZ15.1
arahy.Tifrunner.gnm1.ann1.MT8FXZ.1	aradu.V14167.gnm1.ann1.Aradu.Y7I9D.1
arahy.Tifrunner.gnm1.ann1.MT8FXZ.1	aradu.V14167.gnm1.ann1.Aradu.T1K5W.1
arahy.Tifrunner.gnm1.ann1.N1DX8X.1	aradu.V14167.gnm1.ann1.Aradu.04TM0.1
arahy.Tifrunner.gnm1.ann1.N3C08T.1	aradu.V14167.gnm1.ann1.Aradu.X2LM0.1
arahy.Tifrunner.gnm1.ann1.NAXY0P.1	aradu.V14167.gnm1.ann1.Aradu.LH845.1
arahy.Tifrunner.gnm1.ann1.NSG19L.1	aradu.V14167.gnm1.ann1.Aradu.0Z8XN.1
arahy.Tifrunner.gnm1.ann1.NSG19L.1	aradu.V14167.gnm1.ann1.Aradu.XA7IS.1
arahy.Tifrunner.gnm1.ann1.NT79F1.1	aradu.V14167.gnm1.ann1.Aradu.MRQ6G.1
arahy.Tifrunner.gnm1.ann1.NXI5US.1	aradu.V14167.gnm1.ann1.Aradu.2I26G.1
arahy.Tifrunner.gnm1.ann1.NYMX1M.1	aradu.V14167.gnm1.ann1.Aradu.30QV4.1
arahy.Tifrunner.gnm1.ann1.P3BMC7.1	aradu.V14167.gnm1.ann1.Aradu.DB13D.1
arahy.Tifrunner.gnm1.ann1.P3G561.1	aradu.V14167.gnm1.ann1.Aradu.Z6GMH.1
arahy.Tifrunner.gnm1.ann1.P8VCWZ.1	aradu.V14167.gnm1.ann1.Aradu.4B6GH.1
arahy.Tifrunner.gnm1.ann1.PBH5UM.1	aradu.V14167.gnm1.ann1.Aradu.J439W.1
arahy.Tifrunner.gnm1.ann1.PBH5UM.1	aradu.V14167.gnm1.ann1.Aradu.45I6B.1
arahy.Tifrunner.gnm1.ann1.PFDI3N.1	aradu.V14167.gnm1.ann1.Aradu.1X6G8.1
arahy.Tifrunner.gnm1.ann1.PFDI3N.1	aradu.V14167.gnm1.ann1.Aradu.MSB1R.1
arahy.Tifrunner.gnm1.ann1.PFDI3N.1	aradu.V14167.gnm1.ann1.Aradu.GBC91.1
arahy.Tifrunner.gnm1.ann1.PG6D45.1	aradu.V14167.gnm1.ann1.Aradu.9M8FI.1
arahy.Tifrunner.gnm1.ann1.PGGD94.1	aradu.V14167.gnm1.ann1.Aradu.6C1Z1.1
arahy.Tifrunner.gnm1.ann1.PK3IA3.1	aradu.V14167.gnm1.ann1.Aradu.Y7I9D.1
arahy.Tifrunner.gnm1.ann1.PK3IA3.1	aradu.V14167.gnm1.ann1.Aradu.T1K5W.1
arahy.Tifrunner.gnm1.ann1.Q2BYIT.1	aradu.V14167.gnm1.ann1.Aradu.2S9C5.1
arahy.Tifrunner.gnm1.ann1.Q2QWLN.1	aradu.V14167.gnm1.ann1.Aradu.2S9C5.1
arahy.Tifrunner.gnm1.ann1.Q94UE0.1	aradu.V14167.gnm1.ann1.Aradu.KWF52.1
arahy.Tifrunner.gnm1.ann1.Q94UE0.1	aradu.V14167.gnm1.ann1.Aradu.89NJH.1
arahy.Tifrunner.gnm1.ann1.Q9F5SX.1	aradu.V14167.gnm1.ann1.Aradu.427SB.1
arahy.Tifrunner.gnm1.ann1.QE1IHJ.1	aradu.V14167.gnm1.ann1.Aradu.QH0IG.1
arahy.Tifrunner.gnm1.ann1.QL4ZS9.1	aradu.V14167.gnm1.ann1.Aradu.LSL3G.1
arahy.Tifrunner.gnm1.ann1.QM5IC5.1	aradu.V14167.gnm1.ann1.Aradu.Y7YB2.1
arahy.Tifrunner.gnm1.ann1.QP0P3V.1	aradu.V14167.gnm1.ann1.Aradu.J439W.1
arahy.Tifrunner.gnm1.ann1.QP0P3V.1	aradu.V14167.gnm1.ann1.Aradu.45I6B.1
arahy.Tifrunner.gnm1.ann1.QQ1SRH.1	aradu.V14167.gnm1.ann1.Aradu.8I12T.1
arahy.Tifrunner.gnm1.ann1.QW591P.1	aradu.V14167.gnm1.ann1.Aradu.I957I.1
arahy.Tifrunner.gnm1.ann1.R5KZJD.1	aradu.V14167.gnm1.ann1.Aradu.V08Y1.1
arahy.Tifrunner.gnm1.ann1.R5KZJD.1	aradu.V14167.gnm1.ann1.Aradu.G82K5.1
arahy.Tifrunner.gnm1.ann1.R97G74.1	aradu.V14167.gnm1.ann1.Aradu.04TM0.1
arahy.Tifrunner.gnm1.ann1.RPFA7S.1	aradu.V14167.gnm1.ann1.Aradu.2B3TA.1
arahy.Tifrunner.gnm1.ann1.RPLV4X.1	aradu.V14167.gnm1.ann1.Aradu.K5XM1.1
arahy.Tifrunner.gnm1.ann1.RQ0VMS.1	aradu.V14167.gnm1.ann1.Aradu.99WG9.1
arahy.Tifrunner.gnm1.ann1.RQ0VMS.1	aradu.V14167.gnm1.ann1.Aradu.PQW7I.1
arahy.Tifrunner.gnm1.ann1.S12RMD.1	aradu.V14167.gnm1.ann1.Aradu.LBI05.1
arahy.Tifrunner.gnm1.ann1.S53NAY.1	aradu.V14167.gnm1.ann1.Aradu.EZJ0T.1
arahy.Tifrunner.gnm1.ann1.SCCY7D.1	aradu.V14167.gnm1.ann1.Aradu.T0GAI.1
arahy.Tifrunner.gnm1.ann1.SCCY7D.1	aradu.V14167.gnm1.ann1.Aradu.Y7YB2.1
arahy.Tifrunner.gnm1.ann1.SGZ2CH.1	aradu.V14167.gnm1.ann1.Aradu.10WEW.1
arahy.Tifrunner.gnm1.ann1.SGZ2CH.1	aradu.V14167.gnm1.ann1.Aradu.IM9AT.1
arahy.Tifrunner.gnm1.ann1.SMRD1P.1	aradu.V14167.gnm1.ann1.Aradu.MSX28.1
arahy.Tifrunner.gnm1.ann1.SND7WH.1	aradu.V14167.gnm1.ann1.Aradu.17ZIX.1
arahy.Tifrunner.gnm1.ann1.T2Z52M.1	aradu.V14167.gnm1.ann1.Aradu.1X6G8.1
arahy.Tifrunner.gnm1.ann1.T2Z52M.1	aradu.V14167.gnm1.ann1.Aradu.GBC91.1
arahy.Tifrunner.gnm1.ann1.TJSZ1F.1	aradu.V14167.gnm1.ann1.Aradu.K8EE3.1
arahy.Tifrunner.gnm1.ann1.TKQ768.1	aradu.V14167.gnm1.ann1.Aradu.9XQ4B.1
arahy.Tifrunner.gnm1.ann1.TMG43S.1	aradu.V14167.gnm1.ann1.Aradu.SE2EU.1
arahy.Tifrunner.gnm1.ann1.TML5XF.1	aradu.V14167.gnm1.ann1.Aradu.61A42.1
arahy.Tifrunner.gnm1.ann1.TML5XF.1	aradu.V14167.gnm1.ann1.Aradu.X48YR.1
arahy.Tifrunner.gnm1.ann1.TW15KP.1	aradu.V14167.gnm1.ann1.Aradu.X48YR.1
arahy.Tifrunner.gnm1.ann1.TY87ZU.1	aradu.V14167.gnm1.ann1.Aradu.F5JK8.1
arahy.Tifrunner.gnm1.ann1.TYH77A.1	aradu.V14167.gnm1.ann1.Aradu.268F1.1
arahy.Tifrunner.gnm1.ann1.U2CXJI.1	aradu.V14167.gnm1.ann1.Aradu.XQ725.1
arahy.Tifrunner.gnm1.ann1.U5WKYJ.1	aradu.V14167.gnm1.ann1.Aradu.2B3TA.1
arahy.Tifrunner.gnm1.ann1.U78CR3.1	aradu.V14167.gnm1.ann1.Aradu.G1ATB.1
arahy.Tifrunner.gnm1.ann1.U7G3WQ.1	aradu.V14167.gnm1.ann1.Aradu.10SXV.1
arahy.Tifrunner.gnm1.ann1.U8Q65R.1	aradu.V14167.gnm1.ann1.Aradu.268F1.1
arahy.Tifrunner.gnm1.ann1.UD2091.1	aradu.V14167.gnm1.ann1.Aradu.QY2T7.1
arahy.Tifrunner.gnm1.ann1.ULT6DJ.1	aradu.V14167.gnm1.ann1.Aradu.TH6UR.1
arahy.Tifrunner.gnm1.ann1.ULT6DJ.1	aradu.V14167.gnm1.ann1.Aradu.A1LMI.1
arahy.Tifrunner.gnm1.ann1.UP7AJF.1	aradu.V14167.gnm1.ann1.Aradu.Q8MCV.1
arahy.Tifrunner.gnm1.ann1.V40EJ3.1	aradu.V14167.gnm1.ann1.Aradu.I2Z9Y.1
arahy.Tifrunner.gnm1.ann1.V592UR.1	aradu.V14167.gnm1.ann1.Aradu.Y7I9D.1
arahy.Tifrunner.gnm1.ann1.V7MTQB.1	aradu.V14167.gnm1.ann1.Aradu.BUI3V.1
arahy.Tifrunner.gnm1.ann1.VAS5V1.1	aradu.V14167.gnm1.ann1.Aradu.0Z8XN.1
arahy.Tifrunner.gnm1.ann1.VAS5V1.1	aradu.V14167.gnm1.ann1.Aradu.XA7IS.1
arahy.Tifrunner.gnm1.ann1.VFJD86.1	aradu.V14167.gnm1.ann1.Aradu.4S7KL.1
arahy.Tifrunner.gnm1.ann1.VG2XB0.1	aradu.V14167.gnm1.ann1.Aradu.75ICF.1
arahy.Tifrunner.gnm1.ann1.VG2XB0.1	aradu.V14167.gnm1.ann1.Aradu.XW8AZ.1
arahy.Tifrunner.gnm1.ann1.VG2XB0.1	aradu.V14167.gnm1.ann1.Aradu.QS20K.1
arahy.Tifrunner.gnm1.ann1.VHEE5Y.1	aradu.V14167.gnm1.ann1.Aradu.K8EE3.1
arahy.Tifrunner.gnm1.ann1.VN8AVF.1	aradu.V14167.gnm1.ann1.Aradu.72HG2.1
arahy.Tifrunner.gnm1.ann1.VN8AVF.1	aradu.V14167.gnm1.ann1.Aradu.1BH3V.1
arahy.Tifrunner.gnm1.ann1.VNK22G.1	aradu.V14167.gnm1.ann1.Aradu.XW8AZ.1
arahy.Tifrunner.gnm1.ann1.VQIY2H.1	aradu.V14167.gnm1.ann1.Aradu.ZWA6F.1
arahy.Tifrunner.gnm1.ann1.VVP2QU.1	aradu.V14167.gnm1.ann1.Aradu.J439W.1
arahy.Tifrunner.gnm1.ann1.VVP2QU.1	aradu.V14167.gnm1.ann1.Aradu.45I6B.1
arahy.Tifrunner.gnm1.ann1.W1ASYG.1	aradu.V14167.gnm1.ann1.Aradu.A8T4K.1
arahy.Tifrunner.gnm1.ann1.W3WWNZ.1	aradu.V14167.gnm1.ann1.Aradu.73MTJ.1
arahy.Tifrunner.gnm1.ann1.WA1FX5.1	aradu.V14167.gnm1.ann1.Aradu.X7ZD5.1
arahy.Tifrunner.gnm1.ann1.WA1FX5.1	aradu.V14167.gnm1.ann1.Aradu.U7PY3.1
arahy.Tifrunner.gnm1.ann1.WA1FX5.1	aradu.V14167.gnm1.ann1.Aradu.VM730.1
arahy.Tifrunner.gnm1.ann1.WFM3MS.1	aradu.V14167.gnm1.ann1.Aradu.3TT1Y.1
arahy.Tifrunner.gnm1.ann1.WGK629.1	aradu.V14167.gnm1.ann1.Aradu.4B6GH.1
arahy.Tifrunner.gnm1.ann1.WIE6UT.1	aradu.V14167.gnm1.ann1.Aradu.P11PE.1
arahy.Tifrunner.gnm1.ann1.WMM9KJ.1	aradu.V14167.gnm1.ann1.Aradu.MSB1R.1
arahy.Tifrunner.gnm1.ann1.WMM9KJ.1	aradu.V14167.gnm1.ann1.Aradu.GBC91.1
arahy.Tifrunner.gnm1.ann1.WNL5D9.1	aradu.V14167.gnm1.ann1.Aradu.WF19L.1
arahy.Tifrunner.gnm1.ann1.WR94UY.1	aradu.V14167.gnm1.ann1.Aradu.Y7I9D.1
arahy.Tifrunner.gnm1.ann1.WR94UY.1	aradu.V14167.gnm1.ann1.Aradu.X3BHJ.1
arahy.Tifrunner.gnm1.ann1.X1BDZQ.1	aradu.V14167.gnm1.ann1.Aradu.FFE9E.1
arahy.Tifrunner.gnm1.ann1.X1BDZQ.1	aradu.V14167.gnm1.ann1.Aradu.49PAS.1
arahy.Tifrunner.gnm1.ann1.X3HSHJ.1	aradu.V14167.gnm1.ann1.Aradu.G2TPD.1
arahy.Tifrunner.gnm1.ann1.X3HSHJ.1	aradu.V14167.gnm1.ann1.Aradu.30QV4.1
arahy.Tifrunner.gnm1.ann1.X7DVP8.1	aradu.V14167.gnm1.ann1.Aradu.WJ5JK.1
arahy.Tifrunner.gnm1.ann1.X8HWK3.1	aradu.V14167.gnm1.ann1.Aradu.W67VC.1
arahy.Tifrunner.gnm1.ann1.XD4R0P.1	aradu.V14167.gnm1.ann1.Aradu.K6UHT.1
arahy.Tifrunner.gnm1.ann1.XD4R0P.1	aradu.V14167.gnm1.ann1.Aradu.UK6QI.1
arahy.Tifrunner.gnm1.ann1.XDA15Z.1	aradu.V14167.gnm1.ann1.Aradu.QT5QU.1
arahy.Tifrunner.gnm1.ann1.XDA15Z.1	aradu.V14167.gnm1.ann1.Aradu.5F6FU.1
arahy.Tifrunner.gnm1.ann1.XFV150.1	aradu.V14167.gnm1.ann1.Aradu.A1LMI.1
arahy.Tifrunner.gnm1.ann1.XPI7JM.1	aradu.V14167.gnm1.ann1.Aradu.M10HI.1
arahy.Tifrunner.gnm1.ann1.XPY7J2.1	aradu.V14167.gnm1.ann1.Aradu.Z6GMH.1
arahy.Tifrunner.gnm1.ann1.XS7PLW.1	aradu.V14167.gnm1.ann1.Aradu.N5R7X.1
arahy.Tifrunner.gnm1.ann1.XS7PLW.1	aradu.V14167.gnm1.ann1.Aradu.BYT1F.1
arahy.Tifrunner.gnm1.ann1.XS9ZXI.1	aradu.V14167.gnm1.ann1.Aradu.I2Z9Y.1
arahy.Tifrunner.gnm1.ann1.XX3TAX.1	aradu.V14167.gnm1.ann1.Aradu.R8HR4.1
arahy.Tifrunner.gnm1.ann1.XYZ5G8.1	aradu.V14167.gnm1.ann1.Aradu.9NC59.1
arahy.Tifrunner.gnm1.ann1.Y93W5A.1	aradu.V14167.gnm1.ann1.Aradu.Q3FM7.1
arahy.Tifrunner.gnm1.ann1.YI1B95.1	aradu.V14167.gnm1.ann1.Aradu.45FY8.1
arahy.Tifrunner.gnm1.ann1.YQ5RXI.1	aradu.V14167.gnm1.ann1.Aradu.FF0QL.1
arahy.Tifrunner.gnm1.ann1.YRF88J.1	aradu.V14167.gnm1.ann1.Aradu.EF37G.1
arahy.Tifrunner.gnm1.ann1.YRF88J.1	aradu.V14167.gnm1.ann1.Aradu.1V1I5.1
arahy.Tifrunner.gnm1.ann1.YW8AM8.1	aradu.V14167.gnm1.ann1.Aradu.KWF52.1
arahy.Tifrunner.gnm1.ann1.YW8AM8.1	aradu.V14167.gnm1.ann1.Aradu.89NJH.1
arahy.Tifrunner.gnm1.ann1.YXZ2NC.1	aradu.V14167.gnm1.ann1.Aradu.Q9E1W.1
arahy.Tifrunner.gnm1.ann1.YY507R.1	aradu.V14167.gnm1.ann1.Aradu.FM0MF.1
arahy.Tifrunner.gnm1.ann1.Z5DDPN.1	aradu.V14167.gnm1.ann1.Aradu.IYW9D.1
arahy.Tifrunner.gnm1.ann1.ZCE36N.1	aradu.V14167.gnm1.ann1.Aradu.QY2T7.1
arahy.Tifrunner.gnm1.ann1.ZIVF7P.1	aradu.V14167.gnm1.ann1.Aradu.4R4B2.1
arahy.Tifrunner.gnm1.ann1.ZW245F.1	aradu.V14167.gnm1.ann1.Aradu.4B27D.1
arahy.Tifrunner.gnm1.ann1.082PYS.1	glyma.Wm82.gnm4.ann1.Glyma.18G080200.1
arahy.Tifrunner.gnm1.ann1.0K456L.1	glyma.Wm82.gnm4.ann1.Glyma.01G179400.1
arahy.Tifrunner.gnm1.ann1.0K456L.1	glyma.Wm82.gnm4.ann1.Glyma.11G062500.1
arahy.Tifrunner.gnm1.ann1.0NG64P.1	glyma.Wm82.gnm4.ann1.Glyma.04G030100.2
arahy.Tifrunner.gnm1.ann1.0VZ5ZP.1	glyma.Wm82.gnm4.ann1.Glyma.05G170400.1
arahy.Tifrunner.gnm1.ann1.0VZ5ZP.1	glyma.Wm82.gnm4.ann1.Glyma.08G128600.2
arahy.Tifrunner.gnm1.ann1.0Y92P4.1	glyma.Wm82.gnm4.ann1.Glyma.01G153300.1
arahy.Tifrunner.gnm1.ann1.0Y92P4.1	glyma.Wm82.gnm4.ann1.Glyma.09G218600.1
arahy.Tifrunner.gnm1.ann1.0Y92P4.1	glyma.Wm82.gnm4.ann1.Glyma.16G109300.1
arahy.Tifrunner.gnm1.ann1.0Y92P4.1	glyma.Wm82.gnm4.ann1.Glyma.16G076600.1
arahy.Tifrunner.gnm1.ann1.0YP240.1	glyma.Wm82.gnm4.ann1.Glyma.08G326900.1
arahy.Tifrunner.gnm1.ann1.12WBQG.1	glyma.Wm82.gnm4.ann1.Glyma.10G062900.1
arahy.Tifrunner.gnm1.ann1.12WBQG.1	glyma.Wm82.gnm4.ann1.Glyma.13G147500.1
arahy.Tifrunner.gnm1.ann1.180H6H.1	glyma.Wm82.gnm4.ann1.Glyma.05G147100.1
arahy.Tifrunner.gnm1.ann1.180H6H.1	glyma.Wm82.gnm4.ann1.Glyma.08G104100.1
arahy.Tifrunner.gnm1.ann1.180H6H.1	glyma.Wm82.gnm4.ann1.Glyma.11G250200.1
arahy.Tifrunner.gnm1.ann1.1L1IBW.1	glyma.Wm82.gnm4.ann1.Glyma.07G194300.1
arahy.Tifrunner.gnm1.ann1.1L1IBW.1	glyma.Wm82.gnm4.ann1.Glyma.13G181900.1
arahy.Tifrunner.gnm1.ann1.1R2DUV.1	glyma.Wm82.gnm4.ann1.Glyma.09G160900.1
arahy.Tifrunner.gnm1.ann1.1R2DUV.1	glyma.Wm82.gnm4.ann1.Glyma.16G210300.4
arahy.Tifrunner.gnm1.ann1.1SGL6Z.1	glyma.Wm82.gnm4.ann1.Glyma.02G132200.1
arahy.Tifrunner.gnm1.ann1.1SGL6Z.1	glyma.Wm82.gnm4.ann1.Glyma.07G212700.2
arahy.Tifrunner.gnm1.ann1.1WJI3I.1	glyma.Wm82.gnm4.ann1.Glyma.05G220500.1
arahy.Tifrunner.gnm1.ann1.1WJI3I.1	glyma.Wm82.gnm4.ann1.Glyma.08G026900.1
arahy.Tifrunner.gnm1.ann1.1WY37S.1	glyma.Wm82.gnm4.ann1.Glyma.07G202300.1
arahy.Tifrunner.gnm1.ann1.1WY37S.1	glyma.Wm82.gnm4.ann1.Glyma.13G173401.1
arahy.Tifrunner.gnm1.ann1.210MU5.1	glyma.Wm82.gnm4.ann1.Glyma.09G160900.1
arahy.Tifrunner.gnm1.ann1.210MU5.1	glyma.Wm82.gnm4.ann1.Glyma.16G210300.4
arahy.Tifrunner.gnm1.ann1.24HCRC.1	glyma.Wm82.gnm4.ann1.Glyma.09G137600.1
arahy.Tifrunner.gnm1.ann1.24HCRC.1	glyma.Wm82.gnm4.ann1.Glyma.10G234600.1
arahy.Tifrunner.gnm1.ann1.24HCRC.1	glyma.Wm82.gnm4.ann1.Glyma.16G182600.1
arahy.Tifrunner.gnm1.ann1.24HCRC.1	glyma.Wm82.gnm4.ann1.Glyma.20G159600.2
arahy.Tifrunner.gnm1.ann1.27TAQT.1	glyma.Wm82.gnm4.ann1.Glyma.08G250000.1
arahy.Tifrunner.gnm1.ann1.27TAQT.1	glyma.Wm82.gnm4.ann1.Glyma.13G052900.3
arahy.Tifrunner.gnm1.ann1.27TAQT.1	glyma.Wm82.gnm4.ann1.Glyma.18G272300.1
arahy.Tifrunner.gnm1.ann1.27TAQT.1	glyma.Wm82.gnm4.ann1.Glyma.19G033900.1
arahy.Tifrunner.gnm1.ann1.2HJ0TV.1	glyma.Wm82.gnm4.ann1.Glyma.17G255900.1
arahy.Tifrunner.gnm1.ann1.2YDG1M.1	glyma.Wm82.gnm4.ann1.Glyma.03G085000.3
arahy.Tifrunner.gnm1.ann1.2YDG1M.1	glyma.Wm82.gnm4.ann1.Glyma.16G089700.1
arahy.Tifrunner.gnm1.ann1.2Z80QE.1	glyma.Wm82.gnm4.ann1.Glyma.14G082900.1
arahy.Tifrunner.gnm1.ann1.2Z80QE.1	glyma.Wm82.gnm4.ann1.Glyma.17G242200.1
arahy.Tifrunner.gnm1.ann1.30WRGD.1	glyma.Wm82.gnm4.ann1.Glyma.08G365000.1
arahy.Tifrunner.gnm1.ann1.30WRGD.1	glyma.Wm82.gnm4.ann1.Glyma.13G046400.1
arahy.Tifrunner.gnm1.ann1.30WRGD.1	glyma.Wm82.gnm4.ann1.Glyma.18G297200.1
arahy.Tifrunner.gnm1.ann1.3475Q7.1	glyma.Wm82.gnm4.ann1.Glyma.01G153300.1
arahy.Tifrunner.gnm1.ann1.3475Q7.1	glyma.Wm82.gnm4.ann1.Glyma.09G218600.1
arahy.Tifrunner.gnm1.ann1.3475Q7.1	glyma.Wm82.gnm4.ann1.Glyma.16G109300.1
arahy.Tifrunner.gnm1.ann1.3475Q7.1	glyma.Wm82.gnm4.ann1.Glyma.16G076600.1
arahy.Tifrunner.gnm1.ann1.370AXC.1	glyma.Wm82.gnm4.ann1.Glyma.13G068500.1
arahy.Tifrunner.gnm1.ann1.370AXC.1	glyma.Wm82.gnm4.ann1.Glyma.19G014600.1
arahy.Tifrunner.gnm1.ann1.38X92K.1	glyma.Wm82.gnm4.ann1.Glyma.14G082900.1
arahy.Tifrunner.gnm1.ann1.38X92K.1	glyma.Wm82.gnm4.ann1.Glyma.17G242200.1
arahy.Tifrunner.gnm1.ann1.3D52X3.1	glyma.Wm82.gnm4.ann1.Glyma.01G199800.2
arahy.Tifrunner.gnm1.ann1.3GHL6G.1	glyma.Wm82.gnm4.ann1.Glyma.11G108300.1
arahy.Tifrunner.gnm1.ann1.3N5ITW.1	glyma.Wm82.gnm4.ann1.Glyma.07G267100.1
arahy.Tifrunner.gnm1.ann1.3N5ITW.1	glyma.Wm82.gnm4.ann1.Glyma.17G007200.1
arahy.Tifrunner.gnm1.ann1.46TCXF.1	glyma.Wm82.gnm4.ann1.Glyma.06G310800.1
arahy.Tifrunner.gnm1.ann1.48QVST.1	glyma.Wm82.gnm4.ann1.Glyma.02G083000.2
arahy.Tifrunner.gnm1.ann1.48QVST.1	glyma.Wm82.gnm4.ann1.Glyma.16G168600.1
arahy.Tifrunner.gnm1.ann1.4BKT9D.1	glyma.Wm82.gnm4.ann1.Glyma.12G239100.1
arahy.Tifrunner.gnm1.ann1.4BKT9D.1	glyma.Wm82.gnm4.ann1.Glyma.19G144600.1
arahy.Tifrunner.gnm1.ann1.4EKW8A.1	glyma.Wm82.gnm4.ann1.Glyma.05G003000.1
arahy.Tifrunner.gnm1.ann1.4EKW8A.1	glyma.Wm82.gnm4.ann1.Glyma.19G003400.2
arahy.Tifrunner.gnm1.ann1.4EKW8A.1	glyma.Wm82.gnm4.ann1.Glyma.19G057300.1
arahy.Tifrunner.gnm1.ann1.4GD1W8.1	glyma.Wm82.gnm4.ann1.Glyma.05G003000.1
arahy.Tifrunner.gnm1.ann1.4GD1W8.1	glyma.Wm82.gnm4.ann1.Glyma.19G003400.2
arahy.Tifrunner.gnm1.ann1.4GD1W8.1	glyma.Wm82.gnm4.ann1.Glyma.19G057300.1
arahy.Tifrunner.gnm1.ann1.4UMK2V.1	glyma.Wm82.gnm4.ann1.Glyma.04G035500.1
arahy.Tifrunner.gnm1.ann1.4UMK2V.1	glyma.Wm82.gnm4.ann1.Glyma.06G035300.1
arahy.Tifrunner.gnm1.ann1.4YX487.1	glyma.Wm82.gnm4.ann1.Glyma.01G078300.1
arahy.Tifrunner.gnm1.ann1.4YX487.1	glyma.Wm82.gnm4.ann1.Glyma.03G029900.1
arahy.Tifrunner.gnm1.ann1.51Q8IW.1	glyma.Wm82.gnm4.ann1.Glyma.08G365000.1
arahy.Tifrunner.gnm1.ann1.51Q8IW.1	glyma.Wm82.gnm4.ann1.Glyma.13G046400.1
arahy.Tifrunner.gnm1.ann1.51Q8IW.1	glyma.Wm82.gnm4.ann1.Glyma.18G297200.1
arahy.Tifrunner.gnm1.ann1.570P5C.1	glyma.Wm82.gnm4.ann1.Glyma.09G252800.1
arahy.Tifrunner.gnm1.ann1.570P5C.1	glyma.Wm82.gnm4.ann1.Glyma.18G239900.1
arahy.Tifrunner.gnm1.ann1.5Y9TK9.1	glyma.Wm82.gnm4.ann1.Glyma.18G080300.1
arahy.Tifrunner.gnm1.ann1.5ZLV04.1	glyma.Wm82.gnm4.ann1.Glyma.13G217400.1
arahy.Tifrunner.gnm1.ann1.5ZLV04.1	glyma.Wm82.gnm4.ann1.Glyma.15G095000.1
arahy.Tifrunner.gnm1.ann1.64U7NV.1	glyma.Wm82.gnm4.ann1.Glyma.13G217400.1
arahy.Tifrunner.gnm1.ann1.64U7NV.1	glyma.Wm82.gnm4.ann1.Glyma.15G095000.1
arahy.Tifrunner.gnm1.ann1.69VPM4.1	glyma.Wm82.gnm4.ann1.Glyma.03G193500.1
arahy.Tifrunner.gnm1.ann1.69VPM4.1	glyma.Wm82.gnm4.ann1.Glyma.13G152202.1
arahy.Tifrunner.gnm1.ann1.6BEU00.1	glyma.Wm82.gnm4.ann1.Glyma.06G035300.1
arahy.Tifrunner.gnm1.ann1.6EUZ8B.1	glyma.Wm82.gnm4.ann1.Glyma.11G108300.1
arahy.Tifrunner.gnm1.ann1.6HU6DS.1	glyma.Wm82.gnm4.ann1.Glyma.12G013700.1
arahy.Tifrunner.gnm1.ann1.6I4HZI.1	glyma.Wm82.gnm4.ann1.Glyma.05G147100.1
arahy.Tifrunner.gnm1.ann1.6I4HZI.1	glyma.Wm82.gnm4.ann1.Glyma.08G104100.1
arahy.Tifrunner.gnm1.ann1.6I4HZI.1	glyma.Wm82.gnm4.ann1.Glyma.11G250200.1
arahy.Tifrunner.gnm1.ann1.6Z49LM.1	glyma.Wm82.gnm4.ann1.Glyma.12G160400.1
arahy.Tifrunner.gnm1.ann1.70PRJ5.1	glyma.Wm82.gnm4.ann1.Glyma.09G215600.2
arahy.Tifrunner.gnm1.ann1.77KTPK.1	glyma.Wm82.gnm4.ann1.Glyma.03G122300.1
arahy.Tifrunner.gnm1.ann1.77LVUR.1	glyma.Wm82.gnm4.ann1.Glyma.11G093100.1
arahy.Tifrunner.gnm1.ann1.7AH9CA.1	glyma.Wm82.gnm4.ann1.Glyma.01G170000.1
arahy.Tifrunner.gnm1.ann1.7AH9CA.1	glyma.Wm82.gnm4.ann1.Glyma.02G051600.1
arahy.Tifrunner.gnm1.ann1.7AH9CA.1	glyma.Wm82.gnm4.ann1.Glyma.11G073300.1
arahy.Tifrunner.gnm1.ann1.7PFL6Q.1	glyma.Wm82.gnm4.ann1.Glyma.05G233200.1
arahy.Tifrunner.gnm1.ann1.7PFL6Q.1	glyma.Wm82.gnm4.ann1.Glyma.07G089700.1
arahy.Tifrunner.gnm1.ann1.7PFL6Q.1	glyma.Wm82.gnm4.ann1.Glyma.09G186200.1
arahy.Tifrunner.gnm1.ann1.7PS9BN.1	glyma.Wm82.gnm4.ann1.Glyma.08G089400.1
arahy.Tifrunner.gnm1.ann1.7PS9BN.1	glyma.Wm82.gnm4.ann1.Glyma.09G048700.2
arahy.Tifrunner.gnm1.ann1.7PS9BN.1	glyma.Wm82.gnm4.ann1.Glyma.15G156100.1
arahy.Tifrunner.gnm1.ann1.7V58Y4.1	glyma.Wm82.gnm4.ann1.Glyma.09G282900.1
arahy.Tifrunner.gnm1.ann1.7XV9IT.1	glyma.Wm82.gnm4.ann1.Glyma.05G182800.2
arahy.Tifrunner.gnm1.ann1.7XV9IT.1	glyma.Wm82.gnm4.ann1.Glyma.08G140400.2
arahy.Tifrunner.gnm1.ann1.7Z45GE.1	glyma.Wm82.gnm4.ann1.Glyma.04G189700.1
arahy.Tifrunner.gnm1.ann1.7Z45GE.1	glyma.Wm82.gnm4.ann1.Glyma.05G042800.1
arahy.Tifrunner.gnm1.ann1.84B366.1	glyma.Wm82.gnm4.ann1.Glyma.09G137600.1
arahy.Tifrunner.gnm1.ann1.84B366.1	glyma.Wm82.gnm4.ann1.Glyma.10G234600.1
arahy.Tifrunner.gnm1.ann1.84B366.1	glyma.Wm82.gnm4.ann1.Glyma.16G182600.1
arahy.Tifrunner.gnm1.ann1.84B366.1	glyma.Wm82.gnm4.ann1.Glyma.20G159600.2
arahy.Tifrunner.gnm1.ann1.85G0UF.1	glyma.Wm82.gnm4.ann1.Glyma.07G039800.1
arahy.Tifrunner.gnm1.ann1.85G0UF.1	glyma.Wm82.gnm4.ann1.Glyma.16G008600.2
arahy.Tifrunner.gnm1.ann1.8F7PE4.1	glyma.Wm82.gnm4.ann1.Glyma.05G021800.1
arahy.Tifrunner.gnm1.ann1.8F7PE4.1	glyma.Wm82.gnm4.ann1.Glyma.06G202300.1
arahy.Tifrunner.gnm1.ann1.8F7PE4.1	glyma.Wm82.gnm4.ann1.Glyma.17G077700.3
arahy.Tifrunner.gnm1.ann1.8L02XW.1	glyma.Wm82.gnm4.ann1.Glyma.03G021200.1
arahy.Tifrunner.gnm1.ann1.8L02XW.1	glyma.Wm82.gnm4.ann1.Glyma.07G083000.1
arahy.Tifrunner.gnm1.ann1.8L02XW.1	glyma.Wm82.gnm4.ann1.Glyma.18G222900.1
arahy.Tifrunner.gnm1.ann1.8ZP0HC.1	glyma.Wm82.gnm4.ann1.Glyma.09G282700.1
arahy.Tifrunner.gnm1.ann1.8ZP0HC.1	glyma.Wm82.gnm4.ann1.Glyma.11G100100.1
arahy.Tifrunner.gnm1.ann1.8ZP0HC.1	glyma.Wm82.gnm4.ann1.Glyma.20G002700.1
arahy.Tifrunner.gnm1.ann1.92UC5T.1	glyma.Wm82.gnm4.ann1.Glyma.03G021600.1
arahy.Tifrunner.gnm1.ann1.92UC5T.1	glyma.Wm82.gnm4.ann1.Glyma.07G083200.1
arahy.Tifrunner.gnm1.ann1.97WH9V.1	glyma.Wm82.gnm4.ann1.Glyma.11G197300.1
arahy.Tifrunner.gnm1.ann1.97WH9V.1	glyma.Wm82.gnm4.ann1.Glyma.18G052200.1
arahy.Tifrunner.gnm1.ann1.98SW16.1	glyma.Wm82.gnm4.ann1.Glyma.20G147900.1
arahy.Tifrunner.gnm1.ann1.9H79HM.1	glyma.Wm82.gnm4.ann1.Glyma.01G078300.1
arahy.Tifrunner.gnm1.ann1.9H79HM.1	glyma.Wm82.gnm4.ann1.Glyma.03G029900.1
arahy.Tifrunner.gnm1.ann1.9J9RW8.1	glyma.Wm82.gnm4.ann1.Glyma.04G035600.1
arahy.Tifrunner.gnm1.ann1.9VYU45.1	glyma.Wm82.gnm4.ann1.Glyma.18G080200.1
arahy.Tifrunner.gnm1.ann1.A0NDKG.1	glyma.Wm82.gnm4.ann1.Glyma.01G179400.1
arahy.Tifrunner.gnm1.ann1.A0NDKG.1	glyma.Wm82.gnm4.ann1.Glyma.11G062500.1
arahy.Tifrunner.gnm1.ann1.A0WXBW.1	glyma.Wm82.gnm4.ann1.Glyma.02G298600.1
arahy.Tifrunner.gnm1.ann1.A0WXBW.1	glyma.Wm82.gnm4.ann1.Glyma.14G015100.1
arahy.Tifrunner.gnm1.ann1.A0WXBW.1	glyma.Wm82.gnm4.ann1.Glyma.18G080300.1
arahy.Tifrunner.gnm1.ann1.AC0A7B.1	glyma.Wm82.gnm4.ann1.Glyma.11G175900.1
arahy.Tifrunner.gnm1.ann1.AC0A7B.1	glyma.Wm82.gnm4.ann1.Glyma.14G192500.1
arahy.Tifrunner.gnm1.ann1.AI0BYL.1	glyma.Wm82.gnm4.ann1.Glyma.04G224800.2
arahy.Tifrunner.gnm1.ann1.AI0BYL.1	glyma.Wm82.gnm4.ann1.Glyma.06G140000.1
arahy.Tifrunner.gnm1.ann1.AJ1Q9U.1	glyma.Wm82.gnm4.ann1.Glyma.03G122000.1
arahy.Tifrunner.gnm1.ann1.AJ1Q9U.1	glyma.Wm82.gnm4.ann1.Glyma.19G126000.1
arahy.Tifrunner.gnm1.ann1.AMJH7D.1	glyma.Wm82.gnm4.ann1.Glyma.05G233200.1
arahy.Tifrunner.gnm1.ann1.AMJH7D.1	glyma.Wm82.gnm4.ann1.Glyma.07G089700.1
arahy.Tifrunner.gnm1.ann1.AMJH7D.1	glyma.Wm82.gnm4.ann1.Glyma.09G186200.1
arahy.Tifrunner.gnm1.ann1.AU0S52.1	glyma.Wm82.gnm4.ann1.Glyma.03G021600.1
arahy.Tifrunner.gnm1.ann1.AU8Y9Z.1	glyma.Wm82.gnm4.ann1.Glyma.05G233200.1
arahy.Tifrunner.gnm1.ann1.AU8Y9Z.1	glyma.Wm82.gnm4.ann1.Glyma.07G089700.1
arahy.Tifrunner.gnm1.ann1.AU8Y9Z.1	glyma.Wm82.gnm4.ann1.Glyma.09G186200.1
arahy.Tifrunner.gnm1.ann1.AXL13P.1	glyma.Wm82.gnm4.ann1.Glyma.03G122000.1
arahy.Tifrunner.gnm1.ann1.AXL13P.1	glyma.Wm82.gnm4.ann1.Glyma.19G126000.1
arahy.Tifrunner.gnm1.ann1.AYA1A5.1	glyma.Wm82.gnm4.ann1.Glyma.02G236500.1
arahy.Tifrunner.gnm1.ann1.AYA1A5.1	glyma.Wm82.gnm4.ann1.Glyma.14G205200.1
arahy.Tifrunner.gnm1.ann1.B3NFFH.1	glyma.Wm82.gnm4.ann1.Glyma.06G310800.1
arahy.Tifrunner.gnm1.ann1.B5JY05.1	glyma.Wm82.gnm4.ann1.Glyma.02G256800.1
arahy.Tifrunner.gnm1.ann1.B5JY05.1	glyma.Wm82.gnm4.ann1.Glyma.11G228900.1
arahy.Tifrunner.gnm1.ann1.B5JY05.1	glyma.Wm82.gnm4.ann1.Glyma.14G059900.1
arahy.Tifrunner.gnm1.ann1.B5JY05.1	glyma.Wm82.gnm4.ann1.Glyma.18G028300.1
arahy.Tifrunner.gnm1.ann1.B5QQYI.1	glyma.Wm82.gnm4.ann1.Glyma.01G170000.1
arahy.Tifrunner.gnm1.ann1.B5QQYI.1	glyma.Wm82.gnm4.ann1.Glyma.02G051600.1
arahy.Tifrunner.gnm1.ann1.B5QQYI.1	glyma.Wm82.gnm4.ann1.Glyma.11G073300.1
arahy.Tifrunner.gnm1.ann1.B6E5H4.1	glyma.Wm82.gnm4.ann1.Glyma.07G202300.1
arahy.Tifrunner.gnm1.ann1.B6E5H4.1	glyma.Wm82.gnm4.ann1.Glyma.13G173401.1
arahy.Tifrunner.gnm1.ann1.B9A644.1	glyma.Wm82.gnm4.ann1.Glyma.04G035000.1
arahy.Tifrunner.gnm1.ann1.B9A644.1	glyma.Wm82.gnm4.ann1.Glyma.11G122700.1
arahy.Tifrunner.gnm1.ann1.B9A644.1	glyma.Wm82.gnm4.ann1.Glyma.14G078600.1
arahy.Tifrunner.gnm1.ann1.B9A644.1	glyma.Wm82.gnm4.ann1.Glyma.17G246500.1
arahy.Tifrunner.gnm1.ann1.BBT557.1	glyma.Wm82.gnm4.ann1.Glyma.03G142100.1
arahy.Tifrunner.gnm1.ann1.BBT557.1	glyma.Wm82.gnm4.ann1.Glyma.10G092600.1
arahy.Tifrunner.gnm1.ann1.BH9RMT.1	glyma.Wm82.gnm4.ann1.Glyma.11G093100.1
arahy.Tifrunner.gnm1.ann1.BJL9W4.1	glyma.Wm82.gnm4.ann1.Glyma.01G169200.1
arahy.Tifrunner.gnm1.ann1.BJL9W4.1	glyma.Wm82.gnm4.ann1.Glyma.11G074100.1
arahy.Tifrunner.gnm1.ann1.BJL9W4.1	glyma.Wm82.gnm4.ann1.Glyma.16G131200.1
arahy.Tifrunner.gnm1.ann1.BRFB8I.1	glyma.Wm82.gnm4.ann1.Glyma.02G298600.1
arahy.Tifrunner.gnm1.ann1.BRFB8I.1	glyma.Wm82.gnm4.ann1.Glyma.08G327100.1
arahy.Tifrunner.gnm1.ann1.BRFB8I.1	glyma.Wm82.gnm4.ann1.Glyma.14G015100.1
arahy.Tifrunner.gnm1.ann1.BRFB8I.1	glyma.Wm82.gnm4.ann1.Glyma.18G080300.1
arahy.Tifrunner.gnm1.ann1.C34INF.1	glyma.Wm82.gnm4.ann1.Glyma.10G296400.1
arahy.Tifrunner.gnm1.ann1.C56IWK.1	glyma.Wm82.gnm4.ann1.Glyma.02G083000.2
arahy.Tifrunner.gnm1.ann1.C56IWK.1	glyma.Wm82.gnm4.ann1.Glyma.16G168600.1
arahy.Tifrunner.gnm1.ann1.C991XI.1	glyma.Wm82.gnm4.ann1.Glyma.02G176200.1
arahy.Tifrunner.gnm1.ann1.C991XI.1	glyma.Wm82.gnm4.ann1.Glyma.03G142000.1
arahy.Tifrunner.gnm1.ann1.C991XI.1	glyma.Wm82.gnm4.ann1.Glyma.19G144600.1
arahy.Tifrunner.gnm1.ann1.CMKD6L.1	glyma.Wm82.gnm4.ann1.Glyma.01G181800.1
arahy.Tifrunner.gnm1.ann1.CMKD6L.1	glyma.Wm82.gnm4.ann1.Glyma.04G035600.1
arahy.Tifrunner.gnm1.ann1.CMKD6L.1	glyma.Wm82.gnm4.ann1.Glyma.11G060100.1
arahy.Tifrunner.gnm1.ann1.CNM5E0.1	glyma.Wm82.gnm4.ann1.Glyma.10G202400.1
arahy.Tifrunner.gnm1.ann1.CNM5E0.1	glyma.Wm82.gnm4.ann1.Glyma.20G188000.1
arahy.Tifrunner.gnm1.ann1.D1QJXV.1	glyma.Wm82.gnm4.ann1.Glyma.04G035500.1
arahy.Tifrunner.gnm1.ann1.D1QJXV.1	glyma.Wm82.gnm4.ann1.Glyma.06G035300.1
arahy.Tifrunner.gnm1.ann1.D84CI6.1	glyma.Wm82.gnm4.ann1.Glyma.08G326900.1
arahy.Tifrunner.gnm1.ann1.D84CI6.1	glyma.Wm82.gnm4.ann1.Glyma.18G080200.1
arahy.Tifrunner.gnm1.ann1.D92ENK.1	glyma.Wm82.gnm4.ann1.Glyma.01G169200.1
arahy.Tifrunner.gnm1.ann1.D92ENK.1	glyma.Wm82.gnm4.ann1.Glyma.11G074100.1
arahy.Tifrunner.gnm1.ann1.D92ENK.1	glyma.Wm82.gnm4.ann1.Glyma.16G131200.1
arahy.Tifrunner.gnm1.ann1.DB4GMR.1	glyma.Wm82.gnm4.ann1.Glyma.07G162900.1
arahy.Tifrunner.gnm1.ann1.DB7AVX.1	glyma.Wm82.gnm4.ann1.Glyma.04G052100.3
arahy.Tifrunner.gnm1.ann1.DB7AVX.1	glyma.Wm82.gnm4.ann1.Glyma.06G052700.1
arahy.Tifrunner.gnm1.ann1.DB7AVX.1	glyma.Wm82.gnm4.ann1.Glyma.14G096900.1
arahy.Tifrunner.gnm1.ann1.DB7AVX.1	glyma.Wm82.gnm4.ann1.Glyma.17G227500.1
arahy.Tifrunner.gnm1.ann1.DK98W5.1	glyma.Wm82.gnm4.ann1.Glyma.03G193500.1
arahy.Tifrunner.gnm1.ann1.DK98W5.1	glyma.Wm82.gnm4.ann1.Glyma.13G152202.1
arahy.Tifrunner.gnm1.ann1.E2W35F.1	glyma.Wm82.gnm4.ann1.Glyma.04G030100.2
arahy.Tifrunner.gnm1.ann1.E313MA.1	glyma.Wm82.gnm4.ann1.Glyma.07G267100.1
arahy.Tifrunner.gnm1.ann1.E313MA.1	glyma.Wm82.gnm4.ann1.Glyma.17G007200.1
arahy.Tifrunner.gnm1.ann1.E3VCX4.1	glyma.Wm82.gnm4.ann1.Glyma.10G202400.1
arahy.Tifrunner.gnm1.ann1.E3VCX4.1	glyma.Wm82.gnm4.ann1.Glyma.20G188000.1
arahy.Tifrunner.gnm1.ann1.E5ZLCP.1	glyma.Wm82.gnm4.ann1.Glyma.08G089400.1
arahy.Tifrunner.gnm1.ann1.E5ZLCP.1	glyma.Wm82.gnm4.ann1.Glyma.09G048700.2
arahy.Tifrunner.gnm1.ann1.E5ZLCP.1	glyma.Wm82.gnm4.ann1.Glyma.15G156100.1
arahy.Tifrunner.gnm1.ann1.E6G4NP.1	glyma.Wm82.gnm4.ann1.Glyma.08G250000.1
arahy.Tifrunner.gnm1.ann1.E6G4NP.1	glyma.Wm82.gnm4.ann1.Glyma.13G052900.3
arahy.Tifrunner.gnm1.ann1.E6G4NP.1	glyma.Wm82.gnm4.ann1.Glyma.18G272300.1
arahy.Tifrunner.gnm1.ann1.E6G4NP.1	glyma.Wm82.gnm4.ann1.Glyma.19G033900.1
arahy.Tifrunner.gnm1.ann1.E6IN6R.1	glyma.Wm82.gnm4.ann1.Glyma.05G042600.1
arahy.Tifrunner.gnm1.ann1.E6IN6R.1	glyma.Wm82.gnm4.ann1.Glyma.06G176100.1
arahy.Tifrunner.gnm1.ann1.EFJ3XH.1	glyma.Wm82.gnm4.ann1.Glyma.08G326900.1
arahy.Tifrunner.gnm1.ann1.EFJ3XH.1	glyma.Wm82.gnm4.ann1.Glyma.14G015100.1
arahy.Tifrunner.gnm1.ann1.EHKI1X.1	glyma.Wm82.gnm4.ann1.Glyma.02G298800.1
arahy.Tifrunner.gnm1.ann1.EHKI1X.1	glyma.Wm82.gnm4.ann1.Glyma.08G327200.1
arahy.Tifrunner.gnm1.ann1.EN8CHU.1	glyma.Wm82.gnm4.ann1.Glyma.18G080200.1
arahy.Tifrunner.gnm1.ann1.ETWN8F.1	glyma.Wm82.gnm4.ann1.Glyma.14G015100.1
arahy.Tifrunner.gnm1.ann1.F2XVK1.1	glyma.Wm82.gnm4.ann1.Glyma.01G179400.1
arahy.Tifrunner.gnm1.ann1.F2XVK1.1	glyma.Wm82.gnm4.ann1.Glyma.11G062500.1
arahy.Tifrunner.gnm1.ann1.F34SP4.1	glyma.Wm82.gnm4.ann1.Glyma.09G215600.2
arahy.Tifrunner.gnm1.ann1.F73TU2.1	glyma.Wm82.gnm4.ann1.Glyma.07G162900.1
arahy.Tifrunner.gnm1.ann1.F8T0MB.1	glyma.Wm82.gnm4.ann1.Glyma.09G252800.1
arahy.Tifrunner.gnm1.ann1.F8T0MB.1	glyma.Wm82.gnm4.ann1.Glyma.18G239900.1
arahy.Tifrunner.gnm1.ann1.FD34N0.1	glyma.Wm82.gnm4.ann1.Glyma.07G267100.1
arahy.Tifrunner.gnm1.ann1.FD34N0.1	glyma.Wm82.gnm4.ann1.Glyma.17G007200.1
arahy.Tifrunner.gnm1.ann1.FD34N0.1	glyma.Wm82.gnm4.ann1.Glyma.18G080400.1
arahy.Tifrunner.gnm1.ann1.FYP59N.1	glyma.Wm82.gnm4.ann1.Glyma.05G010200.1
arahy.Tifrunner.gnm1.ann1.FYP59N.1	glyma.Wm82.gnm4.ann1.Glyma.06G215200.1
arahy.Tifrunner.gnm1.ann1.FYP59N.1	glyma.Wm82.gnm4.ann1.Glyma.17G118100.1
arahy.Tifrunner.gnm1.ann1.G3X0L7.1	glyma.Wm82.gnm4.ann1.Glyma.02G287300.1
arahy.Tifrunner.gnm1.ann1.G3X0L7.1	glyma.Wm82.gnm4.ann1.Glyma.14G027600.3
arahy.Tifrunner.gnm1.ann1.G5620Q.1	glyma.Wm82.gnm4.ann1.Glyma.07G118200.1
arahy.Tifrunner.gnm1.ann1.G691ZN.1	glyma.Wm82.gnm4.ann1.Glyma.05G042600.1
arahy.Tifrunner.gnm1.ann1.G691ZN.1	glyma.Wm82.gnm4.ann1.Glyma.17G125400.1
arahy.Tifrunner.gnm1.ann1.GCF5QH.1	glyma.Wm82.gnm4.ann1.Glyma.01G061100.1
arahy.Tifrunner.gnm1.ann1.GCF5QH.1	glyma.Wm82.gnm4.ann1.Glyma.02G119600.1
arahy.Tifrunner.gnm1.ann1.GCF5QH.1	glyma.Wm82.gnm4.ann1.Glyma.05G019200.1
arahy.Tifrunner.gnm1.ann1.GCF5QH.1	glyma.Wm82.gnm4.ann1.Glyma.17G080500.1
arahy.Tifrunner.gnm1.ann1.GI67CA.1	glyma.Wm82.gnm4.ann1.Glyma.04G110400.1
arahy.Tifrunner.gnm1.ann1.GLV5L5.1	glyma.Wm82.gnm4.ann1.Glyma.10G062900.1
arahy.Tifrunner.gnm1.ann1.GLV5L5.1	glyma.Wm82.gnm4.ann1.Glyma.13G147500.1
arahy.Tifrunner.gnm1.ann1.GM8EQZ.1	glyma.Wm82.gnm4.ann1.Glyma.10G296400.1
arahy.Tifrunner.gnm1.ann1.GMU3XF.1	glyma.Wm82.gnm4.ann1.Glyma.18G080300.1
arahy.Tifrunner.gnm1.ann1.GS1HJ9.1	glyma.Wm82.gnm4.ann1.Glyma.11G175900.1
arahy.Tifrunner.gnm1.ann1.GS1HJ9.1	glyma.Wm82.gnm4.ann1.Glyma.14G192500.1
arahy.Tifrunner.gnm1.ann1.GVGT3R.1	glyma.Wm82.gnm4.ann1.Glyma.02G298800.1
arahy.Tifrunner.gnm1.ann1.GVGT3R.1	glyma.Wm82.gnm4.ann1.Glyma.08G327200.1
arahy.Tifrunner.gnm1.ann1.H0PP7S.1	glyma.Wm82.gnm4.ann1.Glyma.06G035400.1
arahy.Tifrunner.gnm1.ann1.H82QG0.1	glyma.Wm82.gnm4.ann1.Glyma.07G052300.1
arahy.Tifrunner.gnm1.ann1.H82QG0.1	glyma.Wm82.gnm4.ann1.Glyma.16G021200.1
arahy.Tifrunner.gnm1.ann1.H82QG0.1	glyma.Wm82.gnm4.ann1.Glyma.19G258700.1
arahy.Tifrunner.gnm1.ann1.H8DQQQ.1	glyma.Wm82.gnm4.ann1.Glyma.07G162900.1
arahy.Tifrunner.gnm1.ann1.H8DQQQ.1	glyma.Wm82.gnm4.ann1.Glyma.11G122700.1
arahy.Tifrunner.gnm1.ann1.H8DQQQ.1	glyma.Wm82.gnm4.ann1.Glyma.12G047600.1
arahy.Tifrunner.gnm1.ann1.HW8B30.1	glyma.Wm82.gnm4.ann1.Glyma.02G298600.1
arahy.Tifrunner.gnm1.ann1.I1XSYN.1	glyma.Wm82.gnm4.ann1.Glyma.08G089400.1
arahy.Tifrunner.gnm1.ann1.I1XSYN.1	glyma.Wm82.gnm4.ann1.Glyma.09G048700.2
arahy.Tifrunner.gnm1.ann1.I1XSYN.1	glyma.Wm82.gnm4.ann1.Glyma.15G156100.1
arahy.Tifrunner.gnm1.ann1.I2ECPT.1	glyma.Wm82.gnm4.ann1.Glyma.04G035000.1
arahy.Tifrunner.gnm1.ann1.I2ECPT.1	glyma.Wm82.gnm4.ann1.Glyma.11G122700.1
arahy.Tifrunner.gnm1.ann1.I2ECPT.1	glyma.Wm82.gnm4.ann1.Glyma.14G078600.1
arahy.Tifrunner.gnm1.ann1.I2ECPT.1	glyma.Wm82.gnm4.ann1.Glyma.17G246500.1
arahy.Tifrunner.gnm1.ann1.IFA20P.1	glyma.Wm82.gnm4.ann1.Glyma.11G051800.1
arahy.Tifrunner.gnm1.ann1.IP1Y2C.1	glyma.Wm82.gnm4.ann1.Glyma.02G287300.1
arahy.Tifrunner.gnm1.ann1.IP1Y2C.1	glyma.Wm82.gnm4.ann1.Glyma.14G027600.3
arahy.Tifrunner.gnm1.ann1.J8Y94D.1	glyma.Wm82.gnm4.ann1.Glyma.07G052300.1
arahy.Tifrunner.gnm1.ann1.J8Y94D.1	glyma.Wm82.gnm4.ann1.Glyma.16G021200.1
arahy.Tifrunner.gnm1.ann1.J8Y94D.1	glyma.Wm82.gnm4.ann1.Glyma.19G258700.1
arahy.Tifrunner.gnm1.ann1.J9N3PQ.1	glyma.Wm82.gnm4.ann1.Glyma.06G035400.1
arahy.Tifrunner.gnm1.ann1.JC9XMV.1	glyma.Wm82.gnm4.ann1.Glyma.18G080400.1
arahy.Tifrunner.gnm1.ann1.JCXG2J.3	glyma.Wm82.gnm4.ann1.Glyma.05G166900.1
arahy.Tifrunner.gnm1.ann1.JCXG2J.3	glyma.Wm82.gnm4.ann1.Glyma.08G125000.1
arahy.Tifrunner.gnm1.ann1.JEM7HP.1	glyma.Wm82.gnm4.ann1.Glyma.05G042600.1
arahy.Tifrunner.gnm1.ann1.JEM7HP.1	glyma.Wm82.gnm4.ann1.Glyma.17G125400.1
arahy.Tifrunner.gnm1.ann1.K1LFJJ.1	glyma.Wm82.gnm4.ann1.Glyma.02G236500.1
arahy.Tifrunner.gnm1.ann1.K1LFJJ.1	glyma.Wm82.gnm4.ann1.Glyma.14G205200.1
arahy.Tifrunner.gnm1.ann1.K44PA8.1	glyma.Wm82.gnm4.ann1.Glyma.01G181800.1
arahy.Tifrunner.gnm1.ann1.K44PA8.1	glyma.Wm82.gnm4.ann1.Glyma.04G035600.1
arahy.Tifrunner.gnm1.ann1.K44PA8.1	glyma.Wm82.gnm4.ann1.Glyma.11G060100.1
arahy.Tifrunner.gnm1.ann1.K8H9R8.1	glyma.Wm82.gnm4.ann1.Glyma.05G021800.1
arahy.Tifrunner.gnm1.ann1.K8H9R8.1	glyma.Wm82.gnm4.ann1.Glyma.06G202300.1
arahy.Tifrunner.gnm1.ann1.K8H9R8.1	glyma.Wm82.gnm4.ann1.Glyma.17G077700.3
arahy.Tifrunner.gnm1.ann1.K9QGVV.1	glyma.Wm82.gnm4.ann1.Glyma.10G275550.1
arahy.Tifrunner.gnm1.ann1.K9QGVV.1	glyma.Wm82.gnm4.ann1.Glyma.20G114200.1
arahy.Tifrunner.gnm1.ann1.KE4ULY.1	glyma.Wm82.gnm4.ann1.Glyma.11G197300.1
arahy.Tifrunner.gnm1.ann1.KE4ULY.1	glyma.Wm82.gnm4.ann1.Glyma.18G052200.1
arahy.Tifrunner.gnm1.ann1.LBLX5B.1	glyma.Wm82.gnm4.ann1.Glyma.07G194300.1
arahy.Tifrunner.gnm1.ann1.LBLX5B.1	glyma.Wm82.gnm4.ann1.Glyma.13G181900.1
arahy.Tifrunner.gnm1.ann1.LE699N.1	glyma.Wm82.gnm4.ann1.Glyma.02G290000.1
arahy.Tifrunner.gnm1.ann1.LE699N.1	glyma.Wm82.gnm4.ann1.Glyma.02G287300.1
arahy.Tifrunner.gnm1.ann1.LJPA30.1	glyma.Wm82.gnm4.ann1.Glyma.03G021200.1
arahy.Tifrunner.gnm1.ann1.LJPA30.1	glyma.Wm82.gnm4.ann1.Glyma.07G083000.1
arahy.Tifrunner.gnm1.ann1.LJPA30.1	glyma.Wm82.gnm4.ann1.Glyma.18G222900.1
arahy.Tifrunner.gnm1.ann1.LR8YZ7.1	glyma.Wm82.gnm4.ann1.Glyma.02G290000.1
arahy.Tifrunner.gnm1.ann1.LW6UI8.1	glyma.Wm82.gnm4.ann1.Glyma.11G051800.1
arahy.Tifrunner.gnm1.ann1.LXP1WJ.1	glyma.Wm82.gnm4.ann1.Glyma.01G153300.1
arahy.Tifrunner.gnm1.ann1.LXP1WJ.1	glyma.Wm82.gnm4.ann1.Glyma.09G218600.1
arahy.Tifrunner.gnm1.ann1.LXP1WJ.1	glyma.Wm82.gnm4.ann1.Glyma.16G109300.1
arahy.Tifrunner.gnm1.ann1.LXP1WJ.1	glyma.Wm82.gnm4.ann1.Glyma.16G076600.1
arahy.Tifrunner.gnm1.ann1.M1JRW6.1	glyma.Wm82.gnm4.ann1.Glyma.01G226502.1
arahy.Tifrunner.gnm1.ann1.M1JRW6.1	glyma.Wm82.gnm4.ann1.Glyma.11G016200.1
arahy.Tifrunner.gnm1.ann1.M38SQY.1	glyma.Wm82.gnm4.ann1.Glyma.07G159800.6
arahy.Tifrunner.gnm1.ann1.M38SQY.1	glyma.Wm82.gnm4.ann1.Glyma.20G007000.1
arahy.Tifrunner.gnm1.ann1.M3F96W.1	glyma.Wm82.gnm4.ann1.Glyma.02G256800.1
arahy.Tifrunner.gnm1.ann1.M3F96W.1	glyma.Wm82.gnm4.ann1.Glyma.11G228900.1
arahy.Tifrunner.gnm1.ann1.M3F96W.1	glyma.Wm82.gnm4.ann1.Glyma.14G059900.1
arahy.Tifrunner.gnm1.ann1.M3F96W.1	glyma.Wm82.gnm4.ann1.Glyma.18G028300.1
arahy.Tifrunner.gnm1.ann1.MA1Z2D.1	glyma.Wm82.gnm4.ann1.Glyma.01G175500.1
arahy.Tifrunner.gnm1.ann1.MA1Z2D.1	glyma.Wm82.gnm4.ann1.Glyma.02G057500.2
arahy.Tifrunner.gnm1.ann1.MA1Z2D.1	glyma.Wm82.gnm4.ann1.Glyma.11G067700.1
arahy.Tifrunner.gnm1.ann1.MCM1YY.1	glyma.Wm82.gnm4.ann1.Glyma.17G134100.1
arahy.Tifrunner.gnm1.ann1.MD7XU0.1	glyma.Wm82.gnm4.ann1.Glyma.17G255900.1
arahy.Tifrunner.gnm1.ann1.MG688V.1	glyma.Wm82.gnm4.ann1.Glyma.01G169200.1
arahy.Tifrunner.gnm1.ann1.MG688V.1	glyma.Wm82.gnm4.ann1.Glyma.11G074100.1
arahy.Tifrunner.gnm1.ann1.MG688V.1	glyma.Wm82.gnm4.ann1.Glyma.16G131200.1
arahy.Tifrunner.gnm1.ann1.MPKI4V.1	glyma.Wm82.gnm4.ann1.Glyma.11G108300.1
arahy.Tifrunner.gnm1.ann1.MR6WYG.1	glyma.Wm82.gnm4.ann1.Glyma.05G166900.1
arahy.Tifrunner.gnm1.ann1.MR6WYG.1	glyma.Wm82.gnm4.ann1.Glyma.08G125000.1
arahy.Tifrunner.gnm1.ann1.MS4PPI.1	glyma.Wm82.gnm4.ann1.Glyma.07G118200.1
arahy.Tifrunner.gnm1.ann1.MT8FXZ.1	glyma.Wm82.gnm4.ann1.Glyma.02G176200.1
arahy.Tifrunner.gnm1.ann1.MT8FXZ.1	glyma.Wm82.gnm4.ann1.Glyma.03G142000.1
arahy.Tifrunner.gnm1.ann1.MT8FXZ.1	glyma.Wm82.gnm4.ann1.Glyma.08G350800.1
arahy.Tifrunner.gnm1.ann1.MT8FXZ.1	glyma.Wm82.gnm4.ann1.Glyma.10G092500.1
arahy.Tifrunner.gnm1.ann1.MT8FXZ.1	glyma.Wm82.gnm4.ann1.Glyma.19G144700.1
arahy.Tifrunner.gnm1.ann1.N16MIT.1	glyma.Wm82.gnm4.ann1.Glyma.16G090000.1
arahy.Tifrunner.gnm1.ann1.NAXY0P.1	glyma.Wm82.gnm4.ann1.Glyma.01G226502.1
arahy.Tifrunner.gnm1.ann1.NSG19L.1	glyma.Wm82.gnm4.ann1.Glyma.05G147100.1
arahy.Tifrunner.gnm1.ann1.NSG19L.1	glyma.Wm82.gnm4.ann1.Glyma.08G104100.1
arahy.Tifrunner.gnm1.ann1.NSG19L.1	glyma.Wm82.gnm4.ann1.Glyma.11G250200.1
arahy.Tifrunner.gnm1.ann1.NT79F1.1	glyma.Wm82.gnm4.ann1.Glyma.17G134100.1
arahy.Tifrunner.gnm1.ann1.NXI5US.1	glyma.Wm82.gnm4.ann1.Glyma.03G021600.1
arahy.Tifrunner.gnm1.ann1.NXI5US.1	glyma.Wm82.gnm4.ann1.Glyma.07G083200.1
arahy.Tifrunner.gnm1.ann1.NYMX1M.1	glyma.Wm82.gnm4.ann1.Glyma.07G010700.1
arahy.Tifrunner.gnm1.ann1.NYMX1M.1	glyma.Wm82.gnm4.ann1.Glyma.08G193900.1
arahy.Tifrunner.gnm1.ann1.P3BMC7.1	glyma.Wm82.gnm4.ann1.Glyma.09G282700.1
arahy.Tifrunner.gnm1.ann1.P3BMC7.1	glyma.Wm82.gnm4.ann1.Glyma.11G100100.1
arahy.Tifrunner.gnm1.ann1.P3G561.1	glyma.Wm82.gnm4.ann1.Glyma.13G371400.1
arahy.Tifrunner.gnm1.ann1.P3G561.1	glyma.Wm82.gnm4.ann1.Glyma.15G002200.1
arahy.Tifrunner.gnm1.ann1.PBH5UM.1	glyma.Wm82.gnm4.ann1.Glyma.04G052100.3
arahy.Tifrunner.gnm1.ann1.PBH5UM.1	glyma.Wm82.gnm4.ann1.Glyma.06G052700.1
arahy.Tifrunner.gnm1.ann1.PBH5UM.1	glyma.Wm82.gnm4.ann1.Glyma.14G096900.1
arahy.Tifrunner.gnm1.ann1.PBH5UM.1	glyma.Wm82.gnm4.ann1.Glyma.17G227500.1
arahy.Tifrunner.gnm1.ann1.PFDI3N.1	glyma.Wm82.gnm4.ann1.Glyma.01G169200.1
arahy.Tifrunner.gnm1.ann1.PFDI3N.1	glyma.Wm82.gnm4.ann1.Glyma.11G074100.1
arahy.Tifrunner.gnm1.ann1.PFDI3N.1	glyma.Wm82.gnm4.ann1.Glyma.16G131200.1
arahy.Tifrunner.gnm1.ann1.PGGD94.1	glyma.Wm82.gnm4.ann1.Glyma.09G137600.1
arahy.Tifrunner.gnm1.ann1.PGGD94.1	glyma.Wm82.gnm4.ann1.Glyma.10G234600.1
arahy.Tifrunner.gnm1.ann1.PGGD94.1	glyma.Wm82.gnm4.ann1.Glyma.16G182600.1
arahy.Tifrunner.gnm1.ann1.PGGD94.1	glyma.Wm82.gnm4.ann1.Glyma.20G159600.2
arahy.Tifrunner.gnm1.ann1.PK3IA3.1	glyma.Wm82.gnm4.ann1.Glyma.02G176200.1
arahy.Tifrunner.gnm1.ann1.PK3IA3.1	glyma.Wm82.gnm4.ann1.Glyma.03G142000.1
arahy.Tifrunner.gnm1.ann1.PK3IA3.1	glyma.Wm82.gnm4.ann1.Glyma.10G092500.1
arahy.Tifrunner.gnm1.ann1.PK3IA3.1	glyma.Wm82.gnm4.ann1.Glyma.19G144700.1
arahy.Tifrunner.gnm1.ann1.Q2BYIT.1	glyma.Wm82.gnm4.ann1.Glyma.12G067000.1
arahy.Tifrunner.gnm1.ann1.Q2QWLN.1	glyma.Wm82.gnm4.ann1.Glyma.12G067000.1
arahy.Tifrunner.gnm1.ann1.Q94UE0.1	glyma.Wm82.gnm4.ann1.Glyma.02G256800.1
arahy.Tifrunner.gnm1.ann1.Q94UE0.1	glyma.Wm82.gnm4.ann1.Glyma.11G228900.1
arahy.Tifrunner.gnm1.ann1.Q94UE0.1	glyma.Wm82.gnm4.ann1.Glyma.14G059900.1
arahy.Tifrunner.gnm1.ann1.Q94UE0.1	glyma.Wm82.gnm4.ann1.Glyma.18G028300.1
arahy.Tifrunner.gnm1.ann1.Q9F5SX.1	glyma.Wm82.gnm4.ann1.Glyma.13G068500.1
arahy.Tifrunner.gnm1.ann1.Q9F5SX.1	glyma.Wm82.gnm4.ann1.Glyma.19G014600.1
arahy.Tifrunner.gnm1.ann1.QJ905H.1	glyma.Wm82.gnm4.ann1.Glyma.17G125200.1
arahy.Tifrunner.gnm1.ann1.QL4ZS9.1	glyma.Wm82.gnm4.ann1.Glyma.03G008100.2
arahy.Tifrunner.gnm1.ann1.QL4ZS9.1	glyma.Wm82.gnm4.ann1.Glyma.05G208900.1
arahy.Tifrunner.gnm1.ann1.QL4ZS9.1	glyma.Wm82.gnm4.ann1.Glyma.07G069500.1
arahy.Tifrunner.gnm1.ann1.QL4ZS9.1	glyma.Wm82.gnm4.ann1.Glyma.08G015600.2
arahy.Tifrunner.gnm1.ann1.QP0P3V.1	glyma.Wm82.gnm4.ann1.Glyma.04G052100.3
arahy.Tifrunner.gnm1.ann1.QP0P3V.1	glyma.Wm82.gnm4.ann1.Glyma.06G052700.1
arahy.Tifrunner.gnm1.ann1.QP0P3V.1	glyma.Wm82.gnm4.ann1.Glyma.14G096900.1
arahy.Tifrunner.gnm1.ann1.QP0P3V.1	glyma.Wm82.gnm4.ann1.Glyma.17G227500.1
arahy.Tifrunner.gnm1.ann1.QQ1SRH.1	glyma.Wm82.gnm4.ann1.Glyma.07G162900.1
arahy.Tifrunner.gnm1.ann1.QQ1SRH.1	glyma.Wm82.gnm4.ann1.Glyma.11G122700.1
arahy.Tifrunner.gnm1.ann1.QQ1SRH.1	glyma.Wm82.gnm4.ann1.Glyma.12G047600.1
arahy.Tifrunner.gnm1.ann1.R5KZJD.1	glyma.Wm82.gnm4.ann1.Glyma.02G120700.1
arahy.Tifrunner.gnm1.ann1.R5KZJD.1	glyma.Wm82.gnm4.ann1.Glyma.08G250000.1
arahy.Tifrunner.gnm1.ann1.R5KZJD.1	glyma.Wm82.gnm4.ann1.Glyma.13G052900.3
arahy.Tifrunner.gnm1.ann1.R5KZJD.1	glyma.Wm82.gnm4.ann1.Glyma.18G272300.1
arahy.Tifrunner.gnm1.ann1.R5KZJD.1	glyma.Wm82.gnm4.ann1.Glyma.19G033900.1
arahy.Tifrunner.gnm1.ann1.RDBF7Y.1	glyma.Wm82.gnm4.ann1.Glyma.03G160100.1
arahy.Tifrunner.gnm1.ann1.RDBF7Y.1	glyma.Wm82.gnm4.ann1.Glyma.13G120500.1
arahy.Tifrunner.gnm1.ann1.RDBF7Y.1	glyma.Wm82.gnm4.ann1.Glyma.19G162100.1
arahy.Tifrunner.gnm1.ann1.RPFA7S.1	glyma.Wm82.gnm4.ann1.Glyma.12G191400.1
arahy.Tifrunner.gnm1.ann1.RQ0VMS.1	glyma.Wm82.gnm4.ann1.Glyma.04G189700.1
arahy.Tifrunner.gnm1.ann1.RQ0VMS.1	glyma.Wm82.gnm4.ann1.Glyma.05G042800.1
arahy.Tifrunner.gnm1.ann1.S12RMD.1	glyma.Wm82.gnm4.ann1.Glyma.05G042600.1
arahy.Tifrunner.gnm1.ann1.S12RMD.1	glyma.Wm82.gnm4.ann1.Glyma.06G176100.1
arahy.Tifrunner.gnm1.ann1.S12RMD.1	glyma.Wm82.gnm4.ann1.Glyma.17G125300.1
arahy.Tifrunner.gnm1.ann1.S3X3J8.1	glyma.Wm82.gnm4.ann1.Glyma.03G193500.1
arahy.Tifrunner.gnm1.ann1.S3X3J8.1	glyma.Wm82.gnm4.ann1.Glyma.11G185700.1
arahy.Tifrunner.gnm1.ann1.S3X3J8.1	glyma.Wm82.gnm4.ann1.Glyma.12G087200.1
arahy.Tifrunner.gnm1.ann1.S3X3J8.1	glyma.Wm82.gnm4.ann1.Glyma.13G152202.1
arahy.Tifrunner.gnm1.ann1.S53NAY.1	glyma.Wm82.gnm4.ann1.Glyma.05G170400.1
arahy.Tifrunner.gnm1.ann1.S53NAY.1	glyma.Wm82.gnm4.ann1.Glyma.08G128600.2
arahy.Tifrunner.gnm1.ann1.SCCY7D.1	glyma.Wm82.gnm4.ann1.Glyma.02G176200.1
arahy.Tifrunner.gnm1.ann1.SCCY7D.1	glyma.Wm82.gnm4.ann1.Glyma.03G142000.1
arahy.Tifrunner.gnm1.ann1.SCCY7D.1	glyma.Wm82.gnm4.ann1.Glyma.10G092500.1
arahy.Tifrunner.gnm1.ann1.SCCY7D.1	glyma.Wm82.gnm4.ann1.Glyma.19G144700.1
arahy.Tifrunner.gnm1.ann1.SGZ2CH.1	glyma.Wm82.gnm4.ann1.Glyma.02G236500.1
arahy.Tifrunner.gnm1.ann1.SGZ2CH.1	glyma.Wm82.gnm4.ann1.Glyma.14G205200.1
arahy.Tifrunner.gnm1.ann1.SND7WH.1	glyma.Wm82.gnm4.ann1.Glyma.05G182800.2
arahy.Tifrunner.gnm1.ann1.SND7WH.1	glyma.Wm82.gnm4.ann1.Glyma.08G140400.2
arahy.Tifrunner.gnm1.ann1.T2Z52M.1	glyma.Wm82.gnm4.ann1.Glyma.01G169200.1
arahy.Tifrunner.gnm1.ann1.T2Z52M.1	glyma.Wm82.gnm4.ann1.Glyma.11G074100.1
arahy.Tifrunner.gnm1.ann1.T2Z52M.1	glyma.Wm82.gnm4.ann1.Glyma.16G131200.1
arahy.Tifrunner.gnm1.ann1.T5ZVXW.1	glyma.Wm82.gnm4.ann1.Glyma.02G298600.1
arahy.Tifrunner.gnm1.ann1.TJSZ1F.1	glyma.Wm82.gnm4.ann1.Glyma.03G115300.1
arahy.Tifrunner.gnm1.ann1.TJSZ1F.1	glyma.Wm82.gnm4.ann1.Glyma.07G110900.1
arahy.Tifrunner.gnm1.ann1.TML5XF.1	glyma.Wm82.gnm4.ann1.Glyma.01G061100.1
arahy.Tifrunner.gnm1.ann1.TML5XF.1	glyma.Wm82.gnm4.ann1.Glyma.02G119600.1
arahy.Tifrunner.gnm1.ann1.TML5XF.1	glyma.Wm82.gnm4.ann1.Glyma.05G019200.1
arahy.Tifrunner.gnm1.ann1.TML5XF.1	glyma.Wm82.gnm4.ann1.Glyma.17G080500.1
arahy.Tifrunner.gnm1.ann1.TY87ZU.1	glyma.Wm82.gnm4.ann1.Glyma.04G110400.1
arahy.Tifrunner.gnm1.ann1.U2CXJI.1	glyma.Wm82.gnm4.ann1.Glyma.05G010200.1
arahy.Tifrunner.gnm1.ann1.U2CXJI.1	glyma.Wm82.gnm4.ann1.Glyma.06G215200.1
arahy.Tifrunner.gnm1.ann1.U2CXJI.1	glyma.Wm82.gnm4.ann1.Glyma.17G118100.1
arahy.Tifrunner.gnm1.ann1.U5WKYJ.1	glyma.Wm82.gnm4.ann1.Glyma.12G191400.1
arahy.Tifrunner.gnm1.ann1.U78CR3.1	glyma.Wm82.gnm4.ann1.Glyma.20G004700.1
arahy.Tifrunner.gnm1.ann1.U7G3WQ.1	glyma.Wm82.gnm4.ann1.Glyma.12G160400.1
arahy.Tifrunner.gnm1.ann1.ULT6DJ.1	glyma.Wm82.gnm4.ann1.Glyma.13G265300.1
arahy.Tifrunner.gnm1.ann1.V40EJ3.1	glyma.Wm82.gnm4.ann1.Glyma.18G049500.1
arahy.Tifrunner.gnm1.ann1.V40EJ3.1	glyma.Wm82.gnm4.ann1.Glyma.18G218500.3
arahy.Tifrunner.gnm1.ann1.V7MTQB.1	glyma.Wm82.gnm4.ann1.Glyma.15G135200.1
arahy.Tifrunner.gnm1.ann1.VAS5V1.1	glyma.Wm82.gnm4.ann1.Glyma.05G147100.1
arahy.Tifrunner.gnm1.ann1.VAS5V1.1	glyma.Wm82.gnm4.ann1.Glyma.08G104100.1
arahy.Tifrunner.gnm1.ann1.VAS5V1.1	glyma.Wm82.gnm4.ann1.Glyma.11G250200.1
arahy.Tifrunner.gnm1.ann1.VFJD86.1	glyma.Wm82.gnm4.ann1.Glyma.04G224800.2
arahy.Tifrunner.gnm1.ann1.VFJD86.1	glyma.Wm82.gnm4.ann1.Glyma.06G140000.1
arahy.Tifrunner.gnm1.ann1.VG2XB0.1	glyma.Wm82.gnm4.ann1.Glyma.03G193500.1
arahy.Tifrunner.gnm1.ann1.VG2XB0.1	glyma.Wm82.gnm4.ann1.Glyma.11G185700.1
arahy.Tifrunner.gnm1.ann1.VG2XB0.1	glyma.Wm82.gnm4.ann1.Glyma.12G087200.1
arahy.Tifrunner.gnm1.ann1.VG2XB0.1	glyma.Wm82.gnm4.ann1.Glyma.13G152202.1
arahy.Tifrunner.gnm1.ann1.VHEE5Y.1	glyma.Wm82.gnm4.ann1.Glyma.03G115300.1
arahy.Tifrunner.gnm1.ann1.VHEE5Y.1	glyma.Wm82.gnm4.ann1.Glyma.07G110900.1
arahy.Tifrunner.gnm1.ann1.VN8AVF.1	glyma.Wm82.gnm4.ann1.Glyma.04G035000.1
arahy.Tifrunner.gnm1.ann1.VN8AVF.1	glyma.Wm82.gnm4.ann1.Glyma.14G078600.1
arahy.Tifrunner.gnm1.ann1.VN8AVF.1	glyma.Wm82.gnm4.ann1.Glyma.17G246500.1
arahy.Tifrunner.gnm1.ann1.VNK22G.1	glyma.Wm82.gnm4.ann1.Glyma.03G193500.1
arahy.Tifrunner.gnm1.ann1.VNK22G.1	glyma.Wm82.gnm4.ann1.Glyma.11G185700.1
arahy.Tifrunner.gnm1.ann1.VNK22G.1	glyma.Wm82.gnm4.ann1.Glyma.12G087200.1
arahy.Tifrunner.gnm1.ann1.VNK22G.1	glyma.Wm82.gnm4.ann1.Glyma.13G152202.1
arahy.Tifrunner.gnm1.ann1.VRM8BV.1	glyma.Wm82.gnm4.ann1.Glyma.04G035500.1
arahy.Tifrunner.gnm1.ann1.VVP2QU.1	glyma.Wm82.gnm4.ann1.Glyma.04G052100.3
arahy.Tifrunner.gnm1.ann1.VVP2QU.1	glyma.Wm82.gnm4.ann1.Glyma.06G052700.1
arahy.Tifrunner.gnm1.ann1.VVP2QU.1	glyma.Wm82.gnm4.ann1.Glyma.14G096900.1
arahy.Tifrunner.gnm1.ann1.VVP2QU.1	glyma.Wm82.gnm4.ann1.Glyma.17G227500.1
arahy.Tifrunner.gnm1.ann1.W1ASYG.1	glyma.Wm82.gnm4.ann1.Glyma.13G261700.1
arahy.Tifrunner.gnm1.ann1.W1ASYG.1	glyma.Wm82.gnm4.ann1.Glyma.15G245100.1
arahy.Tifrunner.gnm1.ann1.W3WWNZ.1	glyma.Wm82.gnm4.ann1.Glyma.10G275550.1
arahy.Tifrunner.gnm1.ann1.W3WWNZ.1	glyma.Wm82.gnm4.ann1.Glyma.20G114200.1
arahy.Tifrunner.gnm1.ann1.W4G0M5.1	glyma.Wm82.gnm4.ann1.Glyma.20G159700.1
arahy.Tifrunner.gnm1.ann1.WA1FX5.1	glyma.Wm82.gnm4.ann1.Glyma.07G267100.1
arahy.Tifrunner.gnm1.ann1.WA1FX5.1	glyma.Wm82.gnm4.ann1.Glyma.17G007200.1
arahy.Tifrunner.gnm1.ann1.WIE6UT.1	glyma.Wm82.gnm4.ann1.Glyma.05G220500.1
arahy.Tifrunner.gnm1.ann1.WIE6UT.1	glyma.Wm82.gnm4.ann1.Glyma.08G026900.1
arahy.Tifrunner.gnm1.ann1.WMM9KJ.1	glyma.Wm82.gnm4.ann1.Glyma.01G169200.1
arahy.Tifrunner.gnm1.ann1.WMM9KJ.1	glyma.Wm82.gnm4.ann1.Glyma.11G074100.1
arahy.Tifrunner.gnm1.ann1.WMM9KJ.1	glyma.Wm82.gnm4.ann1.Glyma.16G131200.1
arahy.Tifrunner.gnm1.ann1.WR94UY.1	glyma.Wm82.gnm4.ann1.Glyma.19G144700.1
arahy.Tifrunner.gnm1.ann1.X3HSHJ.1	glyma.Wm82.gnm4.ann1.Glyma.07G010700.1
arahy.Tifrunner.gnm1.ann1.X3HSHJ.1	glyma.Wm82.gnm4.ann1.Glyma.08G193900.1
arahy.Tifrunner.gnm1.ann1.XD4R0P.1	glyma.Wm82.gnm4.ann1.Glyma.05G233200.1
arahy.Tifrunner.gnm1.ann1.XD4R0P.1	glyma.Wm82.gnm4.ann1.Glyma.07G089700.1
arahy.Tifrunner.gnm1.ann1.XD4R0P.1	glyma.Wm82.gnm4.ann1.Glyma.09G186200.1
arahy.Tifrunner.gnm1.ann1.XDA15Z.1	glyma.Wm82.gnm4.ann1.Glyma.08G089400.1
arahy.Tifrunner.gnm1.ann1.XDA15Z.1	glyma.Wm82.gnm4.ann1.Glyma.09G048700.2
arahy.Tifrunner.gnm1.ann1.XDA15Z.1	glyma.Wm82.gnm4.ann1.Glyma.15G156100.1
arahy.Tifrunner.gnm1.ann1.XFV150.1	glyma.Wm82.gnm4.ann1.Glyma.13G265300.1
arahy.Tifrunner.gnm1.ann1.XKLY96.1	glyma.Wm82.gnm4.ann1.Glyma.05G208900.1
arahy.Tifrunner.gnm1.ann1.XKLY96.1	glyma.Wm82.gnm4.ann1.Glyma.08G015600.2
arahy.Tifrunner.gnm1.ann1.XMK09V.1	glyma.Wm82.gnm4.ann1.Glyma.16G089900.1
arahy.Tifrunner.gnm1.ann1.XPY7J2.1	glyma.Wm82.gnm4.ann1.Glyma.13G371400.1
arahy.Tifrunner.gnm1.ann1.XPY7J2.1	glyma.Wm82.gnm4.ann1.Glyma.15G002200.1
arahy.Tifrunner.gnm1.ann1.XS7PLW.1	glyma.Wm82.gnm4.ann1.Glyma.11G051800.1
arahy.Tifrunner.gnm1.ann1.XS9ZXI.1	glyma.Wm82.gnm4.ann1.Glyma.18G049500.1
arahy.Tifrunner.gnm1.ann1.XS9ZXI.1	glyma.Wm82.gnm4.ann1.Glyma.18G218500.3
arahy.Tifrunner.gnm1.ann1.XYZ5G8.1	glyma.Wm82.gnm4.ann1.Glyma.04G035500.1
arahy.Tifrunner.gnm1.ann1.XYZ5G8.1	glyma.Wm82.gnm4.ann1.Glyma.06G035200.1
arahy.Tifrunner.gnm1.ann1.Y93W5A.1	glyma.Wm82.gnm4.ann1.Glyma.02G132200.1
arahy.Tifrunner.gnm1.ann1.Y93W5A.1	glyma.Wm82.gnm4.ann1.Glyma.07G212700.2
arahy.Tifrunner.gnm1.ann1.YI1B95.1	glyma.Wm82.gnm4.ann1.Glyma.03G085000.3
arahy.Tifrunner.gnm1.ann1.YI1B95.1	glyma.Wm82.gnm4.ann1.Glyma.16G089700.1
arahy.Tifrunner.gnm1.ann1.YQ5RXI.1	glyma.Wm82.gnm4.ann1.Glyma.01G199800.2
arahy.Tifrunner.gnm1.ann1.YRF88J.1	glyma.Wm82.gnm4.ann1.Glyma.01G153300.1
arahy.Tifrunner.gnm1.ann1.YRF88J.1	glyma.Wm82.gnm4.ann1.Glyma.09G218600.1
arahy.Tifrunner.gnm1.ann1.YRF88J.1	glyma.Wm82.gnm4.ann1.Glyma.16G109300.1
arahy.Tifrunner.gnm1.ann1.YRF88J.1	glyma.Wm82.gnm4.ann1.Glyma.16G076600.1
arahy.Tifrunner.gnm1.ann1.YW8AM8.1	glyma.Wm82.gnm4.ann1.Glyma.02G256800.1
arahy.Tifrunner.gnm1.ann1.YW8AM8.1	glyma.Wm82.gnm4.ann1.Glyma.11G228900.1
arahy.Tifrunner.gnm1.ann1.YW8AM8.1	glyma.Wm82.gnm4.ann1.Glyma.14G059900.1
arahy.Tifrunner.gnm1.ann1.YW8AM8.1	glyma.Wm82.gnm4.ann1.Glyma.18G028300.1
arahy.Tifrunner.gnm1.ann1.YXZ2NC.1	glyma.Wm82.gnm4.ann1.Glyma.20G147900.1
arahy.Tifrunner.gnm1.ann1.Z1GZMD.1	glyma.Wm82.gnm4.ann1.Glyma.09G282900.1
arahy.Tifrunner.gnm1.ann1.Z5DDPN.1	glyma.Wm82.gnm4.ann1.Glyma.08G327100.1
arahy.Tifrunner.gnm1.ann1.ZIVF7P.1	glyma.Wm82.gnm4.ann1.Glyma.01G175500.1
arahy.Tifrunner.gnm1.ann1.ZIVF7P.1	glyma.Wm82.gnm4.ann1.Glyma.02G057500.2
arahy.Tifrunner.gnm1.ann1.ZIVF7P.1	glyma.Wm82.gnm4.ann1.Glyma.11G067700.1
arahy.Tifrunner.gnm1.ann1.ZW245F.1	glyma.Wm82.gnm4.ann1.Glyma.07G039800.1
arahy.Tifrunner.gnm1.ann1.ZW245F.1	glyma.Wm82.gnm4.ann1.Glyma.16G008600.2
