# Supplementary material for: Phylogenomic Analysis of Cytochrome P450 Gene Superfamily and Their Association with Flavonoids Biosynthesis in Peanut (Arachis hypogaea L.)
Source: Genes (Basel). 2023 Oct 15;14(10):1944. doi: 10.3390/genes14101944 (PMC10606413; doi:10.3390/genes14101944)
Supplement: Supplementary file 1 [file genes-14-01944-s001.zip › Table S11.xlsx]

## Sheet: Ah-Ah
Table S11 One-to-one orthologous relationships between Arachis hypogaea and Arachis hypogaea.
AhCYP ID	AhCYP ID	Ka	Ks	Ka_Ks
arahy.Tifrunner.gnm1.ann1.69UQAR.1	arahy.Tifrunner.gnm1.ann1.08738Y.1	0.0212073	0.0361062	0.587359
arahy.Tifrunner.gnm1.ann1.4MZP26.1	arahy.Tifrunner.gnm1.ann1.08MLA9.1	0.0113759	0.041626	0.273288
arahy.Tifrunner.gnm1.ann1.E2W35F.1	arahy.Tifrunner.gnm1.ann1.0NG64P.1	0.00567647	0.0139701	0.406329
arahy.Tifrunner.gnm1.ann1.0AN8KE.1	arahy.Tifrunner.gnm1.ann1.0UU5IV.1	0.00261324	0.0293867	0.088926
arahy.Tifrunner.gnm1.ann1.210MU5.1	arahy.Tifrunner.gnm1.ann1.1R2DUV.1	0.0198139	0.0345306	0.573806
arahy.Tifrunner.gnm1.ann1.WIE6UT.1	arahy.Tifrunner.gnm1.ann1.1WJI3I.1	0.0117093	0.0223361	0.524232
arahy.Tifrunner.gnm1.ann1.B6E5H4.1	arahy.Tifrunner.gnm1.ann1.1WY37S.1	0.00967235	0.146226	0.0661464
arahy.Tifrunner.gnm1.ann1.M36XJL.1	arahy.Tifrunner.gnm1.ann1.246LCZ.1	0.00602283	0.0282978	0.212837
arahy.Tifrunner.gnm1.ann1.4VZ1PT.1	arahy.Tifrunner.gnm1.ann1.26YYGP.1	0.00668342	0.0435325	0.153527
arahy.Tifrunner.gnm1.ann1.6VQD09.1	arahy.Tifrunner.gnm1.ann1.27RLCF.2	0.098707	0.184884	0.533887
arahy.Tifrunner.gnm1.ann1.2F8F1S.1	arahy.Tifrunner.gnm1.ann1.27TAQT.1	0.0013751	0.017829	0.0771267
arahy.Tifrunner.gnm1.ann1.MS1QBK.1	arahy.Tifrunner.gnm1.ann1.30SZ61.1	0.0362926	0.0688648	0.527012
arahy.Tifrunner.gnm1.ann1.0Y92P4.1	arahy.Tifrunner.gnm1.ann1.3475Q7.1	0.0906135	0.88569	0.102308
arahy.Tifrunner.gnm1.ann1.HD9YHD.1	arahy.Tifrunner.gnm1.ann1.3M216F.1	0.0139587	0.0363115	0.384415
arahy.Tifrunner.gnm1.ann1.B3NFFH.1	arahy.Tifrunner.gnm1.ann1.46TCXF.1	0.00651352	0.0497798	0.130847
arahy.Tifrunner.gnm1.ann1.LAC4GL.1	arahy.Tifrunner.gnm1.ann1.48QVST.1	0.0299612	0.0842327	0.355696
arahy.Tifrunner.gnm1.ann1.032U0L.1	arahy.Tifrunner.gnm1.ann1.49BDLC.1	0.00774478	0.0224196	0.345447
arahy.Tifrunner.gnm1.ann1.370AXC.1	arahy.Tifrunner.gnm1.ann1.4A049R.1	0.0618966	0.267112	0.231725
arahy.Tifrunner.gnm1.ann1.1A3ME4.1	arahy.Tifrunner.gnm1.ann1.4BKT9D.1	0.013294	0.0169619	0.783758
arahy.Tifrunner.gnm1.ann1.05IA5I.1	arahy.Tifrunner.gnm1.ann1.4GD1W8.1	0.0990885	0.333371	0.297232
arahy.Tifrunner.gnm1.ann1.1J832H.1	arahy.Tifrunner.gnm1.ann1.4Q84I3.1	0.13197	0.387927	0.340194
arahy.Tifrunner.gnm1.ann1.D1QJXV.1	arahy.Tifrunner.gnm1.ann1.4UMK2V.1	0.00582204	0.0259392	0.22445
arahy.Tifrunner.gnm1.ann1.22EC2Q.1	arahy.Tifrunner.gnm1.ann1.554ZX1.1	0.100115	0.180231	0.555481
arahy.Tifrunner.gnm1.ann1.4Q84I3.1	arahy.Tifrunner.gnm1.ann1.5EDI0X.1	0.18208	0.72639	0.250665
arahy.Tifrunner.gnm1.ann1.1J832H.1	arahy.Tifrunner.gnm1.ann1.5EDI0X.1	0.194729	0.701553	0.277569
arahy.Tifrunner.gnm1.ann1.2AN8JB.1	arahy.Tifrunner.gnm1.ann1.5Y9TK9.1	0.16364	0.362989	0.450813
arahy.Tifrunner.gnm1.ann1.E11MFK.1	arahy.Tifrunner.gnm1.ann1.5ZM60A.1	0.00658305	0.023735	0.277356
arahy.Tifrunner.gnm1.ann1.5ZLV04.1	arahy.Tifrunner.gnm1.ann1.64U7NV.1	0.00261362	0.0358689	0.072866
arahy.Tifrunner.gnm1.ann1.27RLCF.1	arahy.Tifrunner.gnm1.ann1.6VQD09.3	0.0212115	0.050307	0.421641
arahy.Tifrunner.gnm1.ann1.U7G3WQ.1	arahy.Tifrunner.gnm1.ann1.6Z49LM.1	0.00736353	0.0744474	0.0989092
arahy.Tifrunner.gnm1.ann1.4GD1W8.1	arahy.Tifrunner.gnm1.ann1.73P2JF.1	0.0105775	0.0786903	0.13442
arahy.Tifrunner.gnm1.ann1.05IA5I.1	arahy.Tifrunner.gnm1.ann1.73P2JF.1	0.101725	0.330826	0.307487
arahy.Tifrunner.gnm1.ann1.1GK82V.1	arahy.Tifrunner.gnm1.ann1.74WYCB.1	0.0226692	0.0462018	0.490657
arahy.Tifrunner.gnm1.ann1.0WTA7Q.1	arahy.Tifrunner.gnm1.ann1.7AD34F.1	0.0223268	0.0572954	0.389679
arahy.Tifrunner.gnm1.ann1.4N79E8.1	arahy.Tifrunner.gnm1.ann1.7BG7FU.1	0.0839573	0.169982	0.49392
arahy.Tifrunner.gnm1.ann1.22EC2Q.1	arahy.Tifrunner.gnm1.ann1.7J3SUQ.1	0.0278838	0.0770112	0.362075
arahy.Tifrunner.gnm1.ann1.554ZX1.1	arahy.Tifrunner.gnm1.ann1.7J3SUQ.1	0.114791	0.221762	0.517632
arahy.Tifrunner.gnm1.ann1.4H0NN3.1	arahy.Tifrunner.gnm1.ann1.7V58Y4.1	0.0175447	0.0522599	0.335719
arahy.Tifrunner.gnm1.ann1.RQ0VMS.1	arahy.Tifrunner.gnm1.ann1.7Z45GE.1	0.00920193	0.0405994	0.226652
arahy.Tifrunner.gnm1.ann1.N1DX8X.1	arahy.Tifrunner.gnm1.ann1.82IR2S.1	0.0146422	0.0364669	0.40152
arahy.Tifrunner.gnm1.ann1.77JTQB.1	arahy.Tifrunner.gnm1.ann1.82IR2S.1	0.0599259	0.147864	0.405278
arahy.Tifrunner.gnm1.ann1.24HCRC.1	arahy.Tifrunner.gnm1.ann1.84B366.1	0.0401892	0.0689953	0.582492
arahy.Tifrunner.gnm1.ann1.4GD1W8.1	arahy.Tifrunner.gnm1.ann1.87R1SX.1	0.104107	0.502814	0.207048
arahy.Tifrunner.gnm1.ann1.73P2JF.1	arahy.Tifrunner.gnm1.ann1.87R1SX.1	0.101326	0.43752	0.231591
arahy.Tifrunner.gnm1.ann1.05IA5I.1	arahy.Tifrunner.gnm1.ann1.87R1SX.1	0.130687	0.411095	0.3179
arahy.Tifrunner.gnm1.ann1.2YDG1M.1	arahy.Tifrunner.gnm1.ann1.8EC0VW.1	0.0389644	0.101362	0.384406
arahy.Tifrunner.gnm1.ann1.4GD1W8.1	arahy.Tifrunner.gnm1.ann1.90YAIT.1	0.0549413	0.268112	0.20492
arahy.Tifrunner.gnm1.ann1.73P2JF.1	arahy.Tifrunner.gnm1.ann1.90YAIT.1	0.0496496	0.21421	0.23178
arahy.Tifrunner.gnm1.ann1.87R1SX.1	arahy.Tifrunner.gnm1.ann1.90YAIT.1	0.0732185	0.303523	0.241229
arahy.Tifrunner.gnm1.ann1.V21PV4.1	arahy.Tifrunner.gnm1.ann1.90YAIT.1	0.0802264	0.326554	0.245676
arahy.Tifrunner.gnm1.ann1.05IA5I.1	arahy.Tifrunner.gnm1.ann1.90YAIT.1	0.0555964	0.150394	0.36967
arahy.Tifrunner.gnm1.ann1.P2ZV1P.1	arahy.Tifrunner.gnm1.ann1.96XUR0.1	0.0575716	0.0522708	1.10141
arahy.Tifrunner.gnm1.ann1.412CRS.1	arahy.Tifrunner.gnm1.ann1.97WH9V.1	0.0921523	0.281184	0.327729
arahy.Tifrunner.gnm1.ann1.YXZ2NC.1	arahy.Tifrunner.gnm1.ann1.98SW16.1	0.0119818	0.0359546	0.333249
arahy.Tifrunner.gnm1.ann1.TW15KP.1	arahy.Tifrunner.gnm1.ann1.9D2QNN.1	0.00915026	0.0543353	0.168403
arahy.Tifrunner.gnm1.ann1.8R7WRR.1	arahy.Tifrunner.gnm1.ann1.9FKG6V.1	0.136593	0.38216	0.357424
arahy.Tifrunner.gnm1.ann1.4YX487.1	arahy.Tifrunner.gnm1.ann1.9H79HM.1	0.00710275	0.0313128	0.226832
arahy.Tifrunner.gnm1.ann1.96EPTX.1	arahy.Tifrunner.gnm1.ann1.9J8RGD.1	0.0184451	0.0532818	0.346181
arahy.Tifrunner.gnm1.ann1.0RH2A3.1	arahy.Tifrunner.gnm1.ann1.9J9RW8.1	0.0370407	0.0547489	0.676556
arahy.Tifrunner.gnm1.ann1.35X7CR.1	arahy.Tifrunner.gnm1.ann1.9P22GZ.1	0.0181446	0.0107896	1.68167
arahy.Tifrunner.gnm1.ann1.5EDI0X.1	arahy.Tifrunner.gnm1.ann1.9T9VBG.1	0.176299	0.790518	0.223017
arahy.Tifrunner.gnm1.ann1.1J832H.1	arahy.Tifrunner.gnm1.ann1.9T9VBG.1	0.151288	0.384218	0.393757
arahy.Tifrunner.gnm1.ann1.4Q84I3.1	arahy.Tifrunner.gnm1.ann1.9T9VBG.1	0.0529613	0.0720358	0.735208
arahy.Tifrunner.gnm1.ann1.9D5JX4.1	arahy.Tifrunner.gnm1.ann1.9W7X6Y.1	0.0500657	0.13819	0.362296
arahy.Tifrunner.gnm1.ann1.8IZ54I.1	arahy.Tifrunner.gnm1.ann1.A0NDKG.1	0.0175395	0.0481127	0.364551
arahy.Tifrunner.gnm1.ann1.3N5ITW.1	arahy.Tifrunner.gnm1.ann1.A4H8M4.1	0.0671425	0.23201	0.289394
arahy.Tifrunner.gnm1.ann1.22EC2Q.1	arahy.Tifrunner.gnm1.ann1.A5BJE4.1	0.118285	0.408097	0.289847
arahy.Tifrunner.gnm1.ann1.7J3SUQ.1	arahy.Tifrunner.gnm1.ann1.A5BJE4.1	0.125074	0.405052	0.308784
arahy.Tifrunner.gnm1.ann1.554ZX1.1	arahy.Tifrunner.gnm1.ann1.A5BJE4.1	0.141401	0.383061	0.369135
arahy.Tifrunner.gnm1.ann1.8R7WRR.1	arahy.Tifrunner.gnm1.ann1.A8W1T3.1	0.155209	0.483621	0.32093
arahy.Tifrunner.gnm1.ann1.9FKG6V.1	arahy.Tifrunner.gnm1.ann1.A8W1T3.1	0.0814754	0.170622	0.477521
arahy.Tifrunner.gnm1.ann1.A0NDKG.1	arahy.Tifrunner.gnm1.ann1.AF3YLM.1	0.0497903	0.145087	0.343177
arahy.Tifrunner.gnm1.ann1.8IZ54I.1	arahy.Tifrunner.gnm1.ann1.AF3YLM.1	0.0502167	0.143712	0.349426
arahy.Tifrunner.gnm1.ann1.9T04HJ.1	arahy.Tifrunner.gnm1.ann1.AG2ZXZ.1	0.0163482	0.042727	0.382621
arahy.Tifrunner.gnm1.ann1.66AX9V.1	arahy.Tifrunner.gnm1.ann1.AI0BYL.1	0.161674	0.922825	0.175194
arahy.Tifrunner.gnm1.ann1.AXL13P.1	arahy.Tifrunner.gnm1.ann1.AJ1Q9U.1	0.00257106	0.0494605	0.0519822
arahy.Tifrunner.gnm1.ann1.056HEM.1	arahy.Tifrunner.gnm1.ann1.AK4T3E.1	0.027017	0.0724629	0.37284
arahy.Tifrunner.gnm1.ann1.9D5JX4.1	arahy.Tifrunner.gnm1.ann1.AMJH7D.1	0.0135702	0.0361244	0.375653
arahy.Tifrunner.gnm1.ann1.9W7X6Y.1	arahy.Tifrunner.gnm1.ann1.AMJH7D.1	0.0505418	0.129073	0.391575
arahy.Tifrunner.gnm1.ann1.97WH9V.1	arahy.Tifrunner.gnm1.ann1.B1N53D.1	0.0931479	0.309198	0.301256
arahy.Tifrunner.gnm1.ann1.412CRS.1	arahy.Tifrunner.gnm1.ann1.B1N53D.1	0.0940578	0.256935	0.366076
arahy.Tifrunner.gnm1.ann1.A8W1T3.1	arahy.Tifrunner.gnm1.ann1.B3J73C.1	0.0620754	0.217928	0.284844
arahy.Tifrunner.gnm1.ann1.8R7WRR.1	arahy.Tifrunner.gnm1.ann1.B3J73C.1	0.123211	0.355671	0.346419
arahy.Tifrunner.gnm1.ann1.9FKG6V.1	arahy.Tifrunner.gnm1.ann1.B3J73C.1	0.0936051	0.232006	0.40346
arahy.Tifrunner.gnm1.ann1.7AH9CA.1	arahy.Tifrunner.gnm1.ann1.B5QQYI.1	0.0071196	0.022631	0.314595
arahy.Tifrunner.gnm1.ann1.1L1IBW.1	arahy.Tifrunner.gnm1.ann1.B8WD65.1	0.0891101	0.16369	0.544382
arahy.Tifrunner.gnm1.ann1.77LVUR.1	arahy.Tifrunner.gnm1.ann1.BH9RMT.1	0.00754987	0.0210066	0.359404
arahy.Tifrunner.gnm1.ann1.A0WXBW.1	arahy.Tifrunner.gnm1.ann1.BRFB8I.1	0.00858501	0.0266695	0.321904
arahy.Tifrunner.gnm1.ann1.3N5ITW.1	arahy.Tifrunner.gnm1.ann1.C8YFE9.1	0.00952806	0.0542133	0.175752
arahy.Tifrunner.gnm1.ann1.A4H8M4.1	arahy.Tifrunner.gnm1.ann1.C8YFE9.1	0.0672332	0.211002	0.318637
arahy.Tifrunner.gnm1.ann1.WY8677.1	arahy.Tifrunner.gnm1.ann1.C991XI.1	0.0124632	0.0512247	0.243304
arahy.Tifrunner.gnm1.ann1.9T187T.1	arahy.Tifrunner.gnm1.ann1.CE3PYG.1	0.144302	0.816837	0.17666
arahy.Tifrunner.gnm1.ann1.6BEU00.1	arahy.Tifrunner.gnm1.ann1.CW0S7X.1	0.0187631	0.0678084	0.276707
arahy.Tifrunner.gnm1.ann1.84V7WL.1	arahy.Tifrunner.gnm1.ann1.D0DS2K.1	0.0243906	0.063434	0.384504
arahy.Tifrunner.gnm1.ann1.ASTA9Q.1	arahy.Tifrunner.gnm1.ann1.D0Q46J.1	0.0172273	0.0521149	0.330563
arahy.Tifrunner.gnm1.ann1.4Q84I3.1	arahy.Tifrunner.gnm1.ann1.D59GD5.1	0.133583	0.588578	0.226959
arahy.Tifrunner.gnm1.ann1.5EDI0X.1	arahy.Tifrunner.gnm1.ann1.D59GD5.1	0.156145	0.643288	0.242729
arahy.Tifrunner.gnm1.ann1.9T9VBG.1	arahy.Tifrunner.gnm1.ann1.D59GD5.1	0.146388	0.588494	0.24875
arahy.Tifrunner.gnm1.ann1.1J832H.1	arahy.Tifrunner.gnm1.ann1.D59GD5.1	0.143952	0.549375	0.262028
arahy.Tifrunner.gnm1.ann1.57KEBM.1	arahy.Tifrunner.gnm1.ann1.D84CI6.1	0.0135654	0.0294878	0.460035
arahy.Tifrunner.gnm1.ann1.QP0P3V.1	arahy.Tifrunner.gnm1.ann1.DB7AVX.1	0.00323015	0.0270788	0.119287
arahy.Tifrunner.gnm1.ann1.85G0UF.1	arahy.Tifrunner.gnm1.ann1.DBZ9PS.1	0.043137	0.252999	0.170503
arahy.Tifrunner.gnm1.ann1.D59GD5.1	arahy.Tifrunner.gnm1.ann1.DFA3IT.1	0.151515	0.658965	0.22993
arahy.Tifrunner.gnm1.ann1.4Q84I3.1	arahy.Tifrunner.gnm1.ann1.DFA3IT.1	0.169752	0.7196	0.235898
arahy.Tifrunner.gnm1.ann1.9T9VBG.1	arahy.Tifrunner.gnm1.ann1.DFA3IT.1	0.189426	0.711834	0.26611
arahy.Tifrunner.gnm1.ann1.1J832H.1	arahy.Tifrunner.gnm1.ann1.DFA3IT.1	0.18868	0.581812	0.324298
arahy.Tifrunner.gnm1.ann1.5EDI0X.1	arahy.Tifrunner.gnm1.ann1.DFA3IT.1	0.110193	0.307567	0.358271
arahy.Tifrunner.gnm1.ann1.132YE3.1	arahy.Tifrunner.gnm1.ann1.DI7WTY.1	0.11767	0.372267	0.31609
arahy.Tifrunner.gnm1.ann1.C180KA.1	arahy.Tifrunner.gnm1.ann1.DL8Y3K.1	0.0697243	0.258936	0.269272
arahy.Tifrunner.gnm1.ann1.UKZ6DB.1	arahy.Tifrunner.gnm1.ann1.DM8PJ8.1	0.134714	0.432163	0.31172
arahy.Tifrunner.gnm1.ann1.B1N53D.1	arahy.Tifrunner.gnm1.ann1.DM8PJ8.1	0.0189375	0.0603189	0.313957
arahy.Tifrunner.gnm1.ann1.97WH9V.1	arahy.Tifrunner.gnm1.ann1.DM8PJ8.1	0.102952	0.302829	0.339968
arahy.Tifrunner.gnm1.ann1.412CRS.1	arahy.Tifrunner.gnm1.ann1.DM8PJ8.1	0.154742	0.359579	0.430341
arahy.Tifrunner.gnm1.ann1.9T9VBG.1	arahy.Tifrunner.gnm1.ann1.DN3C7B.1	0.163946	0.745787	0.21983
arahy.Tifrunner.gnm1.ann1.D59GD5.1	arahy.Tifrunner.gnm1.ann1.DN3C7B.1	0.137	0.60761	0.225473
arahy.Tifrunner.gnm1.ann1.4Q84I3.1	arahy.Tifrunner.gnm1.ann1.DN3C7B.1	0.16051	0.652235	0.246092
arahy.Tifrunner.gnm1.ann1.1J832H.1	arahy.Tifrunner.gnm1.ann1.DN3C7B.1	0.17176	0.565542	0.303708
arahy.Tifrunner.gnm1.ann1.DFA3IT.1	arahy.Tifrunner.gnm1.ann1.DN3C7B.1	0.0825652	0.255795	0.322779
arahy.Tifrunner.gnm1.ann1.5EDI0X.1	arahy.Tifrunner.gnm1.ann1.DN3C7B.1	0.0764176	0.234971	0.325221
arahy.Tifrunner.gnm1.ann1.22EC2Q.1	arahy.Tifrunner.gnm1.ann1.DR7X1V.1	0.118408	0.486625	0.243326
arahy.Tifrunner.gnm1.ann1.7J3SUQ.1	arahy.Tifrunner.gnm1.ann1.DR7X1V.1	0.126231	0.491717	0.256715
arahy.Tifrunner.gnm1.ann1.A5BJE4.1	arahy.Tifrunner.gnm1.ann1.DR7X1V.1	0.0200513	0.0638004	0.314282
arahy.Tifrunner.gnm1.ann1.554ZX1.1	arahy.Tifrunner.gnm1.ann1.DR7X1V.1	0.158369	0.493215	0.321096
arahy.Tifrunner.gnm1.ann1.C5I0M3.1	arahy.Tifrunner.gnm1.ann1.DXX0FL.1	0.0937479	0.254243	0.368733
arahy.Tifrunner.gnm1.ann1.DX4QZ2.1	arahy.Tifrunner.gnm1.ann1.E3TQWL.1	0.0253011	0.0136678	1.85114
arahy.Tifrunner.gnm1.ann1.CNM5E0.1	arahy.Tifrunner.gnm1.ann1.E3VCX4.1	0.00337577	0.0483007	0.0698907
arahy.Tifrunner.gnm1.ann1.31R89H.1	arahy.Tifrunner.gnm1.ann1.E6G4NP.1	0.0653415	0.139939	0.466927
arahy.Tifrunner.gnm1.ann1.07DPKN.1	arahy.Tifrunner.gnm1.ann1.E7TSIM.1	0.180998	0.465032	0.389217
arahy.Tifrunner.gnm1.ann1.33A95W.1	arahy.Tifrunner.gnm1.ann1.E8J0ZS.1	0.0407043	0.188916	0.215462
arahy.Tifrunner.gnm1.ann1.CTE8UD.1	arahy.Tifrunner.gnm1.ann1.E8J0ZS.1	0.0407043	0.188916	0.215462
arahy.Tifrunner.gnm1.ann1.E8J0ZS.1	arahy.Tifrunner.gnm1.ann1.E9QM6P.1	0.0398912	0.173258	0.230242
arahy.Tifrunner.gnm1.ann1.33A95W.1	arahy.Tifrunner.gnm1.ann1.E9QM6P.1	0.0240143	0.06538	0.367303
arahy.Tifrunner.gnm1.ann1.CTE8UD.1	arahy.Tifrunner.gnm1.ann1.E9QM6P.1	0.0240143	0.06538	0.367303
arahy.Tifrunner.gnm1.ann1.4N79E8.1	arahy.Tifrunner.gnm1.ann1.EFJ3XH.1	0.0970054	0.206045	0.470797
arahy.Tifrunner.gnm1.ann1.7BG7FU.1	arahy.Tifrunner.gnm1.ann1.EFJ3XH.1	0.0607992	0.112078	0.54247
arahy.Tifrunner.gnm1.ann1.EFJ3XH.1	arahy.Tifrunner.gnm1.ann1.EH049N.1	0.056366	0.141016	0.399713
arahy.Tifrunner.gnm1.ann1.7BG7FU.1	arahy.Tifrunner.gnm1.ann1.EH049N.1	0.0397315	0.0855076	0.464654
arahy.Tifrunner.gnm1.ann1.4N79E8.1	arahy.Tifrunner.gnm1.ann1.EH049N.1	0.0934671	0.147925	0.631856
arahy.Tifrunner.gnm1.ann1.8U3ZEX.1	arahy.Tifrunner.gnm1.ann1.EI9KG2.1	0.248132	0.786568	0.315462
arahy.Tifrunner.gnm1.ann1.B50IPN.1	arahy.Tifrunner.gnm1.ann1.EJJL2V.1	0.00891276	0.0147934	0.602483
arahy.Tifrunner.gnm1.ann1.D47ALZ.1	arahy.Tifrunner.gnm1.ann1.EKA7CT.1	0.0138981	0.0496049	0.280175
arahy.Tifrunner.gnm1.ann1.JR81PI.1	arahy.Tifrunner.gnm1.ann1.EN2KPM.1	0.0794431	0.114565	0.693434
arahy.Tifrunner.gnm1.ann1.2AN8JB.1	arahy.Tifrunner.gnm1.ann1.EN8CHU.1	0.108779	0.359197	0.302838
arahy.Tifrunner.gnm1.ann1.5Y9TK9.1	arahy.Tifrunner.gnm1.ann1.EN8CHU.1	0.16173	0.481946	0.335577
arahy.Tifrunner.gnm1.ann1.6JQ8YQ.1	arahy.Tifrunner.gnm1.ann1.ETWN8F.1	0.0553156	0.11831	0.467547
arahy.Tifrunner.gnm1.ann1.84B366.1	arahy.Tifrunner.gnm1.ann1.F2JX6Z.1	0.139237	0.372648	0.373643
arahy.Tifrunner.gnm1.ann1.24HCRC.1	arahy.Tifrunner.gnm1.ann1.F2JX6Z.1	0.164584	0.38761	0.424612
arahy.Tifrunner.gnm1.ann1.8IZ54I.1	arahy.Tifrunner.gnm1.ann1.F2XVK1.1	0.123169	0.314187	0.392025
arahy.Tifrunner.gnm1.ann1.AF3YLM.1	arahy.Tifrunner.gnm1.ann1.F2XVK1.1	0.126582	0.312899	0.404546
arahy.Tifrunner.gnm1.ann1.A0NDKG.1	arahy.Tifrunner.gnm1.ann1.F2XVK1.1	0.127885	0.29358	0.435604
arahy.Tifrunner.gnm1.ann1.8IZ54I.1	arahy.Tifrunner.gnm1.ann1.F6Z6ZJ.1	0.0558397	0.164734	0.338969
arahy.Tifrunner.gnm1.ann1.A0NDKG.1	arahy.Tifrunner.gnm1.ann1.F6Z6ZJ.1	0.059164	0.158907	0.372317
arahy.Tifrunner.gnm1.ann1.F2XVK1.1	arahy.Tifrunner.gnm1.ann1.F6Z6ZJ.1	0.140338	0.335273	0.418578
arahy.Tifrunner.gnm1.ann1.AF3YLM.1	arahy.Tifrunner.gnm1.ann1.F6Z6ZJ.1	0.0202611	0.0294372	0.688282
arahy.Tifrunner.gnm1.ann1.DB4GMR.1	arahy.Tifrunner.gnm1.ann1.F73TU2.1	0.00807417	0.0803388	0.100501
arahy.Tifrunner.gnm1.ann1.570P5C.1	arahy.Tifrunner.gnm1.ann1.F8T0MB.1	0.00952286	0.0429172	0.221889
arahy.Tifrunner.gnm1.ann1.D0DS2K.1	arahy.Tifrunner.gnm1.ann1.FC34FK.1	0.011216	0.0479804	0.233762
arahy.Tifrunner.gnm1.ann1.84V7WL.1	arahy.Tifrunner.gnm1.ann1.FC34FK.1	0.0208649	0.0760529	0.274347
arahy.Tifrunner.gnm1.ann1.2EZS4K.1	arahy.Tifrunner.gnm1.ann1.FMLD33.1	0.00524554	0.0569594	0.0920927
arahy.Tifrunner.gnm1.ann1.7AD34F.3	arahy.Tifrunner.gnm1.ann1.FQQS7Y.1	0.0217454	0.0749258	0.290226
arahy.Tifrunner.gnm1.ann1.22EC2Q.1	arahy.Tifrunner.gnm1.ann1.FVXT0M.1	0.114259	0.387395	0.294942
arahy.Tifrunner.gnm1.ann1.7J3SUQ.1	arahy.Tifrunner.gnm1.ann1.FVXT0M.1	0.11771	0.375218	0.313711
arahy.Tifrunner.gnm1.ann1.554ZX1.1	arahy.Tifrunner.gnm1.ann1.FVXT0M.1	0.116633	0.366427	0.318298
arahy.Tifrunner.gnm1.ann1.DR7X1V.1	arahy.Tifrunner.gnm1.ann1.FVXT0M.1	0.0458467	0.0760144	0.603132
arahy.Tifrunner.gnm1.ann1.A5BJE4.1	arahy.Tifrunner.gnm1.ann1.FVXT0M.1	0.0472597	0.0600822	0.786585
arahy.Tifrunner.gnm1.ann1.U2CXJI.1	arahy.Tifrunner.gnm1.ann1.FYP59N.1	0.00246104	0.0219997	0.111867
arahy.Tifrunner.gnm1.ann1.9T187T.1	arahy.Tifrunner.gnm1.ann1.G3469Y.1	0.0563999	0.602085	0.0936743
arahy.Tifrunner.gnm1.ann1.CE3PYG.1	arahy.Tifrunner.gnm1.ann1.G3469Y.1	0.0794387	0.820326	0.096838
arahy.Tifrunner.gnm1.ann1.IP1Y2C.1	arahy.Tifrunner.gnm1.ann1.G3X0L7.1	0.0161489	0.101391	0.159273
arahy.Tifrunner.gnm1.ann1.MS4PPI.1	arahy.Tifrunner.gnm1.ann1.G5620Q.1	0.006911	0.0407092	0.169765
arahy.Tifrunner.gnm1.ann1.D1ZZI9.2	arahy.Tifrunner.gnm1.ann1.G5TCW6.1	0.0103629	0.0130155	0.796193
arahy.Tifrunner.gnm1.ann1.JEM7HP.1	arahy.Tifrunner.gnm1.ann1.G691ZN.1	0.00689066	0.0443042	0.155531
arahy.Tifrunner.gnm1.ann1.0M9QLC.1	arahy.Tifrunner.gnm1.ann1.G7VI5W.1	0.0121821	0.0763435	0.15957
arahy.Tifrunner.gnm1.ann1.D59GD5.1	arahy.Tifrunner.gnm1.ann1.GBF1RD.1	0.140948	0.643301	0.219101
arahy.Tifrunner.gnm1.ann1.4Q84I3.1	arahy.Tifrunner.gnm1.ann1.GBF1RD.1	0.171236	0.715744	0.239243
arahy.Tifrunner.gnm1.ann1.9T9VBG.1	arahy.Tifrunner.gnm1.ann1.GBF1RD.1	0.179363	0.712784	0.251637
arahy.Tifrunner.gnm1.ann1.1J832H.1	arahy.Tifrunner.gnm1.ann1.GBF1RD.1	0.166977	0.571363	0.292244
arahy.Tifrunner.gnm1.ann1.DN3C7B.1	arahy.Tifrunner.gnm1.ann1.GBF1RD.1	0.0846299	0.252326	0.335399
arahy.Tifrunner.gnm1.ann1.5EDI0X.1	arahy.Tifrunner.gnm1.ann1.GBF1RD.1	0.105277	0.296	0.355667
arahy.Tifrunner.gnm1.ann1.DFA3IT.1	arahy.Tifrunner.gnm1.ann1.GBF1RD.1	0.0353627	0.0754989	0.468387
arahy.Tifrunner.gnm1.ann1.TML5XF.1	arahy.Tifrunner.gnm1.ann1.GCF5QH.1	0.00657583	0.0573756	0.11461
arahy.Tifrunner.gnm1.ann1.C34INF.1	arahy.Tifrunner.gnm1.ann1.GM8EQZ.1	0.00846331	0.0557305	0.151861
arahy.Tifrunner.gnm1.ann1.EFJ3XH.1	arahy.Tifrunner.gnm1.ann1.GMU3XF.1	0.0527492	0.133674	0.394612
arahy.Tifrunner.gnm1.ann1.7BG7FU.1	arahy.Tifrunner.gnm1.ann1.GMU3XF.1	0.0419496	0.0838767	0.500134
arahy.Tifrunner.gnm1.ann1.4N79E8.1	arahy.Tifrunner.gnm1.ann1.GMU3XF.1	0.0956373	0.160289	0.596655
arahy.Tifrunner.gnm1.ann1.EH049N.1	arahy.Tifrunner.gnm1.ann1.GMU3XF.1	0.0209772	0.0259907	0.807104
arahy.Tifrunner.gnm1.ann1.9N9P3S.1	arahy.Tifrunner.gnm1.ann1.GN1SSX.1	0.0158453	0.079493	0.199329
arahy.Tifrunner.gnm1.ann1.AC0A7B.1	arahy.Tifrunner.gnm1.ann1.GS1HJ9.1	0.00501919	0.0628354	0.0798784
arahy.Tifrunner.gnm1.ann1.C180KA.1	arahy.Tifrunner.gnm1.ann1.GS6JIA.1	0.0153175	0.0570195	0.268636
arahy.Tifrunner.gnm1.ann1.DL8Y3K.1	arahy.Tifrunner.gnm1.ann1.GS6JIA.1	0.0822908	0.211357	0.389346
arahy.Tifrunner.gnm1.ann1.QEX5C0.1	arahy.Tifrunner.gnm1.ann1.GS6JIA.1	0.0727718	0.168451	0.432007
arahy.Tifrunner.gnm1.ann1.XD5XGS.1	arahy.Tifrunner.gnm1.ann1.GVGT3R.1	0.0114107	0.0472428	0.241533
arahy.Tifrunner.gnm1.ann1.EHKI1X.1	arahy.Tifrunner.gnm1.ann1.GVGT3R.1	0.229788	0.732407	0.313744
arahy.Tifrunner.gnm1.ann1.9TS7X7.1	arahy.Tifrunner.gnm1.ann1.GW438E.1	0.025949	0.0930325	0.278924
arahy.Tifrunner.gnm1.ann1.CW0S7X.1	arahy.Tifrunner.gnm1.ann1.H0PP7S.1	0.170642	0.700024	0.243766
arahy.Tifrunner.gnm1.ann1.6BEU00.1	arahy.Tifrunner.gnm1.ann1.H0PP7S.1	0.173111	0.665936	0.259951
arahy.Tifrunner.gnm1.ann1.22EC2Q.1	arahy.Tifrunner.gnm1.ann1.H3NIE5.1	0.104927	0.398669	0.263192
arahy.Tifrunner.gnm1.ann1.7J3SUQ.1	arahy.Tifrunner.gnm1.ann1.H3NIE5.1	0.108337	0.377988	0.286614
arahy.Tifrunner.gnm1.ann1.DR7X1V.1	arahy.Tifrunner.gnm1.ann1.H3NIE5.1	0.04436	0.140445	0.315854
arahy.Tifrunner.gnm1.ann1.FVXT0M.1	arahy.Tifrunner.gnm1.ann1.H3NIE5.1	0.0205538	0.0575762	0.356984
arahy.Tifrunner.gnm1.ann1.554ZX1.1	arahy.Tifrunner.gnm1.ann1.H3NIE5.1	0.181341	0.500375	0.362411
arahy.Tifrunner.gnm1.ann1.A5BJE4.1	arahy.Tifrunner.gnm1.ann1.H3NIE5.1	0.0453567	0.0859924	0.52745
arahy.Tifrunner.gnm1.ann1.J8Y94D.1	arahy.Tifrunner.gnm1.ann1.H82QG0.1	0.00703084	0.0384782	0.182723
arahy.Tifrunner.gnm1.ann1.E23E2T.1	arahy.Tifrunner.gnm1.ann1.HA4R8H.1	0.0293874	0.0744412	0.394773
arahy.Tifrunner.gnm1.ann1.C5I0M3.1	arahy.Tifrunner.gnm1.ann1.HCI2BQ.2	0.180795	0.383537	0.471388
arahy.Tifrunner.gnm1.ann1.DXX0FL.1	arahy.Tifrunner.gnm1.ann1.HCI2BQ.2	0.113161	0.239258	0.472969
arahy.Tifrunner.gnm1.ann1.8R7WRR.1	arahy.Tifrunner.gnm1.ann1.HTN29J.1	0.126145	0.336807	0.374533
arahy.Tifrunner.gnm1.ann1.B3J73C.1	arahy.Tifrunner.gnm1.ann1.HTN29J.1	0.0566225	0.148369	0.381632
arahy.Tifrunner.gnm1.ann1.A8W1T3.1	arahy.Tifrunner.gnm1.ann1.HTN29J.1	0.0787119	0.156086	0.504285
arahy.Tifrunner.gnm1.ann1.9FKG6V.1	arahy.Tifrunner.gnm1.ann1.HTN29J.1	0.0957438	0.182648	0.524199
arahy.Tifrunner.gnm1.ann1.P08FMC.1	arahy.Tifrunner.gnm1.ann1.HW8B30.1	0.244067	0.322172	0.757567
arahy.Tifrunner.gnm1.ann1.EJ77H8.1	arahy.Tifrunner.gnm1.ann1.HW8B30.1	0.135865	0.147467	0.92133
arahy.Tifrunner.gnm1.ann1.5XS165.1	arahy.Tifrunner.gnm1.ann1.I5UYY8.1	0.0210084	0.0545034	0.385451
arahy.Tifrunner.gnm1.ann1.KE4ULY.1	arahy.Tifrunner.gnm1.ann1.IDM7IB.1	0.0172152	0.0349578	0.492456
arahy.Tifrunner.gnm1.ann1.B3J73C.1	arahy.Tifrunner.gnm1.ann1.IGV53D.1	0.0584585	0.184857	0.316236
arahy.Tifrunner.gnm1.ann1.HTN29J.1	arahy.Tifrunner.gnm1.ann1.IGV53D.1	0.0265832	0.0727562	0.365374
arahy.Tifrunner.gnm1.ann1.8R7WRR.1	arahy.Tifrunner.gnm1.ann1.IGV53D.1	0.124563	0.32142	0.38754
arahy.Tifrunner.gnm1.ann1.9FKG6V.1	arahy.Tifrunner.gnm1.ann1.IGV53D.1	0.0748904	0.142699	0.524815
arahy.Tifrunner.gnm1.ann1.A8W1T3.1	arahy.Tifrunner.gnm1.ann1.IGV53D.1	0.0954597	0.164962	0.578677
arahy.Tifrunner.gnm1.ann1.F2XVK1.1	arahy.Tifrunner.gnm1.ann1.IKG909.1	0.0173383	0.0613358	0.282678
arahy.Tifrunner.gnm1.ann1.8IZ54I.1	arahy.Tifrunner.gnm1.ann1.IKG909.1	0.1076	0.290224	0.370749
arahy.Tifrunner.gnm1.ann1.A0NDKG.1	arahy.Tifrunner.gnm1.ann1.IKG909.1	0.111191	0.278694	0.398971
arahy.Tifrunner.gnm1.ann1.AF3YLM.1	arahy.Tifrunner.gnm1.ann1.IKG909.1	0.113114	0.266085	0.425105
arahy.Tifrunner.gnm1.ann1.F6Z6ZJ.1	arahy.Tifrunner.gnm1.ann1.IKG909.1	0.119099	0.270238	0.440717
arahy.Tifrunner.gnm1.ann1.9T9VBG.1	arahy.Tifrunner.gnm1.ann1.ILZ7DY.1	0.178152	0.739254	0.240989
arahy.Tifrunner.gnm1.ann1.D59GD5.1	arahy.Tifrunner.gnm1.ann1.ILZ7DY.1	0.155457	0.592624	0.26232
arahy.Tifrunner.gnm1.ann1.4Q84I3.1	arahy.Tifrunner.gnm1.ann1.ILZ7DY.1	0.178682	0.668065	0.267463
arahy.Tifrunner.gnm1.ann1.1J832H.1	arahy.Tifrunner.gnm1.ann1.ILZ7DY.1	0.189441	0.660624	0.286761
arahy.Tifrunner.gnm1.ann1.DFA3IT.1	arahy.Tifrunner.gnm1.ann1.ILZ7DY.1	0.117115	0.333715	0.350942
arahy.Tifrunner.gnm1.ann1.DN3C7B.1	arahy.Tifrunner.gnm1.ann1.ILZ7DY.1	0.0739838	0.205649	0.359758
arahy.Tifrunner.gnm1.ann1.GBF1RD.1	arahy.Tifrunner.gnm1.ann1.ILZ7DY.1	0.116135	0.309823	0.374842
arahy.Tifrunner.gnm1.ann1.5EDI0X.1	arahy.Tifrunner.gnm1.ann1.ILZ7DY.1	0.023798	0.0528271	0.450489
arahy.Tifrunner.gnm1.ann1.6BEU00.1	arahy.Tifrunner.gnm1.ann1.IQV007.1	0.182997	0.698126	0.262126
arahy.Tifrunner.gnm1.ann1.CW0S7X.1	arahy.Tifrunner.gnm1.ann1.IQV007.1	0.18233	0.682664	0.267086
arahy.Tifrunner.gnm1.ann1.H0PP7S.1	arahy.Tifrunner.gnm1.ann1.IQV007.1	0.125112	0.467466	0.267638
arahy.Tifrunner.gnm1.ann1.MCE3E8.1	arahy.Tifrunner.gnm1.ann1.ISY40W.1	0.00687192	0.0472597	0.145407
arahy.Tifrunner.gnm1.ann1.3B1CVE.1	arahy.Tifrunner.gnm1.ann1.IT7QFA.1	0.00593811	0.038489	0.154281
arahy.Tifrunner.gnm1.ann1.75XT4J.1	arahy.Tifrunner.gnm1.ann1.IU9CVZ.1	0.0670098	0.198245	0.338016
arahy.Tifrunner.gnm1.ann1.237GY1.1	arahy.Tifrunner.gnm1.ann1.IYR592.1	0.0129407	0.0677035	0.191137
arahy.Tifrunner.gnm1.ann1.D59GD5.1	arahy.Tifrunner.gnm1.ann1.J0QWW1.1	0.151992	0.64065	0.237247
arahy.Tifrunner.gnm1.ann1.4Q84I3.1	arahy.Tifrunner.gnm1.ann1.J0QWW1.1	0.174037	0.697504	0.249514
arahy.Tifrunner.gnm1.ann1.9T9VBG.1	arahy.Tifrunner.gnm1.ann1.J0QWW1.1	0.183449	0.731096	0.250924
arahy.Tifrunner.gnm1.ann1.DFA3IT.1	arahy.Tifrunner.gnm1.ann1.J0QWW1.1	0.00473935	0.0175074	0.270705
arahy.Tifrunner.gnm1.ann1.1J832H.1	arahy.Tifrunner.gnm1.ann1.J0QWW1.1	0.179267	0.606044	0.295798
arahy.Tifrunner.gnm1.ann1.DN3C7B.1	arahy.Tifrunner.gnm1.ann1.J0QWW1.1	0.0795004	0.246777	0.322155
arahy.Tifrunner.gnm1.ann1.ILZ7DY.1	arahy.Tifrunner.gnm1.ann1.J0QWW1.1	0.108923	0.321636	0.338653
arahy.Tifrunner.gnm1.ann1.5EDI0X.1	arahy.Tifrunner.gnm1.ann1.J0QWW1.1	0.10137	0.298684	0.339389
arahy.Tifrunner.gnm1.ann1.GBF1RD.1	arahy.Tifrunner.gnm1.ann1.J0QWW1.1	0.0403092	0.0951119	0.423808
arahy.Tifrunner.gnm1.ann1.9T187T.1	arahy.Tifrunner.gnm1.ann1.J0SZIG.1	0.0809695	0.514157	0.15748
arahy.Tifrunner.gnm1.ann1.CE3PYG.1	arahy.Tifrunner.gnm1.ann1.J0SZIG.1	0.112737	0.71037	0.158701
arahy.Tifrunner.gnm1.ann1.G3469Y.1	arahy.Tifrunner.gnm1.ann1.J0SZIG.1	0.0139624	0.0630806	0.221341
arahy.Tifrunner.gnm1.ann1.SPE8CT.2	arahy.Tifrunner.gnm1.ann1.J201LF.1	0.0055758	0.0492124	0.113301
arahy.Tifrunner.gnm1.ann1.ETWN8F.1	arahy.Tifrunner.gnm1.ann1.J8Z28X.1	0.0700852	0.156406	0.448097
arahy.Tifrunner.gnm1.ann1.6JQ8YQ.1	arahy.Tifrunner.gnm1.ann1.J8Z28X.1	0.0697433	0.15371	0.453734
arahy.Tifrunner.gnm1.ann1.CW0S7X.1	arahy.Tifrunner.gnm1.ann1.J9N3PQ.1	0.164082	0.68835	0.23837
arahy.Tifrunner.gnm1.ann1.WNL5D9.1	arahy.Tifrunner.gnm1.ann1.J9N3PQ.1	0.126003	0.495389	0.254351
arahy.Tifrunner.gnm1.ann1.6BEU00.1	arahy.Tifrunner.gnm1.ann1.J9N3PQ.1	0.177176	0.672958	0.263279
arahy.Tifrunner.gnm1.ann1.IQV007.1	arahy.Tifrunner.gnm1.ann1.J9N3PQ.1	0.133878	0.497877	0.268897
arahy.Tifrunner.gnm1.ann1.H0PP7S.1	arahy.Tifrunner.gnm1.ann1.J9N3PQ.1	0.0127059	0.0357456	0.355453
arahy.Tifrunner.gnm1.ann1.5Y9TK9.1	arahy.Tifrunner.gnm1.ann1.JC9XMV.1	0.137531	0.456231	0.301449
arahy.Tifrunner.gnm1.ann1.EN8CHU.1	arahy.Tifrunner.gnm1.ann1.JC9XMV.1	0.0216553	0.0691873	0.312995
arahy.Tifrunner.gnm1.ann1.2AN8JB.1	arahy.Tifrunner.gnm1.ann1.JC9XMV.1	0.126026	0.330661	0.381135
arahy.Tifrunner.gnm1.ann1.GMU3XF.1	arahy.Tifrunner.gnm1.ann1.JE5MND.1	0.191568	0.512334	0.373911
arahy.Tifrunner.gnm1.ann1.EH049N.1	arahy.Tifrunner.gnm1.ann1.JE5MND.1	0.167723	0.446747	0.375432
arahy.Tifrunner.gnm1.ann1.7BG7FU.1	arahy.Tifrunner.gnm1.ann1.JE5MND.1	0.162721	0.428578	0.379678
arahy.Tifrunner.gnm1.ann1.4N79E8.1	arahy.Tifrunner.gnm1.ann1.JE5MND.1	0.177123	0.466295	0.379852
arahy.Tifrunner.gnm1.ann1.EFJ3XH.1	arahy.Tifrunner.gnm1.ann1.JE5MND.1	0.195408	0.476643	0.409967
arahy.Tifrunner.gnm1.ann1.D59GD5.1	arahy.Tifrunner.gnm1.ann1.JHZU79.1	0.129392	0.657587	0.196769
arahy.Tifrunner.gnm1.ann1.9T9VBG.1	arahy.Tifrunner.gnm1.ann1.JHZU79.1	0.159199	0.69795	0.228095
arahy.Tifrunner.gnm1.ann1.4Q84I3.1	arahy.Tifrunner.gnm1.ann1.JHZU79.1	0.154979	0.621375	0.249413
arahy.Tifrunner.gnm1.ann1.DN3C7B.1	arahy.Tifrunner.gnm1.ann1.JHZU79.1	0.0642652	0.230135	0.279249
arahy.Tifrunner.gnm1.ann1.1J832H.1	arahy.Tifrunner.gnm1.ann1.JHZU79.1	0.171515	0.610868	0.280772
arahy.Tifrunner.gnm1.ann1.GBF1RD.1	arahy.Tifrunner.gnm1.ann1.JHZU79.1	0.0549912	0.19581	0.280839
arahy.Tifrunner.gnm1.ann1.5EDI0X.1	arahy.Tifrunner.gnm1.ann1.JHZU79.1	0.0909398	0.306304	0.296893
arahy.Tifrunner.gnm1.ann1.J0QWW1.1	arahy.Tifrunner.gnm1.ann1.JHZU79.1	0.0599529	0.197511	0.303542
arahy.Tifrunner.gnm1.ann1.ILZ7DY.1	arahy.Tifrunner.gnm1.ann1.JHZU79.1	0.089957	0.287516	0.312876
arahy.Tifrunner.gnm1.ann1.DFA3IT.1	arahy.Tifrunner.gnm1.ann1.JHZU79.1	0.0757549	0.224482	0.337465
arahy.Tifrunner.gnm1.ann1.FC34FK.1	arahy.Tifrunner.gnm1.ann1.JMZ603.1	0.024403	0.0792212	0.308036
arahy.Tifrunner.gnm1.ann1.D0DS2K.1	arahy.Tifrunner.gnm1.ann1.JMZ603.1	0.0261673	0.0665591	0.393144
arahy.Tifrunner.gnm1.ann1.84V7WL.1	arahy.Tifrunner.gnm1.ann1.JMZ603.1	0.0156052	0.0324375	0.481087
arahy.Tifrunner.gnm1.ann1.X9FN5M.1	arahy.Tifrunner.gnm1.ann1.JMZ603.1	0.114878	0.203669	0.564044
arahy.Tifrunner.gnm1.ann1.9TS7X7.1	arahy.Tifrunner.gnm1.ann1.JUC9E0.1	0.02543	0.114158	0.222761
arahy.Tifrunner.gnm1.ann1.MC3KWT.1	arahy.Tifrunner.gnm1.ann1.JUC9E0.1	0.035584	0.121689	0.292416
arahy.Tifrunner.gnm1.ann1.GW438E.1	arahy.Tifrunner.gnm1.ann1.JUC9E0.1	0.0274259	0.0792688	0.345986
arahy.Tifrunner.gnm1.ann1.31R89H.1	arahy.Tifrunner.gnm1.ann1.JZF5VE.1	0.00190325	0.0343506	0.0554067
arahy.Tifrunner.gnm1.ann1.E6G4NP.1	arahy.Tifrunner.gnm1.ann1.JZF5VE.1	0.0642278	0.139753	0.459582
arahy.Tifrunner.gnm1.ann1.R5KZJD.1	arahy.Tifrunner.gnm1.ann1.JZF5VE.1	0.068488	0.143627	0.476847
arahy.Tifrunner.gnm1.ann1.SGZ2CH.1	arahy.Tifrunner.gnm1.ann1.K1LFJJ.1	0.068744	1.28021	0.0536976
arahy.Tifrunner.gnm1.ann1.CMKD6L.1	arahy.Tifrunner.gnm1.ann1.K44PA8.1	0.00827195	0.017026	0.485841
arahy.Tifrunner.gnm1.ann1.G3469Y.1	arahy.Tifrunner.gnm1.ann1.K55MVY.1	0.0765808	0.843946	0.0907413
arahy.Tifrunner.gnm1.ann1.J0SZIG.1	arahy.Tifrunner.gnm1.ann1.K55MVY.1	0.110636	0.740693	0.149369
arahy.Tifrunner.gnm1.ann1.CE3PYG.1	arahy.Tifrunner.gnm1.ann1.K55MVY.1	0.00769913	0.0495814	0.155283
arahy.Tifrunner.gnm1.ann1.9T187T.1	arahy.Tifrunner.gnm1.ann1.K55MVY.1	0.144756	0.789305	0.183397
arahy.Tifrunner.gnm1.ann1.8F7PE4.1	arahy.Tifrunner.gnm1.ann1.K8H9R8.1	0.00758487	0.073211	0.103603
arahy.Tifrunner.gnm1.ann1.7BG7FU.1	arahy.Tifrunner.gnm1.ann1.KRAQ4G.1	0.083236	0.227629	0.365666
arahy.Tifrunner.gnm1.ann1.GMU3XF.1	arahy.Tifrunner.gnm1.ann1.KRAQ4G.1	0.101855	0.239852	0.424658
arahy.Tifrunner.gnm1.ann1.JE5MND.1	arahy.Tifrunner.gnm1.ann1.KRAQ4G.1	0.168771	0.379202	0.445069
arahy.Tifrunner.gnm1.ann1.EH049N.1	arahy.Tifrunner.gnm1.ann1.KRAQ4G.1	0.102483	0.228297	0.448899
arahy.Tifrunner.gnm1.ann1.EFJ3XH.1	arahy.Tifrunner.gnm1.ann1.KRAQ4G.1	0.116936	0.242899	0.481418
arahy.Tifrunner.gnm1.ann1.4N79E8.1	arahy.Tifrunner.gnm1.ann1.KRAQ4G.1	0.0845614	0.173426	0.487594
arahy.Tifrunner.gnm1.ann1.GN1SSX.1	arahy.Tifrunner.gnm1.ann1.KVH5PD.1	0.0149919	0.0792662	0.189134
arahy.Tifrunner.gnm1.ann1.9N9P3S.1	arahy.Tifrunner.gnm1.ann1.KVH5PD.1	0.0119823	0.045434	0.263729
arahy.Tifrunner.gnm1.ann1.G3469Y.1	arahy.Tifrunner.gnm1.ann1.KYAL0U.1	0.0382839	0.410475	0.0932672
arahy.Tifrunner.gnm1.ann1.K55MVY.1	arahy.Tifrunner.gnm1.ann1.KYAL0U.1	0.111529	0.665805	0.167511
arahy.Tifrunner.gnm1.ann1.CE3PYG.1	arahy.Tifrunner.gnm1.ann1.KYAL0U.1	0.113618	0.651983	0.174265
arahy.Tifrunner.gnm1.ann1.9T187T.1	arahy.Tifrunner.gnm1.ann1.KYAL0U.1	0.0890079	0.485592	0.183298
arahy.Tifrunner.gnm1.ann1.J0SZIG.1	arahy.Tifrunner.gnm1.ann1.KYAL0U.1	0.0797326	0.380764	0.209401
arahy.Tifrunner.gnm1.ann1.75XT4J.1	arahy.Tifrunner.gnm1.ann1.KZ1626.1	0.0542405	0.188912	0.287121
arahy.Tifrunner.gnm1.ann1.IU9CVZ.1	arahy.Tifrunner.gnm1.ann1.KZ1626.1	0.0264792	0.0861045	0.307524
arahy.Tifrunner.gnm1.ann1.7V58Y4.1	arahy.Tifrunner.gnm1.ann1.L4EUBC.1	0.600481	1.13973	0.526864
arahy.Tifrunner.gnm1.ann1.1L1IBW.1	arahy.Tifrunner.gnm1.ann1.LBLX5B.1	0.0219927	0.114914	0.191384
arahy.Tifrunner.gnm1.ann1.B8WD65.1	arahy.Tifrunner.gnm1.ann1.LBLX5B.1	0.0844669	0.16178	0.522108
arahy.Tifrunner.gnm1.ann1.8L02XW.1	arahy.Tifrunner.gnm1.ann1.LJPA30.1	0.0137786	0.0208709	0.660184
arahy.Tifrunner.gnm1.ann1.D59GD5.1	arahy.Tifrunner.gnm1.ann1.LKT3FQ.1	0.1315	0.675172	0.194766
arahy.Tifrunner.gnm1.ann1.9T9VBG.1	arahy.Tifrunner.gnm1.ann1.LKT3FQ.1	0.162611	0.708639	0.229469
arahy.Tifrunner.gnm1.ann1.4Q84I3.1	arahy.Tifrunner.gnm1.ann1.LKT3FQ.1	0.15774	0.638159	0.247179
arahy.Tifrunner.gnm1.ann1.DN3C7B.1	arahy.Tifrunner.gnm1.ann1.LKT3FQ.1	0.0666743	0.242243	0.275237
arahy.Tifrunner.gnm1.ann1.1J832H.1	arahy.Tifrunner.gnm1.ann1.LKT3FQ.1	0.172968	0.62395	0.277215
arahy.Tifrunner.gnm1.ann1.GBF1RD.1	arahy.Tifrunner.gnm1.ann1.LKT3FQ.1	0.0583419	0.189521	0.307839
arahy.Tifrunner.gnm1.ann1.5EDI0X.1	arahy.Tifrunner.gnm1.ann1.LKT3FQ.1	0.0951329	0.299996	0.317114
arahy.Tifrunner.gnm1.ann1.J0QWW1.1	arahy.Tifrunner.gnm1.ann1.LKT3FQ.1	0.0633228	0.191264	0.331075
arahy.Tifrunner.gnm1.ann1.ILZ7DY.1	arahy.Tifrunner.gnm1.ann1.LKT3FQ.1	0.0931713	0.28141	0.331088
arahy.Tifrunner.gnm1.ann1.DFA3IT.1	arahy.Tifrunner.gnm1.ann1.LKT3FQ.1	0.0770801	0.222984	0.345676
arahy.Tifrunner.gnm1.ann1.JHZU79.1	arahy.Tifrunner.gnm1.ann1.LKT3FQ.1	0.0124769	0.0258577	0.482522
arahy.Tifrunner.gnm1.ann1.JBW4ZX.2	arahy.Tifrunner.gnm1.ann1.LR3XS4.1	0.0666645	0.198285	0.336206
arahy.Tifrunner.gnm1.ann1.D59GD5.1	arahy.Tifrunner.gnm1.ann1.LVE3Y5.1	0.15646	0.68476	0.228488
arahy.Tifrunner.gnm1.ann1.4Q84I3.1	arahy.Tifrunner.gnm1.ann1.LVE3Y5.1	0.173304	0.686683	0.252379
arahy.Tifrunner.gnm1.ann1.9T9VBG.1	arahy.Tifrunner.gnm1.ann1.LVE3Y5.1	0.205644	0.755161	0.272318
arahy.Tifrunner.gnm1.ann1.JHZU79.1	arahy.Tifrunner.gnm1.ann1.LVE3Y5.1	0.0667304	0.208745	0.319675
arahy.Tifrunner.gnm1.ann1.1J832H.1	arahy.Tifrunner.gnm1.ann1.LVE3Y5.1	0.195846	0.604635	0.323907
arahy.Tifrunner.gnm1.ann1.ILZ7DY.1	arahy.Tifrunner.gnm1.ann1.LVE3Y5.1	0.10579	0.315926	0.334858
arahy.Tifrunner.gnm1.ann1.LKT3FQ.1	arahy.Tifrunner.gnm1.ann1.LVE3Y5.1	0.0713497	0.205034	0.34799
arahy.Tifrunner.gnm1.ann1.5EDI0X.1	arahy.Tifrunner.gnm1.ann1.LVE3Y5.1	0.112062	0.31944	0.350808
arahy.Tifrunner.gnm1.ann1.J0QWW1.1	arahy.Tifrunner.gnm1.ann1.LVE3Y5.1	0.0524894	0.145974	0.359579
arahy.Tifrunner.gnm1.ann1.DN3C7B.1	arahy.Tifrunner.gnm1.ann1.LVE3Y5.1	0.0959727	0.265471	0.361518
arahy.Tifrunner.gnm1.ann1.DFA3IT.1	arahy.Tifrunner.gnm1.ann1.LVE3Y5.1	0.0598348	0.147711	0.405079
arahy.Tifrunner.gnm1.ann1.GBF1RD.1	arahy.Tifrunner.gnm1.ann1.LVE3Y5.1	0.0545866	0.131421	0.415356
arahy.Tifrunner.gnm1.ann1.237GY1.1	arahy.Tifrunner.gnm1.ann1.M38SQY.1	0.0338841	0.162538	0.208469
arahy.Tifrunner.gnm1.ann1.IYR592.1	arahy.Tifrunner.gnm1.ann1.M38SQY.1	0.0297869	0.136827	0.217697
arahy.Tifrunner.gnm1.ann1.N64S41.1	arahy.Tifrunner.gnm1.ann1.M38SQY.1	0.169446	0.657243	0.257814
arahy.Tifrunner.gnm1.ann1.JCXG2J.3	arahy.Tifrunner.gnm1.ann1.M53M4I.1	0.171381	0.666809	0.257016
arahy.Tifrunner.gnm1.ann1.ZIVF7P.1	arahy.Tifrunner.gnm1.ann1.MA1Z2D.1	0.00602067	0.0332046	0.18132
arahy.Tifrunner.gnm1.ann1.GW438E.1	arahy.Tifrunner.gnm1.ann1.MC3KWT.1	0.0241319	0.092472	0.260964
arahy.Tifrunner.gnm1.ann1.9TS7X7.1	arahy.Tifrunner.gnm1.ann1.MC3KWT.1	0.025799	0.0924003	0.279209
arahy.Tifrunner.gnm1.ann1.D5PZ9F.1	arahy.Tifrunner.gnm1.ann1.MCM1YY.1	0.085087	0.429293	0.198203
arahy.Tifrunner.gnm1.ann1.2HJ0TV.1	arahy.Tifrunner.gnm1.ann1.MD7XU0.1	0.00248259	0.0214136	0.115935
arahy.Tifrunner.gnm1.ann1.AU0S52.1	arahy.Tifrunner.gnm1.ann1.MHKX6K.1	0.256513	1.13575	0.225853
arahy.Tifrunner.gnm1.ann1.JBW4ZX.3	arahy.Tifrunner.gnm1.ann1.MIH95F.1	0.352252	0.734898	0.47932
arahy.Tifrunner.gnm1.ann1.B6M36H.2	arahy.Tifrunner.gnm1.ann1.MIH95F.1	0.183555	0.194083	0.945756
arahy.Tifrunner.gnm1.ann1.3GHL6G.1	arahy.Tifrunner.gnm1.ann1.MPKI4V.1	0.00339511	0.0208657	0.162712
arahy.Tifrunner.gnm1.ann1.JCXG2J.3	arahy.Tifrunner.gnm1.ann1.MR6WYG.1	0.00654312	0.0425182	0.15389
arahy.Tifrunner.gnm1.ann1.M53M4I.1	arahy.Tifrunner.gnm1.ann1.MR6WYG.1	0.163657	0.671033	0.243888
arahy.Tifrunner.gnm1.ann1.JV4TTH.1	arahy.Tifrunner.gnm1.ann1.MZ542B.1	0.0103644	0.0349454	0.296587
arahy.Tifrunner.gnm1.ann1.E23E2T.1	arahy.Tifrunner.gnm1.ann1.N16MIT.1	0.0613777	0.115535	0.531246
arahy.Tifrunner.gnm1.ann1.HA4R8H.1	arahy.Tifrunner.gnm1.ann1.N16MIT.1	0.119433	0.221243	0.53983
arahy.Tifrunner.gnm1.ann1.77JTQB.1	arahy.Tifrunner.gnm1.ann1.N1DX8X.1	0.05322	0.156579	0.339892
arahy.Tifrunner.gnm1.ann1.8XWS5Q.1	arahy.Tifrunner.gnm1.ann1.N3C08T.1	0.0382478	0.0535259	0.714567
arahy.Tifrunner.gnm1.ann1.DR7X1V.1	arahy.Tifrunner.gnm1.ann1.N5YDJK.1	0.130475	0.426588	0.305857
arahy.Tifrunner.gnm1.ann1.7J3SUQ.1	arahy.Tifrunner.gnm1.ann1.N5YDJK.1	0.0552415	0.179963	0.30696
arahy.Tifrunner.gnm1.ann1.H3NIE5.1	arahy.Tifrunner.gnm1.ann1.N5YDJK.1	0.12776	0.410981	0.310866
arahy.Tifrunner.gnm1.ann1.FVXT0M.1	arahy.Tifrunner.gnm1.ann1.N5YDJK.1	0.127023	0.361655	0.351227
arahy.Tifrunner.gnm1.ann1.A5BJE4.1	arahy.Tifrunner.gnm1.ann1.N5YDJK.1	0.131207	0.364231	0.36023
arahy.Tifrunner.gnm1.ann1.22EC2Q.1	arahy.Tifrunner.gnm1.ann1.N5YDJK.1	0.0603401	0.162603	0.371089
arahy.Tifrunner.gnm1.ann1.554ZX1.1	arahy.Tifrunner.gnm1.ann1.N5YDJK.1	0.0586797	0.154202	0.380537
arahy.Tifrunner.gnm1.ann1.237GY1.1	arahy.Tifrunner.gnm1.ann1.N64S41.1	0.179854	0.641631	0.280308
arahy.Tifrunner.gnm1.ann1.IYR592.1	arahy.Tifrunner.gnm1.ann1.N64S41.1	0.18465	0.637433	0.289677
arahy.Tifrunner.gnm1.ann1.EFJ3XH.1	arahy.Tifrunner.gnm1.ann1.N6JQ04.1	0.0581138	0.168165	0.345577
arahy.Tifrunner.gnm1.ann1.JE5MND.1	arahy.Tifrunner.gnm1.ann1.N6JQ04.1	0.188098	0.505483	0.372116
arahy.Tifrunner.gnm1.ann1.GMU3XF.1	arahy.Tifrunner.gnm1.ann1.N6JQ04.1	0.063711	0.157738	0.403903
arahy.Tifrunner.gnm1.ann1.7BG7FU.1	arahy.Tifrunner.gnm1.ann1.N6JQ04.1	0.0598572	0.144382	0.414575
arahy.Tifrunner.gnm1.ann1.KRAQ4G.1	arahy.Tifrunner.gnm1.ann1.N6JQ04.1	0.104761	0.248229	0.422036
arahy.Tifrunner.gnm1.ann1.EH049N.1	arahy.Tifrunner.gnm1.ann1.N6JQ04.1	0.0616294	0.14466	0.426028
arahy.Tifrunner.gnm1.ann1.4N79E8.1	arahy.Tifrunner.gnm1.ann1.N6JQ04.1	0.0925266	0.171579	0.539266
arahy.Tifrunner.gnm1.ann1.M1JRW6.1	arahy.Tifrunner.gnm1.ann1.NAXY0P.1	0.00385704	0.0200513	0.192358
arahy.Tifrunner.gnm1.ann1.35X7CR.1	arahy.Tifrunner.gnm1.ann1.NF142P.1	0.015663	0.0275471	0.568588
arahy.Tifrunner.gnm1.ann1.9P22GZ.1	arahy.Tifrunner.gnm1.ann1.NF142P.1	0.025299	0.0440494	0.574333
arahy.Tifrunner.gnm1.ann1.180H6H.1	arahy.Tifrunner.gnm1.ann1.NSG19L.1	0.00373135	0.0441768	0.084464
arahy.Tifrunner.gnm1.ann1.D5PZ9F.1	arahy.Tifrunner.gnm1.ann1.NT79F1.1	0.0894875	0.447689	0.199887
arahy.Tifrunner.gnm1.ann1.MCM1YY.1	arahy.Tifrunner.gnm1.ann1.NT79F1.1	0.0105486	0.0424239	0.248649
arahy.Tifrunner.gnm1.ann1.8EC0VW.1	arahy.Tifrunner.gnm1.ann1.NWH0QG.1	0.0129331	0.0547005	0.236435
arahy.Tifrunner.gnm1.ann1.2YDG1M.1	arahy.Tifrunner.gnm1.ann1.NWH0QG.1	0.0351725	0.121848	0.288659
arahy.Tifrunner.gnm1.ann1.92UC5T.1	arahy.Tifrunner.gnm1.ann1.NXI5US.1	0.0132308	0.0620414	0.213257
arahy.Tifrunner.gnm1.ann1.EJ77H8.1	arahy.Tifrunner.gnm1.ann1.P08FMC.1	0.17632	0.202909	0.868957
arahy.Tifrunner.gnm1.ann1.8ZP0HC.1	arahy.Tifrunner.gnm1.ann1.P3BMC7.1	0.00873108	0.0348666	0.250414
arahy.Tifrunner.gnm1.ann1.SCCY7D.1	arahy.Tifrunner.gnm1.ann1.P3CRQW.1	0.0125912	0.0624548	0.201605
arahy.Tifrunner.gnm1.ann1.F136KG.1	arahy.Tifrunner.gnm1.ann1.P3G561.1	0.0160085	0.122315	0.130879
arahy.Tifrunner.gnm1.ann1.VVP2QU.1	arahy.Tifrunner.gnm1.ann1.PBH5UM.1	0.00773345	0.0464965	0.166323
arahy.Tifrunner.gnm1.ann1.D92ENK.1	arahy.Tifrunner.gnm1.ann1.PFDI3N.1	0.136247	1.65567	0.082291
arahy.Tifrunner.gnm1.ann1.T2Z52M.1	arahy.Tifrunner.gnm1.ann1.PFDI3N.1	0.12429	1.48024	0.0839657
arahy.Tifrunner.gnm1.ann1.082PYS.1	arahy.Tifrunner.gnm1.ann1.PG6D45.1	0.00949653	0.0682288	0.139186
arahy.Tifrunner.gnm1.ann1.AM9K54.1	arahy.Tifrunner.gnm1.ann1.PJ98Y2.1	0.0100043	0.0203009	0.492802
arahy.Tifrunner.gnm1.ann1.7Z5EGL.1	arahy.Tifrunner.gnm1.ann1.PJWR5J.1	0.0169799	0.0514704	0.329896
arahy.Tifrunner.gnm1.ann1.UP7AJF.1	arahy.Tifrunner.gnm1.ann1.PJWR5J.1	0.0156944	0.0260393	0.602721
arahy.Tifrunner.gnm1.ann1.MT8FXZ.1	arahy.Tifrunner.gnm1.ann1.PK3IA3.1	0.00665793	0.0236182	0.281898
arahy.Tifrunner.gnm1.ann1.9W7X6Y.1	arahy.Tifrunner.gnm1.ann1.PMY3SS.1	0.0101381	0.0366672	0.276491
arahy.Tifrunner.gnm1.ann1.9D5JX4.1	arahy.Tifrunner.gnm1.ann1.PMY3SS.1	0.0541365	0.147089	0.368052
arahy.Tifrunner.gnm1.ann1.AMJH7D.1	arahy.Tifrunner.gnm1.ann1.PMY3SS.1	0.0555243	0.137853	0.402778
arahy.Tifrunner.gnm1.ann1.AA2SHR.1	arahy.Tifrunner.gnm1.ann1.PQR1QR.1	0.0401273	0.0643057	0.624009
arahy.Tifrunner.gnm1.ann1.Q2QWLN.1	arahy.Tifrunner.gnm1.ann1.Q2BYIT.1	0.0342988	0.102137	0.335812
arahy.Tifrunner.gnm1.ann1.132YE3.1	arahy.Tifrunner.gnm1.ann1.Q6MIXV.1	0.0400067	0.109713	0.364649
arahy.Tifrunner.gnm1.ann1.DI7WTY.1	arahy.Tifrunner.gnm1.ann1.Q6MIXV.1	0.0442262	0.0753737	0.586759
arahy.Tifrunner.gnm1.ann1.MJ29ZM.1	arahy.Tifrunner.gnm1.ann1.Q9F5SX.1	0.00342564	0.0126987	0.269763
arahy.Tifrunner.gnm1.ann1.07DPKN.1	arahy.Tifrunner.gnm1.ann1.QB541W.1	0.0049628	0.0263957	0.188015
arahy.Tifrunner.gnm1.ann1.UT015H.1	arahy.Tifrunner.gnm1.ann1.QB541W.1	0.109281	0.335207	0.32601
arahy.Tifrunner.gnm1.ann1.E7TSIM.1	arahy.Tifrunner.gnm1.ann1.QB541W.1	0.177502	0.481128	0.368928
arahy.Tifrunner.gnm1.ann1.C180KA.1	arahy.Tifrunner.gnm1.ann1.QEX5C0.1	0.0630978	0.21122	0.298731
arahy.Tifrunner.gnm1.ann1.DL8Y3K.1	arahy.Tifrunner.gnm1.ann1.QEX5C0.1	0.0171422	0.0439652	0.389903
arahy.Tifrunner.gnm1.ann1.A4H8M4.1	arahy.Tifrunner.gnm1.ann1.QG8K35.1	0.0569542	0.211743	0.268978
arahy.Tifrunner.gnm1.ann1.3N5ITW.1	arahy.Tifrunner.gnm1.ann1.QG8K35.1	0.050551	0.171043	0.295546
arahy.Tifrunner.gnm1.ann1.C8YFE9.1	arahy.Tifrunner.gnm1.ann1.QG8K35.1	0.0501592	0.139602	0.359302
arahy.Tifrunner.gnm1.ann1.XKLY96.1	arahy.Tifrunner.gnm1.ann1.QL4ZS9.1	0.00646948	0.0495935	0.13045
arahy.Tifrunner.gnm1.ann1.2U560T.1	arahy.Tifrunner.gnm1.ann1.QM5IC5.1	0.162142	0.802458	0.202057
arahy.Tifrunner.gnm1.ann1.H8DQQQ.1	arahy.Tifrunner.gnm1.ann1.QQ1SRH.1	0.0192807	0.0566759	0.340191
arahy.Tifrunner.gnm1.ann1.M6ATHE.1	arahy.Tifrunner.gnm1.ann1.QQN6QG.1	0.0555576	0.0802099	0.692652
arahy.Tifrunner.gnm1.ann1.221WPX.1	arahy.Tifrunner.gnm1.ann1.QW591P.1	0.0100043	0.0262035	0.381793
arahy.Tifrunner.gnm1.ann1.31R89H.1	arahy.Tifrunner.gnm1.ann1.R5KZJD.1	0.0705561	0.143802	0.490647
arahy.Tifrunner.gnm1.ann1.E6G4NP.1	arahy.Tifrunner.gnm1.ann1.R5KZJD.1	0.00857801	0.0121495	0.706036
arahy.Tifrunner.gnm1.ann1.LW6UI8.1	arahy.Tifrunner.gnm1.ann1.RE0MA5.1	0.0653779	0.228256	0.286424
arahy.Tifrunner.gnm1.ann1.MR6WYG.1	arahy.Tifrunner.gnm1.ann1.RHR23G.1	0.160828	0.654693	0.245655
arahy.Tifrunner.gnm1.ann1.JCXG2J.3	arahy.Tifrunner.gnm1.ann1.RHR23G.1	0.168505	0.650327	0.259109
arahy.Tifrunner.gnm1.ann1.M53M4I.1	arahy.Tifrunner.gnm1.ann1.RHR23G.1	0.0107682	0.038033	0.283127
arahy.Tifrunner.gnm1.ann1.JBW4ZX.1	arahy.Tifrunner.gnm1.ann1.RPLV4X.1	0.0193171	0.0546263	0.353623
arahy.Tifrunner.gnm1.ann1.LR3XS4.1	arahy.Tifrunner.gnm1.ann1.RPLV4X.2	0.0756769	0.211444	0.357904
arahy.Tifrunner.gnm1.ann1.JBW4ZX.2	arahy.Tifrunner.gnm1.ann1.RPLV4X.2	0.0177024	0.0397647	0.44518
arahy.Tifrunner.gnm1.ann1.JBW4ZX.3	arahy.Tifrunner.gnm1.ann1.RPLV4X.3	0.0222365	0.0682288	0.325911
arahy.Tifrunner.gnm1.ann1.MIH95F.1	arahy.Tifrunner.gnm1.ann1.RPLV4X.3	0.301138	0.593295	0.507569
arahy.Tifrunner.gnm1.ann1.C4H7FM.1	arahy.Tifrunner.gnm1.ann1.S12RMD.1	0.0158098	0.0513537	0.30786
arahy.Tifrunner.gnm1.ann1.BK04FV.1	arahy.Tifrunner.gnm1.ann1.S3X3J8.1	0.209829	0.291505	0.719815
arahy.Tifrunner.gnm1.ann1.0VZ5ZP.1	arahy.Tifrunner.gnm1.ann1.S53NAY.1	0.00726288	0.0293995	0.247041
arahy.Tifrunner.gnm1.ann1.1L1IBW.1	arahy.Tifrunner.gnm1.ann1.S646GX.1	0.047094	0.150137	0.313673
arahy.Tifrunner.gnm1.ann1.LBLX5B.1	arahy.Tifrunner.gnm1.ann1.S646GX.1	0.0451096	0.136098	0.33145
arahy.Tifrunner.gnm1.ann1.B8WD65.1	arahy.Tifrunner.gnm1.ann1.S646GX.1	0.0305143	0.0812042	0.375773
arahy.Tifrunner.gnm1.ann1.A4H8M4.1	arahy.Tifrunner.gnm1.ann1.SEU0EN.1	0.0103413	0.0622926	0.166011
arahy.Tifrunner.gnm1.ann1.WA1FX5.1	arahy.Tifrunner.gnm1.ann1.SEU0EN.1	0.0514995	0.206685	0.249169
arahy.Tifrunner.gnm1.ann1.QG8K35.1	arahy.Tifrunner.gnm1.ann1.SEU0EN.1	0.0551114	0.207748	0.26528
arahy.Tifrunner.gnm1.ann1.3N5ITW.1	arahy.Tifrunner.gnm1.ann1.SEU0EN.1	0.0671475	0.24006	0.279711
arahy.Tifrunner.gnm1.ann1.C8YFE9.1	arahy.Tifrunner.gnm1.ann1.SEU0EN.1	0.0672383	0.218799	0.307305
arahy.Tifrunner.gnm1.ann1.LW6UI8.1	arahy.Tifrunner.gnm1.ann1.SFE8AG.1	0.0532314	0.224121	0.237512
arahy.Tifrunner.gnm1.ann1.RE0MA5.1	arahy.Tifrunner.gnm1.ann1.SFE8AG.1	0.0155239	0.0617199	0.251522
arahy.Tifrunner.gnm1.ann1.7XV9IT.1	arahy.Tifrunner.gnm1.ann1.SND7WH.1	0.0145547	0.0254493	0.571911
arahy.Tifrunner.gnm1.ann1.QM5IC5.1	arahy.Tifrunner.gnm1.ann1.SUFM5S.1	0.154623	0.770086	0.200787
arahy.Tifrunner.gnm1.ann1.2U560T.1	arahy.Tifrunner.gnm1.ann1.SUFM5S.1	0.050707	0.0926118	0.547522
arahy.Tifrunner.gnm1.ann1.D92ENK.1	arahy.Tifrunner.gnm1.ann1.T2Z52M.1	0.00673925	0.043417	0.155222
arahy.Tifrunner.gnm1.ann1.DXX0FL.1	arahy.Tifrunner.gnm1.ann1.T38HF5.1	0.0962373	0.275584	0.349213
arahy.Tifrunner.gnm1.ann1.C5I0M3.1	arahy.Tifrunner.gnm1.ann1.T38HF5.1	0.027069	0.0661784	0.409031
arahy.Tifrunner.gnm1.ann1.HCI2BQ.2	arahy.Tifrunner.gnm1.ann1.T38HF5.1	0.191981	0.413815	0.463928
arahy.Tifrunner.gnm1.ann1.YHVV91.1	arahy.Tifrunner.gnm1.ann1.T5ZVXW.1	0.109	0.301444	0.361592
arahy.Tifrunner.gnm1.ann1.0YP240.1	arahy.Tifrunner.gnm1.ann1.T5ZVXW.1	0.108878	0.261304	0.416673
arahy.Tifrunner.gnm1.ann1.DBZ9PS.1	arahy.Tifrunner.gnm1.ann1.TI8LFW.1	0.00379321	0.0363091	0.10447
arahy.Tifrunner.gnm1.ann1.85G0UF.1	arahy.Tifrunner.gnm1.ann1.TI8LFW.1	0.0418182	0.262796	0.159128
arahy.Tifrunner.gnm1.ann1.VHEE5Y.1	arahy.Tifrunner.gnm1.ann1.TJSZ1F.1	0.000891928	0.014757	0.060441
arahy.Tifrunner.gnm1.ann1.D59GD5.1	arahy.Tifrunner.gnm1.ann1.TKQ768.1	0.137485	0.548231	0.25078
arahy.Tifrunner.gnm1.ann1.5EDI0X.1	arahy.Tifrunner.gnm1.ann1.TKQ768.1	0.192629	0.741587	0.259752
arahy.Tifrunner.gnm1.ann1.J0QWW1.1	arahy.Tifrunner.gnm1.ann1.TKQ768.1	0.173056	0.655342	0.26407
arahy.Tifrunner.gnm1.ann1.LKT3FQ.1	arahy.Tifrunner.gnm1.ann1.TKQ768.1	0.168671	0.638555	0.264145
arahy.Tifrunner.gnm1.ann1.GBF1RD.1	arahy.Tifrunner.gnm1.ann1.TKQ768.1	0.163113	0.611058	0.266935
arahy.Tifrunner.gnm1.ann1.JHZU79.1	arahy.Tifrunner.gnm1.ann1.TKQ768.1	0.167745	0.621579	0.269869
arahy.Tifrunner.gnm1.ann1.ILZ7DY.1	arahy.Tifrunner.gnm1.ann1.TKQ768.1	0.186296	0.690137	0.26994
arahy.Tifrunner.gnm1.ann1.DN3C7B.1	arahy.Tifrunner.gnm1.ann1.TKQ768.1	0.166753	0.575261	0.289873
arahy.Tifrunner.gnm1.ann1.DFA3IT.1	arahy.Tifrunner.gnm1.ann1.TKQ768.1	0.182854	0.625929	0.292132
arahy.Tifrunner.gnm1.ann1.LVE3Y5.1	arahy.Tifrunner.gnm1.ann1.TKQ768.1	0.191377	0.647215	0.295693
arahy.Tifrunner.gnm1.ann1.1J832H.1	arahy.Tifrunner.gnm1.ann1.TKQ768.1	0.0198757	0.0635732	0.312643
arahy.Tifrunner.gnm1.ann1.4Q84I3.1	arahy.Tifrunner.gnm1.ann1.TKQ768.1	0.132694	0.408867	0.324541
arahy.Tifrunner.gnm1.ann1.9T9VBG.1	arahy.Tifrunner.gnm1.ann1.TKQ768.1	0.152309	0.400585	0.380218
arahy.Tifrunner.gnm1.ann1.IKG909.1	arahy.Tifrunner.gnm1.ann1.TL9E5R.1	0.0384983	0.157792	0.243982
arahy.Tifrunner.gnm1.ann1.F2XVK1.1	arahy.Tifrunner.gnm1.ann1.TL9E5R.1	0.0698089	0.272526	0.256155
arahy.Tifrunner.gnm1.ann1.8IZ54I.1	arahy.Tifrunner.gnm1.ann1.TL9E5R.1	0.117264	0.346041	0.338873
arahy.Tifrunner.gnm1.ann1.A0NDKG.1	arahy.Tifrunner.gnm1.ann1.TL9E5R.1	0.125025	0.328518	0.380573
arahy.Tifrunner.gnm1.ann1.AF3YLM.1	arahy.Tifrunner.gnm1.ann1.TL9E5R.1	0.134729	0.321621	0.418908
arahy.Tifrunner.gnm1.ann1.F6Z6ZJ.1	arahy.Tifrunner.gnm1.ann1.TL9E5R.1	0.143523	0.314817	0.455895
arahy.Tifrunner.gnm1.ann1.P3G561.1	arahy.Tifrunner.gnm1.ann1.TMG43S.1	0.0176912	0.116233	0.152205
arahy.Tifrunner.gnm1.ann1.F136KG.1	arahy.Tifrunner.gnm1.ann1.TMG43S.1	0.0100546	0.0498474	0.201708
arahy.Tifrunner.gnm1.ann1.4A049R.1	arahy.Tifrunner.gnm1.ann1.TNFT39.1	0.0602614	0.286231	0.210534
arahy.Tifrunner.gnm1.ann1.370AXC.1	arahy.Tifrunner.gnm1.ann1.TNFT39.1	0.0125534	0.0285425	0.439816
arahy.Tifrunner.gnm1.ann1.7PFL6Q.1	arahy.Tifrunner.gnm1.ann1.TS7Z0X.1	0.00529765	0.0260581	0.203301
arahy.Tifrunner.gnm1.ann1.7IJ4L5.1	arahy.Tifrunner.gnm1.ann1.TTT4AK.1	0.0909016	0.281894	0.322467
arahy.Tifrunner.gnm1.ann1.BU3786.1	arahy.Tifrunner.gnm1.ann1.TW3GR2.1	0.02429	0.0422647	0.574711
arahy.Tifrunner.gnm1.ann1.BU3786.1	arahy.Tifrunner.gnm1.ann1.TW3GR2.1	0.02429	0.0422647	0.574711
arahy.Tifrunner.gnm1.ann1.GI67CA.1	arahy.Tifrunner.gnm1.ann1.TY87ZU.1	0.0147212	0.0203402	0.723749
arahy.Tifrunner.gnm1.ann1.A8W1T3.1	arahy.Tifrunner.gnm1.ann1.U51SK2.1	0.0775153	0.249614	0.310541
arahy.Tifrunner.gnm1.ann1.B3J73C.1	arahy.Tifrunner.gnm1.ann1.U51SK2.1	0.0384974	0.115304	0.333878
arahy.Tifrunner.gnm1.ann1.8R7WRR.1	arahy.Tifrunner.gnm1.ann1.U51SK2.1	0.126902	0.364922	0.347751
arahy.Tifrunner.gnm1.ann1.9FKG6V.1	arahy.Tifrunner.gnm1.ann1.U51SK2.1	0.104437	0.246019	0.424509
arahy.Tifrunner.gnm1.ann1.HTN29J.1	arahy.Tifrunner.gnm1.ann1.U51SK2.1	0.0693707	0.156559	0.443095
arahy.Tifrunner.gnm1.ann1.IGV53D.1	arahy.Tifrunner.gnm1.ann1.U51SK2.1	0.105703	0.214453	0.492898
arahy.Tifrunner.gnm1.ann1.D59GD5.1	arahy.Tifrunner.gnm1.ann1.U78CR3.1	0.00683065	0.0587489	0.116269
arahy.Tifrunner.gnm1.ann1.JHZU79.1	arahy.Tifrunner.gnm1.ann1.U78CR3.1	0.14115	0.661704	0.213313
arahy.Tifrunner.gnm1.ann1.LKT3FQ.1	arahy.Tifrunner.gnm1.ann1.U78CR3.1	0.144956	0.672733	0.215473
arahy.Tifrunner.gnm1.ann1.4Q84I3.1	arahy.Tifrunner.gnm1.ann1.U78CR3.1	0.131759	0.59872	0.220067
arahy.Tifrunner.gnm1.ann1.GBF1RD.1	arahy.Tifrunner.gnm1.ann1.U78CR3.1	0.144687	0.638288	0.22668
arahy.Tifrunner.gnm1.ann1.J0QWW1.1	arahy.Tifrunner.gnm1.ann1.U78CR3.1	0.14805	0.641265	0.230871
arahy.Tifrunner.gnm1.ann1.DN3C7B.1	arahy.Tifrunner.gnm1.ann1.U78CR3.1	0.142514	0.597879	0.238366
arahy.Tifrunner.gnm1.ann1.DFA3IT.1	arahy.Tifrunner.gnm1.ann1.U78CR3.1	0.160926	0.630914	0.255069
arahy.Tifrunner.gnm1.ann1.LVE3Y5.1	arahy.Tifrunner.gnm1.ann1.U78CR3.1	0.165001	0.631223	0.261398
arahy.Tifrunner.gnm1.ann1.TKQ768.1	arahy.Tifrunner.gnm1.ann1.U78CR3.1	0.150324	0.570702	0.263401
arahy.Tifrunner.gnm1.ann1.5EDI0X.1	arahy.Tifrunner.gnm1.ann1.U78CR3.1	0.167502	0.635208	0.263697
arahy.Tifrunner.gnm1.ann1.9T9VBG.1	arahy.Tifrunner.gnm1.ann1.U78CR3.1	0.149071	0.553841	0.269159
arahy.Tifrunner.gnm1.ann1.ILZ7DY.1	arahy.Tifrunner.gnm1.ann1.U78CR3.1	0.169936	0.592395	0.286862
arahy.Tifrunner.gnm1.ann1.1J832H.1	arahy.Tifrunner.gnm1.ann1.U78CR3.1	0.155429	0.538634	0.288561
arahy.Tifrunner.gnm1.ann1.TYH77A.1	arahy.Tifrunner.gnm1.ann1.U8Q65R.1	0.0113846	0.0415434	0.274041
arahy.Tifrunner.gnm1.ann1.0K456L.1	arahy.Tifrunner.gnm1.ann1.UF9ZNK.1	0.0132339	0.0163183	0.810986
arahy.Tifrunner.gnm1.ann1.97WH9V.1	arahy.Tifrunner.gnm1.ann1.UKZ6DB.1	0.113741	0.405619	0.280413
arahy.Tifrunner.gnm1.ann1.B1N53D.1	arahy.Tifrunner.gnm1.ann1.UKZ6DB.1	0.130542	0.448873	0.290821
arahy.Tifrunner.gnm1.ann1.412CRS.1	arahy.Tifrunner.gnm1.ann1.UKZ6DB.1	0.12492	0.401481	0.311148
arahy.Tifrunner.gnm1.ann1.KYAL0U.1	arahy.Tifrunner.gnm1.ann1.ULT6DJ.1	0.00328318	0.0648734	0.050609
arahy.Tifrunner.gnm1.ann1.G3469Y.1	arahy.Tifrunner.gnm1.ann1.ULT6DJ.1	0.038276	0.418088	0.0915501
arahy.Tifrunner.gnm1.ann1.K55MVY.1	arahy.Tifrunner.gnm1.ann1.ULT6DJ.1	0.108917	0.7277	0.149673
arahy.Tifrunner.gnm1.ann1.CE3PYG.1	arahy.Tifrunner.gnm1.ann1.ULT6DJ.1	0.111002	0.705238	0.157396
arahy.Tifrunner.gnm1.ann1.9T187T.1	arahy.Tifrunner.gnm1.ann1.ULT6DJ.1	0.0801996	0.460928	0.173996
arahy.Tifrunner.gnm1.ann1.J0SZIG.1	arahy.Tifrunner.gnm1.ann1.ULT6DJ.1	0.0711619	0.375351	0.189588
arahy.Tifrunner.gnm1.ann1.7Z5EGL.1	arahy.Tifrunner.gnm1.ann1.UP7AJF.1	0.0195686	0.0389795	0.502023
arahy.Tifrunner.gnm1.ann1.07DPKN.1	arahy.Tifrunner.gnm1.ann1.UT015H.1	0.109172	0.321279	0.339804
arahy.Tifrunner.gnm1.ann1.E7TSIM.1	arahy.Tifrunner.gnm1.ann1.UT015H.1	0.0404042	0.088156	0.458327
arahy.Tifrunner.gnm1.ann1.87R1SX.1	arahy.Tifrunner.gnm1.ann1.V21PV4.1	0.0105771	0.0611025	0.173104
arahy.Tifrunner.gnm1.ann1.4GD1W8.1	arahy.Tifrunner.gnm1.ann1.V21PV4.1	0.101564	0.481167	0.211079
arahy.Tifrunner.gnm1.ann1.73P2JF.1	arahy.Tifrunner.gnm1.ann1.V21PV4.1	0.0974454	0.418182	0.233022
arahy.Tifrunner.gnm1.ann1.05IA5I.1	arahy.Tifrunner.gnm1.ann1.V21PV4.1	0.133421	0.419046	0.318391
arahy.Tifrunner.gnm1.ann1.TNFT39.1	arahy.Tifrunner.gnm1.ann1.V43J5N.1	0.0654946	0.283756	0.230813
arahy.Tifrunner.gnm1.ann1.370AXC.1	arahy.Tifrunner.gnm1.ann1.V43J5N.1	0.0653604	0.268492	0.243435
arahy.Tifrunner.gnm1.ann1.4A049R.1	arahy.Tifrunner.gnm1.ann1.V43J5N.1	0.0148062	0.0276593	0.535305
arahy.Tifrunner.gnm1.ann1.IY9IB8.1	arahy.Tifrunner.gnm1.ann1.V592UR.1	0.0130286	0.0596176	0.218537
arahy.Tifrunner.gnm1.ann1.6I4HZI.1	arahy.Tifrunner.gnm1.ann1.VAS5V1.1	0.00833197	0.0442117	0.188456
arahy.Tifrunner.gnm1.ann1.EN8CHU.1	arahy.Tifrunner.gnm1.ann1.VEAV8C.1	0.119867	0.393282	0.304786
arahy.Tifrunner.gnm1.ann1.JC9XMV.1	arahy.Tifrunner.gnm1.ann1.VEAV8C.1	0.143802	0.433564	0.331674
arahy.Tifrunner.gnm1.ann1.Z5DDPN.1	arahy.Tifrunner.gnm1.ann1.VEAV8C.1	0.167146	0.406459	0.411224
arahy.Tifrunner.gnm1.ann1.5Y9TK9.1	arahy.Tifrunner.gnm1.ann1.VEAV8C.1	0.244058	0.542964	0.449491
arahy.Tifrunner.gnm1.ann1.2AN8JB.1	arahy.Tifrunner.gnm1.ann1.VEAV8C.1	0.0437605	0.0831877	0.526046
arahy.Tifrunner.gnm1.ann1.AI0BYL.1	arahy.Tifrunner.gnm1.ann1.VFJD86.1	0.0040623	0.0266432	0.152471
arahy.Tifrunner.gnm1.ann1.66AX9V.1	arahy.Tifrunner.gnm1.ann1.VFJD86.1	0.162973	0.898004	0.181483
arahy.Tifrunner.gnm1.ann1.69VPM4.1	arahy.Tifrunner.gnm1.ann1.VG2XB0.1	0.331605	3.23597	0.102475
arahy.Tifrunner.gnm1.ann1.DK98W5.1	arahy.Tifrunner.gnm1.ann1.VG2XB0.1	0.331605	3.23597	0.102475
arahy.Tifrunner.gnm1.ann1.VNK22G.1	arahy.Tifrunner.gnm1.ann1.VG2XB0.1	0.192273	1.47779	0.130109
arahy.Tifrunner.gnm1.ann1.BK04FV.1	arahy.Tifrunner.gnm1.ann1.VG2XB0.1	0.0128373	0.0253903	0.505598
arahy.Tifrunner.gnm1.ann1.S3X3J8.1	arahy.Tifrunner.gnm1.ann1.VG2XB0.1	0.230835	0.320402	0.720454
arahy.Tifrunner.gnm1.ann1.BK04FV.1	arahy.Tifrunner.gnm1.ann1.VNK22G.1	0.190018	1.51786	0.125188
arahy.Tifrunner.gnm1.ann1.69VPM4.1	arahy.Tifrunner.gnm1.ann1.VNK22G.1	0.308076	2.44509	0.125998
arahy.Tifrunner.gnm1.ann1.DK98W5.1	arahy.Tifrunner.gnm1.ann1.VNK22G.1	0.308076	2.44509	0.125998
arahy.Tifrunner.gnm1.ann1.S3X3J8.1	arahy.Tifrunner.gnm1.ann1.VNK22G.1	0.199	1.46461	0.135873
arahy.Tifrunner.gnm1.ann1.TL9E5R.1	arahy.Tifrunner.gnm1.ann1.VPW2G6.1	0.0068872	0.0833977	0.0825826
arahy.Tifrunner.gnm1.ann1.IKG909.1	arahy.Tifrunner.gnm1.ann1.VPW2G6.1	0.0448458	0.176654	0.253862
arahy.Tifrunner.gnm1.ann1.F2XVK1.1	arahy.Tifrunner.gnm1.ann1.VPW2G6.1	0.0737632	0.283746	0.259962
arahy.Tifrunner.gnm1.ann1.8IZ54I.1	arahy.Tifrunner.gnm1.ann1.VPW2G6.1	0.125879	0.377923	0.333081
arahy.Tifrunner.gnm1.ann1.A0NDKG.1	arahy.Tifrunner.gnm1.ann1.VPW2G6.1	0.130613	0.36463	0.358208
arahy.Tifrunner.gnm1.ann1.AF3YLM.1	arahy.Tifrunner.gnm1.ann1.VPW2G6.1	0.13444	0.31896	0.421494
arahy.Tifrunner.gnm1.ann1.F6Z6ZJ.1	arahy.Tifrunner.gnm1.ann1.VPW2G6.1	0.142699	0.309958	0.460381
arahy.Tifrunner.gnm1.ann1.I0CI8T.1	arahy.Tifrunner.gnm1.ann1.VQIY2H.1	0.0156244	0.0462544	0.337793
arahy.Tifrunner.gnm1.ann1.N6JQ04.1	arahy.Tifrunner.gnm1.ann1.VV0UJ5.1	0.0493141	0.164853	0.29914
arahy.Tifrunner.gnm1.ann1.JE5MND.1	arahy.Tifrunner.gnm1.ann1.VV0UJ5.1	0.203458	0.533395	0.38144
arahy.Tifrunner.gnm1.ann1.KRAQ4G.1	arahy.Tifrunner.gnm1.ann1.VV0UJ5.1	0.121359	0.266976	0.454568
arahy.Tifrunner.gnm1.ann1.GMU3XF.1	arahy.Tifrunner.gnm1.ann1.VV0UJ5.1	0.0544013	0.11935	0.455815
arahy.Tifrunner.gnm1.ann1.4N79E8.1	arahy.Tifrunner.gnm1.ann1.VV0UJ5.1	0.0940781	0.201219	0.467541
arahy.Tifrunner.gnm1.ann1.7BG7FU.1	arahy.Tifrunner.gnm1.ann1.VV0UJ5.1	0.0635761	0.127064	0.500348
arahy.Tifrunner.gnm1.ann1.EH049N.1	arahy.Tifrunner.gnm1.ann1.VV0UJ5.1	0.0825658	0.145164	0.568777
arahy.Tifrunner.gnm1.ann1.EFJ3XH.1	arahy.Tifrunner.gnm1.ann1.VV0UJ5.1	0.0410522	0.0670764	0.612022
arahy.Tifrunner.gnm1.ann1.BU3786.1	arahy.Tifrunner.gnm1.ann1.W1ASYG.1	0.0223727	0.0391164	0.571952
arahy.Tifrunner.gnm1.ann1.BU3786.1	arahy.Tifrunner.gnm1.ann1.W1ASYG.1	0.0223727	0.0391164	0.571952
arahy.Tifrunner.gnm1.ann1.TW3GR2.1	arahy.Tifrunner.gnm1.ann1.W1ASYG.1	0.0188393	0.0322024	0.585027
arahy.Tifrunner.gnm1.ann1.XPI7JM.1	arahy.Tifrunner.gnm1.ann1.W1ASYG.1	0.0140172	0.0237761	0.589548
arahy.Tifrunner.gnm1.ann1.K9QGVV.1	arahy.Tifrunner.gnm1.ann1.W3WWNZ.1	0.00662302	0.0318504	0.207942
arahy.Tifrunner.gnm1.ann1.D59GD5.1	arahy.Tifrunner.gnm1.ann1.W50GDI.1	0.140567	0.543194	0.258778
arahy.Tifrunner.gnm1.ann1.5EDI0X.1	arahy.Tifrunner.gnm1.ann1.W50GDI.1	0.193243	0.739823	0.261202
arahy.Tifrunner.gnm1.ann1.ILZ7DY.1	arahy.Tifrunner.gnm1.ann1.W50GDI.1	0.188786	0.714891	0.264077
arahy.Tifrunner.gnm1.ann1.J0QWW1.1	arahy.Tifrunner.gnm1.ann1.W50GDI.1	0.176278	0.64432	0.273588
arahy.Tifrunner.gnm1.ann1.GBF1RD.1	arahy.Tifrunner.gnm1.ann1.W50GDI.1	0.164572	0.595723	0.276256
arahy.Tifrunner.gnm1.ann1.U78CR3.1	arahy.Tifrunner.gnm1.ann1.W50GDI.1	0.153646	0.547703	0.280529
arahy.Tifrunner.gnm1.ann1.LKT3FQ.1	arahy.Tifrunner.gnm1.ann1.W50GDI.1	0.173704	0.618994	0.280623
arahy.Tifrunner.gnm1.ann1.JHZU79.1	arahy.Tifrunner.gnm1.ann1.W50GDI.1	0.170606	0.589222	0.289545
arahy.Tifrunner.gnm1.ann1.DN3C7B.1	arahy.Tifrunner.gnm1.ann1.W50GDI.1	0.168802	0.578529	0.291777
arahy.Tifrunner.gnm1.ann1.DFA3IT.1	arahy.Tifrunner.gnm1.ann1.W50GDI.1	0.18601	0.607166	0.306358
arahy.Tifrunner.gnm1.ann1.LVE3Y5.1	arahy.Tifrunner.gnm1.ann1.W50GDI.1	0.193587	0.627077	0.308713
arahy.Tifrunner.gnm1.ann1.4Q84I3.1	arahy.Tifrunner.gnm1.ann1.W50GDI.1	0.134198	0.398068	0.337124
arahy.Tifrunner.gnm1.ann1.TKQ768.1	arahy.Tifrunner.gnm1.ann1.W50GDI.1	0.020845	0.0607054	0.34338
arahy.Tifrunner.gnm1.ann1.9T9VBG.1	arahy.Tifrunner.gnm1.ann1.W50GDI.1	0.151227	0.421155	0.359076
arahy.Tifrunner.gnm1.ann1.1J832H.1	arahy.Tifrunner.gnm1.ann1.W50GDI.1	0.0242953	0.0642191	0.378319
arahy.Tifrunner.gnm1.ann1.QG8K35.1	arahy.Tifrunner.gnm1.ann1.WA1FX5.1	0.0146831	0.0644898	0.22768
arahy.Tifrunner.gnm1.ann1.A4H8M4.1	arahy.Tifrunner.gnm1.ann1.WA1FX5.1	0.0533361	0.206744	0.257981
arahy.Tifrunner.gnm1.ann1.3N5ITW.1	arahy.Tifrunner.gnm1.ann1.WA1FX5.1	0.0543103	0.173788	0.31251
arahy.Tifrunner.gnm1.ann1.C8YFE9.1	arahy.Tifrunner.gnm1.ann1.WA1FX5.1	0.0520749	0.12841	0.405537
arahy.Tifrunner.gnm1.ann1.8U3ZEX.1	arahy.Tifrunner.gnm1.ann1.WHJ9X6.1	0.132751	0.304648	0.435752
arahy.Tifrunner.gnm1.ann1.EI9KG2.1	arahy.Tifrunner.gnm1.ann1.WHJ9X6.1	0.355532	0.754969	0.470922
arahy.Tifrunner.gnm1.ann1.8TF3WB.1	arahy.Tifrunner.gnm1.ann1.WJIQ4A.1	0.00773535	0.0436034	0.177403
arahy.Tifrunner.gnm1.ann1.7IJ4L5.1	arahy.Tifrunner.gnm1.ann1.WK1TYZ.1	0.0951586	0.283567	0.335577
arahy.Tifrunner.gnm1.ann1.TTT4AK.1	arahy.Tifrunner.gnm1.ann1.WK1TYZ.1	0.0224578	0.0413541	0.543061
arahy.Tifrunner.gnm1.ann1.G3469Y.1	arahy.Tifrunner.gnm1.ann1.WK2RNV.1	0.060976	0.597065	0.102126
arahy.Tifrunner.gnm1.ann1.9T187T.1	arahy.Tifrunner.gnm1.ann1.WK2RNV.1	0.00943602	0.0663008	0.142321
arahy.Tifrunner.gnm1.ann1.CE3PYG.1	arahy.Tifrunner.gnm1.ann1.WK2RNV.1	0.142847	0.817925	0.174646
arahy.Tifrunner.gnm1.ann1.J0SZIG.1	arahy.Tifrunner.gnm1.ann1.WK2RNV.1	0.0889806	0.499441	0.17816
arahy.Tifrunner.gnm1.ann1.K55MVY.1	arahy.Tifrunner.gnm1.ann1.WK2RNV.1	0.143299	0.7987	0.179415
arahy.Tifrunner.gnm1.ann1.ULT6DJ.1	arahy.Tifrunner.gnm1.ann1.WK2RNV.1	0.0846895	0.426367	0.19863
arahy.Tifrunner.gnm1.ann1.KYAL0U.1	arahy.Tifrunner.gnm1.ann1.WK2RNV.1	0.0922483	0.426702	0.216189
arahy.Tifrunner.gnm1.ann1.BJL9W4.1	arahy.Tifrunner.gnm1.ann1.WMM9KJ.1	0.00750267	0.0504516	0.14871
arahy.Tifrunner.gnm1.ann1.IQV007.1	arahy.Tifrunner.gnm1.ann1.WNL5D9.1	0.0161331	0.0655221	0.246224
arahy.Tifrunner.gnm1.ann1.H0PP7S.1	arahy.Tifrunner.gnm1.ann1.WNL5D9.1	0.12318	0.47871	0.257317
arahy.Tifrunner.gnm1.ann1.6BEU00.1	arahy.Tifrunner.gnm1.ann1.WNL5D9.1	0.181395	0.693028	0.261743
arahy.Tifrunner.gnm1.ann1.CW0S7X.1	arahy.Tifrunner.gnm1.ann1.WNL5D9.1	0.18078	0.684763	0.264003
arahy.Tifrunner.gnm1.ann1.MPT6D2.1	arahy.Tifrunner.gnm1.ann1.WR94UY.1	0.00776036	0.0295848	0.262309
arahy.Tifrunner.gnm1.ann1.NYMX1M.1	arahy.Tifrunner.gnm1.ann1.X3HSHJ.1	0.0122828	0.0449573	0.27321
arahy.Tifrunner.gnm1.ann1.DBN754.1	arahy.Tifrunner.gnm1.ann1.X7DVP8.1	0.0180467	0.0403106	0.447691
arahy.Tifrunner.gnm1.ann1.1G2EUX.1	arahy.Tifrunner.gnm1.ann1.X8HWK3.1	0.00482282	0.0478539	0.100782
arahy.Tifrunner.gnm1.ann1.FC34FK.1	arahy.Tifrunner.gnm1.ann1.X9FN5M.1	0.113312	0.269668	0.420191
arahy.Tifrunner.gnm1.ann1.D0DS2K.1	arahy.Tifrunner.gnm1.ann1.X9FN5M.1	0.13871	0.295828	0.468886
arahy.Tifrunner.gnm1.ann1.84V7WL.1	arahy.Tifrunner.gnm1.ann1.X9FN5M.1	0.0989393	0.192921	0.51285
arahy.Tifrunner.gnm1.ann1.PQR1QR.1	arahy.Tifrunner.gnm1.ann1.XD4R0P.1	0.00334986	0.0290242	0.115416
arahy.Tifrunner.gnm1.ann1.AA2SHR.1	arahy.Tifrunner.gnm1.ann1.XD4R0P.1	0.0414648	0.0803847	0.515829
arahy.Tifrunner.gnm1.ann1.EHKI1X.1	arahy.Tifrunner.gnm1.ann1.XD5XGS.1	0.230496	0.737286	0.312627
arahy.Tifrunner.gnm1.ann1.7PS9BN.1	arahy.Tifrunner.gnm1.ann1.XDA15Z.1	0.0072733	0.0284182	0.255939
arahy.Tifrunner.gnm1.ann1.9T187T.1	arahy.Tifrunner.gnm1.ann1.XFV150.1	0.045147	0.61943	0.0728847
arahy.Tifrunner.gnm1.ann1.WK2RNV.1	arahy.Tifrunner.gnm1.ann1.XFV150.1	0.0501044	0.613791	0.0816311
arahy.Tifrunner.gnm1.ann1.K55MVY.1	arahy.Tifrunner.gnm1.ann1.XFV150.1	0.0794188	0.864367	0.0918808
arahy.Tifrunner.gnm1.ann1.ULT6DJ.1	arahy.Tifrunner.gnm1.ann1.XFV150.1	0.0393044	0.419999	0.0935821
arahy.Tifrunner.gnm1.ann1.KYAL0U.1	arahy.Tifrunner.gnm1.ann1.XFV150.1	0.0393177	0.419353	0.0937579
arahy.Tifrunner.gnm1.ann1.CE3PYG.1	arahy.Tifrunner.gnm1.ann1.XFV150.1	0.0815218	0.836671	0.0974358
arahy.Tifrunner.gnm1.ann1.J0SZIG.1	arahy.Tifrunner.gnm1.ann1.XFV150.1	0.0139911	0.0647885	0.21595
arahy.Tifrunner.gnm1.ann1.A8W1T3.1	arahy.Tifrunner.gnm1.ann1.XIHY4L.1	0.155901	0.492906	0.316289
arahy.Tifrunner.gnm1.ann1.HTN29J.1	arahy.Tifrunner.gnm1.ann1.XIHY4L.1	0.121602	0.343236	0.354281
arahy.Tifrunner.gnm1.ann1.9FKG6V.1	arahy.Tifrunner.gnm1.ann1.XIHY4L.1	0.143035	0.382573	0.373875
arahy.Tifrunner.gnm1.ann1.IGV53D.1	arahy.Tifrunner.gnm1.ann1.XIHY4L.1	0.123845	0.330045	0.375236
arahy.Tifrunner.gnm1.ann1.B3J73C.1	arahy.Tifrunner.gnm1.ann1.XIHY4L.1	0.122949	0.30957	0.397162
arahy.Tifrunner.gnm1.ann1.YBNU8P.1	arahy.Tifrunner.gnm1.ann1.XIHY4L.1	0.131217	0.326444	0.401958
arahy.Tifrunner.gnm1.ann1.U51SK2.1	arahy.Tifrunner.gnm1.ann1.XIHY4L.1	0.13204	0.323076	0.408696
arahy.Tifrunner.gnm1.ann1.8R7WRR.1	arahy.Tifrunner.gnm1.ann1.XIHY4L.1	0.0133771	0.0305192	0.438319
arahy.Tifrunner.gnm1.ann1.6JQ8YQ.2	arahy.Tifrunner.gnm1.ann1.XKY9LP.1	0.055782	0.154389	0.361308
arahy.Tifrunner.gnm1.ann1.GBF1RD.1	arahy.Tifrunner.gnm1.ann1.XL06X6.1	0.171775	0.68228	0.251767
arahy.Tifrunner.gnm1.ann1.D59GD5.1	arahy.Tifrunner.gnm1.ann1.XL06X6.1	0.134042	0.530499	0.252672
arahy.Tifrunner.gnm1.ann1.LKT3FQ.1	arahy.Tifrunner.gnm1.ann1.XL06X6.1	0.177583	0.690633	0.25713
arahy.Tifrunner.gnm1.ann1.DN3C7B.1	arahy.Tifrunner.gnm1.ann1.XL06X6.1	0.163854	0.628386	0.260754
arahy.Tifrunner.gnm1.ann1.JHZU79.1	arahy.Tifrunner.gnm1.ann1.XL06X6.1	0.174727	0.662987	0.263545
arahy.Tifrunner.gnm1.ann1.J0QWW1.1	arahy.Tifrunner.gnm1.ann1.XL06X6.1	0.177782	0.665498	0.267141
arahy.Tifrunner.gnm1.ann1.DFA3IT.1	arahy.Tifrunner.gnm1.ann1.XL06X6.1	0.190575	0.678064	0.281058
arahy.Tifrunner.gnm1.ann1.LVE3Y5.1	arahy.Tifrunner.gnm1.ann1.XL06X6.1	0.200056	0.702243	0.284882
arahy.Tifrunner.gnm1.ann1.5EDI0X.1	arahy.Tifrunner.gnm1.ann1.XL06X6.1	0.201949	0.707629	0.285389
arahy.Tifrunner.gnm1.ann1.U78CR3.1	arahy.Tifrunner.gnm1.ann1.XL06X6.1	0.148054	0.517453	0.286121
arahy.Tifrunner.gnm1.ann1.ILZ7DY.1	arahy.Tifrunner.gnm1.ann1.XL06X6.1	0.199496	0.677886	0.294292
arahy.Tifrunner.gnm1.ann1.W50GDI.1	arahy.Tifrunner.gnm1.ann1.XL06X6.1	0.130052	0.358697	0.362569
arahy.Tifrunner.gnm1.ann1.TKQ768.1	arahy.Tifrunner.gnm1.ann1.XL06X6.1	0.132625	0.357976	0.370487
arahy.Tifrunner.gnm1.ann1.1J832H.1	arahy.Tifrunner.gnm1.ann1.XL06X6.1	0.132605	0.333086	0.398111
arahy.Tifrunner.gnm1.ann1.4Q84I3.1	arahy.Tifrunner.gnm1.ann1.XL06X6.1	0.023021	0.039405	0.584215
arahy.Tifrunner.gnm1.ann1.9T9VBG.1	arahy.Tifrunner.gnm1.ann1.XL06X6.1	0.0483989	0.029754	1.62663
arahy.Tifrunner.gnm1.ann1.N16MIT.1	arahy.Tifrunner.gnm1.ann1.XMK09V.1	0.00964902	0.0403556	0.2391
arahy.Tifrunner.gnm1.ann1.HA4R8H.1	arahy.Tifrunner.gnm1.ann1.XMK09V.1	0.079155	0.199626	0.396515
arahy.Tifrunner.gnm1.ann1.E23E2T.1	arahy.Tifrunner.gnm1.ann1.XMK09V.1	0.0494811	0.121457	0.407397
arahy.Tifrunner.gnm1.ann1.BU3786.1	arahy.Tifrunner.gnm1.ann1.XPI7JM.1	0.0240535	0.0453424	0.530485
arahy.Tifrunner.gnm1.ann1.BU3786.1	arahy.Tifrunner.gnm1.ann1.XPI7JM.1	0.0240535	0.0453424	0.530485
arahy.Tifrunner.gnm1.ann1.TW3GR2.1	arahy.Tifrunner.gnm1.ann1.XPI7JM.1	0.023392	0.0191653	1.22054
arahy.Tifrunner.gnm1.ann1.F136KG.1	arahy.Tifrunner.gnm1.ann1.XPY7J2.1	0.0160085	0.122315	0.130879
arahy.Tifrunner.gnm1.ann1.TMG43S.1	arahy.Tifrunner.gnm1.ann1.XPY7J2.1	0.0176912	0.116233	0.152205
arahy.Tifrunner.gnm1.ann1.SFE8AG.1	arahy.Tifrunner.gnm1.ann1.XS7PLW.1	0.0477969	0.204244	0.234019
arahy.Tifrunner.gnm1.ann1.RE0MA5.1	arahy.Tifrunner.gnm1.ann1.XS7PLW.1	0.0617244	0.21974	0.280897
arahy.Tifrunner.gnm1.ann1.LW6UI8.1	arahy.Tifrunner.gnm1.ann1.XS7PLW.1	0.00871596	0.0297363	0.293108
arahy.Tifrunner.gnm1.ann1.X1BDZQ.1	arahy.Tifrunner.gnm1.ann1.XX3TAX.1	0.0121276	0.0478369	0.25352
arahy.Tifrunner.gnm1.ann1.9J9RW8.1	arahy.Tifrunner.gnm1.ann1.XYZ5G8.1	0.0152272	0.0288151	0.528445
arahy.Tifrunner.gnm1.ann1.0RH2A3.1	arahy.Tifrunner.gnm1.ann1.XYZ5G8.1	0.0371668	0.0407377	0.912344
arahy.Tifrunner.gnm1.ann1.9T9VBG.1	arahy.Tifrunner.gnm1.ann1.Y1EIY6.1	0.161475	0.744939	0.216763
arahy.Tifrunner.gnm1.ann1.D59GD5.1	arahy.Tifrunner.gnm1.ann1.Y1EIY6.1	0.134655	0.604451	0.222772
arahy.Tifrunner.gnm1.ann1.4Q84I3.1	arahy.Tifrunner.gnm1.ann1.Y1EIY6.1	0.154766	0.662626	0.233565
arahy.Tifrunner.gnm1.ann1.U78CR3.1	arahy.Tifrunner.gnm1.ann1.Y1EIY6.1	0.140248	0.580012	0.241802
arahy.Tifrunner.gnm1.ann1.XL06X6.1	arahy.Tifrunner.gnm1.ann1.Y1EIY6.1	0.158627	0.637313	0.248899
arahy.Tifrunner.gnm1.ann1.LKT3FQ.1	arahy.Tifrunner.gnm1.ann1.Y1EIY6.1	0.0651269	0.260478	0.250028
arahy.Tifrunner.gnm1.ann1.JHZU79.1	arahy.Tifrunner.gnm1.ann1.Y1EIY6.1	0.0627252	0.247989	0.252935
arahy.Tifrunner.gnm1.ann1.DN3C7B.1	arahy.Tifrunner.gnm1.ann1.Y1EIY6.1	0.0112068	0.0440397	0.25447
arahy.Tifrunner.gnm1.ann1.TKQ768.1	arahy.Tifrunner.gnm1.ann1.Y1EIY6.1	0.161477	0.60585	0.266531
arahy.Tifrunner.gnm1.ann1.W50GDI.1	arahy.Tifrunner.gnm1.ann1.Y1EIY6.1	0.164608	0.579063	0.284267
arahy.Tifrunner.gnm1.ann1.1J832H.1	arahy.Tifrunner.gnm1.ann1.Y1EIY6.1	0.165884	0.577008	0.28749
arahy.Tifrunner.gnm1.ann1.J0QWW1.1	arahy.Tifrunner.gnm1.ann1.Y1EIY6.1	0.0773612	0.253327	0.305381
arahy.Tifrunner.gnm1.ann1.DFA3IT.1	arahy.Tifrunner.gnm1.ann1.Y1EIY6.1	0.0804114	0.262468	0.306367
arahy.Tifrunner.gnm1.ann1.5EDI0X.1	arahy.Tifrunner.gnm1.ann1.Y1EIY6.1	0.0742982	0.236648	0.313961
arahy.Tifrunner.gnm1.ann1.GBF1RD.1	arahy.Tifrunner.gnm1.ann1.Y1EIY6.1	0.0821924	0.255363	0.321865
arahy.Tifrunner.gnm1.ann1.LVE3Y5.1	arahy.Tifrunner.gnm1.ann1.Y1EIY6.1	0.0937407	0.287672	0.32586
arahy.Tifrunner.gnm1.ann1.ILZ7DY.1	arahy.Tifrunner.gnm1.ann1.Y1EIY6.1	0.0719225	0.220394	0.326337
arahy.Tifrunner.gnm1.ann1.1D9GK9.1	arahy.Tifrunner.gnm1.ann1.Y8NW7M.1	0.0115434	0.0568851	0.202926
arahy.Tifrunner.gnm1.ann1.B3J73C.1	arahy.Tifrunner.gnm1.ann1.YBNU8P.1	0.0520837	0.146983	0.354352
arahy.Tifrunner.gnm1.ann1.8R7WRR.1	arahy.Tifrunner.gnm1.ann1.YBNU8P.1	0.129392	0.345994	0.37397
arahy.Tifrunner.gnm1.ann1.U51SK2.1	arahy.Tifrunner.gnm1.ann1.YBNU8P.1	0.0532805	0.140697	0.37869
arahy.Tifrunner.gnm1.ann1.A8W1T3.1	arahy.Tifrunner.gnm1.ann1.YBNU8P.1	0.0724004	0.17612	0.411086
arahy.Tifrunner.gnm1.ann1.IGV53D.1	arahy.Tifrunner.gnm1.ann1.YBNU8P.1	0.0837806	0.19537	0.42883
arahy.Tifrunner.gnm1.ann1.HTN29J.1	arahy.Tifrunner.gnm1.ann1.YBNU8P.1	0.0722022	0.164972	0.437664
arahy.Tifrunner.gnm1.ann1.9FKG6V.1	arahy.Tifrunner.gnm1.ann1.YBNU8P.1	0.110904	0.209382	0.529672
arahy.Tifrunner.gnm1.ann1.0YP240.1	arahy.Tifrunner.gnm1.ann1.YHVV91.1	0.00297251	0.0433725	0.0685344
arahy.Tifrunner.gnm1.ann1.2YDG1M.1	arahy.Tifrunner.gnm1.ann1.YI1B95.1	0.00739529	0.0585663	0.126272
arahy.Tifrunner.gnm1.ann1.NWH0QG.1	arahy.Tifrunner.gnm1.ann1.YI1B95.1	0.0343348	0.131567	0.260967
arahy.Tifrunner.gnm1.ann1.8EC0VW.1	arahy.Tifrunner.gnm1.ann1.YI1B95.1	0.0376964	0.0995435	0.378693
arahy.Tifrunner.gnm1.ann1.3475Q7.1	arahy.Tifrunner.gnm1.ann1.YRF88J.1	0.0906135	0.88569	0.102308
arahy.Tifrunner.gnm1.ann1.Q94UE0.1	arahy.Tifrunner.gnm1.ann1.YW8AM8.1	0.00367817	0.0590061	0.0623354
arahy.Tifrunner.gnm1.ann1.66GL51.1	arahy.Tifrunner.gnm1.ann1.YW8AM8.1	0.00367817	0.055782	0.0659382
arahy.Tifrunner.gnm1.ann1.E6IN6R.1	arahy.Tifrunner.gnm1.ann1.YWUC8U.1	0.00963095	0.0498996	0.193006
arahy.Tifrunner.gnm1.ann1.7V58Y4.1	arahy.Tifrunner.gnm1.ann1.Z1GZMD.1	0.0280455	0.0533717	0.525476
arahy.Tifrunner.gnm1.ann1.L4EUBC.1	arahy.Tifrunner.gnm1.ann1.Z1GZMD.1	0.525018	0.799919	0.65634
arahy.Tifrunner.gnm1.ann1.4H0NN3.1	arahy.Tifrunner.gnm1.ann1.Z1GZMD.1	0.129478	0.108379	1.19468
arahy.Tifrunner.gnm1.ann1.JC9XMV.1	arahy.Tifrunner.gnm1.ann1.Z5DDPN.1	0.114663	0.329798	0.347677
arahy.Tifrunner.gnm1.ann1.EN8CHU.1	arahy.Tifrunner.gnm1.ann1.Z5DDPN.1	0.125721	0.322772	0.389505
arahy.Tifrunner.gnm1.ann1.2AN8JB.1	arahy.Tifrunner.gnm1.ann1.Z5DDPN.1	0.156336	0.359603	0.434746
arahy.Tifrunner.gnm1.ann1.5Y9TK9.1	arahy.Tifrunner.gnm1.ann1.Z5DDPN.1	0.0805753	0.131453	0.612957
arahy.Tifrunner.gnm1.ann1.35X7CR.1	arahy.Tifrunner.gnm1.ann1.Z630MX.1	0.00349168	0.0123048	0.283765
arahy.Tifrunner.gnm1.ann1.NF142P.1	arahy.Tifrunner.gnm1.ann1.Z630MX.1	0.0161068	0.0381742	0.421929
arahy.Tifrunner.gnm1.ann1.9P22GZ.1	arahy.Tifrunner.gnm1.ann1.Z630MX.1	0.0174182	0.01159	1.50287
arahy.Tifrunner.gnm1.ann1.SQSQ00.1	arahy.Tifrunner.gnm1.ann1.Z6EAYS.1	0.0108102	0.0322237	0.335476
arahy.Tifrunner.gnm1.ann1.2U560T.1	arahy.Tifrunner.gnm1.ann1.ZA2U1L.1	0.145792	0.673866	0.216351
arahy.Tifrunner.gnm1.ann1.SUFM5S.1	arahy.Tifrunner.gnm1.ann1.ZA2U1L.1	0.154471	0.667775	0.231322
arahy.Tifrunner.gnm1.ann1.QM5IC5.1	arahy.Tifrunner.gnm1.ann1.ZA2U1L.1	0.0136283	0.0413898	0.329267
arahy.Tifrunner.gnm1.ann1.8C82I7.1	arahy.Tifrunner.gnm1.ann1.ZC0L0M.1	0.0166431	0.0235602	0.706406
arahy.Tifrunner.gnm1.ann1.UD2091.1	arahy.Tifrunner.gnm1.ann1.ZCE36N.1	0.00995757	0.0430855	0.231112
arahy.Tifrunner.gnm1.ann1.E8J0ZS.1	arahy.Tifrunner.gnm1.ann1.ZS0LC9.1	0.0398912	0.173258	0.230242
arahy.Tifrunner.gnm1.ann1.33A95W.1	arahy.Tifrunner.gnm1.ann1.ZS0LC9.1	0.0240143	0.06538	0.367303
arahy.Tifrunner.gnm1.ann1.CTE8UD.1	arahy.Tifrunner.gnm1.ann1.ZS0LC9.1	0.0240143	0.06538	0.367303
arahy.Tifrunner.gnm1.ann1.TI8LFW.1	arahy.Tifrunner.gnm1.ann1.ZW245F.1	0.0369782	0.264225	0.13995
arahy.Tifrunner.gnm1.ann1.DBZ9PS.1	arahy.Tifrunner.gnm1.ann1.ZW245F.1	0.0382906	0.254429	0.150496
arahy.Tifrunner.gnm1.ann1.85G0UF.1	arahy.Tifrunner.gnm1.ann1.ZW245F.1	0.0118063	0.0264086	0.447062
arahy.Tifrunner.gnm1.ann1.JBW4ZX.1	arahy.Tifrunner.gnm1.ann1.ZZ7V32.2	0.0594063	0.186611	0.318343
arahy.Tifrunner.gnm1.ann1.RPLV4X.1	arahy.Tifrunner.gnm1.ann1.ZZ7V32.2	0.0643992	0.185242	0.347649

## Sheet: Ah-Ad
Table S11 One-to-one orthologous relationships between Arachis hypogaea and Arachis duranensis
AhCYP ID	AdCYP ID	Ka	Ks	Ka_Ks
arahy.Tifrunner.gnm1.ann1.N1DX8X.1	aradu.V14167.gnm1.ann1.Aradu.04TM0.1	0.00167247	0.0147715	0.113223
arahy.Tifrunner.gnm1.ann1.82IR2S.1	aradu.V14167.gnm1.ann1.Aradu.04TM0.1	0.0146444	0.0462544	0.316605
arahy.Tifrunner.gnm1.ann1.77JTQB.1	aradu.V14167.gnm1.ann1.Aradu.04TM0.1	0.0541326	0.16745	0.323277
arahy.Tifrunner.gnm1.ann1.TTT4AK.1	aradu.V14167.gnm1.ann1.Aradu.09IKG.1	0.114912	0.339488	0.338486
arahy.Tifrunner.gnm1.ann1.WK1TYZ.1	aradu.V14167.gnm1.ann1.Aradu.09IKG.1	0.118057	0.29613	0.398666
arahy.Tifrunner.gnm1.ann1.7IJ4L5.1	aradu.V14167.gnm1.ann1.Aradu.09IKG.1	0.0337135	0.0269925	1.249
arahy.Tifrunner.gnm1.ann1.Z630MX.1	aradu.V14167.gnm1.ann1.Aradu.0A0HP.1	0.0201604	0.0441009	0.457142
arahy.Tifrunner.gnm1.ann1.35X7CR.1	aradu.V14167.gnm1.ann1.Aradu.0A0HP.1	0.0219285	0.0368625	0.594873
arahy.Tifrunner.gnm1.ann1.9P22GZ.1	aradu.V14167.gnm1.ann1.Aradu.0A0HP.1	0.0348751	0.040315	0.865064
arahy.Tifrunner.gnm1.ann1.NF142P.1	aradu.V14167.gnm1.ann1.Aradu.0A0HP.1	0.0102461	0.00757582	1.35247
arahy.Tifrunner.gnm1.ann1.1GK82V.1	aradu.V14167.gnm1.ann1.Aradu.0AA98.1	0.0231855	0.0535013	0.433363
arahy.Tifrunner.gnm1.ann1.74WYCB.1	aradu.V14167.gnm1.ann1.Aradu.0AA98.1	0.00656819	0.011662	0.563211
arahy.Tifrunner.gnm1.ann1.3GHL6G.1	aradu.V14167.gnm1.ann1.Aradu.0I3GY.1	0.00339511	0.0178491	0.190212
arahy.Tifrunner.gnm1.ann1.NSG19L.1	aradu.V14167.gnm1.ann1.Aradu.0Z8XN.1	0.00373135	0.0441768	0.084464
arahy.Tifrunner.gnm1.ann1.U7G3WQ.1	aradu.V14167.gnm1.ann1.Aradu.10SXV.1	0.00736353	0.062028	0.118713
arahy.Tifrunner.gnm1.ann1.SGZ2CH.1	aradu.V14167.gnm1.ann1.Aradu.10WEW.1	0.0722442	1.30367	0.0554159
arahy.Tifrunner.gnm1.ann1.K1LFJJ.1	aradu.V14167.gnm1.ann1.Aradu.10WEW.1	0.00262334	0.0303301	0.0864927
arahy.Tifrunner.gnm1.ann1.D59GD5.1	aradu.V14167.gnm1.ann1.Aradu.16QN3.1	0.143802	0.596324	0.241147
arahy.Tifrunner.gnm1.ann1.5EDI0X.1	aradu.V14167.gnm1.ann1.Aradu.16QN3.1	0.214533	0.842102	0.254759
arahy.Tifrunner.gnm1.ann1.U78CR3.1	aradu.V14167.gnm1.ann1.Aradu.16QN3.1	0.167314	0.630617	0.265318
arahy.Tifrunner.gnm1.ann1.ILZ7DY.1	aradu.V14167.gnm1.ann1.Aradu.16QN3.1	0.222987	0.783197	0.284714
arahy.Tifrunner.gnm1.ann1.Y1EIY6.1	aradu.V14167.gnm1.ann1.Aradu.16QN3.1	0.17567	0.609664	0.288141
arahy.Tifrunner.gnm1.ann1.LKT3FQ.1	aradu.V14167.gnm1.ann1.Aradu.16QN3.1	0.200929	0.693442	0.289756
arahy.Tifrunner.gnm1.ann1.JHZU79.1	aradu.V14167.gnm1.ann1.Aradu.16QN3.1	0.198991	0.679995	0.292636
arahy.Tifrunner.gnm1.ann1.DN3C7B.1	aradu.V14167.gnm1.ann1.Aradu.16QN3.1	0.178344	0.603621	0.295457
arahy.Tifrunner.gnm1.ann1.J0QWW1.1	aradu.V14167.gnm1.ann1.Aradu.16QN3.1	0.206219	0.630826	0.326903
arahy.Tifrunner.gnm1.ann1.W50GDI.1	aradu.V14167.gnm1.ann1.Aradu.16QN3.1	0.0318988	0.094355	0.338072
arahy.Tifrunner.gnm1.ann1.LVE3Y5.1	aradu.V14167.gnm1.ann1.Aradu.16QN3.1	0.215562	0.621373	0.346913
arahy.Tifrunner.gnm1.ann1.4Q84I3.1	aradu.V14167.gnm1.ann1.Aradu.16QN3.1	0.136328	0.389931	0.34962
arahy.Tifrunner.gnm1.ann1.GBF1RD.1	aradu.V14167.gnm1.ann1.Aradu.16QN3.1	0.221691	0.627072	0.353534
arahy.Tifrunner.gnm1.ann1.DFA3IT.1	aradu.V14167.gnm1.ann1.Aradu.16QN3.1	0.237853	0.646561	0.367874
arahy.Tifrunner.gnm1.ann1.TKQ768.1	aradu.V14167.gnm1.ann1.Aradu.16QN3.1	0.0464869	0.115909	0.401064
arahy.Tifrunner.gnm1.ann1.XL06X6.1	aradu.V14167.gnm1.ann1.Aradu.16QN3.1	0.156978	0.391051	0.401425
arahy.Tifrunner.gnm1.ann1.9T9VBG.1	aradu.V14167.gnm1.ann1.Aradu.16QN3.1	0.173349	0.401969	0.43125
arahy.Tifrunner.gnm1.ann1.1J832H.1	aradu.V14167.gnm1.ann1.Aradu.16QN3.1	0.0524573	0.112084	0.468016
arahy.Tifrunner.gnm1.ann1.3M216F.1	aradu.V14167.gnm1.ann1.Aradu.1B2LG.1	0.00244267	0.0110144	0.22177
arahy.Tifrunner.gnm1.ann1.HD9YHD.1	aradu.V14167.gnm1.ann1.Aradu.1B2LG.1	0.0131285	0.0306236	0.428707
arahy.Tifrunner.gnm1.ann1.VN8AVF.1	aradu.V14167.gnm1.ann1.Aradu.1BH3V.1	0.00469953	0.0157449	0.29848
arahy.Tifrunner.gnm1.ann1.3475Q7.1	aradu.V14167.gnm1.ann1.Aradu.1V1I5.1	0.0906284	0.874367	0.10365
arahy.Tifrunner.gnm1.ann1.0Y92P4.1	aradu.V14167.gnm1.ann1.Aradu.1V1I5.1	0.000923645	0.00321544	0.287253
arahy.Tifrunner.gnm1.ann1.YRF88J.1	aradu.V14167.gnm1.ann1.Aradu.1V1I5.1	0.000923645	0.00321544	0.287253
arahy.Tifrunner.gnm1.ann1.9H79HM.1	aradu.V14167.gnm1.ann1.Aradu.1WD61.1	0.00117948	0.017713	0.0665882
arahy.Tifrunner.gnm1.ann1.4YX487.1	aradu.V14167.gnm1.ann1.Aradu.1WD61.1	0.00884169	0.0184002	0.480522
arahy.Tifrunner.gnm1.ann1.PFDI3N.1	aradu.V14167.gnm1.ann1.Aradu.1X6G8.1	0.136247	1.65567	0.082291
arahy.Tifrunner.gnm1.ann1.T2Z52M.1	aradu.V14167.gnm1.ann1.Aradu.1X6G8.1	0.00673925	0.040443	0.166636
arahy.Tifrunner.gnm1.ann1.IDM7IB.1	aradu.V14167.gnm1.ann1.Aradu.1Z30Z.1	0.016424	0.0319816	0.513546
arahy.Tifrunner.gnm1.ann1.KE4ULY.1	aradu.V14167.gnm1.ann1.Aradu.1Z30Z.1	0.00852392	0.0114451	0.744763
arahy.Tifrunner.gnm1.ann1.U8Q65R.1	aradu.V14167.gnm1.ann1.Aradu.268F1.1	0.00500628	0.0308888	0.162074
arahy.Tifrunner.gnm1.ann1.TYH77A.1	aradu.V14167.gnm1.ann1.Aradu.268F1.1	0.0104966	0.0477655	0.219752
arahy.Tifrunner.gnm1.ann1.LBLX5B.1	aradu.V14167.gnm1.ann1.Aradu.29ERF.1	0.0224522	0.125615	0.178738
arahy.Tifrunner.gnm1.ann1.1L1IBW.1	aradu.V14167.gnm1.ann1.Aradu.29ERF.1	0.0044369	0.0237115	0.18712
arahy.Tifrunner.gnm1.ann1.S646GX.1	aradu.V14167.gnm1.ann1.Aradu.29ERF.1	0.0479984	0.157052	0.305622
arahy.Tifrunner.gnm1.ann1.B8WD65.1	aradu.V14167.gnm1.ann1.Aradu.29ERF.1	0.0887157	0.168874	0.525335
arahy.Tifrunner.gnm1.ann1.P2ZV1P.1	aradu.V14167.gnm1.ann1.Aradu.29H1P.1	0.042392	0.0818481	0.517936
arahy.Tifrunner.gnm1.ann1.96XUR0.1	aradu.V14167.gnm1.ann1.Aradu.29H1P.1	0.034852	0.0171191	2.03585
arahy.Tifrunner.gnm1.ann1.NXI5US.1	aradu.V14167.gnm1.ann1.Aradu.2I26G.1	0.0499867	0.110415	0.452715
arahy.Tifrunner.gnm1.ann1.92UC5T.1	aradu.V14167.gnm1.ann1.Aradu.2I26G.1	0.0497635	0.0819775	0.607038
arahy.Tifrunner.gnm1.ann1.Q2BYIT.1	aradu.V14167.gnm1.ann1.Aradu.2S9C5.1	0.0264986	0.0839416	0.315679
arahy.Tifrunner.gnm1.ann1.Q2QWLN.1	aradu.V14167.gnm1.ann1.Aradu.2S9C5.1	0.019952	0.055782	0.357678
arahy.Tifrunner.gnm1.ann1.MXC2BM.1	aradu.V14167.gnm1.ann1.Aradu.2W8YR.1	0.0392699	0.12381	0.31718
arahy.Tifrunner.gnm1.ann1.132YE3.1	aradu.V14167.gnm1.ann1.Aradu.2X14D.1	0.123551	0.371879	0.332234
arahy.Tifrunner.gnm1.ann1.Q6MIXV.1	aradu.V14167.gnm1.ann1.Aradu.2X14D.1	0.0414116	0.070613	0.586458
arahy.Tifrunner.gnm1.ann1.KRAQ4G.1	aradu.V14167.gnm1.ann1.Aradu.2Y4F9.1	0.0849525	0.197918	0.429231
arahy.Tifrunner.gnm1.ann1.JE5MND.1	aradu.V14167.gnm1.ann1.Aradu.2Y4F9.1	0.191251	0.438567	0.436082
arahy.Tifrunner.gnm1.ann1.7BG7FU.1	aradu.V14167.gnm1.ann1.Aradu.2Y4F9.1	0.0877335	0.196111	0.447366
arahy.Tifrunner.gnm1.ann1.4N79E8.1	aradu.V14167.gnm1.ann1.Aradu.2Y4F9.1	0.0377408	0.0838813	0.44993
arahy.Tifrunner.gnm1.ann1.N6JQ04.1	aradu.V14167.gnm1.ann1.Aradu.2Y4F9.1	0.0916746	0.192842	0.475388
arahy.Tifrunner.gnm1.ann1.EFJ3XH.1	aradu.V14167.gnm1.ann1.Aradu.2Y4F9.1	0.103342	0.21701	0.47621
arahy.Tifrunner.gnm1.ann1.VV0UJ5.1	aradu.V14167.gnm1.ann1.Aradu.2Y4F9.1	0.121066	0.245665	0.492808
arahy.Tifrunner.gnm1.ann1.EH049N.1	aradu.V14167.gnm1.ann1.Aradu.2Y4F9.1	0.0829222	0.152747	0.542873
arahy.Tifrunner.gnm1.ann1.GMU3XF.1	aradu.V14167.gnm1.ann1.Aradu.2Y4F9.1	0.0935932	0.155437	0.60213
arahy.Tifrunner.gnm1.ann1.X3HSHJ.1	aradu.V14167.gnm1.ann1.Aradu.30QV4.1	0.0234194	0.0515291	0.45449
arahy.Tifrunner.gnm1.ann1.NYMX1M.1	aradu.V14167.gnm1.ann1.Aradu.30QV4.1	0.0330869	0.0385035	0.859322
arahy.Tifrunner.gnm1.ann1.WJIQ4A.1	aradu.V14167.gnm1.ann1.Aradu.32QV2.1	0.00583923	0.0413784	0.141118
arahy.Tifrunner.gnm1.ann1.8TF3WB.1	aradu.V14167.gnm1.ann1.Aradu.32QV2.1	0.0035837	0.0229903	0.155879
arahy.Tifrunner.gnm1.ann1.J9N3PQ.1	aradu.V14167.gnm1.ann1.Aradu.398HV.1	0.00168008	0.00805918	0.208469
arahy.Tifrunner.gnm1.ann1.CW0S7X.1	aradu.V14167.gnm1.ann1.Aradu.398HV.1	0.165135	0.681835	0.242193
arahy.Tifrunner.gnm1.ann1.WNL5D9.1	aradu.V14167.gnm1.ann1.Aradu.398HV.1	0.126032	0.484444	0.260158
arahy.Tifrunner.gnm1.ann1.IQV007.1	aradu.V14167.gnm1.ann1.Aradu.398HV.1	0.125469	0.470614	0.266608
arahy.Tifrunner.gnm1.ann1.6BEU00.1	aradu.V14167.gnm1.ann1.Aradu.398HV.1	0.17826	0.666507	0.267455
arahy.Tifrunner.gnm1.ann1.H0PP7S.1	aradu.V14167.gnm1.ann1.Aradu.398HV.1	0.0127086	0.032912	0.386138
arahy.Tifrunner.gnm1.ann1.CW0S7X.1	aradu.V14167.gnm1.ann1.Aradu.3G78B.1	0.00590928	0.0437183	0.135167
arahy.Tifrunner.gnm1.ann1.H0PP7S.1	aradu.V14167.gnm1.ann1.Aradu.3G78B.1	0.164329	0.68255	0.240758
arahy.Tifrunner.gnm1.ann1.J9N3PQ.1	aradu.V14167.gnm1.ann1.Aradu.3G78B.1	0.16615	0.689628	0.240927
arahy.Tifrunner.gnm1.ann1.WNL5D9.1	aradu.V14167.gnm1.ann1.Aradu.3G78B.1	0.171582	0.659218	0.260281
arahy.Tifrunner.gnm1.ann1.IQV007.1	aradu.V14167.gnm1.ann1.Aradu.3G78B.1	0.174756	0.665378	0.262642
arahy.Tifrunner.gnm1.ann1.6BEU00.1	aradu.V14167.gnm1.ann1.Aradu.3G78B.1	0.016727	0.0293773	0.569387
arahy.Tifrunner.gnm1.ann1.G7VI5W.1	aradu.V14167.gnm1.ann1.Aradu.3K9KE.1	0.00822638	0.03442	0.239
arahy.Tifrunner.gnm1.ann1.0M9QLC.1	aradu.V14167.gnm1.ann1.Aradu.3K9KE.1	0.0170078	0.0653744	0.26016
arahy.Tifrunner.gnm1.ann1.JCXG2J.3	aradu.V14167.gnm1.ann1.Aradu.3KJ9A.1	0.00654312	0.0425182	0.15389
arahy.Tifrunner.gnm1.ann1.M53M4I.1	aradu.V14167.gnm1.ann1.Aradu.3KJ9A.1	0.163657	0.671033	0.243888
arahy.Tifrunner.gnm1.ann1.RHR23G.1	aradu.V14167.gnm1.ann1.Aradu.3KJ9A.1	0.160828	0.654693	0.245655
arahy.Tifrunner.gnm1.ann1.E8J0ZS.1	aradu.V14167.gnm1.ann1.Aradu.3TT1Y.1	0.000846561	0.0272688	0.031045
arahy.Tifrunner.gnm1.ann1.E9QM6P.1	aradu.V14167.gnm1.ann1.Aradu.3TT1Y.1	0.038898	0.184441	0.210896
arahy.Tifrunner.gnm1.ann1.ZS0LC9.1	aradu.V14167.gnm1.ann1.Aradu.3TT1Y.1	0.038898	0.184441	0.210896
arahy.Tifrunner.gnm1.ann1.33A95W.1	aradu.V14167.gnm1.ann1.Aradu.3TT1Y.1	0.0416446	0.183019	0.227542
arahy.Tifrunner.gnm1.ann1.CTE8UD.1	aradu.V14167.gnm1.ann1.Aradu.3TT1Y.1	0.0416446	0.183019	0.227542
arahy.Tifrunner.gnm1.ann1.SQSQ00.1	aradu.V14167.gnm1.ann1.Aradu.3WC73.1	0.0108102	0.0322237	0.335476
arahy.Tifrunner.gnm1.ann1.9WXZ62.1	aradu.V14167.gnm1.ann1.Aradu.40CKU.1	0.0271326	0.0534915	0.507232
arahy.Tifrunner.gnm1.ann1.BH9RMT.1	aradu.V14167.gnm1.ann1.Aradu.4262U.1	0.00274286	0.020323	0.134963
arahy.Tifrunner.gnm1.ann1.77LVUR.1	aradu.V14167.gnm1.ann1.Aradu.4262U.1	0.00967978	0.0466069	0.20769
arahy.Tifrunner.gnm1.ann1.MJ29ZM.1	aradu.V14167.gnm1.ann1.Aradu.427SB.1	0.00405681	0.0224456	0.18074
arahy.Tifrunner.gnm1.ann1.Q9F5SX.1	aradu.V14167.gnm1.ann1.Aradu.427SB.1	0.00433089	0.00889778	0.486738
arahy.Tifrunner.gnm1.ann1.HV242L.1	aradu.V14167.gnm1.ann1.Aradu.43YTY.1	0.0267604	0.0306335	0.873567
arahy.Tifrunner.gnm1.ann1.HV242L.2	aradu.V14167.gnm1.ann1.Aradu.43YTY.1	0.0267604	0.0306335	0.873567
arahy.Tifrunner.gnm1.ann1.YI1B95.1	aradu.V14167.gnm1.ann1.Aradu.45FY8.1	0.00574558	0.0555268	0.103474
arahy.Tifrunner.gnm1.ann1.2YDG1M.1	aradu.V14167.gnm1.ann1.Aradu.45FY8.1	0.00163622	0.0142454	0.114859
arahy.Tifrunner.gnm1.ann1.NWH0QG.1	aradu.V14167.gnm1.ann1.Aradu.45FY8.1	0.0334597	0.125163	0.267329
arahy.Tifrunner.gnm1.ann1.8EC0VW.1	aradu.V14167.gnm1.ann1.Aradu.45FY8.1	0.0372461	0.0917057	0.406149
arahy.Tifrunner.gnm1.ann1.VVP2QU.1	aradu.V14167.gnm1.ann1.Aradu.45I6B.1	0.00884966	0.0464066	0.190699
arahy.Tifrunner.gnm1.ann1.PBH5UM.1	aradu.V14167.gnm1.ann1.Aradu.45I6B.1	0.0297616	0.0464912	0.640156
arahy.Tifrunner.gnm1.ann1.X1BDZQ.1	aradu.V14167.gnm1.ann1.Aradu.49PAS.1	0.000860585	0.00871259	0.098775
arahy.Tifrunner.gnm1.ann1.XX3TAX.1	aradu.V14167.gnm1.ann1.Aradu.49PAS.1	0.0112386	0.0538213	0.208813
arahy.Tifrunner.gnm1.ann1.TI8LFW.1	aradu.V14167.gnm1.ann1.Aradu.4B27D.1	0.0431805	0.268143	0.161035
arahy.Tifrunner.gnm1.ann1.DBZ9PS.1	aradu.V14167.gnm1.ann1.Aradu.4B27D.1	0.0445023	0.258305	0.172286
arahy.Tifrunner.gnm1.ann1.ZW245F.1	aradu.V14167.gnm1.ann1.Aradu.4B27D.1	0.00588403	0.0145213	0.405201
arahy.Tifrunner.gnm1.ann1.85G0UF.1	aradu.V14167.gnm1.ann1.Aradu.4B27D.1	0.0160705	0.0293867	0.546864
arahy.Tifrunner.gnm1.ann1.P8VCWZ.1	aradu.V14167.gnm1.ann1.Aradu.4B6GH.1	0.00398319	0.0290125	0.137292
arahy.Tifrunner.gnm1.ann1.WGK629.1	aradu.V14167.gnm1.ann1.Aradu.4B6GH.1	0.00398319	0.0290125	0.137292
arahy.Tifrunner.gnm1.ann1.30WRGD.1	aradu.V14167.gnm1.ann1.Aradu.4I5UW.1	0.00682065	0.144329	0.0472578
arahy.Tifrunner.gnm1.ann1.51Q8IW.1	aradu.V14167.gnm1.ann1.Aradu.4I5UW.1	0.00682065	0.144329	0.0472578
arahy.Tifrunner.gnm1.ann1.V21PV4.1	aradu.V14167.gnm1.ann1.Aradu.4P8SQ.1	0.0028754	0.0262199	0.109665
arahy.Tifrunner.gnm1.ann1.4GD1W8.1	aradu.V14167.gnm1.ann1.Aradu.4P8SQ.1	0.0996554	0.518321	0.192266
arahy.Tifrunner.gnm1.ann1.87R1SX.1	aradu.V14167.gnm1.ann1.Aradu.4P8SQ.1	0.00962941	0.0494162	0.194863
arahy.Tifrunner.gnm1.ann1.73P2JF.1	aradu.V14167.gnm1.ann1.Aradu.4P8SQ.1	0.0968922	0.451652	0.214529
arahy.Tifrunner.gnm1.ann1.90YAIT.1	aradu.V14167.gnm1.ann1.Aradu.4P8SQ.1	0.0753227	0.303983	0.247786
arahy.Tifrunner.gnm1.ann1.05IA5I.1	aradu.V14167.gnm1.ann1.Aradu.4P8SQ.1	0.131868	0.41863	0.314998
arahy.Tifrunner.gnm1.ann1.MA1Z2D.1	aradu.V14167.gnm1.ann1.Aradu.4R4B2.1	0.0105955	0.0613725	0.172643
arahy.Tifrunner.gnm1.ann1.ZIVF7P.1	aradu.V14167.gnm1.ann1.Aradu.4R4B2.1	0.0106009	0.0162168	0.653696
arahy.Tifrunner.gnm1.ann1.VFJD86.1	aradu.V14167.gnm1.ann1.Aradu.4S7KL.1	0.00582003	0.0302232	0.192568
arahy.Tifrunner.gnm1.ann1.66AX9V.1	aradu.V14167.gnm1.ann1.Aradu.4S7KL.1	0.1933	0.941716	0.205264
arahy.Tifrunner.gnm1.ann1.AI0BYL.1	aradu.V14167.gnm1.ann1.Aradu.4S7KL.1	0.0041514	0.00297104	1.39729
arahy.Tifrunner.gnm1.ann1.M38SQY.1	aradu.V14167.gnm1.ann1.Aradu.4T5J3.1	0.00392993	0.0242375	0.162142
arahy.Tifrunner.gnm1.ann1.237GY1.1	aradu.V14167.gnm1.ann1.Aradu.4T5J3.1	0.0323194	0.124755	0.259063
arahy.Tifrunner.gnm1.ann1.N64S41.1	aradu.V14167.gnm1.ann1.Aradu.4T5J3.1	0.176297	0.656711	0.268455
arahy.Tifrunner.gnm1.ann1.IYR592.1	aradu.V14167.gnm1.ann1.Aradu.4T5J3.1	0.0305586	0.107269	0.284878
arahy.Tifrunner.gnm1.ann1.22EC2Q.1	aradu.V14167.gnm1.ann1.Aradu.55VHH.1	0.104091	0.382696	0.271994
arahy.Tifrunner.gnm1.ann1.7J3SUQ.1	aradu.V14167.gnm1.ann1.Aradu.55VHH.1	0.109472	0.362337	0.302128
arahy.Tifrunner.gnm1.ann1.N5YDJK.1	aradu.V14167.gnm1.ann1.Aradu.55VHH.1	0.125242	0.409745	0.305659
arahy.Tifrunner.gnm1.ann1.DR7X1V.1	aradu.V14167.gnm1.ann1.Aradu.55VHH.1	0.0477528	0.145212	0.328847
arahy.Tifrunner.gnm1.ann1.554ZX1.1	aradu.V14167.gnm1.ann1.Aradu.55VHH.1	0.178913	0.499145	0.35844
arahy.Tifrunner.gnm1.ann1.FVXT0M.1	aradu.V14167.gnm1.ann1.Aradu.55VHH.1	0.0219042	0.0575282	0.380756
arahy.Tifrunner.gnm1.ann1.H3NIE5.1	aradu.V14167.gnm1.ann1.Aradu.55VHH.1	0.00854102	0.0184909	0.461903
arahy.Tifrunner.gnm1.ann1.A5BJE4.1	aradu.V14167.gnm1.ann1.Aradu.55VHH.1	0.0465265	0.0905621	0.513753
arahy.Tifrunner.gnm1.ann1.XDA15Z.1	aradu.V14167.gnm1.ann1.Aradu.5F6FU.1	0.000852152	0.00589105	0.144652
arahy.Tifrunner.gnm1.ann1.7PS9BN.1	aradu.V14167.gnm1.ann1.Aradu.5F6FU.1	0.00598379	0.0360972	0.165769
arahy.Tifrunner.gnm1.ann1.TML5XF.1	aradu.V14167.gnm1.ann1.Aradu.61A42.1	0.00657989	0.0542836	0.121213
arahy.Tifrunner.gnm1.ann1.GCF5QH.1	aradu.V14167.gnm1.ann1.Aradu.61A42.1	0.00492242	0.0196411	0.250619
arahy.Tifrunner.gnm1.ann1.5XS165.1	aradu.V14167.gnm1.ann1.Aradu.623GS.1	0.025828	0.0721443	0.358004
arahy.Tifrunner.gnm1.ann1.I5UYY8.1	aradu.V14167.gnm1.ann1.Aradu.623GS.1	0.0300626	0.0493028	0.609755
arahy.Tifrunner.gnm1.ann1.D1ZZI9.2	aradu.V14167.gnm1.ann1.Aradu.62CWM.1	0.0233263	0.0216957	1.07516
arahy.Tifrunner.gnm1.ann1.G5TCW6.1	aradu.V14167.gnm1.ann1.Aradu.62CWM.1	0.0147361	0.00322235	4.5731
arahy.Tifrunner.gnm1.ann1.6HU6DS.1	aradu.V14167.gnm1.ann1.Aradu.639I9.1	0.0075504	0.0240502	0.313944
arahy.Tifrunner.gnm1.ann1.9W7X6Y.1	aradu.V14167.gnm1.ann1.Aradu.65CE7.1	0.0110924	0.037121	0.298816
arahy.Tifrunner.gnm1.ann1.9D5JX4.1	aradu.V14167.gnm1.ann1.Aradu.65CE7.1	0.0555769	0.145389	0.382263
arahy.Tifrunner.gnm1.ann1.AMJH7D.1	aradu.V14167.gnm1.ann1.Aradu.65CE7.1	0.056981	0.136067	0.418772
arahy.Tifrunner.gnm1.ann1.SPE8CT.2	aradu.V14167.gnm1.ann1.Aradu.65XUA.1	0.324436	1.01644	0.319189
arahy.Tifrunner.gnm1.ann1.J201LF.1	aradu.V14167.gnm1.ann1.Aradu.65XUA.1	0.315316	0.955275	0.330079
arahy.Tifrunner.gnm1.ann1.B50IPN.1	aradu.V14167.gnm1.ann1.Aradu.6AL72.1	0.00177331	0.00293974	0.603221
arahy.Tifrunner.gnm1.ann1.EJJL2V.1	aradu.V14167.gnm1.ann1.Aradu.6AL72.1	0.00712383	0.0117997	0.603732
arahy.Tifrunner.gnm1.ann1.QE1IHJ.1	aradu.V14167.gnm1.ann1.Aradu.6C1Z1.1	0.00656774	0.0468049	0.140322
arahy.Tifrunner.gnm1.ann1.3B1CVE.1	aradu.V14167.gnm1.ann1.Aradu.6HJ87.1	0.00508836	0.0354222	0.143649
arahy.Tifrunner.gnm1.ann1.IT7QFA.1	aradu.V14167.gnm1.ann1.Aradu.6HJ87.1	0.000845428	0.00289157	0.292377
arahy.Tifrunner.gnm1.ann1.EH049N.1	aradu.V14167.gnm1.ann1.Aradu.6R69J.1	0.0131582	0.0680077	0.193481
arahy.Tifrunner.gnm1.ann1.N6JQ04.1	aradu.V14167.gnm1.ann1.Aradu.6R69J.1	0.0564907	0.19804	0.285249
arahy.Tifrunner.gnm1.ann1.JE5MND.1	aradu.V14167.gnm1.ann1.Aradu.6R69J.1	0.178007	0.550659	0.323262
arahy.Tifrunner.gnm1.ann1.EFJ3XH.1	aradu.V14167.gnm1.ann1.Aradu.6R69J.1	0.0543435	0.153887	0.35314
arahy.Tifrunner.gnm1.ann1.KRAQ4G.1	aradu.V14167.gnm1.ann1.Aradu.6R69J.1	0.100293	0.253801	0.395164
arahy.Tifrunner.gnm1.ann1.7BG7FU.1	aradu.V14167.gnm1.ann1.Aradu.6R69J.1	0.0433563	0.109449	0.396134
arahy.Tifrunner.gnm1.ann1.4N79E8.1	aradu.V14167.gnm1.ann1.Aradu.6R69J.1	0.0853575	0.19758	0.432015
arahy.Tifrunner.gnm1.ann1.VV0UJ5.1	aradu.V14167.gnm1.ann1.Aradu.6R69J.1	0.0728567	0.164153	0.443833
arahy.Tifrunner.gnm1.ann1.GMU3XF.1	aradu.V14167.gnm1.ann1.Aradu.6R69J.1	0.017591	0.0316503	0.555792
arahy.Tifrunner.gnm1.ann1.W3WWNZ.1	aradu.V14167.gnm1.ann1.Aradu.73MTJ.1	0.00495972	0.0230621	0.215059
arahy.Tifrunner.gnm1.ann1.K9QGVV.1	aradu.V14167.gnm1.ann1.Aradu.73MTJ.1	0.0080711	0.0254741	0.316835
arahy.Tifrunner.gnm1.ann1.VNK22G.1	aradu.V14167.gnm1.ann1.Aradu.75ICF.1	0.284277	2.712	0.104822
arahy.Tifrunner.gnm1.ann1.69VPM4.1	aradu.V14167.gnm1.ann1.Aradu.75ICF.1	0.00491201	0.0276529	0.177631
arahy.Tifrunner.gnm1.ann1.DK98W5.1	aradu.V14167.gnm1.ann1.Aradu.75ICF.1	0.00491201	0.0276529	0.177631
arahy.Tifrunner.gnm1.ann1.KC559T.1	aradu.V14167.gnm1.ann1.Aradu.7HH6H.1	0.0680551	0.0985215	0.690763
arahy.Tifrunner.gnm1.ann1.P2ZV1P.1	aradu.V14167.gnm1.ann1.Aradu.7K3S8.1	0.341555	1.51199	0.225898
arahy.Tifrunner.gnm1.ann1.96XUR0.1	aradu.V14167.gnm1.ann1.Aradu.7K3S8.1	0.302001	1.32617	0.227724
arahy.Tifrunner.gnm1.ann1.1D9GK9.1	aradu.V14167.gnm1.ann1.Aradu.7P9NQ.1	0.0287401	0.0683985	0.420186
arahy.Tifrunner.gnm1.ann1.Y8NW7M.1	aradu.V14167.gnm1.ann1.Aradu.7P9NQ.1	0.0192652	0.0275812	0.698488
arahy.Tifrunner.gnm1.ann1.IGV53D.1	aradu.V14167.gnm1.ann1.Aradu.83EG5.1	0.000791766	0.00853899	0.0927236
arahy.Tifrunner.gnm1.ann1.B3J73C.1	aradu.V14167.gnm1.ann1.Aradu.83EG5.1	0.0575417	0.196496	0.292839
arahy.Tifrunner.gnm1.ann1.XIHY4L.1	aradu.V14167.gnm1.ann1.Aradu.83EG5.1	0.122628	0.341658	0.358921
arahy.Tifrunner.gnm1.ann1.8R7WRR.1	aradu.V14167.gnm1.ann1.Aradu.83EG5.1	0.123469	0.336777	0.366618
arahy.Tifrunner.gnm1.ann1.HTN29J.1	aradu.V14167.gnm1.ann1.Aradu.83EG5.1	0.027435	0.0695837	0.394273
arahy.Tifrunner.gnm1.ann1.YBNU8P.1	aradu.V14167.gnm1.ann1.Aradu.83EG5.1	0.0827438	0.199813	0.414107
arahy.Tifrunner.gnm1.ann1.U51SK2.1	aradu.V14167.gnm1.ann1.Aradu.83EG5.1	0.104757	0.218509	0.479417
arahy.Tifrunner.gnm1.ann1.9FKG6V.1	aradu.V14167.gnm1.ann1.Aradu.83EG5.1	0.0748695	0.139374	0.537186
arahy.Tifrunner.gnm1.ann1.A8W1T3.1	aradu.V14167.gnm1.ann1.Aradu.83EG5.1	0.0931221	0.156329	0.595681
arahy.Tifrunner.gnm1.ann1.YW8AM8.1	aradu.V14167.gnm1.ann1.Aradu.89NJH.1	0.0118638	0.0481706	0.246287
arahy.Tifrunner.gnm1.ann1.66GL51.1	aradu.V14167.gnm1.ann1.Aradu.89NJH.1	0.00740016	0.0093605	0.790573
arahy.Tifrunner.gnm1.ann1.Q94UE0.1	aradu.V14167.gnm1.ann1.Aradu.89NJH.1	0.00740016	0.0093605	0.790573
arahy.Tifrunner.gnm1.ann1.QQ1SRH.1	aradu.V14167.gnm1.ann1.Aradu.8I12T.1	0.00180506	0.0178757	0.100978
arahy.Tifrunner.gnm1.ann1.H8DQQQ.1	aradu.V14167.gnm1.ann1.Aradu.8I12T.1	0.0192868	0.0533098	0.361787
arahy.Tifrunner.gnm1.ann1.9J8RGD.1	aradu.V14167.gnm1.ann1.Aradu.8J00F.1	0.0175948	0.0563645	0.312161
arahy.Tifrunner.gnm1.ann1.96EPTX.1	aradu.V14167.gnm1.ann1.Aradu.8J00F.1	0.00202532	0.00323102	0.626835
arahy.Tifrunner.gnm1.ann1.TNFT39.1	aradu.V14167.gnm1.ann1.Aradu.8J2JE.1	0.081608	0.291814	0.279658
arahy.Tifrunner.gnm1.ann1.370AXC.1	aradu.V14167.gnm1.ann1.Aradu.8J2JE.1	0.0829095	0.27359	0.303043
arahy.Tifrunner.gnm1.ann1.V43J5N.1	aradu.V14167.gnm1.ann1.Aradu.8J2JE.1	0.0395709	0.0435263	0.909127
arahy.Tifrunner.gnm1.ann1.4A049R.1	aradu.V14167.gnm1.ann1.Aradu.8J2JE.1	0.0259779	0.0253148	1.0262
arahy.Tifrunner.gnm1.ann1.YW8AM8.1	aradu.V14167.gnm1.ann1.Aradu.8J509.1	0.0101603	0.0622118	0.163317
arahy.Tifrunner.gnm1.ann1.66GL51.1	aradu.V14167.gnm1.ann1.Aradu.8J509.1	0.00645463	0.0059791	1.07953
arahy.Tifrunner.gnm1.ann1.Q94UE0.1	aradu.V14167.gnm1.ann1.Aradu.8J509.1	0.00645463	0.00298359	2.16337
arahy.Tifrunner.gnm1.ann1.AJ1Q9U.1	aradu.V14167.gnm1.ann1.Aradu.901JV.1	0.00125156	0.0387461	0.0323017
arahy.Tifrunner.gnm1.ann1.G691ZN.1	aradu.V14167.gnm1.ann1.Aradu.99WG9.1	0.00775646	0.0443042	0.175073
arahy.Tifrunner.gnm1.ann1.B6E5H4.1	aradu.V14167.gnm1.ann1.Aradu.9F1DZ.1	0.0145195	0.126847	0.114465
arahy.Tifrunner.gnm1.ann1.1WY37S.1	aradu.V14167.gnm1.ann1.Aradu.9F1DZ.1	0.00360433	0.0162608	0.221658
arahy.Tifrunner.gnm1.ann1.8L02XW.1	aradu.V14167.gnm1.ann1.Aradu.9JB4Z.1	0.0236815	0.0406958	0.581916
arahy.Tifrunner.gnm1.ann1.LJPA30.1	aradu.V14167.gnm1.ann1.Aradu.9JB4Z.1	0.0273222	0.0373838	0.730857
arahy.Tifrunner.gnm1.ann1.PG6D45.1	aradu.V14167.gnm1.ann1.Aradu.9M8FI.1	0.0349074	0.0871983	0.400322
arahy.Tifrunner.gnm1.ann1.082PYS.1	aradu.V14167.gnm1.ann1.Aradu.9M8FI.1	0.0274669	0.0602427	0.455938
arahy.Tifrunner.gnm1.ann1.9J9RW8.1	aradu.V14167.gnm1.ann1.Aradu.9NC59.1	0.0217933	0.0338085	0.644609
arahy.Tifrunner.gnm1.ann1.0RH2A3.1	aradu.V14167.gnm1.ann1.Aradu.9NC59.1	0.011609	0.0131167	0.885054
arahy.Tifrunner.gnm1.ann1.XYZ5G8.1	aradu.V14167.gnm1.ann1.Aradu.9NC59.1	0.0272501	0.0253993	1.07287
arahy.Tifrunner.gnm1.ann1.D5PZ9F.1	aradu.V14167.gnm1.ann1.Aradu.9UW5A.1	0.00219202	0.0129005	0.169918
arahy.Tifrunner.gnm1.ann1.MCM1YY.1	aradu.V14167.gnm1.ann1.Aradu.9UW5A.1	0.103256	0.45761	0.225641
arahy.Tifrunner.gnm1.ann1.NT79F1.1	aradu.V14167.gnm1.ann1.Aradu.9UW5A.1	0.106117	0.458182	0.231605
arahy.Tifrunner.gnm1.ann1.LB6PYJ.1	aradu.V14167.gnm1.ann1.Aradu.9V3LX.1	0.00168919	0.0117997	0.143156
arahy.Tifrunner.gnm1.ann1.D59GD5.1	aradu.V14167.gnm1.ann1.Aradu.9XQ4B.1	0.16633	0.573714	0.289918
arahy.Tifrunner.gnm1.ann1.LKT3FQ.1	aradu.V14167.gnm1.ann1.Aradu.9XQ4B.1	0.189727	0.643663	0.294761
arahy.Tifrunner.gnm1.ann1.U78CR3.1	aradu.V14167.gnm1.ann1.Aradu.9XQ4B.1	0.177433	0.593807	0.298805
arahy.Tifrunner.gnm1.ann1.5EDI0X.1	aradu.V14167.gnm1.ann1.Aradu.9XQ4B.1	0.218935	0.71897	0.304512
arahy.Tifrunner.gnm1.ann1.JHZU79.1	aradu.V14167.gnm1.ann1.Aradu.9XQ4B.1	0.188773	0.618871	0.305029
arahy.Tifrunner.gnm1.ann1.Y1EIY6.1	aradu.V14167.gnm1.ann1.Aradu.9XQ4B.1	0.192521	0.626433	0.30733
arahy.Tifrunner.gnm1.ann1.ILZ7DY.1	aradu.V14167.gnm1.ann1.Aradu.9XQ4B.1	0.233943	0.742114	0.315239
arahy.Tifrunner.gnm1.ann1.DN3C7B.1	aradu.V14167.gnm1.ann1.Aradu.9XQ4B.1	0.195765	0.617681	0.316935
arahy.Tifrunner.gnm1.ann1.LVE3Y5.1	aradu.V14167.gnm1.ann1.Aradu.9XQ4B.1	0.208527	0.624661	0.333824
arahy.Tifrunner.gnm1.ann1.4Q84I3.1	aradu.V14167.gnm1.ann1.Aradu.9XQ4B.1	0.148102	0.436681	0.339154
arahy.Tifrunner.gnm1.ann1.J0QWW1.1	aradu.V14167.gnm1.ann1.Aradu.9XQ4B.1	0.215163	0.63377	0.339497
arahy.Tifrunner.gnm1.ann1.GBF1RD.1	aradu.V14167.gnm1.ann1.Aradu.9XQ4B.1	0.225084	0.648994	0.346819
arahy.Tifrunner.gnm1.ann1.DFA3IT.1	aradu.V14167.gnm1.ann1.Aradu.9XQ4B.1	0.22541	0.614894	0.366584
arahy.Tifrunner.gnm1.ann1.XL06X6.1	aradu.V14167.gnm1.ann1.Aradu.9XQ4B.1	0.158308	0.369743	0.428156
arahy.Tifrunner.gnm1.ann1.9T9VBG.1	aradu.V14167.gnm1.ann1.Aradu.9XQ4B.1	0.186946	0.417134	0.448168
arahy.Tifrunner.gnm1.ann1.1J832H.1	aradu.V14167.gnm1.ann1.Aradu.9XQ4B.1	0.0376419	0.0743643	0.506183
arahy.Tifrunner.gnm1.ann1.TKQ768.1	aradu.V14167.gnm1.ann1.Aradu.9XQ4B.1	0.0318966	0.0604632	0.527538
arahy.Tifrunner.gnm1.ann1.W50GDI.1	aradu.V14167.gnm1.ann1.Aradu.9XQ4B.1	0.0464599	0.0859052	0.540828
arahy.Tifrunner.gnm1.ann1.G3469Y.1	aradu.V14167.gnm1.ann1.Aradu.A1LMI.1	0.00362502	0.0382384	0.0948006
arahy.Tifrunner.gnm1.ann1.XFV150.1	aradu.V14167.gnm1.ann1.Aradu.A1LMI.1	0.00397791	0.0374785	0.106138
arahy.Tifrunner.gnm1.ann1.K55MVY.1	aradu.V14167.gnm1.ann1.Aradu.A1LMI.1	0.111805	0.719138	0.15547
arahy.Tifrunner.gnm1.ann1.9T187T.1	aradu.V14167.gnm1.ann1.Aradu.A1LMI.1	0.0861811	0.543597	0.158539
arahy.Tifrunner.gnm1.ann1.CE3PYG.1	aradu.V14167.gnm1.ann1.Aradu.A1LMI.1	0.112918	0.68978	0.163702
arahy.Tifrunner.gnm1.ann1.WK2RNV.1	aradu.V14167.gnm1.ann1.Aradu.A1LMI.1	0.0923529	0.528185	0.17485
arahy.Tifrunner.gnm1.ann1.ULT6DJ.1	aradu.V14167.gnm1.ann1.Aradu.A1LMI.1	0.0773442	0.372214	0.207795
arahy.Tifrunner.gnm1.ann1.KYAL0U.1	aradu.V14167.gnm1.ann1.Aradu.A1LMI.1	0.0872197	0.383707	0.227308
arahy.Tifrunner.gnm1.ann1.J0SZIG.1	aradu.V14167.gnm1.ann1.Aradu.A1LMI.1	0.0163471	0.0506827	0.322539
arahy.Tifrunner.gnm1.ann1.MS1QBK.1	aradu.V14167.gnm1.ann1.Aradu.A3K6K.1	0.00886972	0.0161459	0.549347
arahy.Tifrunner.gnm1.ann1.30SZ61.1	aradu.V14167.gnm1.ann1.Aradu.A3K6K.1	0.0438534	0.0708169	0.61925
arahy.Tifrunner.gnm1.ann1.CNM5E0.1	aradu.V14167.gnm1.ann1.Aradu.A5EC7.1	0.00422269	0.0482778	0.0874664
arahy.Tifrunner.gnm1.ann1.E3VCX4.1	aradu.V14167.gnm1.ann1.Aradu.A5EC7.1	0.000842224	0.00831033	0.101347
arahy.Tifrunner.gnm1.ann1.69UQAR.1	aradu.V14167.gnm1.ann1.Aradu.A6WIC.1	0.0120287	0.0470435	0.255693
arahy.Tifrunner.gnm1.ann1.08738Y.1	aradu.V14167.gnm1.ann1.Aradu.A6WIC.1	0.024147	0.0365815	0.660087
arahy.Tifrunner.gnm1.ann1.XPI7JM.1	aradu.V14167.gnm1.ann1.Aradu.A8T4K.1	0.0085952	0.0309436	0.27777
arahy.Tifrunner.gnm1.ann1.TW3GR2.1	aradu.V14167.gnm1.ann1.Aradu.A8T4K.1	0.0210368	0.0396951	0.52996
arahy.Tifrunner.gnm1.ann1.BU3786.1	aradu.V14167.gnm1.ann1.Aradu.A8T4K.1	0.0147894	0.0264831	0.558448
arahy.Tifrunner.gnm1.ann1.G3469Y.1	aradu.V14167.gnm1.ann1.Aradu.AIC9K.1	0.0779258	0.869979	0.089572
arahy.Tifrunner.gnm1.ann1.XFV150.1	aradu.V14167.gnm1.ann1.Aradu.AIC9K.1	0.080903	0.893819	0.0905139
arahy.Tifrunner.gnm1.ann1.CE3PYG.1	aradu.V14167.gnm1.ann1.Aradu.AIC9K.1	0.00655742	0.0566162	0.115822
arahy.Tifrunner.gnm1.ann1.K55MVY.1	aradu.V14167.gnm1.ann1.Aradu.AIC9K.1	0.00174292	0.0148888	0.117062
arahy.Tifrunner.gnm1.ann1.J0SZIG.1	aradu.V14167.gnm1.ann1.Aradu.AIC9K.1	0.10232	0.763971	0.133932
arahy.Tifrunner.gnm1.ann1.ULT6DJ.1	aradu.V14167.gnm1.ann1.Aradu.AIC9K.1	0.0965449	0.703094	0.137314
arahy.Tifrunner.gnm1.ann1.KYAL0U.1	aradu.V14167.gnm1.ann1.Aradu.AIC9K.1	0.0965603	0.69474	0.138988
arahy.Tifrunner.gnm1.ann1.WK2RNV.1	aradu.V14167.gnm1.ann1.Aradu.AIC9K.1	0.115607	0.82625	0.139917
arahy.Tifrunner.gnm1.ann1.9T187T.1	aradu.V14167.gnm1.ann1.Aradu.AIC9K.1	0.118231	0.822055	0.143824
arahy.Tifrunner.gnm1.ann1.EFJ3XH.1	aradu.V14167.gnm1.ann1.Aradu.AR0PR.1	0.0606103	0.176745	0.342925
arahy.Tifrunner.gnm1.ann1.JE5MND.1	aradu.V14167.gnm1.ann1.Aradu.AR0PR.1	0.203704	0.593025	0.343499
arahy.Tifrunner.gnm1.ann1.VV0UJ5.1	aradu.V14167.gnm1.ann1.Aradu.AR0PR.1	0.0636155	0.180462	0.352514
arahy.Tifrunner.gnm1.ann1.KRAQ4G.1	aradu.V14167.gnm1.ann1.Aradu.AR0PR.1	0.118891	0.327503	0.363025
arahy.Tifrunner.gnm1.ann1.7BG7FU.1	aradu.V14167.gnm1.ann1.Aradu.AR0PR.1	0.0576935	0.147871	0.390161
arahy.Tifrunner.gnm1.ann1.N6JQ04.1	aradu.V14167.gnm1.ann1.Aradu.AR0PR.1	0.0787419	0.17534	0.449082
arahy.Tifrunner.gnm1.ann1.EH049N.1	aradu.V14167.gnm1.ann1.Aradu.AR0PR.1	0.0607543	0.127364	0.477013
arahy.Tifrunner.gnm1.ann1.GMU3XF.1	aradu.V14167.gnm1.ann1.Aradu.AR0PR.1	0.0530692	0.105436	0.503329
arahy.Tifrunner.gnm1.ann1.4N79E8.1	aradu.V14167.gnm1.ann1.Aradu.AR0PR.1	0.153413	0.215807	0.71088
arahy.Tifrunner.gnm1.ann1.RPFA7S.1	aradu.V14167.gnm1.ann1.Aradu.AT1JC.1	0.00371633	0.0117534	0.316191
arahy.Tifrunner.gnm1.ann1.ZW245F.1	aradu.V14167.gnm1.ann1.Aradu.AVR14.1	0.0394743	0.269132	0.146673
arahy.Tifrunner.gnm1.ann1.DBZ9PS.1	aradu.V14167.gnm1.ann1.Aradu.AVR14.1	0.00619053	0.0398087	0.155507
arahy.Tifrunner.gnm1.ann1.85G0UF.1	aradu.V14167.gnm1.ann1.Aradu.AVR14.1	0.0443284	0.267702	0.165588
arahy.Tifrunner.gnm1.ann1.TI8LFW.1	aradu.V14167.gnm1.ann1.Aradu.AVR14.1	0.00238641	0.0090291	0.264303
arahy.Tifrunner.gnm1.ann1.E23E2T.1	aradu.V14167.gnm1.ann1.Aradu.B4JF5.1	0.00712893	0.0470239	0.151602
arahy.Tifrunner.gnm1.ann1.XMK09V.1	aradu.V14167.gnm1.ann1.Aradu.B4JF5.1	0.0530812	0.164581	0.322524
arahy.Tifrunner.gnm1.ann1.HA4R8H.1	aradu.V14167.gnm1.ann1.Aradu.B4JF5.1	0.0278239	0.0703934	0.395263
arahy.Tifrunner.gnm1.ann1.N16MIT.1	aradu.V14167.gnm1.ann1.Aradu.B4JF5.1	0.064931	0.155052	0.418769
arahy.Tifrunner.gnm1.ann1.JR81PI.1	aradu.V14167.gnm1.ann1.Aradu.B8LPK.1	0.0675845	0.124855	0.541304
arahy.Tifrunner.gnm1.ann1.EN2KPM.1	aradu.V14167.gnm1.ann1.Aradu.B8LPK.1	0.0788624	0.128101	0.615629
arahy.Tifrunner.gnm1.ann1.6VQD09.1	aradu.V14167.gnm1.ann1.Aradu.BI3QN.1	0.00184928	0.0135827	0.13615
arahy.Tifrunner.gnm1.ann1.27RLCF.2	aradu.V14167.gnm1.ann1.Aradu.BI3QN.1	0.0976751	0.143538	0.680482
arahy.Tifrunner.gnm1.ann1.FC34FK.1	aradu.V14167.gnm1.ann1.Aradu.BV0GQ.1	0.0103495	0.0448564	0.230724
arahy.Tifrunner.gnm1.ann1.D0DS2K.1	aradu.V14167.gnm1.ann1.Aradu.BV0GQ.1	0.000855005	0.00290628	0.294193
arahy.Tifrunner.gnm1.ann1.84V7WL.1	aradu.V14167.gnm1.ann1.Aradu.BV0GQ.1	0.0235108	0.0602431	0.390266
arahy.Tifrunner.gnm1.ann1.JMZ603.1	aradu.V14167.gnm1.ann1.Aradu.BV0GQ.1	0.0252857	0.0633542	0.399117
arahy.Tifrunner.gnm1.ann1.X9FN5M.1	aradu.V14167.gnm1.ann1.Aradu.BV0GQ.1	0.13871	0.287105	0.483133
arahy.Tifrunner.gnm1.ann1.E6IN6R.1	aradu.V14167.gnm1.ann1.Aradu.BYJ1W.1	0.00963095	0.0535942	0.179701
arahy.Tifrunner.gnm1.ann1.SFE8AG.1	aradu.V14167.gnm1.ann1.Aradu.BYT1F.1	2.29858	1.91109	1.20276
arahy.Tifrunner.gnm1.ann1.XS7PLW.1	aradu.V14167.gnm1.ann1.Aradu.BYT1F.1	2.31326	1.87521	1.2336
arahy.Tifrunner.gnm1.ann1.RE0MA5.1	aradu.V14167.gnm1.ann1.Aradu.BYT1F.1	2.27036	1.83635	1.23634
arahy.Tifrunner.gnm1.ann1.LW6UI8.1	aradu.V14167.gnm1.ann1.Aradu.BYT1F.1	2.34554	1.8871	1.24293
arahy.Tifrunner.gnm1.ann1.57KEBM.1	aradu.V14167.gnm1.ann1.Aradu.C4BQN.1	0.0274022	0.068295	0.401233
arahy.Tifrunner.gnm1.ann1.D84CI6.1	aradu.V14167.gnm1.ann1.Aradu.C4BQN.1	0.0206022	0.044656	0.461352
arahy.Tifrunner.gnm1.ann1.Q8VAE5.1	aradu.V14167.gnm1.ann1.Aradu.C5QYZ.1	0.0018116	0.0112362	0.161229
arahy.Tifrunner.gnm1.ann1.Z1GZMD.1	aradu.V14167.gnm1.ann1.Aradu.CQ63I.1	0.153311	0.239985	0.638835
arahy.Tifrunner.gnm1.ann1.4H0NN3.1	aradu.V14167.gnm1.ann1.Aradu.CQ63I.1	0.257373	0.390069	0.659814
arahy.Tifrunner.gnm1.ann1.7V58Y4.1	aradu.V14167.gnm1.ann1.Aradu.CQ63I.1	0.238599	0.344596	0.692401
arahy.Tifrunner.gnm1.ann1.246LCZ.1	aradu.V14167.gnm1.ann1.Aradu.D1G1F.1	0.00602283	0.0251004	0.23995
arahy.Tifrunner.gnm1.ann1.IP1Y2C.1	aradu.V14167.gnm1.ann1.Aradu.D5VFR.1	0.0170564	0.101391	0.168223
arahy.Tifrunner.gnm1.ann1.06T4QA.1	aradu.V14167.gnm1.ann1.Aradu.D8HZZ.1	0.0168546	0.0415175	0.405965
arahy.Tifrunner.gnm1.ann1.MD7XU0.1	aradu.V14167.gnm1.ann1.Aradu.DA245.1	0.00331104	0.0214355	0.154465
arahy.Tifrunner.gnm1.ann1.8ZP0HC.1	aradu.V14167.gnm1.ann1.Aradu.DB13D.1	0.00872896	0.0404138	0.215989
arahy.Tifrunner.gnm1.ann1.P3BMC7.1	aradu.V14167.gnm1.ann1.Aradu.DB13D.1	0.00144805	0.00526087	0.275249
arahy.Tifrunner.gnm1.ann1.DB4GMR.1	aradu.V14167.gnm1.ann1.Aradu.E8QSY.1	0.00616556	0.0979018	0.0629769
arahy.Tifrunner.gnm1.ann1.F73TU2.1	aradu.V14167.gnm1.ann1.Aradu.E8QSY.1	0.00661734	0.0283498	0.233417
arahy.Tifrunner.gnm1.ann1.0Y92P4.1	aradu.V14167.gnm1.ann1.Aradu.EF37G.1	0.0772335	0.961984	0.0802856
arahy.Tifrunner.gnm1.ann1.YRF88J.1	aradu.V14167.gnm1.ann1.Aradu.EF37G.1	0.0772335	0.961984	0.0802856
arahy.Tifrunner.gnm1.ann1.3475Q7.1	aradu.V14167.gnm1.ann1.Aradu.EF37G.1	0.00959771	0.0341172	0.281316
arahy.Tifrunner.gnm1.ann1.S53NAY.1	aradu.V14167.gnm1.ann1.Aradu.EZJ0T.1	0.00909102	0.0293835	0.309392
arahy.Tifrunner.gnm1.ann1.0VZ5ZP.1	aradu.V14167.gnm1.ann1.Aradu.EZJ0T.1	0.00362429	0.00642402	0.564178
arahy.Tifrunner.gnm1.ann1.GI67CA.1	aradu.V14167.gnm1.ann1.Aradu.F5JK8.1	0.0138402	0.0233312	0.593208
arahy.Tifrunner.gnm1.ann1.TY87ZU.1	aradu.V14167.gnm1.ann1.Aradu.F5JK8.1	0.00248054	0.00280178	0.885344
arahy.Tifrunner.gnm1.ann1.7BG7FU.1	aradu.V14167.gnm1.ann1.Aradu.FA6IJ.1	0.0822006	0.223222	0.368245
arahy.Tifrunner.gnm1.ann1.N6JQ04.1	aradu.V14167.gnm1.ann1.Aradu.FA6IJ.1	0.102302	0.24468	0.418105
arahy.Tifrunner.gnm1.ann1.JE5MND.1	aradu.V14167.gnm1.ann1.Aradu.FA6IJ.1	0.165689	0.395636	0.418792
arahy.Tifrunner.gnm1.ann1.GMU3XF.1	aradu.V14167.gnm1.ann1.Aradu.FA6IJ.1	0.102233	0.236723	0.431866
arahy.Tifrunner.gnm1.ann1.VV0UJ5.1	aradu.V14167.gnm1.ann1.Aradu.FA6IJ.1	0.11954	0.263795	0.453158
arahy.Tifrunner.gnm1.ann1.EH049N.1	aradu.V14167.gnm1.ann1.Aradu.FA6IJ.1	0.103133	0.22394	0.460539
arahy.Tifrunner.gnm1.ann1.4N79E8.1	aradu.V14167.gnm1.ann1.Aradu.FA6IJ.1	0.0808774	0.175542	0.460729
arahy.Tifrunner.gnm1.ann1.EFJ3XH.1	aradu.V14167.gnm1.ann1.Aradu.FA6IJ.1	0.114972	0.238998	0.481058
arahy.Tifrunner.gnm1.ann1.J8Y94D.1	aradu.V14167.gnm1.ann1.Aradu.FF4D5.1	0.00233782	0.0125815	0.185813
arahy.Tifrunner.gnm1.ann1.H82QG0.1	aradu.V14167.gnm1.ann1.Aradu.FF4D5.1	0.00860056	0.0411414	0.209049
arahy.Tifrunner.gnm1.ann1.Z630MX.1	aradu.V14167.gnm1.ann1.Aradu.FFE9E.1	0.0144911	0.0453736	0.319373
arahy.Tifrunner.gnm1.ann1.35X7CR.1	aradu.V14167.gnm1.ann1.Aradu.FFE9E.1	0.0128071	0.0330964	0.386965
arahy.Tifrunner.gnm1.ann1.NF142P.1	aradu.V14167.gnm1.ann1.Aradu.FFE9E.1	0.00517913	0.0120545	0.429643
arahy.Tifrunner.gnm1.ann1.9P22GZ.1	aradu.V14167.gnm1.ann1.Aradu.FFE9E.1	0.0271043	0.0372339	0.727946
arahy.Tifrunner.gnm1.ann1.G9VGRV.1	aradu.V14167.gnm1.ann1.Aradu.FM0MF.1	0.00400624	0.0180596	0.221835
arahy.Tifrunner.gnm1.ann1.D59GD5.1	aradu.V14167.gnm1.ann1.Aradu.G1ATB.1	0.00180275	0.0242585	0.074314
arahy.Tifrunner.gnm1.ann1.U78CR3.1	aradu.V14167.gnm1.ann1.Aradu.G1ATB.1	0.00682909	0.0551032	0.123933
arahy.Tifrunner.gnm1.ann1.LKT3FQ.1	aradu.V14167.gnm1.ann1.Aradu.G1ATB.1	0.128262	0.667707	0.192093
arahy.Tifrunner.gnm1.ann1.JHZU79.1	aradu.V14167.gnm1.ann1.Aradu.G1ATB.1	0.126163	0.650285	0.194011
arahy.Tifrunner.gnm1.ann1.GBF1RD.1	aradu.V14167.gnm1.ann1.Aradu.G1ATB.1	0.137637	0.636139	0.216363
arahy.Tifrunner.gnm1.ann1.Y1EIY6.1	aradu.V14167.gnm1.ann1.Aradu.G1ATB.1	0.132475	0.589998	0.224534
arahy.Tifrunner.gnm1.ann1.LVE3Y5.1	aradu.V14167.gnm1.ann1.Aradu.G1ATB.1	0.153035	0.677102	0.226015
arahy.Tifrunner.gnm1.ann1.DN3C7B.1	aradu.V14167.gnm1.ann1.Aradu.G1ATB.1	0.13481	0.59317	0.22727
arahy.Tifrunner.gnm1.ann1.DFA3IT.1	aradu.V14167.gnm1.ann1.Aradu.G1ATB.1	0.14817	0.651768	0.227336
arahy.Tifrunner.gnm1.ann1.4Q84I3.1	aradu.V14167.gnm1.ann1.Aradu.G1ATB.1	0.132362	0.572835	0.231065
arahy.Tifrunner.gnm1.ann1.J0QWW1.1	aradu.V14167.gnm1.ann1.Aradu.G1ATB.1	0.148646	0.633598	0.234606
arahy.Tifrunner.gnm1.ann1.5EDI0X.1	aradu.V14167.gnm1.ann1.Aradu.G1ATB.1	0.152754	0.63605	0.240161
arahy.Tifrunner.gnm1.ann1.TKQ768.1	aradu.V14167.gnm1.ann1.Aradu.G1ATB.1	0.135289	0.534933	0.252908
arahy.Tifrunner.gnm1.ann1.XL06X6.1	aradu.V14167.gnm1.ann1.Aradu.G1ATB.1	0.132937	0.517276	0.256994
arahy.Tifrunner.gnm1.ann1.ILZ7DY.1	aradu.V14167.gnm1.ann1.Aradu.G1ATB.1	0.152104	0.585896	0.25961
arahy.Tifrunner.gnm1.ann1.W50GDI.1	aradu.V14167.gnm1.ann1.Aradu.G1ATB.1	0.13835	0.529811	0.261131
arahy.Tifrunner.gnm1.ann1.1J832H.1	aradu.V14167.gnm1.ann1.Aradu.G1ATB.1	0.141192	0.539521	0.261699
arahy.Tifrunner.gnm1.ann1.9T9VBG.1	aradu.V14167.gnm1.ann1.Aradu.G1ATB.1	0.149097	0.531823	0.280351
arahy.Tifrunner.gnm1.ann1.J201LF.1	aradu.V14167.gnm1.ann1.Aradu.G2TPD.1	0.00545829	0.0516111	0.105758
arahy.Tifrunner.gnm1.ann1.SPE8CT.2	aradu.V14167.gnm1.ann1.Aradu.G2TPD.1	0.000942952	0.00347022	0.271727
arahy.Tifrunner.gnm1.ann1.R5KZJD.1	aradu.V14167.gnm1.ann1.Aradu.G82K5.1	0.0111002	0.0255957	0.433674
arahy.Tifrunner.gnm1.ann1.JZF5VE.1	aradu.V14167.gnm1.ann1.Aradu.G82K5.1	0.0740601	0.138406	0.535093
arahy.Tifrunner.gnm1.ann1.E6G4NP.1	aradu.V14167.gnm1.ann1.Aradu.G82K5.1	0.0152058	0.028057	0.54196
arahy.Tifrunner.gnm1.ann1.31R89H.1	aradu.V14167.gnm1.ann1.Aradu.G82K5.1	0.0761414	0.138575	0.549461
arahy.Tifrunner.gnm1.ann1.AC0A7B.1	aradu.V14167.gnm1.ann1.Aradu.GA8EY.1	0.00501954	0.0685408	0.0732343
arahy.Tifrunner.gnm1.ann1.PGGD94.1	aradu.V14167.gnm1.ann1.Aradu.GAR5M.1	0.0272292	0.0736629	0.369646
arahy.Tifrunner.gnm1.ann1.D92ENK.1	aradu.V14167.gnm1.ann1.Aradu.GBC91.1	0.136247	1.65567	0.082291
arahy.Tifrunner.gnm1.ann1.T2Z52M.1	aradu.V14167.gnm1.ann1.Aradu.GBC91.1	0.12429	1.48024	0.0839657
arahy.Tifrunner.gnm1.ann1.WHJ9X6.1	aradu.V14167.gnm1.ann1.Aradu.GHW3X.1	0.327675	1.09258	0.299908
arahy.Tifrunner.gnm1.ann1.8U3ZEX.1	aradu.V14167.gnm1.ann1.Aradu.GHW3X.1	0.322574	0.810724	0.397884
arahy.Tifrunner.gnm1.ann1.EI9KG2.1	aradu.V14167.gnm1.ann1.Aradu.GHW3X.1	0.0263398	0.0444163	0.593022
arahy.Tifrunner.gnm1.ann1.9T9VBG.1	aradu.V14167.gnm1.ann1.Aradu.GT7IH.1	0.197117	0.818072	0.240953
arahy.Tifrunner.gnm1.ann1.D59GD5.1	aradu.V14167.gnm1.ann1.Aradu.GT7IH.1	0.1595	0.651489	0.244824
arahy.Tifrunner.gnm1.ann1.U78CR3.1	aradu.V14167.gnm1.ann1.Aradu.GT7IH.1	0.17613	0.676073	0.26052
arahy.Tifrunner.gnm1.ann1.4Q84I3.1	aradu.V14167.gnm1.ann1.Aradu.GT7IH.1	0.187344	0.70363	0.266254
arahy.Tifrunner.gnm1.ann1.XL06X6.1	aradu.V14167.gnm1.ann1.Aradu.GT7IH.1	0.196458	0.676981	0.290197
arahy.Tifrunner.gnm1.ann1.J0QWW1.1	aradu.V14167.gnm1.ann1.Aradu.GT7IH.1	0.0968772	0.304206	0.318459
arahy.Tifrunner.gnm1.ann1.DFA3IT.1	aradu.V14167.gnm1.ann1.Aradu.GT7IH.1	0.0978223	0.300917	0.32508
arahy.Tifrunner.gnm1.ann1.LVE3Y5.1	aradu.V14167.gnm1.ann1.Aradu.GT7IH.1	0.0977802	0.289894	0.337296
arahy.Tifrunner.gnm1.ann1.5EDI0X.1	aradu.V14167.gnm1.ann1.Aradu.GT7IH.1	0.10846	0.314067	0.345338
arahy.Tifrunner.gnm1.ann1.W50GDI.1	aradu.V14167.gnm1.ann1.Aradu.GT7IH.1	0.204955	0.588947	0.348003
arahy.Tifrunner.gnm1.ann1.TKQ768.1	aradu.V14167.gnm1.ann1.Aradu.GT7IH.1	0.202694	0.580256	0.349319
arahy.Tifrunner.gnm1.ann1.ILZ7DY.1	aradu.V14167.gnm1.ann1.Aradu.GT7IH.1	0.101557	0.281739	0.360465
arahy.Tifrunner.gnm1.ann1.1J832H.1	aradu.V14167.gnm1.ann1.Aradu.GT7IH.1	0.206455	0.571152	0.36147
arahy.Tifrunner.gnm1.ann1.LKT3FQ.1	aradu.V14167.gnm1.ann1.Aradu.GT7IH.1	0.107579	0.293841	0.366115
arahy.Tifrunner.gnm1.ann1.JHZU79.1	aradu.V14167.gnm1.ann1.Aradu.GT7IH.1	0.105748	0.274474	0.385275
arahy.Tifrunner.gnm1.ann1.GBF1RD.1	aradu.V14167.gnm1.ann1.Aradu.GT7IH.1	0.14609	0.346404	0.421732
arahy.Tifrunner.gnm1.ann1.Y1EIY6.1	aradu.V14167.gnm1.ann1.Aradu.GT7IH.1	0.0405977	0.0872699	0.465197
arahy.Tifrunner.gnm1.ann1.DN3C7B.1	aradu.V14167.gnm1.ann1.Aradu.GT7IH.1	0.0325254	0.0656355	0.495546
arahy.Tifrunner.gnm1.ann1.ZZ7V32.2	aradu.V14167.gnm1.ann1.Aradu.H4CHN.1	0.0106121	0.0314653	0.337265
arahy.Tifrunner.gnm1.ann1.JBW4ZX.1	aradu.V14167.gnm1.ann1.Aradu.H4CHN.1	0.0735026	0.189233	0.388424
arahy.Tifrunner.gnm1.ann1.RPLV4X.1	aradu.V14167.gnm1.ann1.Aradu.H4CHN.1	0.0784796	0.18785	0.417778
arahy.Tifrunner.gnm1.ann1.7AD34F.1	aradu.V14167.gnm1.ann1.Aradu.H7G7L.1	0.150231	0.274066	0.548156
arahy.Tifrunner.gnm1.ann1.0WTA7Q.1	aradu.V14167.gnm1.ann1.Aradu.H7G7L.1	0.16437	0.151593	1.08428
arahy.Tifrunner.gnm1.ann1.70PRJ5.1	aradu.V14167.gnm1.ann1.Aradu.H8Q03.1	0.00600465	0.00508189	1.18158
arahy.Tifrunner.gnm1.ann1.F34SP4.1	aradu.V14167.gnm1.ann1.Aradu.H8Q03.1	0.00600465	0.00508189	1.18158
arahy.Tifrunner.gnm1.ann1.GN1SSX.1	aradu.V14167.gnm1.ann1.Aradu.H96P1.1	0.0115642	0.0926182	0.124859
arahy.Tifrunner.gnm1.ann1.9N9P3S.1	aradu.V14167.gnm1.ann1.Aradu.H96P1.1	0.0102815	0.0549305	0.187172
arahy.Tifrunner.gnm1.ann1.KVH5PD.1	aradu.V14167.gnm1.ann1.Aradu.H96P1.1	0.00684399	0.0268886	0.254531
arahy.Tifrunner.gnm1.ann1.49BDLC.1	aradu.V14167.gnm1.ann1.Aradu.HP9JD.1	0.0297644	0.0580329	0.512889
arahy.Tifrunner.gnm1.ann1.032U0L.1	aradu.V14167.gnm1.ann1.Aradu.HP9JD.1	0.022353	0.0355478	0.628815
arahy.Tifrunner.gnm1.ann1.V43J5N.1	aradu.V14167.gnm1.ann1.Aradu.HY2QM.1	0.0653733	0.329277	0.198536
arahy.Tifrunner.gnm1.ann1.4A049R.1	aradu.V14167.gnm1.ann1.Aradu.HY2QM.1	0.0625509	0.312197	0.200357
arahy.Tifrunner.gnm1.ann1.370AXC.1	aradu.V14167.gnm1.ann1.Aradu.HY2QM.1	0.0108845	0.0192318	0.565965
arahy.Tifrunner.gnm1.ann1.TNFT39.1	aradu.V14167.gnm1.ann1.Aradu.HY2QM.1	0.00541519	0.00478471	1.13177
arahy.Tifrunner.gnm1.ann1.TD0XWT.1	aradu.V14167.gnm1.ann1.Aradu.I82M4.1	0.0614091	0.0818995	0.74981
arahy.Tifrunner.gnm1.ann1.221WPX.1	aradu.V14167.gnm1.ann1.Aradu.I957I.1	0.00916296	0.026229	0.349345
arahy.Tifrunner.gnm1.ann1.GJ85WH.1	aradu.V14167.gnm1.ann1.Aradu.IL9UG.1	0.0065687	0.0350941	0.187174
arahy.Tifrunner.gnm1.ann1.K1LFJJ.1	aradu.V14167.gnm1.ann1.Aradu.IM9AT.1	0.0678924	1.29856	0.052283
arahy.Tifrunner.gnm1.ann1.SGZ2CH.1	aradu.V14167.gnm1.ann1.Aradu.IM9AT.1	0.00260153	0.0306634	0.0848416
arahy.Tifrunner.gnm1.ann1.JC9XMV.1	aradu.V14167.gnm1.ann1.Aradu.IYW9D.1	0.115762	0.344594	0.335938
arahy.Tifrunner.gnm1.ann1.EN8CHU.1	aradu.V14167.gnm1.ann1.Aradu.IYW9D.1	0.116865	0.317008	0.36865
arahy.Tifrunner.gnm1.ann1.VEAV8C.1	aradu.V14167.gnm1.ann1.Aradu.IYW9D.1	0.216326	0.515389	0.419734
arahy.Tifrunner.gnm1.ann1.2AN8JB.1	aradu.V14167.gnm1.ann1.Aradu.IYW9D.1	0.144247	0.327573	0.440349
arahy.Tifrunner.gnm1.ann1.Z5DDPN.1	aradu.V14167.gnm1.ann1.Aradu.IYW9D.1	0.00183094	0.00310881	0.588953
arahy.Tifrunner.gnm1.ann1.5Y9TK9.1	aradu.V14167.gnm1.ann1.Aradu.IYW9D.1	0.0805753	0.131453	0.612957
arahy.Tifrunner.gnm1.ann1.QM5IC5.1	aradu.V14167.gnm1.ann1.Aradu.J296J.1	0.156816	0.770035	0.203647
arahy.Tifrunner.gnm1.ann1.ZA2U1L.1	aradu.V14167.gnm1.ann1.Aradu.J296J.1	0.147993	0.680668	0.217424
arahy.Tifrunner.gnm1.ann1.2U560T.1	aradu.V14167.gnm1.ann1.Aradu.J296J.1	0.0395239	0.108892	0.362964
arahy.Tifrunner.gnm1.ann1.SUFM5S.1	aradu.V14167.gnm1.ann1.Aradu.J296J.1	0.0361216	0.0702355	0.514292
arahy.Tifrunner.gnm1.ann1.QP0P3V.1	aradu.V14167.gnm1.ann1.Aradu.J439W.1	0.0144835	0.0567307	0.255303
arahy.Tifrunner.gnm1.ann1.DB7AVX.1	aradu.V14167.gnm1.ann1.Aradu.J439W.1	0.0109036	0.0258519	0.421773
arahy.Tifrunner.gnm1.ann1.21D9BM.1	aradu.V14167.gnm1.ann1.Aradu.J6188.1	0.00662484	0.00573479	1.1552
arahy.Tifrunner.gnm1.ann1.EKA7CT.1	aradu.V14167.gnm1.ann1.Aradu.J85DC.1	0.0138981	0.0496049	0.280175
arahy.Tifrunner.gnm1.ann1.9W7X6Y.1	aradu.V14167.gnm1.ann1.Aradu.J8U59.1	0.0421851	0.104567	0.403425
arahy.Tifrunner.gnm1.ann1.PMY3SS.1	aradu.V14167.gnm1.ann1.Aradu.J8U59.1	0.0476411	0.101359	0.470024
arahy.Tifrunner.gnm1.ann1.AMJH7D.1	aradu.V14167.gnm1.ann1.Aradu.J8U59.1	0.0207165	0.0388616	0.533084
arahy.Tifrunner.gnm1.ann1.9D5JX4.1	aradu.V14167.gnm1.ann1.Aradu.J8U59.1	0.0058594	0.0109093	0.537103
arahy.Tifrunner.gnm1.ann1.4GD1W8.1	aradu.V14167.gnm1.ann1.Aradu.J9D9F.1	0.0253941	0.143069	0.177495
arahy.Tifrunner.gnm1.ann1.73P2JF.1	aradu.V14167.gnm1.ann1.Aradu.J9D9F.1	0.0258435	0.116989	0.220905
arahy.Tifrunner.gnm1.ann1.87R1SX.1	aradu.V14167.gnm1.ann1.Aradu.J9D9F.1	0.0942933	0.412479	0.228602
arahy.Tifrunner.gnm1.ann1.V21PV4.1	aradu.V14167.gnm1.ann1.Aradu.J9D9F.1	0.0913895	0.38696	0.236173
arahy.Tifrunner.gnm1.ann1.90YAIT.1	aradu.V14167.gnm1.ann1.Aradu.J9D9F.1	0.03682	0.149049	0.247032
arahy.Tifrunner.gnm1.ann1.05IA5I.1	aradu.V14167.gnm1.ann1.Aradu.J9D9F.1	0.0749342	0.200648	0.373461
arahy.Tifrunner.gnm1.ann1.4UMK2V.1	aradu.V14167.gnm1.ann1.Aradu.JA0HW.1	0.000828958	0.00568723	0.145758
arahy.Tifrunner.gnm1.ann1.D1QJXV.1	aradu.V14167.gnm1.ann1.Aradu.JA0HW.1	0.00498824	0.0259267	0.192398
arahy.Tifrunner.gnm1.ann1.SMRD1P.1	aradu.V14167.gnm1.ann1.Aradu.JH3GC.1	0.00648697	0.0661189	0.0981106
arahy.Tifrunner.gnm1.ann1.3N5ITW.1	aradu.V14167.gnm1.ann1.Aradu.K51ZU.1	0.0102369	0.0625828	0.163573
arahy.Tifrunner.gnm1.ann1.SEU0EN.1	aradu.V14167.gnm1.ann1.Aradu.K51ZU.1	0.0672383	0.218799	0.307305
arahy.Tifrunner.gnm1.ann1.A4H8M4.1	aradu.V14167.gnm1.ann1.Aradu.K51ZU.1	0.0672332	0.211002	0.318637
arahy.Tifrunner.gnm1.ann1.QG8K35.1	aradu.V14167.gnm1.ann1.Aradu.K51ZU.1	0.0501592	0.139602	0.359302
arahy.Tifrunner.gnm1.ann1.WA1FX5.1	aradu.V14167.gnm1.ann1.Aradu.K51ZU.1	0.0520749	0.12841	0.405537
arahy.Tifrunner.gnm1.ann1.RPLV4X.1	aradu.V14167.gnm1.ann1.Aradu.K5XM1.1	0.00167481	0.00902267	0.185622
arahy.Tifrunner.gnm1.ann1.ZZ7V32.2	aradu.V14167.gnm1.ann1.Aradu.K5XM1.1	0.06346	0.189286	0.335259
arahy.Tifrunner.gnm1.ann1.JBW4ZX.1	aradu.V14167.gnm1.ann1.Aradu.K5XM1.1	0.0201873	0.0578713	0.348831
arahy.Tifrunner.gnm1.ann1.64U7NV.1	aradu.V14167.gnm1.ann1.Aradu.K6R51.1	0.00261362	0.0387004	0.0675347
arahy.Tifrunner.gnm1.ann1.TS7Z0X.1	aradu.V14167.gnm1.ann1.Aradu.K6UHT.1	0.0268129	0.052208	0.513579
arahy.Tifrunner.gnm1.ann1.7PFL6Q.1	aradu.V14167.gnm1.ann1.Aradu.K6UHT.1	0.0232559	0.0368715	0.630728
arahy.Tifrunner.gnm1.ann1.46TCXF.1	aradu.V14167.gnm1.ann1.Aradu.K73MN.1	0.00523073	0.0521383	0.100324
arahy.Tifrunner.gnm1.ann1.B3NFFH.1	aradu.V14167.gnm1.ann1.Aradu.K73MN.1	0.00223658	0.0204442	0.109399
arahy.Tifrunner.gnm1.ann1.TJSZ1F.1	aradu.V14167.gnm1.ann1.Aradu.K8EE3.1	0.000891398	0.0177786	0.0501388
arahy.Tifrunner.gnm1.ann1.VHEE5Y.1	aradu.V14167.gnm1.ann1.Aradu.K8EE3.1	0.00178412	0.00883229	0.202
arahy.Tifrunner.gnm1.ann1.C34INF.1	aradu.V14167.gnm1.ann1.Aradu.KJH8E.1	0.00761267	0.0557305	0.136598
arahy.Tifrunner.gnm1.ann1.D59GD5.1	aradu.V14167.gnm1.ann1.Aradu.KLC2C.1	0.147465	0.675793	0.218211
arahy.Tifrunner.gnm1.ann1.U78CR3.1	aradu.V14167.gnm1.ann1.Aradu.KLC2C.1	0.150584	0.671878	0.224124
arahy.Tifrunner.gnm1.ann1.9T9VBG.1	aradu.V14167.gnm1.ann1.Aradu.KLC2C.1	0.180108	0.723338	0.248995
arahy.Tifrunner.gnm1.ann1.4Q84I3.1	aradu.V14167.gnm1.ann1.Aradu.KLC2C.1	0.177699	0.681547	0.260729
arahy.Tifrunner.gnm1.ann1.XL06X6.1	aradu.V14167.gnm1.ann1.Aradu.KLC2C.1	0.196113	0.718556	0.272927
arahy.Tifrunner.gnm1.ann1.TKQ768.1	aradu.V14167.gnm1.ann1.Aradu.KLC2C.1	0.183984	0.65601	0.280459
arahy.Tifrunner.gnm1.ann1.Y1EIY6.1	aradu.V14167.gnm1.ann1.Aradu.KLC2C.1	0.0800426	0.27719	0.288764
arahy.Tifrunner.gnm1.ann1.1J832H.1	aradu.V14167.gnm1.ann1.Aradu.KLC2C.1	0.18676	0.64484	0.289622
arahy.Tifrunner.gnm1.ann1.W50GDI.1	aradu.V14167.gnm1.ann1.Aradu.KLC2C.1	0.189205	0.636181	0.297408
arahy.Tifrunner.gnm1.ann1.DN3C7B.1	aradu.V14167.gnm1.ann1.Aradu.KLC2C.1	0.0832118	0.255742	0.325375
arahy.Tifrunner.gnm1.ann1.LVE3Y5.1	aradu.V14167.gnm1.ann1.Aradu.KLC2C.1	0.0631385	0.193818	0.325762
arahy.Tifrunner.gnm1.ann1.5EDI0X.1	aradu.V14167.gnm1.ann1.Aradu.KLC2C.1	0.0956354	0.292461	0.327002
arahy.Tifrunner.gnm1.ann1.J0QWW1.1	aradu.V14167.gnm1.ann1.Aradu.KLC2C.1	0.0625071	0.184776	0.338287
arahy.Tifrunner.gnm1.ann1.GBF1RD.1	aradu.V14167.gnm1.ann1.Aradu.KLC2C.1	0.0663519	0.19455	0.341053
arahy.Tifrunner.gnm1.ann1.DFA3IT.1	aradu.V14167.gnm1.ann1.Aradu.KLC2C.1	0.0762927	0.216542	0.352322
arahy.Tifrunner.gnm1.ann1.ILZ7DY.1	aradu.V14167.gnm1.ann1.Aradu.KLC2C.1	0.107111	0.289757	0.369658
arahy.Tifrunner.gnm1.ann1.JHZU79.1	aradu.V14167.gnm1.ann1.Aradu.KLC2C.1	0.0246101	0.0480033	0.512676
arahy.Tifrunner.gnm1.ann1.LKT3FQ.1	aradu.V14167.gnm1.ann1.Aradu.KLC2C.1	0.0182291	0.0231284	0.788169
arahy.Tifrunner.gnm1.ann1.2Z80QE.1	aradu.V14167.gnm1.ann1.Aradu.KNN0Y.1	0.00267738	0.0324902	0.0824058
arahy.Tifrunner.gnm1.ann1.38X92K.1	aradu.V14167.gnm1.ann1.Aradu.KNN0Y.1	0.00267738	0.0324902	0.0824058
arahy.Tifrunner.gnm1.ann1.7J3SUQ.1	aradu.V14167.gnm1.ann1.Aradu.KQ6NP.1	0.0497412	0.191473	0.259782
arahy.Tifrunner.gnm1.ann1.DR7X1V.1	aradu.V14167.gnm1.ann1.Aradu.KQ6NP.1	0.119169	0.436889	0.272768
arahy.Tifrunner.gnm1.ann1.H3NIE5.1	aradu.V14167.gnm1.ann1.Aradu.KQ6NP.1	0.108098	0.390232	0.277008
arahy.Tifrunner.gnm1.ann1.22EC2Q.1	aradu.V14167.gnm1.ann1.Aradu.KQ6NP.1	0.0485392	0.17495	0.277447
arahy.Tifrunner.gnm1.ann1.FVXT0M.1	aradu.V14167.gnm1.ann1.Aradu.KQ6NP.1	0.114367	0.36108	0.316735
arahy.Tifrunner.gnm1.ann1.A5BJE4.1	aradu.V14167.gnm1.ann1.Aradu.KQ6NP.1	0.119025	0.368474	0.323021
arahy.Tifrunner.gnm1.ann1.554ZX1.1	aradu.V14167.gnm1.ann1.Aradu.KQ6NP.1	0.104853	0.263147	0.398458
arahy.Tifrunner.gnm1.ann1.N5YDJK.1	aradu.V14167.gnm1.ann1.Aradu.KQ6NP.1	0.0211344	0.00433684	4.87322
arahy.Tifrunner.gnm1.ann1.7V58Y4.1	aradu.V14167.gnm1.ann1.Aradu.L3W0Z.1	0.0164927	0.0379609	0.434464
arahy.Tifrunner.gnm1.ann1.L4EUBC.1	aradu.V14167.gnm1.ann1.Aradu.L3W0Z.1	0.479536	0.886495	0.540934
arahy.Tifrunner.gnm1.ann1.4H0NN3.1	aradu.V14167.gnm1.ann1.Aradu.L3W0Z.1	0.0058922	0.00778975	0.756405
arahy.Tifrunner.gnm1.ann1.Z1GZMD.1	aradu.V14167.gnm1.ann1.Aradu.L3W0Z.1	0.0181168	0.019948	0.908203
arahy.Tifrunner.gnm1.ann1.F62UT2.1	aradu.V14167.gnm1.ann1.Aradu.L3X78.1	0.00607642	0.0339564	0.178948
arahy.Tifrunner.gnm1.ann1.8NXS3G.1	aradu.V14167.gnm1.ann1.Aradu.LH67G.1	0.0106059	0.0362271	0.292762
arahy.Tifrunner.gnm1.ann1.M1JRW6.1	aradu.V14167.gnm1.ann1.Aradu.LH845.1	0.00462964	0.01753	0.264098
arahy.Tifrunner.gnm1.ann1.NAXY0P.1	aradu.V14167.gnm1.ann1.Aradu.LH845.1	0.000769922	0.00247627	0.31092
arahy.Tifrunner.gnm1.ann1.DR7X1V.1	aradu.V14167.gnm1.ann1.Aradu.LM4BA.1	0.120952	0.478265	0.252897
arahy.Tifrunner.gnm1.ann1.H3NIE5.1	aradu.V14167.gnm1.ann1.Aradu.LM4BA.1	0.106931	0.392983	0.2721
arahy.Tifrunner.gnm1.ann1.A5BJE4.1	aradu.V14167.gnm1.ann1.Aradu.LM4BA.1	0.120916	0.400423	0.30197
arahy.Tifrunner.gnm1.ann1.FVXT0M.1	aradu.V14167.gnm1.ann1.Aradu.LM4BA.1	0.117371	0.37861	0.310005
arahy.Tifrunner.gnm1.ann1.7J3SUQ.1	aradu.V14167.gnm1.ann1.Aradu.LM4BA.1	0.0296701	0.080312	0.369436
arahy.Tifrunner.gnm1.ann1.N5YDJK.1	aradu.V14167.gnm1.ann1.Aradu.LM4BA.1	0.062883	0.157031	0.40045
arahy.Tifrunner.gnm1.ann1.554ZX1.1	aradu.V14167.gnm1.ann1.Aradu.LM4BA.1	0.107993	0.193637	0.557708
arahy.Tifrunner.gnm1.ann1.22EC2Q.1	aradu.V14167.gnm1.ann1.Aradu.LM4BA.1	0.00170965	0.00301963	0.566177
arahy.Tifrunner.gnm1.ann1.XKLY96.1	aradu.V14167.gnm1.ann1.Aradu.LSL3G.1	0.00241741	0.0272262	0.0887897
arahy.Tifrunner.gnm1.ann1.QL4ZS9.1	aradu.V14167.gnm1.ann1.Aradu.LSL3G.1	0.00728112	0.0553374	0.131577
arahy.Tifrunner.gnm1.ann1.W1ASYG.1	aradu.V14167.gnm1.ann1.Aradu.M10HI.1	0.0152122	0.0371478	0.409505
arahy.Tifrunner.gnm1.ann1.BU3786.1	aradu.V14167.gnm1.ann1.Aradu.M10HI.1	0.0234235	0.0527856	0.443748
arahy.Tifrunner.gnm1.ann1.XPI7JM.1	aradu.V14167.gnm1.ann1.Aradu.M10HI.1	0.00402483	0.00729489	0.551733
arahy.Tifrunner.gnm1.ann1.TW3GR2.1	aradu.V14167.gnm1.ann1.Aradu.M10HI.1	0.0225496	0.0283435	0.795585
arahy.Tifrunner.gnm1.ann1.246LCZ.1	aradu.V14167.gnm1.ann1.Aradu.M3DB4.1	0.0903063	0.180189	0.501174
arahy.Tifrunner.gnm1.ann1.M36XJL.1	aradu.V14167.gnm1.ann1.Aradu.M3DB4.1	0.0821973	0.148081	0.555084
arahy.Tifrunner.gnm1.ann1.S646GX.1	aradu.V14167.gnm1.ann1.Aradu.M63CN.1	0.0171423	0.0683172	0.250922
arahy.Tifrunner.gnm1.ann1.1L1IBW.1	aradu.V14167.gnm1.ann1.Aradu.M63CN.1	0.0511239	0.114602	0.446101
arahy.Tifrunner.gnm1.ann1.LBLX5B.1	aradu.V14167.gnm1.ann1.Aradu.M63CN.1	0.0523239	0.113484	0.46107
arahy.Tifrunner.gnm1.ann1.B8WD65.1	aradu.V14167.gnm1.ann1.Aradu.M63CN.1	0.0422195	0.0450282	0.937625
arahy.Tifrunner.gnm1.ann1.4MZP26.1	aradu.V14167.gnm1.ann1.Aradu.MC661.1	0.0205091	0.0779923	0.262963
arahy.Tifrunner.gnm1.ann1.08MLA9.1	aradu.V14167.gnm1.ann1.Aradu.MC661.1	0.0262502	0.0785631	0.334128
arahy.Tifrunner.gnm1.ann1.0AN8KE.1	aradu.V14167.gnm1.ann1.Aradu.MI3AU.1	0.00261324	0.0384321	0.0679964
arahy.Tifrunner.gnm1.ann1.JZF5VE.1	aradu.V14167.gnm1.ann1.Aradu.MK8Z3.1	0.00381165	0.0238724	0.159667
arahy.Tifrunner.gnm1.ann1.31R89H.1	aradu.V14167.gnm1.ann1.Aradu.MK8Z3.1	0.00381044	0.0101496	0.375428
arahy.Tifrunner.gnm1.ann1.E6G4NP.1	aradu.V14167.gnm1.ann1.Aradu.MK8Z3.1	0.0635186	0.137144	0.463152
arahy.Tifrunner.gnm1.ann1.R5KZJD.1	aradu.V14167.gnm1.ann1.Aradu.MK8Z3.1	0.0688284	0.137232	0.501548
arahy.Tifrunner.gnm1.ann1.MCM1YY.1	aradu.V14167.gnm1.ann1.Aradu.MRQ6G.1	0.00581117	0.0386381	0.1504
arahy.Tifrunner.gnm1.ann1.D5PZ9F.1	aradu.V14167.gnm1.ann1.Aradu.MRQ6G.1	0.0855711	0.452427	0.189138
arahy.Tifrunner.gnm1.ann1.NT79F1.1	aradu.V14167.gnm1.ann1.Aradu.MRQ6G.1	0.00470048	0.00359605	1.30712
arahy.Tifrunner.gnm1.ann1.WMM9KJ.1	aradu.V14167.gnm1.ann1.Aradu.MSB1R.1	0.00958688	0.0592978	0.161673
arahy.Tifrunner.gnm1.ann1.BJL9W4.1	aradu.V14167.gnm1.ann1.Aradu.MSB1R.1	0.0026053	0.0120545	0.216127
arahy.Tifrunner.gnm1.ann1.E23E2T.1	aradu.V14167.gnm1.ann1.Aradu.MSX28.1	0.0748123	0.161009	0.464645
arahy.Tifrunner.gnm1.ann1.HA4R8H.1	aradu.V14167.gnm1.ann1.Aradu.MSX28.1	0.108286	0.23033	0.470137
arahy.Tifrunner.gnm1.ann1.XMK09V.1	aradu.V14167.gnm1.ann1.Aradu.MSX28.1	0.0546391	0.0885604	0.61697
arahy.Tifrunner.gnm1.ann1.N16MIT.1	aradu.V14167.gnm1.ann1.Aradu.MSX28.1	0.0857425	0.104574	0.819924
arahy.Tifrunner.gnm1.ann1.FC34FK.1	aradu.V14167.gnm1.ann1.Aradu.MT1JG.1	0.0235211	0.0856326	0.274674
arahy.Tifrunner.gnm1.ann1.D0DS2K.1	aradu.V14167.gnm1.ann1.Aradu.MT1JG.1	0.0252839	0.0728765	0.346942
arahy.Tifrunner.gnm1.ann1.JMZ603.1	aradu.V14167.gnm1.ann1.Aradu.MT1JG.1	0.00257917	0.00578874	0.445549
arahy.Tifrunner.gnm1.ann1.84V7WL.1	aradu.V14167.gnm1.ann1.Aradu.MT1JG.1	0.0147318	0.0264215	0.55757
arahy.Tifrunner.gnm1.ann1.X9FN5M.1	aradu.V14167.gnm1.ann1.Aradu.MT1JG.1	0.114878	0.203669	0.564044
arahy.Tifrunner.gnm1.ann1.P3CRQW.1	aradu.V14167.gnm1.ann1.Aradu.MZ49K.1	0.0024285	0.0139539	0.174037
arahy.Tifrunner.gnm1.ann1.SCCY7D.1	aradu.V14167.gnm1.ann1.Aradu.MZ49K.1	0.0116848	0.0527485	0.221518
arahy.Tifrunner.gnm1.ann1.7V58Y4.1	aradu.V14167.gnm1.ann1.Aradu.MZW1L.1	0.0557359	0.0188098	2.96314
arahy.Tifrunner.gnm1.ann1.4H0NN3.1	aradu.V14167.gnm1.ann1.Aradu.MZW1L.1	0.0674612	0.018751	3.59774
arahy.Tifrunner.gnm1.ann1.Z1GZMD.1	aradu.V14167.gnm1.ann1.Aradu.MZW1L.1	0.0735745	0.0185768	3.96056
arahy.Tifrunner.gnm1.ann1.ZC0L0M.1	aradu.V14167.gnm1.ann1.Aradu.N1Z7I.1	0.0166431	0.0235602	0.706406
arahy.Tifrunner.gnm1.ann1.EN8CHU.1	aradu.V14167.gnm1.ann1.Aradu.N5FZ8.1	0.099465	0.324337	0.306672
arahy.Tifrunner.gnm1.ann1.JC9XMV.1	aradu.V14167.gnm1.ann1.Aradu.N5FZ8.1	0.118002	0.34167	0.345367
arahy.Tifrunner.gnm1.ann1.5Y9TK9.1	aradu.V14167.gnm1.ann1.Aradu.N5FZ8.1	0.185872	0.489484	0.379732
arahy.Tifrunner.gnm1.ann1.Z5DDPN.1	aradu.V14167.gnm1.ann1.Aradu.N5FZ8.1	0.149028	0.370088	0.402682
arahy.Tifrunner.gnm1.ann1.VEAV8C.1	aradu.V14167.gnm1.ann1.Aradu.N5FZ8.1	0.0636819	0.0858392	0.741875
arahy.Tifrunner.gnm1.ann1.2AN8JB.1	aradu.V14167.gnm1.ann1.Aradu.N5FZ8.1	0.0224869	0.0286138	0.785875
arahy.Tifrunner.gnm1.ann1.LAC4GL.1	aradu.V14167.gnm1.ann1.Aradu.N7FJP.1	0.013106	0.0376123	0.348449
arahy.Tifrunner.gnm1.ann1.48QVST.1	aradu.V14167.gnm1.ann1.Aradu.N7FJP.1	0.0506829	0.113654	0.445941
arahy.Tifrunner.gnm1.ann1.8R7WRR.1	aradu.V14167.gnm1.ann1.Aradu.NKS8G.1	0.0129742	0.041522	0.312466
arahy.Tifrunner.gnm1.ann1.B3J73C.1	aradu.V14167.gnm1.ann1.Aradu.NKS8G.1	0.120833	0.339096	0.356339
arahy.Tifrunner.gnm1.ann1.A8W1T3.1	aradu.V14167.gnm1.ann1.Aradu.NKS8G.1	0.147852	0.410685	0.360012
arahy.Tifrunner.gnm1.ann1.HTN29J.1	aradu.V14167.gnm1.ann1.Aradu.NKS8G.1	0.124057	0.338383	0.366616
arahy.Tifrunner.gnm1.ann1.U51SK2.1	aradu.V14167.gnm1.ann1.Aradu.NKS8G.1	0.128459	0.346378	0.370863
arahy.Tifrunner.gnm1.ann1.IGV53D.1	aradu.V14167.gnm1.ann1.Aradu.NKS8G.1	0.12159	0.324019	0.375255
arahy.Tifrunner.gnm1.ann1.9FKG6V.1	aradu.V14167.gnm1.ann1.Aradu.NKS8G.1	0.13867	0.367925	0.376897
arahy.Tifrunner.gnm1.ann1.YBNU8P.1	aradu.V14167.gnm1.ann1.Aradu.NKS8G.1	0.131194	0.328913	0.398873
arahy.Tifrunner.gnm1.ann1.XFV150.1	aradu.V14167.gnm1.ann1.Aradu.P0VF2.1	0.0501044	0.624363	0.0802487
arahy.Tifrunner.gnm1.ann1.G3469Y.1	aradu.V14167.gnm1.ann1.Aradu.P0VF2.1	0.060976	0.606484	0.10054
arahy.Tifrunner.gnm1.ann1.9T187T.1	aradu.V14167.gnm1.ann1.Aradu.P0VF2.1	0.00943602	0.0632262	0.149242
arahy.Tifrunner.gnm1.ann1.J0SZIG.1	aradu.V14167.gnm1.ann1.Aradu.P0VF2.1	0.0889806	0.505003	0.176198
arahy.Tifrunner.gnm1.ann1.CE3PYG.1	aradu.V14167.gnm1.ann1.Aradu.P0VF2.1	0.142847	0.809488	0.176466
arahy.Tifrunner.gnm1.ann1.K55MVY.1	aradu.V14167.gnm1.ann1.Aradu.P0VF2.1	0.143299	0.790465	0.181284
arahy.Tifrunner.gnm1.ann1.ULT6DJ.1	aradu.V14167.gnm1.ann1.Aradu.P0VF2.1	0.0846895	0.431444	0.196293
arahy.Tifrunner.gnm1.ann1.KYAL0U.1	aradu.V14167.gnm1.ann1.Aradu.P0VF2.1	0.0922483	0.431761	0.213656
arahy.Tifrunner.gnm1.ann1.1WJI3I.1	aradu.V14167.gnm1.ann1.Aradu.P11PE.1	0.00250679	0.00911173	0.275117
arahy.Tifrunner.gnm1.ann1.WIE6UT.1	aradu.V14167.gnm1.ann1.Aradu.P11PE.1	0.0138805	0.0183917	0.754716
arahy.Tifrunner.gnm1.ann1.97WH9V.1	aradu.V14167.gnm1.ann1.Aradu.P2LEZ.1	0.083022	0.265384	0.312837
arahy.Tifrunner.gnm1.ann1.UKZ6DB.1	aradu.V14167.gnm1.ann1.Aradu.P2LEZ.1	0.127713	0.382716	0.333702
arahy.Tifrunner.gnm1.ann1.B1N53D.1	aradu.V14167.gnm1.ann1.Aradu.P2LEZ.1	0.0869691	0.245952	0.353602
arahy.Tifrunner.gnm1.ann1.412CRS.1	aradu.V14167.gnm1.ann1.Aradu.P2LEZ.1	0.0103702	0.0285231	0.36357
arahy.Tifrunner.gnm1.ann1.DM8PJ8.1	aradu.V14167.gnm1.ann1.Aradu.P2LEZ.1	0.0988298	0.251916	0.392313
arahy.Tifrunner.gnm1.ann1.F8T0MB.1	aradu.V14167.gnm1.ann1.Aradu.P51B9.1	0.00690811	0.0389624	0.177302
arahy.Tifrunner.gnm1.ann1.570P5C.1	aradu.V14167.gnm1.ann1.Aradu.P51B9.1	0.00413723	0.0112509	0.367724
arahy.Tifrunner.gnm1.ann1.7Z45GE.1	aradu.V14167.gnm1.ann1.Aradu.PQW7I.1	0.00836071	0.0405994	0.205932
arahy.Tifrunner.gnm1.ann1.F2XVK1.1	aradu.V14167.gnm1.ann1.Aradu.Q1D8Z.1	0.00411358	0.0355634	0.115669
arahy.Tifrunner.gnm1.ann1.IKG909.1	aradu.V14167.gnm1.ann1.Aradu.Q1D8Z.1	0.015419	0.0702907	0.219361
arahy.Tifrunner.gnm1.ann1.TL9E5R.1	aradu.V14167.gnm1.ann1.Aradu.Q1D8Z.1	0.0454821	0.183593	0.247734
arahy.Tifrunner.gnm1.ann1.VPW2G6.1	aradu.V14167.gnm1.ann1.Aradu.Q1D8Z.1	0.0487133	0.193581	0.251643
arahy.Tifrunner.gnm1.ann1.8IZ54I.1	aradu.V14167.gnm1.ann1.Aradu.Q1D8Z.1	0.109236	0.298509	0.365938
arahy.Tifrunner.gnm1.ann1.AF3YLM.1	aradu.V14167.gnm1.ann1.Aradu.Q1D8Z.1	0.114265	0.301905	0.378479
arahy.Tifrunner.gnm1.ann1.A0NDKG.1	aradu.V14167.gnm1.ann1.Aradu.Q1D8Z.1	0.112336	0.284627	0.394678
arahy.Tifrunner.gnm1.ann1.F6Z6ZJ.1	aradu.V14167.gnm1.ann1.Aradu.Q1D8Z.1	0.122307	0.306203	0.399433
arahy.Tifrunner.gnm1.ann1.3V8RSY.1	aradu.V14167.gnm1.ann1.Aradu.Q238T.1	0.0224106	0.0298052	0.751902
arahy.Tifrunner.gnm1.ann1.7Z5EGL.1	aradu.V14167.gnm1.ann1.Aradu.Q8MCV.1	0.00932874	0.0391852	0.238068
arahy.Tifrunner.gnm1.ann1.PJWR5J.1	aradu.V14167.gnm1.ann1.Aradu.Q8MCV.1	0.0182974	0.0292221	0.626149
arahy.Tifrunner.gnm1.ann1.UP7AJF.1	aradu.V14167.gnm1.ann1.Aradu.Q8MCV.1	0.0191478	0.023252	0.823487
arahy.Tifrunner.gnm1.ann1.BBT557.1	aradu.V14167.gnm1.ann1.Aradu.Q9ATY.1	0.693388	2.8765	0.241052
arahy.Tifrunner.gnm1.ann1.YXZ2NC.1	aradu.V14167.gnm1.ann1.Aradu.Q9E1W.1	0.0110601	0.0425879	0.259701
arahy.Tifrunner.gnm1.ann1.98SW16.1	aradu.V14167.gnm1.ann1.Aradu.Q9E1W.1	0.00458577	0.0064103	0.715375
arahy.Tifrunner.gnm1.ann1.NWH0QG.1	aradu.V14167.gnm1.ann1.Aradu.QD51M.1	0.0129331	0.0517199	0.250061
arahy.Tifrunner.gnm1.ann1.YI1B95.1	aradu.V14167.gnm1.ann1.Aradu.QD51M.1	0.0376964	0.102776	0.366781
arahy.Tifrunner.gnm1.ann1.2YDG1M.1	aradu.V14167.gnm1.ann1.Aradu.QD51M.1	0.0389644	0.104609	0.372475
arahy.Tifrunner.gnm1.ann1.84B366.1	aradu.V14167.gnm1.ann1.Aradu.QH0IG.1	0.0168205	0.0436121	0.385685
arahy.Tifrunner.gnm1.ann1.F2JX6Z.1	aradu.V14167.gnm1.ann1.Aradu.QH0IG.1	0.168722	0.408413	0.413115
arahy.Tifrunner.gnm1.ann1.VNK22G.1	aradu.V14167.gnm1.ann1.Aradu.QS20K.1	0.192273	1.47779	0.130109
arahy.Tifrunner.gnm1.ann1.BK04FV.1	aradu.V14167.gnm1.ann1.Aradu.QS20K.1	0.0115338	0.0254621	0.452977
arahy.Tifrunner.gnm1.ann1.S3X3J8.1	aradu.V14167.gnm1.ann1.Aradu.QS20K.1	0.242525	0.423855	0.572189
arahy.Tifrunner.gnm1.ann1.9P22GZ.1	aradu.V14167.gnm1.ann1.Aradu.QT5QU.1	0.860846	2.44116	0.352637
arahy.Tifrunner.gnm1.ann1.Z630MX.1	aradu.V14167.gnm1.ann1.Aradu.QT5QU.1	0.225169	0.320249	0.703107
arahy.Tifrunner.gnm1.ann1.NF142P.1	aradu.V14167.gnm1.ann1.Aradu.QT5QU.1	0.228694	0.313109	0.730399
arahy.Tifrunner.gnm1.ann1.35X7CR.1	aradu.V14167.gnm1.ann1.Aradu.QT5QU.1	0.223222	0.293327	0.760998
arahy.Tifrunner.gnm1.ann1.6JQ8YQ.1	aradu.V14167.gnm1.ann1.Aradu.QX8KD.1	0.0662283	0.154272	0.429294
arahy.Tifrunner.gnm1.ann1.ETWN8F.1	aradu.V14167.gnm1.ann1.Aradu.QX8KD.1	0.0557109	0.116094	0.479876
arahy.Tifrunner.gnm1.ann1.J8Z28X.1	aradu.V14167.gnm1.ann1.Aradu.QX8KD.1	0.0974909	0.178143	0.547261
arahy.Tifrunner.gnm1.ann1.UD2091.1	aradu.V14167.gnm1.ann1.Aradu.QY2T7.1	0.0259564	0.0558297	0.464921
arahy.Tifrunner.gnm1.ann1.ZCE36N.1	aradu.V14167.gnm1.ann1.Aradu.QY2T7.1	0.0217068	0.0277931	0.781014
arahy.Tifrunner.gnm1.ann1.KZ1626.1	aradu.V14167.gnm1.ann1.Aradu.QZK14.1	0.0255851	0.0860587	0.297298
arahy.Tifrunner.gnm1.ann1.75XT4J.1	aradu.V14167.gnm1.ann1.Aradu.QZK14.1	0.0679427	0.198135	0.342911
arahy.Tifrunner.gnm1.ann1.K8H9R8.1	aradu.V14167.gnm1.ann1.Aradu.R6QT2.1	0.000839161	0.0255223	0.0328795
arahy.Tifrunner.gnm1.ann1.8F7PE4.1	aradu.V14167.gnm1.ann1.Aradu.R6QT2.1	0.00674115	0.0639458	0.10542
arahy.Tifrunner.gnm1.ann1.E5ZLCP.1	aradu.V14167.gnm1.ann1.Aradu.R8HR4.1	0.000855676	0.0325174	0.0263144
arahy.Tifrunner.gnm1.ann1.84B366.1	aradu.V14167.gnm1.ann1.Aradu.R9I47.1	0.13527	0.383119	0.353076
arahy.Tifrunner.gnm1.ann1.24HCRC.1	aradu.V14167.gnm1.ann1.Aradu.R9I47.1	0.151295	0.411765	0.36743
arahy.Tifrunner.gnm1.ann1.F2JX6Z.1	aradu.V14167.gnm1.ann1.Aradu.R9I47.1	0.0318383	0.0819928	0.388306
arahy.Tifrunner.gnm1.ann1.MHKX6K.1	aradu.V14167.gnm1.ann1.Aradu.RFD9D.1	0.00790463	0.0186683	0.423425
arahy.Tifrunner.gnm1.ann1.AU0S52.1	aradu.V14167.gnm1.ann1.Aradu.RFD9D.1	0.0450094	0.081592	0.55164
arahy.Tifrunner.gnm1.ann1.9C0JE8.1	aradu.V14167.gnm1.ann1.Aradu.RI6SZ.1	0.0579044	0.127147	0.455414
arahy.Tifrunner.gnm1.ann1.AG2ZXZ.1	aradu.V14167.gnm1.ann1.Aradu.RP8T4.1	0.00511765	0.0209647	0.244108
arahy.Tifrunner.gnm1.ann1.9T04HJ.1	aradu.V14167.gnm1.ann1.Aradu.RP8T4.1	0.0180809	0.0334233	0.540969
arahy.Tifrunner.gnm1.ann1.MR6WYG.1	aradu.V14167.gnm1.ann1.Aradu.RT6XD.1	0.162012	0.653608	0.247874
arahy.Tifrunner.gnm1.ann1.JCXG2J.3	aradu.V14167.gnm1.ann1.Aradu.RT6XD.1	0.169718	0.649235	0.261412
arahy.Tifrunner.gnm1.ann1.M53M4I.1	aradu.V14167.gnm1.ann1.Aradu.RT6XD.1	0.0116725	0.038033	0.306905
arahy.Tifrunner.gnm1.ann1.VPW2G6.1	aradu.V14167.gnm1.ann1.Aradu.RZ1DG.1	0.12588	0.358101	0.351522
arahy.Tifrunner.gnm1.ann1.TL9E5R.1	aradu.V14167.gnm1.ann1.Aradu.RZ1DG.1	0.122886	0.338675	0.362842
arahy.Tifrunner.gnm1.ann1.F6Z6ZJ.1	aradu.V14167.gnm1.ann1.Aradu.RZ1DG.1	0.0549218	0.150262	0.365508
arahy.Tifrunner.gnm1.ann1.AF3YLM.1	aradu.V14167.gnm1.ann1.Aradu.RZ1DG.1	0.05116	0.13656	0.374635
arahy.Tifrunner.gnm1.ann1.IKG909.1	aradu.V14167.gnm1.ann1.Aradu.RZ1DG.1	0.108634	0.272846	0.398149
arahy.Tifrunner.gnm1.ann1.F2XVK1.1	aradu.V14167.gnm1.ann1.Aradu.RZ1DG.1	0.1249	0.292205	0.42744
arahy.Tifrunner.gnm1.ann1.A0NDKG.1	aradu.V14167.gnm1.ann1.Aradu.RZ1DG.1	0.0271739	0.0461646	0.58863
arahy.Tifrunner.gnm1.ann1.8IZ54I.1	aradu.V14167.gnm1.ann1.Aradu.RZ1DG.1	0.011349	0.0117592	0.965116
arahy.Tifrunner.gnm1.ann1.0NG64P.1	aradu.V14167.gnm1.ann1.Aradu.S2G0W.1	0.00262219	0.0227845	0.115087
arahy.Tifrunner.gnm1.ann1.E2W35F.1	aradu.V14167.gnm1.ann1.Aradu.S2G0W.1	0.00281757	0.0103361	0.272595
arahy.Tifrunner.gnm1.ann1.P3G561.1	aradu.V14167.gnm1.ann1.Aradu.SE2EU.1	0.0160085	0.122315	0.130879
arahy.Tifrunner.gnm1.ann1.XPY7J2.1	aradu.V14167.gnm1.ann1.Aradu.SE2EU.1	0.0160085	0.122315	0.130879
arahy.Tifrunner.gnm1.ann1.TMG43S.1	aradu.V14167.gnm1.ann1.Aradu.SE2EU.1	0.0100546	0.0498474	0.201708
arahy.Tifrunner.gnm1.ann1.ASTA9Q.1	aradu.V14167.gnm1.ann1.Aradu.SG97P.1	0.0137422	0.0586115	0.234462
arahy.Tifrunner.gnm1.ann1.D0Q46J.1	aradu.V14167.gnm1.ann1.Aradu.SG97P.1	0.0172248	0.0681936	0.252587
arahy.Tifrunner.gnm1.ann1.NXI5US.1	aradu.V14167.gnm1.ann1.Aradu.SLR60.1	0.00501674	0.0184058	0.272563
arahy.Tifrunner.gnm1.ann1.92UC5T.1	aradu.V14167.gnm1.ann1.Aradu.SLR60.1	0.0424824	0.0913126	0.465241
arahy.Tifrunner.gnm1.ann1.2U560T.1	aradu.V14167.gnm1.ann1.Aradu.T0GAI.1	0.169483	0.779065	0.217547
arahy.Tifrunner.gnm1.ann1.SUFM5S.1	aradu.V14167.gnm1.ann1.Aradu.T0GAI.1	0.167446	0.728107	0.229974
arahy.Tifrunner.gnm1.ann1.QM5IC5.1	aradu.V14167.gnm1.ann1.Aradu.T0GAI.1	0.0106009	0.0340968	0.310906
arahy.Tifrunner.gnm1.ann1.C991XI.1	aradu.V14167.gnm1.ann1.Aradu.T1K5W.1	0.00618242	0.0265449	0.232904
arahy.Tifrunner.gnm1.ann1.WY8677.1	aradu.V14167.gnm1.ann1.Aradu.T1K5W.1	0.0133584	0.0419585	0.318372
arahy.Tifrunner.gnm1.ann1.8IZ54I.1	aradu.V14167.gnm1.ann1.Aradu.T5517.1	0.0581503	0.166859	0.348501
arahy.Tifrunner.gnm1.ann1.A0NDKG.1	aradu.V14167.gnm1.ann1.Aradu.T5517.1	0.0610138	0.162798	0.374782
arahy.Tifrunner.gnm1.ann1.F2XVK1.1	aradu.V14167.gnm1.ann1.Aradu.T5517.1	0.13933	0.332694	0.418793
arahy.Tifrunner.gnm1.ann1.IKG909.1	aradu.V14167.gnm1.ann1.Aradu.T5517.1	0.12005	0.266622	0.450262
arahy.Tifrunner.gnm1.ann1.TL9E5R.1	aradu.V14167.gnm1.ann1.Aradu.T5517.1	0.143968	0.304463	0.472859
arahy.Tifrunner.gnm1.ann1.VPW2G6.1	aradu.V14167.gnm1.ann1.Aradu.T5517.1	0.14262	0.29746	0.479459
arahy.Tifrunner.gnm1.ann1.F6Z6ZJ.1	aradu.V14167.gnm1.ann1.Aradu.T5517.1	0.00523372	0.00870626	0.601144
arahy.Tifrunner.gnm1.ann1.AF3YLM.1	aradu.V14167.gnm1.ann1.Aradu.T5517.1	0.0220377	0.0325014	0.678055
arahy.Tifrunner.gnm1.ann1.12WBQG.1	aradu.V14167.gnm1.ann1.Aradu.TC9Z0.1	0.069573	0.187781	0.3705
arahy.Tifrunner.gnm1.ann1.GLV5L5.1	aradu.V14167.gnm1.ann1.Aradu.TC9Z0.1	0.069573	0.187781	0.3705
arahy.Tifrunner.gnm1.ann1.B6E5H4.1	aradu.V14167.gnm1.ann1.Aradu.TCQ2L.1	0.047746	0.170218	0.280499
arahy.Tifrunner.gnm1.ann1.1WY37S.1	aradu.V14167.gnm1.ann1.Aradu.TCQ2L.1	0.0376019	0.0655612	0.573538
arahy.Tifrunner.gnm1.ann1.XFV150.1	aradu.V14167.gnm1.ann1.Aradu.TH6UR.1	0.0324083	0.342268	0.094687
arahy.Tifrunner.gnm1.ann1.G3469Y.1	aradu.V14167.gnm1.ann1.Aradu.TH6UR.1	0.0332601	0.34062	0.0976457
arahy.Tifrunner.gnm1.ann1.ULT6DJ.1	aradu.V14167.gnm1.ann1.Aradu.TH6UR.1	0.00989841	0.0961314	0.102968
arahy.Tifrunner.gnm1.ann1.KYAL0U.1	aradu.V14167.gnm1.ann1.Aradu.TH6UR.1	0.00657268	0.0374898	0.175319
arahy.Tifrunner.gnm1.ann1.K55MVY.1	aradu.V14167.gnm1.ann1.Aradu.TH6UR.1	0.115539	0.629563	0.183523
arahy.Tifrunner.gnm1.ann1.9T187T.1	aradu.V14167.gnm1.ann1.Aradu.TH6UR.1	0.0871856	0.452123	0.192836
arahy.Tifrunner.gnm1.ann1.CE3PYG.1	aradu.V14167.gnm1.ann1.Aradu.TH6UR.1	0.117639	0.609825	0.192905
arahy.Tifrunner.gnm1.ann1.WK2RNV.1	aradu.V14167.gnm1.ann1.Aradu.TH6UR.1	0.0979363	0.445986	0.219595
arahy.Tifrunner.gnm1.ann1.J0SZIG.1	aradu.V14167.gnm1.ann1.Aradu.TH6UR.1	0.079779	0.338787	0.235484
arahy.Tifrunner.gnm1.ann1.TL9E5R.1	aradu.V14167.gnm1.ann1.Aradu.TJ0ZU.1	0.00688621	0.0834407	0.0825282
arahy.Tifrunner.gnm1.ann1.IKG909.1	aradu.V14167.gnm1.ann1.Aradu.TJ0ZU.1	0.0448392	0.176752	0.253684
arahy.Tifrunner.gnm1.ann1.F2XVK1.1	aradu.V14167.gnm1.ann1.Aradu.TJ0ZU.1	0.0753495	0.284026	0.265291
arahy.Tifrunner.gnm1.ann1.8IZ54I.1	aradu.V14167.gnm1.ann1.Aradu.TJ0ZU.1	0.119712	0.363534	0.329301
arahy.Tifrunner.gnm1.ann1.A0NDKG.1	aradu.V14167.gnm1.ann1.Aradu.TJ0ZU.1	0.126984	0.34783	0.365074
arahy.Tifrunner.gnm1.ann1.AF3YLM.1	aradu.V14167.gnm1.ann1.Aradu.TJ0ZU.1	0.136709	0.331544	0.41234
arahy.Tifrunner.gnm1.ann1.F6Z6ZJ.1	aradu.V14167.gnm1.ann1.Aradu.TJ0ZU.1	0.145522	0.324613	0.448293
arahy.Tifrunner.gnm1.ann1.VPW2G6.1	aradu.V14167.gnm1.ann1.Aradu.TJ0ZU.1	0.00343348	0.00588238	0.583689
arahy.Tifrunner.gnm1.ann1.N3C08T.1	aradu.V14167.gnm1.ann1.Aradu.TNF8W.1	0.00382166	0.0101467	0.376641
arahy.Tifrunner.gnm1.ann1.8XWS5Q.1	aradu.V14167.gnm1.ann1.Aradu.TNF8W.1	0.00951789	0.0205727	0.462646
arahy.Tifrunner.gnm1.ann1.DR7X1V.1	aradu.V14167.gnm1.ann1.Aradu.TNI2G.1	0.0074747	0.0448199	0.166772
arahy.Tifrunner.gnm1.ann1.22EC2Q.1	aradu.V14167.gnm1.ann1.Aradu.TNI2G.1	0.100239	0.393068	0.255018
arahy.Tifrunner.gnm1.ann1.7J3SUQ.1	aradu.V14167.gnm1.ann1.Aradu.TNI2G.1	0.108701	0.402356	0.270162
arahy.Tifrunner.gnm1.ann1.N5YDJK.1	aradu.V14167.gnm1.ann1.Aradu.TNI2G.1	0.124948	0.389955	0.320416
arahy.Tifrunner.gnm1.ann1.554ZX1.1	aradu.V14167.gnm1.ann1.Aradu.TNI2G.1	0.169228	0.525548	0.322003
arahy.Tifrunner.gnm1.ann1.A5BJE4.1	aradu.V14167.gnm1.ann1.Aradu.TNI2G.1	0.0189197	0.0550123	0.343917
arahy.Tifrunner.gnm1.ann1.H3NIE5.1	aradu.V14167.gnm1.ann1.Aradu.TNI2G.1	0.0458264	0.117303	0.390666
arahy.Tifrunner.gnm1.ann1.FVXT0M.1	aradu.V14167.gnm1.ann1.Aradu.TNI2G.1	0.0430612	0.060233	0.714909
arahy.Tifrunner.gnm1.ann1.7AD34F.3	aradu.V14167.gnm1.ann1.Aradu.TZD57.1	0.00862574	0.0490471	0.175867
arahy.Tifrunner.gnm1.ann1.FQQS7Y.1	aradu.V14167.gnm1.ann1.Aradu.TZD57.1	0.0217485	0.0881285	0.246782
arahy.Tifrunner.gnm1.ann1.DX4QZ2.1	aradu.V14167.gnm1.ann1.Aradu.U405F.1	0.0296439	0.0136058	2.17877
arahy.Tifrunner.gnm1.ann1.E313MA.1	aradu.V14167.gnm1.ann1.Aradu.U7PY3.1	0.00344235	0.0150607	0.228564
arahy.Tifrunner.gnm1.ann1.PQR1QR.1	aradu.V14167.gnm1.ann1.Aradu.UK6QI.1	0.000955262	0.0306687	0.0311478
arahy.Tifrunner.gnm1.ann1.XD4R0P.1	aradu.V14167.gnm1.ann1.Aradu.UK6QI.1	0.00191281	0.0100645	0.190056
arahy.Tifrunner.gnm1.ann1.AA2SHR.1	aradu.V14167.gnm1.ann1.Aradu.UK6QI.1	0.0385255	0.0834765	0.461513
arahy.Tifrunner.gnm1.ann1.26YYGP.1	aradu.V14167.gnm1.ann1.Aradu.UP0S8.1	0.0025	0.0316442	0.0790035
arahy.Tifrunner.gnm1.ann1.4VZ1PT.1	aradu.V14167.gnm1.ann1.Aradu.UP0S8.1	0.00584635	0.0345883	0.169027
arahy.Tifrunner.gnm1.ann1.2F8F1S.1	aradu.V14167.gnm1.ann1.Aradu.V08Y1.1	0.0013751	0.017829	0.0771267
arahy.Tifrunner.gnm1.ann1.D59GD5.1	aradu.V14167.gnm1.ann1.Aradu.V78CI.1	0.134139	0.604072	0.222057
arahy.Tifrunner.gnm1.ann1.U78CR3.1	aradu.V14167.gnm1.ann1.Aradu.V78CI.1	0.148615	0.593142	0.250556
arahy.Tifrunner.gnm1.ann1.9T9VBG.1	aradu.V14167.gnm1.ann1.Aradu.V78CI.1	0.167927	0.660364	0.254295
arahy.Tifrunner.gnm1.ann1.4Q84I3.1	aradu.V14167.gnm1.ann1.Aradu.V78CI.1	0.169325	0.657198	0.257648
arahy.Tifrunner.gnm1.ann1.XL06X6.1	aradu.V14167.gnm1.ann1.Aradu.V78CI.1	0.182419	0.66385	0.27479
arahy.Tifrunner.gnm1.ann1.TKQ768.1	aradu.V14167.gnm1.ann1.Aradu.V78CI.1	0.175573	0.6334	0.277191
arahy.Tifrunner.gnm1.ann1.W50GDI.1	aradu.V14167.gnm1.ann1.Aradu.V78CI.1	0.178885	0.611121	0.292716
arahy.Tifrunner.gnm1.ann1.1J832H.1	aradu.V14167.gnm1.ann1.Aradu.V78CI.1	0.178637	0.605206	0.295167
arahy.Tifrunner.gnm1.ann1.LVE3Y5.1	aradu.V14167.gnm1.ann1.Aradu.V78CI.1	0.0409165	0.13095	0.31246
arahy.Tifrunner.gnm1.ann1.JHZU79.1	aradu.V14167.gnm1.ann1.Aradu.V78CI.1	0.0564267	0.179082	0.315089
arahy.Tifrunner.gnm1.ann1.GBF1RD.1	aradu.V14167.gnm1.ann1.Aradu.V78CI.1	0.0195057	0.0618532	0.315355
arahy.Tifrunner.gnm1.ann1.Y1EIY6.1	aradu.V14167.gnm1.ann1.Aradu.V78CI.1	0.0821302	0.254415	0.32282
arahy.Tifrunner.gnm1.ann1.ILZ7DY.1	aradu.V14167.gnm1.ann1.Aradu.V78CI.1	0.102284	0.315843	0.323845
arahy.Tifrunner.gnm1.ann1.LKT3FQ.1	aradu.V14167.gnm1.ann1.Aradu.V78CI.1	0.0595814	0.181873	0.327598
arahy.Tifrunner.gnm1.ann1.5EDI0X.1	aradu.V14167.gnm1.ann1.Aradu.V78CI.1	0.106475	0.322343	0.330316
arahy.Tifrunner.gnm1.ann1.DN3C7B.1	aradu.V14167.gnm1.ann1.Aradu.V78CI.1	0.0853233	0.243139	0.350924
arahy.Tifrunner.gnm1.ann1.J0QWW1.1	aradu.V14167.gnm1.ann1.Aradu.V78CI.1	0.0169233	0.0398645	0.424521
arahy.Tifrunner.gnm1.ann1.DFA3IT.1	aradu.V14167.gnm1.ann1.Aradu.V78CI.1	0.0266792	0.0488937	0.545657
arahy.Tifrunner.gnm1.ann1.U5WKYJ.1	aradu.V14167.gnm1.ann1.Aradu.VI1R5.1	0.0283491	0.112196	0.252674
arahy.Tifrunner.gnm1.ann1.LE699N.1	aradu.V14167.gnm1.ann1.Aradu.VK6NM.1	0.0109491	0.0285749	0.383172
arahy.Tifrunner.gnm1.ann1.9VYU45.1	aradu.V14167.gnm1.ann1.Aradu.VM730.1	0.015975	0.0572797	0.278895
arahy.Tifrunner.gnm1.ann1.36LG4X.1	aradu.V14167.gnm1.ann1.Aradu.VQ37E.1	0.0884651	0.427496	0.206938
arahy.Tifrunner.gnm1.ann1.08MLA9.1	aradu.V14167.gnm1.ann1.Aradu.VV1WJ.1	0.0113779	0.0454123	0.250547
arahy.Tifrunner.gnm1.ann1.82IR2S.1	aradu.V14167.gnm1.ann1.Aradu.W0L41.1	0.0786354	0.169546	0.4638
arahy.Tifrunner.gnm1.ann1.N1DX8X.1	aradu.V14167.gnm1.ann1.Aradu.W0L41.1	0.0730542	0.145437	0.502309
arahy.Tifrunner.gnm1.ann1.77JTQB.1	aradu.V14167.gnm1.ann1.Aradu.W0L41.1	0.0350852	0.0578762	0.606211
arahy.Tifrunner.gnm1.ann1.X8HWK3.1	aradu.V14167.gnm1.ann1.Aradu.W67VC.1	0.00193861	0.0195451	0.0991867
arahy.Tifrunner.gnm1.ann1.1G2EUX.1	aradu.V14167.gnm1.ann1.Aradu.W67VC.1	0.00582574	0.0431416	0.135038
arahy.Tifrunner.gnm1.ann1.5ZM60A.1	aradu.V14167.gnm1.ann1.Aradu.W695A.1	0.00575937	0.0206961	0.278283
arahy.Tifrunner.gnm1.ann1.E11MFK.1	aradu.V14167.gnm1.ann1.Aradu.W695A.1	0.000819896	0.00292398	0.280404
arahy.Tifrunner.gnm1.ann1.4EKW8A.1	aradu.V14167.gnm1.ann1.Aradu.W9H6F.1	0.085026	0.253157	0.335862
arahy.Tifrunner.gnm1.ann1.WNL5D9.1	aradu.V14167.gnm1.ann1.Aradu.WF19L.1	0.0150811	0.0673822	0.223815
arahy.Tifrunner.gnm1.ann1.J9N3PQ.1	aradu.V14167.gnm1.ann1.Aradu.WF19L.1	0.125659	0.486801	0.258133
arahy.Tifrunner.gnm1.ann1.6BEU00.1	aradu.V14167.gnm1.ann1.Aradu.WF19L.1	0.182963	0.691374	0.264637
arahy.Tifrunner.gnm1.ann1.CW0S7X.1	aradu.V14167.gnm1.ann1.Aradu.WF19L.1	0.182849	0.686539	0.266334
arahy.Tifrunner.gnm1.ann1.H0PP7S.1	aradu.V14167.gnm1.ann1.Aradu.WF19L.1	0.125335	0.46776	0.267948
arahy.Tifrunner.gnm1.ann1.IQV007.1	aradu.V14167.gnm1.ann1.Aradu.WF19L.1	0.000840101	0.00273723	0.306917
arahy.Tifrunner.gnm1.ann1.X7DVP8.1	aradu.V14167.gnm1.ann1.Aradu.WJ5JK.1	0.0151296	0.0263957	0.573183
arahy.Tifrunner.gnm1.ann1.DBN754.1	aradu.V14167.gnm1.ann1.Aradu.WJ5JK.1	0.00726633	0.0110587	0.657072
arahy.Tifrunner.gnm1.ann1.F62UT2.1	aradu.V14167.gnm1.ann1.Aradu.WMR3W.1	0.0673791	0.130716	0.515461
arahy.Tifrunner.gnm1.ann1.JE5MND.1	aradu.V14167.gnm1.ann1.Aradu.WWQ05.1	0.0298532	0.0983755	0.303462
arahy.Tifrunner.gnm1.ann1.EH049N.1	aradu.V14167.gnm1.ann1.Aradu.WWQ05.1	0.159391	0.418099	0.381228
arahy.Tifrunner.gnm1.ann1.VV0UJ5.1	aradu.V14167.gnm1.ann1.Aradu.WWQ05.1	0.185187	0.465169	0.398107
arahy.Tifrunner.gnm1.ann1.7BG7FU.1	aradu.V14167.gnm1.ann1.Aradu.WWQ05.1	0.15193	0.38055	0.399237
arahy.Tifrunner.gnm1.ann1.GMU3XF.1	aradu.V14167.gnm1.ann1.Aradu.WWQ05.1	0.167019	0.418299	0.399281
arahy.Tifrunner.gnm1.ann1.4N79E8.1	aradu.V14167.gnm1.ann1.Aradu.WWQ05.1	0.188436	0.461365	0.408432
arahy.Tifrunner.gnm1.ann1.N6JQ04.1	aradu.V14167.gnm1.ann1.Aradu.WWQ05.1	0.174591	0.416694	0.418992
arahy.Tifrunner.gnm1.ann1.EFJ3XH.1	aradu.V14167.gnm1.ann1.Aradu.WWQ05.1	0.179438	0.412084	0.435439
arahy.Tifrunner.gnm1.ann1.KRAQ4G.1	aradu.V14167.gnm1.ann1.Aradu.WWQ05.1	0.140475	0.303809	0.462381
arahy.Tifrunner.gnm1.ann1.E8J0ZS.1	aradu.V14167.gnm1.ann1.Aradu.WX5TB.1	0.0384819	0.190057	0.202476
arahy.Tifrunner.gnm1.ann1.33A95W.1	aradu.V14167.gnm1.ann1.Aradu.WX5TB.1	0.00536195	0.0217858	0.246122
arahy.Tifrunner.gnm1.ann1.CTE8UD.1	aradu.V14167.gnm1.ann1.Aradu.WX5TB.1	0.00536195	0.0217858	0.246122
arahy.Tifrunner.gnm1.ann1.E9QM6P.1	aradu.V14167.gnm1.ann1.Aradu.WX5TB.1	0.024322	0.0671026	0.362461
arahy.Tifrunner.gnm1.ann1.ZS0LC9.1	aradu.V14167.gnm1.ann1.Aradu.WX5TB.1	0.024322	0.0671026	0.362461
arahy.Tifrunner.gnm1.ann1.9D2QNN.1	aradu.V14167.gnm1.ann1.Aradu.X48YR.1	0.010823	0.0543872	0.198999
arahy.Tifrunner.gnm1.ann1.210MU5.1	aradu.V14167.gnm1.ann1.Aradu.X5JEJ.1	0.00735751	0.0341745	0.215292
arahy.Tifrunner.gnm1.ann1.1R2DUV.1	aradu.V14167.gnm1.ann1.Aradu.X5JEJ.1	0.00459033	0.010087	0.455073
arahy.Tifrunner.gnm1.ann1.QG8K35.1	aradu.V14167.gnm1.ann1.Aradu.X7ZD5.1	0.0146831	0.0644898	0.22768
arahy.Tifrunner.gnm1.ann1.SEU0EN.1	aradu.V14167.gnm1.ann1.Aradu.X7ZD5.1	0.0514995	0.206685	0.249169
arahy.Tifrunner.gnm1.ann1.A4H8M4.1	aradu.V14167.gnm1.ann1.Aradu.X7ZD5.1	0.0533361	0.206744	0.257981
arahy.Tifrunner.gnm1.ann1.3N5ITW.1	aradu.V14167.gnm1.ann1.Aradu.X7ZD5.1	0.0661412	0.190246	0.347662
arahy.Tifrunner.gnm1.ann1.C8YFE9.1	aradu.V14167.gnm1.ann1.Aradu.X7ZD5.1	0.0520749	0.12841	0.405537
arahy.Tifrunner.gnm1.ann1.VAS5V1.1	aradu.V14167.gnm1.ann1.Aradu.XA7IS.1	0.0072854	0.0442117	0.164784
arahy.Tifrunner.gnm1.ann1.SFE8AG.1	aradu.V14167.gnm1.ann1.Aradu.XCD6I.1	0.0155285	0.0647993	0.23964
arahy.Tifrunner.gnm1.ann1.XS7PLW.1	aradu.V14167.gnm1.ann1.Aradu.XCD6I.1	0.0625425	0.223153	0.280267
arahy.Tifrunner.gnm1.ann1.LW6UI8.1	aradu.V14167.gnm1.ann1.Aradu.XCD6I.1	0.0661926	0.231691	0.285693
arahy.Tifrunner.gnm1.ann1.RE0MA5.1	aradu.V14167.gnm1.ann1.Aradu.XCD6I.1	0.00703717	0.0125146	0.562316
arahy.Tifrunner.gnm1.ann1.FYP59N.1	aradu.V14167.gnm1.ann1.Aradu.XQ725.1	0.00771463	0.0807049	0.0955906
arahy.Tifrunner.gnm1.ann1.AK4T3E.1	aradu.V14167.gnm1.ann1.Aradu.XT2G5.1	0.0303569	0.0754123	0.402546
arahy.Tifrunner.gnm1.ann1.056HEM.1	aradu.V14167.gnm1.ann1.Aradu.XT2G5.1	0.00321307	0.00790695	0.406361
arahy.Tifrunner.gnm1.ann1.BK04FV.1	aradu.V14167.gnm1.ann1.Aradu.XW8AZ.1	0.214336	2.26038	0.0948231
arahy.Tifrunner.gnm1.ann1.VG2XB0.1	aradu.V14167.gnm1.ann1.Aradu.XW8AZ.1	0.219344	2.20903	0.0992939
arahy.Tifrunner.gnm1.ann1.69VPM4.1	aradu.V14167.gnm1.ann1.Aradu.XW8AZ.1	0.369555	2.50236	0.147683
arahy.Tifrunner.gnm1.ann1.DK98W5.1	aradu.V14167.gnm1.ann1.Aradu.XW8AZ.1	0.369555	2.50236	0.147683
arahy.Tifrunner.gnm1.ann1.S3X3J8.1	aradu.V14167.gnm1.ann1.Aradu.XW8AZ.1	0.318099	1.71157	0.185852
arahy.Tifrunner.gnm1.ann1.3RGS9M.1	aradu.V14167.gnm1.ann1.Aradu.Y7AIG.1	0.0365098	0.053727	0.679543
arahy.Tifrunner.gnm1.ann1.MT8FXZ.1	aradu.V14167.gnm1.ann1.Aradu.Y7I9D.1	0.00665793	0.0236182	0.281898
arahy.Tifrunner.gnm1.ann1.PJ98Y2.1	aradu.V14167.gnm1.ann1.Aradu.YDZ7F.1	0.0101367	0.0204392	0.495944
arahy.Tifrunner.gnm1.ann1.DR7X1V.1	aradu.V14167.gnm1.ann1.Aradu.YXE38.1	0.125601	0.487906	0.257429
arahy.Tifrunner.gnm1.ann1.H3NIE5.1	aradu.V14167.gnm1.ann1.Aradu.YXE38.1	0.10735	0.377988	0.284004
arahy.Tifrunner.gnm1.ann1.FVXT0M.1	aradu.V14167.gnm1.ann1.Aradu.YXE38.1	0.116178	0.375218	0.309627
arahy.Tifrunner.gnm1.ann1.A5BJE4.1	aradu.V14167.gnm1.ann1.Aradu.YXE38.1	0.124423	0.401546	0.30986
arahy.Tifrunner.gnm1.ann1.N5YDJK.1	aradu.V14167.gnm1.ann1.Aradu.YXE38.1	0.0558649	0.17722	0.31523
arahy.Tifrunner.gnm1.ann1.22EC2Q.1	aradu.V14167.gnm1.ann1.Aradu.YXE38.1	0.0278838	0.0770112	0.362075
arahy.Tifrunner.gnm1.ann1.554ZX1.1	aradu.V14167.gnm1.ann1.Aradu.YXE38.1	0.115394	0.219241	0.526335
arahy.Tifrunner.gnm1.ann1.F136KG.1	aradu.V14167.gnm1.ann1.Aradu.Z6GMH.1	0.0168606	0.119001	0.141685
arahy.Tifrunner.gnm1.ann1.TMG43S.1	aradu.V14167.gnm1.ann1.Aradu.Z6GMH.1	0.0185442	0.119549	0.155118
arahy.Tifrunner.gnm1.ann1.P3G561.1	aradu.V14167.gnm1.ann1.Aradu.Z6GMH.1	0.00250174	0.0113263	0.220879
arahy.Tifrunner.gnm1.ann1.XPY7J2.1	aradu.V14167.gnm1.ann1.Aradu.Z6GMH.1	0.00250174	0.0113263	0.220879
arahy.Tifrunner.gnm1.ann1.B1N53D.1	aradu.V14167.gnm1.ann1.Aradu.ZI0DW.1	0.0172741	0.0571562	0.302225
arahy.Tifrunner.gnm1.ann1.UKZ6DB.1	aradu.V14167.gnm1.ann1.Aradu.ZI0DW.1	0.134408	0.42331	0.317518
arahy.Tifrunner.gnm1.ann1.97WH9V.1	aradu.V14167.gnm1.ann1.Aradu.ZI0DW.1	0.102026	0.289717	0.352159
arahy.Tifrunner.gnm1.ann1.DM8PJ8.1	aradu.V14167.gnm1.ann1.Aradu.ZI0DW.1	0.00584513	0.0156664	0.373101
arahy.Tifrunner.gnm1.ann1.412CRS.1	aradu.V14167.gnm1.ann1.Aradu.ZI0DW.1	0.152469	0.357266	0.426765
arahy.Tifrunner.gnm1.ann1.I0CI8T.1	aradu.V14167.gnm1.ann1.Aradu.ZWA6F.1	0.0192361	0.0562513	0.341968
arahy.Tifrunner.gnm1.ann1.VQIY2H.1	aradu.V14167.gnm1.ann1.Aradu.ZWA6F.1	0.0192278	0.0492975	0.390035
arahy.Tifrunner.gnm1.ann1.MS4PPI.1	aradu.V14167.gnm1.ann1.Aradu.ZYZ15.1	0.00258435	0.015393	0.167891
arahy.Tifrunner.gnm1.ann1.G5620Q.1	aradu.V14167.gnm1.ann1.Aradu.ZYZ15.1	0.00777377	0.0311976	0.249178

## Sheet: Ah-Ai
Table S11 One-to-one orthologous relationships between Arachis hypogaea and Arachis ipaensis
AhCYP ID	AiCYP ID	Ka	Ks	Ka_Ks
arahy.Tifrunner.gnm1.ann1.NYMX1M.1	araip.K30076.gnm1.ann1.Araip.0B2YQ.1	0.0122828	0.0372748	0.32952
arahy.Tifrunner.gnm1.ann1.XPI7JM.1	araip.K30076.gnm1.ann1.Araip.0DH7Y.1	0.0234155	0.0450699	0.519539
arahy.Tifrunner.gnm1.ann1.W1ASYG.1	araip.K30076.gnm1.ann1.Araip.0DH7Y.1	0.0213592	0.0373095	0.572486
arahy.Tifrunner.gnm1.ann1.TW3GR2.1	araip.K30076.gnm1.ann1.Araip.0DH7Y.1	0.0259571	0.0452502	0.573635
arahy.Tifrunner.gnm1.ann1.EER8WF.1	araip.K30076.gnm1.ann1.Araip.0EU6J.1	0.00146628	0.00562854	0.260507
arahy.Tifrunner.gnm1.ann1.180H6H.1	araip.K30076.gnm1.ann1.Araip.0N6RB.1	0.00427885	0.0402781	0.106233
arahy.Tifrunner.gnm1.ann1.1WY37S.1	araip.K30076.gnm1.ann1.Araip.0P3RJ.1	0.00907531	0.126467	0.0717602
arahy.Tifrunner.gnm1.ann1.MCE3E8.1	araip.K30076.gnm1.ann1.Araip.0XF1A.1	0.000855798	0.0123017	0.0695677
arahy.Tifrunner.gnm1.ann1.ISY40W.1	araip.K30076.gnm1.ann1.Araip.0XF1A.1	0.00773313	0.0408264	0.189415
arahy.Tifrunner.gnm1.ann1.C8YFE9.1	araip.K30076.gnm1.ann1.Araip.11WF7.1	0.00952806	0.0542133	0.175752
arahy.Tifrunner.gnm1.ann1.SEU0EN.1	araip.K30076.gnm1.ann1.Araip.11WF7.1	0.0671475	0.24006	0.279711
arahy.Tifrunner.gnm1.ann1.A4H8M4.1	araip.K30076.gnm1.ann1.Araip.11WF7.1	0.0671425	0.23201	0.289394
arahy.Tifrunner.gnm1.ann1.QG8K35.1	araip.K30076.gnm1.ann1.Araip.11WF7.1	0.050551	0.171043	0.295546
arahy.Tifrunner.gnm1.ann1.WA1FX5.1	araip.K30076.gnm1.ann1.Araip.11WF7.1	0.0543103	0.173788	0.31251
arahy.Tifrunner.gnm1.ann1.RQ0VMS.1	araip.K30076.gnm1.ann1.Araip.13H0V.1	0.00920193	0.0405994	0.226652
arahy.Tifrunner.gnm1.ann1.IYR592.1	araip.K30076.gnm1.ann1.Araip.14ENN.1	0.0283464	0.122494	0.231411
arahy.Tifrunner.gnm1.ann1.237GY1.1	araip.K30076.gnm1.ann1.Araip.14ENN.1	0.0336742	0.133292	0.252636
arahy.Tifrunner.gnm1.ann1.EN8CHU.1	araip.K30076.gnm1.ann1.Araip.15MMG.1	0.128204	0.387603	0.330762
arahy.Tifrunner.gnm1.ann1.JC9XMV.1	araip.K30076.gnm1.ann1.Araip.15MMG.1	0.13574	0.402994	0.336829
arahy.Tifrunner.gnm1.ann1.Z5DDPN.1	araip.K30076.gnm1.ann1.Araip.15MMG.1	0.0270251	0.0721619	0.374506
arahy.Tifrunner.gnm1.ann1.2AN8JB.1	araip.K30076.gnm1.ann1.Araip.15MMG.1	0.130156	0.346968	0.375125
arahy.Tifrunner.gnm1.ann1.VEAV8C.1	araip.K30076.gnm1.ann1.Araip.15MMG.1	0.240809	0.538522	0.447166
arahy.Tifrunner.gnm1.ann1.5Y9TK9.1	araip.K30076.gnm1.ann1.Araip.15MMG.1	0.0557174	0.0754928	0.738049
arahy.Tifrunner.gnm1.ann1.JUC9E0.1	araip.K30076.gnm1.ann1.Araip.19H18.1	0.0254013	0.107356	0.236609
arahy.Tifrunner.gnm1.ann1.GW438E.1	araip.K30076.gnm1.ann1.Araip.19H18.1	0.0228565	0.0779525	0.293211
arahy.Tifrunner.gnm1.ann1.MC3KWT.1	araip.K30076.gnm1.ann1.Araip.19H18.1	0.0227274	0.0774391	0.293488
arahy.Tifrunner.gnm1.ann1.9TS7X7.1	araip.K30076.gnm1.ann1.Araip.19H18.1	0.10606	0.222199	0.47732
arahy.Tifrunner.gnm1.ann1.EN8CHU.1	araip.K30076.gnm1.ann1.Araip.1JZ0D.1	0.159742	0.44084	0.362359
arahy.Tifrunner.gnm1.ann1.JC9XMV.1	araip.K30076.gnm1.ann1.Araip.1JZ0D.1	0.183878	0.473014	0.388736
arahy.Tifrunner.gnm1.ann1.5Y9TK9.1	araip.K30076.gnm1.ann1.Araip.1JZ0D.1	0.239694	0.590622	0.405833
arahy.Tifrunner.gnm1.ann1.Z5DDPN.1	araip.K30076.gnm1.ann1.Araip.1JZ0D.1	0.184649	0.423203	0.436313
arahy.Tifrunner.gnm1.ann1.2AN8JB.1	araip.K30076.gnm1.ann1.Araip.1JZ0D.1	0.0540471	0.0913072	0.591926
arahy.Tifrunner.gnm1.ann1.VEAV8C.1	araip.K30076.gnm1.ann1.Araip.1JZ0D.1	0.0538401	0.0704556	0.764171
arahy.Tifrunner.gnm1.ann1.FMLD33.1	araip.K30076.gnm1.ann1.Araip.1Y1N6.1	0.00524669	0.080269	0.0653638
arahy.Tifrunner.gnm1.ann1.1R2DUV.1	araip.K30076.gnm1.ann1.Araip.219HB.1	0.0235119	0.0371537	0.632829
arahy.Tifrunner.gnm1.ann1.210MU5.1	araip.K30076.gnm1.ann1.Araip.219HB.1	0.0170126	0.0140945	1.20704
arahy.Tifrunner.gnm1.ann1.K8H9R8.1	araip.K30076.gnm1.ann1.Araip.21BTV.1	0.00758487	0.073211	0.103603
arahy.Tifrunner.gnm1.ann1.TI8LFW.1	araip.K30076.gnm1.ann1.Araip.25ZRQ.1	0.00379321	0.0363091	0.10447
arahy.Tifrunner.gnm1.ann1.ZW245F.1	araip.K30076.gnm1.ann1.Araip.25ZRQ.1	0.0382906	0.254429	0.150496
arahy.Tifrunner.gnm1.ann1.85G0UF.1	araip.K30076.gnm1.ann1.Araip.25ZRQ.1	0.043137	0.252999	0.170503
arahy.Tifrunner.gnm1.ann1.A0NDKG.1	araip.K30076.gnm1.ann1.Araip.2714I.1	0.0497903	0.145087	0.343177
arahy.Tifrunner.gnm1.ann1.8IZ54I.1	araip.K30076.gnm1.ann1.Araip.2714I.1	0.0502167	0.143712	0.349426
arahy.Tifrunner.gnm1.ann1.F2XVK1.1	araip.K30076.gnm1.ann1.Araip.2714I.1	0.126582	0.312899	0.404546
arahy.Tifrunner.gnm1.ann1.TL9E5R.1	araip.K30076.gnm1.ann1.Araip.2714I.1	0.134729	0.321621	0.418908
arahy.Tifrunner.gnm1.ann1.VPW2G6.1	araip.K30076.gnm1.ann1.Araip.2714I.1	0.13444	0.31896	0.421494
arahy.Tifrunner.gnm1.ann1.IKG909.1	araip.K30076.gnm1.ann1.Araip.2714I.1	0.113114	0.266085	0.425105
arahy.Tifrunner.gnm1.ann1.F6Z6ZJ.1	araip.K30076.gnm1.ann1.Araip.2714I.1	0.0202611	0.0294372	0.688282
arahy.Tifrunner.gnm1.ann1.JE5MND.1	araip.K30076.gnm1.ann1.Araip.2FB12.1	0.194388	0.470863	0.412832
arahy.Tifrunner.gnm1.ann1.VV0UJ5.1	araip.K30076.gnm1.ann1.Araip.2FB12.1	0.141674	0.291021	0.486816
arahy.Tifrunner.gnm1.ann1.7BG7FU.1	araip.K30076.gnm1.ann1.Araip.2FB12.1	0.102185	0.188714	0.541477
arahy.Tifrunner.gnm1.ann1.EFJ3XH.1	araip.K30076.gnm1.ann1.Araip.2FB12.1	0.107291	0.195864	0.547785
arahy.Tifrunner.gnm1.ann1.N6JQ04.1	araip.K30076.gnm1.ann1.Araip.2FB12.1	0.106377	0.187024	0.568788
arahy.Tifrunner.gnm1.ann1.KRAQ4G.1	araip.K30076.gnm1.ann1.Araip.2FB12.1	0.10995	0.184803	0.594955
arahy.Tifrunner.gnm1.ann1.GMU3XF.1	araip.K30076.gnm1.ann1.Araip.2FB12.1	0.0997061	0.161209	0.618489
arahy.Tifrunner.gnm1.ann1.EH049N.1	araip.K30076.gnm1.ann1.Araip.2FB12.1	0.122375	0.170792	0.716512
arahy.Tifrunner.gnm1.ann1.4N79E8.1	araip.K30076.gnm1.ann1.Araip.2FB12.1	0.0228669	0.0267132	0.856014
arahy.Tifrunner.gnm1.ann1.QB541W.1	araip.K30076.gnm1.ann1.Araip.34UWW.1	0.109037	0.352672	0.309173
arahy.Tifrunner.gnm1.ann1.07DPKN.1	araip.K30076.gnm1.ann1.Araip.34UWW.1	0.108939	0.335528	0.324681
arahy.Tifrunner.gnm1.ann1.E7TSIM.1	araip.K30076.gnm1.ann1.Araip.34UWW.1	0.0303445	0.0375705	0.80767
arahy.Tifrunner.gnm1.ann1.4MZP26.1	araip.K30076.gnm1.ann1.Araip.39H92.1	0.00746217	0.063601	0.117328
arahy.Tifrunner.gnm1.ann1.08MLA9.1	araip.K30076.gnm1.ann1.Araip.39H92.1	0.0135079	0.0570546	0.236754
arahy.Tifrunner.gnm1.ann1.P8VCWZ.1	araip.K30076.gnm1.ann1.Araip.3F7K7.1	0.00798942	0.0642897	0.124272
arahy.Tifrunner.gnm1.ann1.WGK629.1	araip.K30076.gnm1.ann1.Araip.3F7K7.1	0.00798942	0.0642897	0.124272
arahy.Tifrunner.gnm1.ann1.4GD1W8.1	araip.K30076.gnm1.ann1.Araip.3J4UV.1	0.0105775	0.0786903	0.13442
arahy.Tifrunner.gnm1.ann1.87R1SX.1	araip.K30076.gnm1.ann1.Araip.3J4UV.1	0.101326	0.43752	0.231591
arahy.Tifrunner.gnm1.ann1.90YAIT.1	araip.K30076.gnm1.ann1.Araip.3J4UV.1	0.0496496	0.21421	0.23178
arahy.Tifrunner.gnm1.ann1.V21PV4.1	araip.K30076.gnm1.ann1.Araip.3J4UV.1	0.0974454	0.418182	0.233022
arahy.Tifrunner.gnm1.ann1.05IA5I.1	araip.K30076.gnm1.ann1.Araip.3J4UV.1	0.101725	0.330826	0.307487
arahy.Tifrunner.gnm1.ann1.26YYGP.1	araip.K30076.gnm1.ann1.Araip.3S762.1	0.00668342	0.0435325	0.153527
arahy.Tifrunner.gnm1.ann1.MCM1YY.1	araip.K30076.gnm1.ann1.Araip.417FY.1	0.116392	0.458207	0.254017
arahy.Tifrunner.gnm1.ann1.D5PZ9F.1	araip.K30076.gnm1.ann1.Araip.417FY.1	0.0344072	0.0537468	0.640172
arahy.Tifrunner.gnm1.ann1.N16MIT.1	araip.K30076.gnm1.ann1.Araip.42E63.1	0.0100729	0.0365184	0.275831
arahy.Tifrunner.gnm1.ann1.XMK09V.1	araip.K30076.gnm1.ann1.Araip.42E63.1	0.00115119	0.00370371	0.310821
arahy.Tifrunner.gnm1.ann1.HA4R8H.1	araip.K30076.gnm1.ann1.Araip.42E63.1	0.0614174	0.187294	0.32792
arahy.Tifrunner.gnm1.ann1.E23E2T.1	araip.K30076.gnm1.ann1.Araip.42E63.1	0.0551763	0.145905	0.378167
arahy.Tifrunner.gnm1.ann1.C180KA.1	araip.K30076.gnm1.ann1.Araip.43PEK.1	0.0697243	0.258936	0.269272
arahy.Tifrunner.gnm1.ann1.GS6JIA.1	araip.K30076.gnm1.ann1.Araip.43PEK.1	0.0822908	0.211357	0.389346
arahy.Tifrunner.gnm1.ann1.QEX5C0.1	araip.K30076.gnm1.ann1.Araip.43PEK.1	0.0171422	0.0439652	0.389903
arahy.Tifrunner.gnm1.ann1.P3G561.1	araip.K30076.gnm1.ann1.Araip.447R4.1	0.0159883	0.116233	0.137553
arahy.Tifrunner.gnm1.ann1.XPY7J2.1	araip.K30076.gnm1.ann1.Araip.447R4.1	0.0159883	0.116233	0.137553
arahy.Tifrunner.gnm1.ann1.F136KG.1	araip.K30076.gnm1.ann1.Araip.447R4.1	0.00836945	0.0498474	0.167902
arahy.Tifrunner.gnm1.ann1.PG6D45.1	araip.K30076.gnm1.ann1.Araip.44Q3I.1	0.00949653	0.0682288	0.139186
arahy.Tifrunner.gnm1.ann1.Y8NW7M.1	araip.K30076.gnm1.ann1.Araip.44X2I.1	0.0142679	0.0668501	0.213431
arahy.Tifrunner.gnm1.ann1.7AD34F.3	araip.K30076.gnm1.ann1.Araip.46M4U.1	0.0201094	0.075743	0.265495
arahy.Tifrunner.gnm1.ann1.6I4HZI.1	araip.K30076.gnm1.ann1.Araip.49GZ0.1	0.00671467	0.0442054	0.151897
arahy.Tifrunner.gnm1.ann1.AM9K54.1	araip.K30076.gnm1.ann1.Araip.4EU14.1	0.0100043	0.0203009	0.492802
arahy.Tifrunner.gnm1.ann1.4EKW8A.1	araip.K30076.gnm1.ann1.Araip.4GL4W.1	0.023424	0.0341027	0.686867
arahy.Tifrunner.gnm1.ann1.KE4ULY.1	araip.K30076.gnm1.ann1.Araip.4L730.1	0.0101287	0.0319352	0.317165
arahy.Tifrunner.gnm1.ann1.TW15KP.1	araip.K30076.gnm1.ann1.Araip.4Y1GF.1	0.00915026	0.0543353	0.168403
arahy.Tifrunner.gnm1.ann1.AG2ZXZ.1	araip.K30076.gnm1.ann1.Araip.50B5X.1	0.0163879	0.0445636	0.367741
arahy.Tifrunner.gnm1.ann1.G7VI5W.1	araip.K30076.gnm1.ann1.Araip.51AE7.1	0.0121821	0.0763435	0.15957
arahy.Tifrunner.gnm1.ann1.Q94UE0.1	araip.K30076.gnm1.ann1.Araip.55EZJ.1	0.00375294	0.0600004	0.0625486
arahy.Tifrunner.gnm1.ann1.66GL51.1	araip.K30076.gnm1.ann1.Araip.55EZJ.1	0.00375294	0.0567199	0.0661662
arahy.Tifrunner.gnm1.ann1.BU3786.1	araip.K30076.gnm1.ann1.Araip.5EG7I.1	0.023787	0.0451022	0.527404
arahy.Tifrunner.gnm1.ann1.W1ASYG.1	araip.K30076.gnm1.ann1.Araip.5EG7I.1	0.0193403	0.0351035	0.550952
arahy.Tifrunner.gnm1.ann1.XPI7JM.1	araip.K30076.gnm1.ann1.Araip.5EG7I.1	0.0220086	0.0253993	0.866507
arahy.Tifrunner.gnm1.ann1.P3G561.1	araip.K30076.gnm1.ann1.Araip.5I87W.1	0.000833218	0.0113156	0.0736342
arahy.Tifrunner.gnm1.ann1.XPY7J2.1	araip.K30076.gnm1.ann1.Araip.5I87W.1	0.000833218	0.0113156	0.0736342
arahy.Tifrunner.gnm1.ann1.F136KG.1	araip.K30076.gnm1.ann1.Araip.5I87W.1	0.0151616	0.12219	0.124082
arahy.Tifrunner.gnm1.ann1.TMG43S.1	araip.K30076.gnm1.ann1.Araip.5I87W.1	0.016844	0.116114	0.145064
arahy.Tifrunner.gnm1.ann1.AU0S52.1	araip.K30076.gnm1.ann1.Araip.5QU0A.1	0.00723102	0.0103705	0.697266
arahy.Tifrunner.gnm1.ann1.4UMK2V.1	araip.K30076.gnm1.ann1.Araip.61VF1.1	0.00582204	0.0259392	0.22445
arahy.Tifrunner.gnm1.ann1.12WBQG.1	araip.K30076.gnm1.ann1.Araip.64059.1	0.000864927	0.0468674	0.0184548
arahy.Tifrunner.gnm1.ann1.GLV5L5.1	araip.K30076.gnm1.ann1.Araip.64059.1	0.000864927	0.0468674	0.0184548
arahy.Tifrunner.gnm1.ann1.J5GSJM.1	araip.K30076.gnm1.ann1.Araip.65ZKW.1	0.0842092	0.139222	0.604854
arahy.Tifrunner.gnm1.ann1.E9QM6P.1	araip.K30076.gnm1.ann1.Araip.67S5I.1	0.0361595	0.17714	0.20413
arahy.Tifrunner.gnm1.ann1.ZS0LC9.1	araip.K30076.gnm1.ann1.Araip.67S5I.1	0.0361595	0.17714	0.20413
arahy.Tifrunner.gnm1.ann1.E8J0ZS.1	araip.K30076.gnm1.ann1.Araip.67S5I.1	0.0188433	0.0620669	0.303597
arahy.Tifrunner.gnm1.ann1.8EC0VW.1	araip.K30076.gnm1.ann1.Araip.6EI7F.1	0.0129331	0.0547005	0.236435
arahy.Tifrunner.gnm1.ann1.YI1B95.1	araip.K30076.gnm1.ann1.Araip.6EI7F.1	0.0343348	0.131567	0.260967
arahy.Tifrunner.gnm1.ann1.2YDG1M.1	araip.K30076.gnm1.ann1.Araip.6EI7F.1	0.0351725	0.121848	0.288659
arahy.Tifrunner.gnm1.ann1.2U560T.1	araip.K30076.gnm1.ann1.Araip.6I3G7.1	0.163795	0.810527	0.202085
arahy.Tifrunner.gnm1.ann1.SUFM5S.1	araip.K30076.gnm1.ann1.Araip.6I3G7.1	0.168477	0.787236	0.21401
arahy.Tifrunner.gnm1.ann1.ZA2U1L.1	araip.K30076.gnm1.ann1.Araip.6I3G7.1	0.0248114	0.0588075	0.421909
arahy.Tifrunner.gnm1.ann1.QM5IC5.1	araip.K30076.gnm1.ann1.Araip.6I3G7.1	0.00710015	0.0102092	0.695466
arahy.Tifrunner.gnm1.ann1.J8Y94D.1	araip.K30076.gnm1.ann1.Araip.6PJ8B.1	0.00703084	0.0384782	0.182723
arahy.Tifrunner.gnm1.ann1.GW438E.1	araip.K30076.gnm1.ann1.Araip.6QX0L.1	0.0241319	0.092472	0.260964
arahy.Tifrunner.gnm1.ann1.JUC9E0.1	araip.K30076.gnm1.ann1.Araip.6QX0L.1	0.035584	0.121689	0.292416
arahy.Tifrunner.gnm1.ann1.IQV007.1	araip.K30076.gnm1.ann1.Araip.6V837.1	0.0161331	0.0655221	0.246224
arahy.Tifrunner.gnm1.ann1.E2W35F.1	araip.K30076.gnm1.ann1.Araip.6WP0C.1	0.0142771	0.0210294	0.67891
arahy.Tifrunner.gnm1.ann1.QM5IC5.1	araip.K30076.gnm1.ann1.Araip.7B1XA.1	0.154623	0.770086	0.200787
arahy.Tifrunner.gnm1.ann1.ZA2U1L.1	araip.K30076.gnm1.ann1.Araip.7B1XA.1	0.154471	0.667775	0.231322
arahy.Tifrunner.gnm1.ann1.2U560T.1	araip.K30076.gnm1.ann1.Araip.7B1XA.1	0.050707	0.0926118	0.547522
arahy.Tifrunner.gnm1.ann1.A4H8M4.1	araip.K30076.gnm1.ann1.Araip.7DT5A.1	0.0103413	0.0622926	0.166011
arahy.Tifrunner.gnm1.ann1.WA1FX5.1	araip.K30076.gnm1.ann1.Araip.7DT5A.1	0.0514995	0.206685	0.249169
arahy.Tifrunner.gnm1.ann1.QG8K35.1	araip.K30076.gnm1.ann1.Araip.7DT5A.1	0.0551114	0.207748	0.26528
arahy.Tifrunner.gnm1.ann1.3N5ITW.1	araip.K30076.gnm1.ann1.Araip.7DT5A.1	0.0671475	0.24006	0.279711
arahy.Tifrunner.gnm1.ann1.C8YFE9.1	araip.K30076.gnm1.ann1.Araip.7DT5A.1	0.0672383	0.218799	0.307305
arahy.Tifrunner.gnm1.ann1.DBN754.1	araip.K30076.gnm1.ann1.Araip.7FJ61.1	0.0180467	0.0403106	0.447691
arahy.Tifrunner.gnm1.ann1.5EDI0X.1	araip.K30076.gnm1.ann1.Araip.7G2AU.1	0.155974	0.747015	0.208796
arahy.Tifrunner.gnm1.ann1.D59GD5.1	araip.K30076.gnm1.ann1.Araip.7G2AU.1	0.117227	0.540721	0.216797
arahy.Tifrunner.gnm1.ann1.LVE3Y5.1	araip.K30076.gnm1.ann1.Araip.7G2AU.1	0.170117	0.734481	0.231615
arahy.Tifrunner.gnm1.ann1.W50GDI.1	araip.K30076.gnm1.ann1.Araip.7G2AU.1	0.12308	0.381576	0.322556
arahy.Tifrunner.gnm1.ann1.TKQ768.1	araip.K30076.gnm1.ann1.Araip.7G2AU.1	0.124406	0.369301	0.336869
arahy.Tifrunner.gnm1.ann1.1J832H.1	araip.K30076.gnm1.ann1.Araip.7G2AU.1	0.123397	0.34425	0.358452
arahy.Tifrunner.gnm1.ann1.4Q84I3.1	araip.K30076.gnm1.ann1.Araip.7G2AU.1	0.0250987	0.0412652	0.608228
arahy.Tifrunner.gnm1.ann1.XS7PLW.1	araip.K30076.gnm1.ann1.Araip.7I2JX.1	0.055596	0.232616	0.239003
arahy.Tifrunner.gnm1.ann1.LW6UI8.1	araip.K30076.gnm1.ann1.Araip.7I2JX.1	0.0615079	0.250633	0.24541
arahy.Tifrunner.gnm1.ann1.SFE8AG.1	araip.K30076.gnm1.ann1.Araip.7I2JX.1	0.00377004	0.00936537	0.402551
arahy.Tifrunner.gnm1.ann1.GCF5QH.1	araip.K30076.gnm1.ann1.Araip.7J81A.1	0.00657583	0.0573756	0.11461
arahy.Tifrunner.gnm1.ann1.GS6JIA.1	araip.K30076.gnm1.ann1.Araip.7K2DP.1	0.0148153	0.0582519	0.254331
arahy.Tifrunner.gnm1.ann1.DL8Y3K.1	araip.K30076.gnm1.ann1.Araip.7K2DP.1	0.0657611	0.257215	0.255665
arahy.Tifrunner.gnm1.ann1.QEX5C0.1	araip.K30076.gnm1.ann1.Araip.7K2DP.1	0.0600476	0.211363	0.284098
arahy.Tifrunner.gnm1.ann1.97WH9V.1	araip.K30076.gnm1.ann1.Araip.7YT59.1	0.113741	0.405619	0.280413
arahy.Tifrunner.gnm1.ann1.Z6EAYS.1	araip.K30076.gnm1.ann1.Araip.800CK.1	0.00997176	0.0322394	0.309303
arahy.Tifrunner.gnm1.ann1.8TF3WB.1	araip.K30076.gnm1.ann1.Araip.88UBN.1	0.00719107	0.0465523	0.154473
arahy.Tifrunner.gnm1.ann1.XFV150.1	araip.K30076.gnm1.ann1.Araip.91DWG.1	0.045147	0.61943	0.0728847
arahy.Tifrunner.gnm1.ann1.G3469Y.1	araip.K30076.gnm1.ann1.Araip.91DWG.1	0.0563999	0.602085	0.0936743
arahy.Tifrunner.gnm1.ann1.WK2RNV.1	araip.K30076.gnm1.ann1.Araip.91DWG.1	0.0102622	0.0663008	0.154782
arahy.Tifrunner.gnm1.ann1.J0SZIG.1	araip.K30076.gnm1.ann1.Araip.91DWG.1	0.0818995	0.514157	0.159289
arahy.Tifrunner.gnm1.ann1.CE3PYG.1	araip.K30076.gnm1.ann1.Araip.91DWG.1	0.145322	0.816837	0.177908
arahy.Tifrunner.gnm1.ann1.K55MVY.1	araip.K30076.gnm1.ann1.Araip.91DWG.1	0.145776	0.789305	0.184689
arahy.Tifrunner.gnm1.ann1.2YDG1M.1	araip.K30076.gnm1.ann1.Araip.9603U.1	0.00739529	0.0585663	0.126272
arahy.Tifrunner.gnm1.ann1.NWH0QG.1	araip.K30076.gnm1.ann1.Araip.9603U.1	0.0343348	0.131567	0.260967
arahy.Tifrunner.gnm1.ann1.8EC0VW.1	araip.K30076.gnm1.ann1.Araip.9603U.1	0.0376964	0.0995435	0.378693
arahy.Tifrunner.gnm1.ann1.D0DS2K.1	araip.K30076.gnm1.ann1.Araip.96IPE.1	0.011216	0.0479804	0.233762
arahy.Tifrunner.gnm1.ann1.84V7WL.1	araip.K30076.gnm1.ann1.Araip.96IPE.1	0.0208649	0.0760529	0.274347
arahy.Tifrunner.gnm1.ann1.JMZ603.1	araip.K30076.gnm1.ann1.Araip.96IPE.1	0.024403	0.0792212	0.308036
arahy.Tifrunner.gnm1.ann1.X9FN5M.1	araip.K30076.gnm1.ann1.Araip.96IPE.1	0.113312	0.269668	0.420191
arahy.Tifrunner.gnm1.ann1.Q2QWLN.1	araip.K30076.gnm1.ann1.Araip.97MNU.1	0.0251128	0.0842399	0.29811
arahy.Tifrunner.gnm1.ann1.Q2BYIT.1	araip.K30076.gnm1.ann1.Araip.97MNU.1	0.0180732	0.0198991	0.908239
arahy.Tifrunner.gnm1.ann1.82IR2S.1	araip.K30076.gnm1.ann1.Araip.97Q18.1	0.0191533	0.0728531	0.262903
arahy.Tifrunner.gnm1.ann1.77JTQB.1	araip.K30076.gnm1.ann1.Araip.97Q18.1	0.0685261	0.185667	0.36908
arahy.Tifrunner.gnm1.ann1.N1DX8X.1	araip.K30076.gnm1.ann1.Araip.97Q18.1	0.0253721	0.0548995	0.462156
arahy.Tifrunner.gnm1.ann1.5ZLV04.1	araip.K30076.gnm1.ann1.Araip.9D5ER.1	0.00261362	0.0358689	0.072866
arahy.Tifrunner.gnm1.ann1.4H0NN3.1	araip.K30076.gnm1.ann1.Araip.9J75V.1	0.038117	0.0816155	0.467031
arahy.Tifrunner.gnm1.ann1.L4EUBC.1	araip.K30076.gnm1.ann1.Araip.9J75V.1	0.60879	0.936993	0.649728
arahy.Tifrunner.gnm1.ann1.Z1GZMD.1	araip.K30076.gnm1.ann1.Araip.9J75V.1	0.061603	0.0726673	0.847741
arahy.Tifrunner.gnm1.ann1.ASTA9Q.1	araip.K30076.gnm1.ann1.Araip.9KU8R.1	0.0211647	0.053649	0.394502
arahy.Tifrunner.gnm1.ann1.D0Q46J.1	araip.K30076.gnm1.ann1.Araip.9KU8R.1	0.00384452	0.00444446	0.865014
arahy.Tifrunner.gnm1.ann1.IT7QFA.1	araip.K30076.gnm1.ann1.Araip.9P3Y0.1	0.00593811	0.038489	0.154281
arahy.Tifrunner.gnm1.ann1.D59GD5.1	araip.K30076.gnm1.ann1.Araip.9P41G.1	0.133583	0.588578	0.226959
arahy.Tifrunner.gnm1.ann1.5EDI0X.1	araip.K30076.gnm1.ann1.Araip.9P41G.1	0.18208	0.72639	0.250665
arahy.Tifrunner.gnm1.ann1.LVE3Y5.1	araip.K30076.gnm1.ann1.Araip.9P41G.1	0.173304	0.686683	0.252379
arahy.Tifrunner.gnm1.ann1.TKQ768.1	araip.K30076.gnm1.ann1.Araip.9P41G.1	0.132694	0.408867	0.324541
arahy.Tifrunner.gnm1.ann1.W50GDI.1	araip.K30076.gnm1.ann1.Araip.9P41G.1	0.134198	0.398068	0.337124
arahy.Tifrunner.gnm1.ann1.1J832H.1	araip.K30076.gnm1.ann1.Araip.9P41G.1	0.13197	0.387927	0.340194
arahy.Tifrunner.gnm1.ann1.XL06X6.1	araip.K30076.gnm1.ann1.Araip.9P41G.1	0.023021	0.039405	0.584215
arahy.Tifrunner.gnm1.ann1.9T9VBG.1	araip.K30076.gnm1.ann1.Araip.9P41G.1	0.0529613	0.0720358	0.735208
arahy.Tifrunner.gnm1.ann1.0Y92P4.1	araip.K30076.gnm1.ann1.Araip.9ZC59.1	0.0916021	0.861297	0.106354
arahy.Tifrunner.gnm1.ann1.YRF88J.1	araip.K30076.gnm1.ann1.Araip.9ZC59.1	0.0916021	0.861297	0.106354
arahy.Tifrunner.gnm1.ann1.98SW16.1	araip.K30076.gnm1.ann1.Araip.A4X5Z.1	0.0129115	0.0359546	0.359105
arahy.Tifrunner.gnm1.ann1.TI8LFW.1	araip.K30076.gnm1.ann1.Araip.A9FKU.1	0.0418182	0.262796	0.159128
arahy.Tifrunner.gnm1.ann1.DBZ9PS.1	araip.K30076.gnm1.ann1.Araip.A9FKU.1	0.043137	0.252999	0.170503
arahy.Tifrunner.gnm1.ann1.ZW245F.1	araip.K30076.gnm1.ann1.Araip.A9FKU.1	0.0118063	0.0264086	0.447062
arahy.Tifrunner.gnm1.ann1.N3C08T.1	araip.K30076.gnm1.ann1.Araip.AI4WW.1	0.0398136	0.0554419	0.718114
arahy.Tifrunner.gnm1.ann1.C57HZG.1	araip.K30076.gnm1.ann1.Araip.AX6E9.1	0.237603	0.431652	0.55045
arahy.Tifrunner.gnm1.ann1.E8J0ZS.1	araip.K30076.gnm1.ann1.Araip.B0BC2.1	0.0435378	0.180922	0.240644
arahy.Tifrunner.gnm1.ann1.33A95W.1	araip.K30076.gnm1.ann1.Araip.B0BC2.1	0.0162947	0.0628906	0.259096
arahy.Tifrunner.gnm1.ann1.CTE8UD.1	araip.K30076.gnm1.ann1.Araip.B0BC2.1	0.0162947	0.0628906	0.259096
arahy.Tifrunner.gnm1.ann1.E9QM6P.1	araip.K30076.gnm1.ann1.Araip.B0BC2.1	0.0204925	0.0552591	0.370844
arahy.Tifrunner.gnm1.ann1.ZS0LC9.1	araip.K30076.gnm1.ann1.Araip.B0BC2.1	0.0204925	0.0552591	0.370844
arahy.Tifrunner.gnm1.ann1.XDA15Z.1	araip.K30076.gnm1.ann1.Araip.B1BRC.1	0.0072733	0.0284182	0.255939
arahy.Tifrunner.gnm1.ann1.MPKI4V.1	araip.K30076.gnm1.ann1.Araip.B5SML.1	0.00339511	0.0208657	0.162712
arahy.Tifrunner.gnm1.ann1.IFA20P.1	araip.K30076.gnm1.ann1.Araip.BH5Q5.1	0.00804237	0.0209438	0.383998
arahy.Tifrunner.gnm1.ann1.1L1IBW.1	araip.K30076.gnm1.ann1.Araip.BJ1LC.1	0.0219927	0.114914	0.191384
arahy.Tifrunner.gnm1.ann1.S646GX.1	araip.K30076.gnm1.ann1.Araip.BJ1LC.1	0.0451096	0.136098	0.33145
arahy.Tifrunner.gnm1.ann1.B8WD65.1	araip.K30076.gnm1.ann1.Araip.BJ1LC.1	0.0854029	0.161309	0.529438
arahy.Tifrunner.gnm1.ann1.2EZS4K.1	araip.K30076.gnm1.ann1.Araip.BL4R3.1	0.00524554	0.0569594	0.0920927
arahy.Tifrunner.gnm1.ann1.84B366.1	araip.K30076.gnm1.ann1.Araip.BS4D0.1	0.144063	0.395583	0.36418
arahy.Tifrunner.gnm1.ann1.24HCRC.1	araip.K30076.gnm1.ann1.Araip.BS4D0.1	0.166582	0.410677	0.405628
arahy.Tifrunner.gnm1.ann1.F2JX6Z.1	araip.K30076.gnm1.ann1.Araip.BS4D0.1	0.0102247	0.0146807	0.696474
arahy.Tifrunner.gnm1.ann1.Y93W5A.1	araip.K30076.gnm1.ann1.Araip.BYM6A.1	0.00299103	0.035935	0.0832344
arahy.Tifrunner.gnm1.ann1.1WJI3I.1	araip.K30076.gnm1.ann1.Araip.CC4A1.1	0.0127715	0.0211716	0.603236
arahy.Tifrunner.gnm1.ann1.J0SPDG.1	araip.K30076.gnm1.ann1.Araip.CLW9Z.1	0.00954751	0.0205658	0.464242
arahy.Tifrunner.gnm1.ann1.N6JQ04.1	araip.K30076.gnm1.ann1.Araip.CV94V.1	0.0609441	0.172538	0.35322
arahy.Tifrunner.gnm1.ann1.7BG7FU.1	araip.K30076.gnm1.ann1.Araip.CV94V.1	0.0487977	0.130166	0.374887
arahy.Tifrunner.gnm1.ann1.JE5MND.1	araip.K30076.gnm1.ann1.Araip.CV94V.1	0.172643	0.459933	0.375365
arahy.Tifrunner.gnm1.ann1.KRAQ4G.1	araip.K30076.gnm1.ann1.Araip.CV94V.1	0.091091	0.213764	0.42613
arahy.Tifrunner.gnm1.ann1.VV0UJ5.1	araip.K30076.gnm1.ann1.Araip.CV94V.1	0.0981494	0.21971	0.446721
arahy.Tifrunner.gnm1.ann1.4N79E8.1	araip.K30076.gnm1.ann1.Araip.CV94V.1	0.0885711	0.185886	0.476481
arahy.Tifrunner.gnm1.ann1.GMU3XF.1	araip.K30076.gnm1.ann1.Araip.CV94V.1	0.0723397	0.147102	0.491765
arahy.Tifrunner.gnm1.ann1.TL9E5R.1	araip.K30076.gnm1.ann1.Araip.D77W5.1	0.0464365	0.167818	0.276707
arahy.Tifrunner.gnm1.ann1.VPW2G6.1	araip.K30076.gnm1.ann1.Araip.D77W5.1	0.0528695	0.187062	0.282631
arahy.Tifrunner.gnm1.ann1.F2XVK1.1	araip.K30076.gnm1.ann1.Araip.D77W5.1	0.0173383	0.0613358	0.282678
arahy.Tifrunner.gnm1.ann1.8IZ54I.1	araip.K30076.gnm1.ann1.Araip.D77W5.1	0.105793	0.305487	0.34631
arahy.Tifrunner.gnm1.ann1.A0NDKG.1	araip.K30076.gnm1.ann1.Araip.D77W5.1	0.109401	0.293569	0.372657
arahy.Tifrunner.gnm1.ann1.AF3YLM.1	araip.K30076.gnm1.ann1.Araip.D77W5.1	0.111332	0.280552	0.396834
arahy.Tifrunner.gnm1.ann1.F6Z6ZJ.1	araip.K30076.gnm1.ann1.Araip.D77W5.1	0.117347	0.284796	0.412039
arahy.Tifrunner.gnm1.ann1.IKG909.1	araip.K30076.gnm1.ann1.Araip.D77W5.1	0.00739565	0.00741113	0.997912
arahy.Tifrunner.gnm1.ann1.FC34FK.1	araip.K30076.gnm1.ann1.Araip.D9KLN.1	0.0208649	0.0760529	0.274347
arahy.Tifrunner.gnm1.ann1.D0DS2K.1	araip.K30076.gnm1.ann1.Araip.D9KLN.1	0.0243906	0.063434	0.384504
arahy.Tifrunner.gnm1.ann1.JMZ603.1	araip.K30076.gnm1.ann1.Araip.D9KLN.1	0.0156052	0.0324375	0.481087
arahy.Tifrunner.gnm1.ann1.X9FN5M.1	araip.K30076.gnm1.ann1.Araip.D9KLN.1	0.0989393	0.192921	0.51285
arahy.Tifrunner.gnm1.ann1.VNK22G.1	araip.K30076.gnm1.ann1.Araip.DB8NC.1	0.190018	1.51786	0.125188
arahy.Tifrunner.gnm1.ann1.VG2XB0.1	araip.K30076.gnm1.ann1.Araip.DB8NC.1	0.0128373	0.0253903	0.505598
arahy.Tifrunner.gnm1.ann1.S3X3J8.1	araip.K30076.gnm1.ann1.Araip.DB8NC.1	0.232163	0.321984	0.721039
arahy.Tifrunner.gnm1.ann1.1D9GK9.1	araip.K30076.gnm1.ann1.Araip.DP9QI.1	0.111578	0.110727	1.00768
arahy.Tifrunner.gnm1.ann1.Y8NW7M.1	araip.K30076.gnm1.ann1.Araip.DP9QI.1	0.0965016	0.0773882	1.24698
arahy.Tifrunner.gnm1.ann1.9T9VBG.1	araip.K30076.gnm1.ann1.Araip.E07MK.1	0.175404	0.747735	0.23458
arahy.Tifrunner.gnm1.ann1.W50GDI.1	araip.K30076.gnm1.ann1.Araip.E07MK.1	0.174157	0.707428	0.246183
arahy.Tifrunner.gnm1.ann1.TKQ768.1	araip.K30076.gnm1.ann1.Araip.E07MK.1	0.171686	0.687606	0.249687
arahy.Tifrunner.gnm1.ann1.D59GD5.1	araip.K30076.gnm1.ann1.Araip.E07MK.1	0.153481	0.597879	0.256709
arahy.Tifrunner.gnm1.ann1.4Q84I3.1	araip.K30076.gnm1.ann1.Araip.E07MK.1	0.176452	0.674503	0.261602
arahy.Tifrunner.gnm1.ann1.XL06X6.1	araip.K30076.gnm1.ann1.Araip.E07MK.1	0.182974	0.688008	0.265947
arahy.Tifrunner.gnm1.ann1.1J832H.1	araip.K30076.gnm1.ann1.Araip.E07MK.1	0.175021	0.655923	0.266832
arahy.Tifrunner.gnm1.ann1.JHZU79.1	araip.K30076.gnm1.ann1.Araip.E07MK.1	0.0815816	0.274095	0.29764
arahy.Tifrunner.gnm1.ann1.Y1EIY6.1	araip.K30076.gnm1.ann1.Araip.E07MK.1	0.0675345	0.213422	0.316436
arahy.Tifrunner.gnm1.ann1.LKT3FQ.1	araip.K30076.gnm1.ann1.Araip.E07MK.1	0.0850434	0.267233	0.318237
arahy.Tifrunner.gnm1.ann1.LVE3Y5.1	araip.K30076.gnm1.ann1.Araip.E07MK.1	0.101785	0.312922	0.325272
arahy.Tifrunner.gnm1.ann1.DN3C7B.1	araip.K30076.gnm1.ann1.Araip.E07MK.1	0.0710479	0.201068	0.353354
arahy.Tifrunner.gnm1.ann1.5EDI0X.1	araip.K30076.gnm1.ann1.Araip.E07MK.1	0.0238589	0.0497518	0.479558
arahy.Tifrunner.gnm1.ann1.B9A644.1	araip.K30076.gnm1.ann1.Araip.E0IYQ.1	0.0099216	0.103855	0.0955327
arahy.Tifrunner.gnm1.ann1.I2ECPT.1	araip.K30076.gnm1.ann1.Araip.E0IYQ.1	0.0099216	0.103855	0.0955327
arahy.Tifrunner.gnm1.ann1.H3NIE5.1	araip.K30076.gnm1.ann1.Araip.EI53N.1	0.0185474	0.0716155	0.258986
arahy.Tifrunner.gnm1.ann1.7J3SUQ.1	araip.K30076.gnm1.ann1.Araip.EI53N.1	0.114658	0.375677	0.305204
arahy.Tifrunner.gnm1.ann1.N5YDJK.1	araip.K30076.gnm1.ann1.Araip.EI53N.1	0.134467	0.375595	0.358011
arahy.Tifrunner.gnm1.ann1.DR7X1V.1	araip.K30076.gnm1.ann1.Araip.EI53N.1	0.0511797	0.116885	0.437863
arahy.Tifrunner.gnm1.ann1.A5BJE4.1	araip.K30076.gnm1.ann1.Araip.EI53N.1	0.050066	0.0723452	0.692043
arahy.Tifrunner.gnm1.ann1.SFE8AG.1	araip.K30076.gnm1.ann1.Araip.EMI9Y.1	0.0588996	0.257027	0.229158
arahy.Tifrunner.gnm1.ann1.LW6UI8.1	araip.K30076.gnm1.ann1.Araip.EMI9Y.1	0.00985236	0.0223897	0.440039
arahy.Tifrunner.gnm1.ann1.X8HWK3.1	araip.K30076.gnm1.ann1.Araip.EPG9T.1	0.0209246	0.0678428	0.308428
arahy.Tifrunner.gnm1.ann1.1G2EUX.1	araip.K30076.gnm1.ann1.Araip.EPG9T.1	0.0153737	0.0181079	0.849007
arahy.Tifrunner.gnm1.ann1.E11MFK.1	araip.K30076.gnm1.ann1.Araip.ES9ZE.1	0.00582009	0.0213474	0.272637
arahy.Tifrunner.gnm1.ann1.2TV28S.1	araip.K30076.gnm1.ann1.Araip.ET7IL.1	0.00916233	0.0355008	0.258088
arahy.Tifrunner.gnm1.ann1.QQ1SRH.1	araip.K30076.gnm1.ann1.Araip.EZ4HJ.1	0.00909309	0.0392938	0.231413
arahy.Tifrunner.gnm1.ann1.H8DQQQ.1	araip.K30076.gnm1.ann1.Araip.EZ4HJ.1	0.0116079	0.0147368	0.787685
arahy.Tifrunner.gnm1.ann1.U8Q65R.1	araip.K30076.gnm1.ann1.Araip.F6KVE.1	0.0109391	0.0425143	0.257304
arahy.Tifrunner.gnm1.ann1.JEM7HP.1	araip.K30076.gnm1.ann1.Araip.FIG1J.1	0.00689066	0.0443042	0.155531
arahy.Tifrunner.gnm1.ann1.2Z80QE.1	araip.K30076.gnm1.ann1.Araip.FMC77.1	0.00723006	0.0427045	0.169305
arahy.Tifrunner.gnm1.ann1.38X92K.1	araip.K30076.gnm1.ann1.Araip.FMC77.1	0.00723006	0.0427045	0.169305
arahy.Tifrunner.gnm1.ann1.ZCE36N.1	araip.K30076.gnm1.ann1.Araip.G0H3V.1	0.026978	0.057196	0.471675
arahy.Tifrunner.gnm1.ann1.UD2091.1	araip.K30076.gnm1.ann1.Araip.G0H3V.1	0.0171076	0.0199156	0.859004
arahy.Tifrunner.gnm1.ann1.E8J0ZS.1	araip.K30076.gnm1.ann1.Araip.GEY51.1	0.0426542	0.173189	0.246287
arahy.Tifrunner.gnm1.ann1.33A95W.1	araip.K30076.gnm1.ann1.Araip.GEY51.1	0.0250111	0.0623301	0.401269
arahy.Tifrunner.gnm1.ann1.CTE8UD.1	araip.K30076.gnm1.ann1.Araip.GEY51.1	0.0250111	0.0623301	0.401269
arahy.Tifrunner.gnm1.ann1.XYZ5G8.1	araip.K30076.gnm1.ann1.Araip.H08KB.1	0.0152272	0.0288151	0.528445
arahy.Tifrunner.gnm1.ann1.0RH2A3.1	araip.K30076.gnm1.ann1.Araip.H08KB.1	0.0370407	0.0547489	0.676556
arahy.Tifrunner.gnm1.ann1.DI7WTY.1	araip.K30076.gnm1.ann1.Araip.H2RKS.1	0.0389519	0.0831359	0.468534
arahy.Tifrunner.gnm1.ann1.132YE3.1	araip.K30076.gnm1.ann1.Araip.H2RKS.1	0.0549649	0.115644	0.475293
arahy.Tifrunner.gnm1.ann1.Q6MIXV.1	araip.K30076.gnm1.ann1.Araip.H2RKS.1	0.0321865	0.0410301	0.784461
arahy.Tifrunner.gnm1.ann1.LAC4GL.1	araip.K30076.gnm1.ann1.Araip.H625D.1	0.00913452	0.00445767	2.04917
arahy.Tifrunner.gnm1.ann1.8L02XW.1	araip.K30076.gnm1.ann1.Araip.HD4P6.1	0.0137786	0.0208709	0.660184
arahy.Tifrunner.gnm1.ann1.QW591P.1	araip.K30076.gnm1.ann1.Araip.HF56B.1	0.0100043	0.0262035	0.381793
arahy.Tifrunner.gnm1.ann1.032U0L.1	araip.K30076.gnm1.ann1.Araip.HFE2S.1	0.00827785	0.0233287	0.354835
arahy.Tifrunner.gnm1.ann1.XKLY96.1	araip.K30076.gnm1.ann1.Araip.HWV62.1	0.00646948	0.0495935	0.13045
arahy.Tifrunner.gnm1.ann1.D59GD5.1	araip.K30076.gnm1.ann1.Araip.I0N34.1	0.0027082	0.0491548	0.0550953
arahy.Tifrunner.gnm1.ann1.4Q84I3.1	araip.K30076.gnm1.ann1.Araip.I0N34.1	0.130138	0.594397	0.218942
arahy.Tifrunner.gnm1.ann1.LVE3Y5.1	araip.K30076.gnm1.ann1.Araip.I0N34.1	0.154884	0.652323	0.237434
arahy.Tifrunner.gnm1.ann1.5EDI0X.1	araip.K30076.gnm1.ann1.Araip.I0N34.1	0.152908	0.632607	0.241712
arahy.Tifrunner.gnm1.ann1.TKQ768.1	araip.K30076.gnm1.ann1.Araip.I0N34.1	0.136504	0.560332	0.243613
arahy.Tifrunner.gnm1.ann1.XL06X6.1	araip.K30076.gnm1.ann1.Araip.I0N34.1	0.134141	0.528511	0.253809
arahy.Tifrunner.gnm1.ann1.W50GDI.1	araip.K30076.gnm1.ann1.Araip.I0N34.1	0.139579	0.541148	0.257932
arahy.Tifrunner.gnm1.ann1.9T9VBG.1	araip.K30076.gnm1.ann1.Araip.I0N34.1	0.147808	0.55677	0.265475
arahy.Tifrunner.gnm1.ann1.1J832H.1	araip.K30076.gnm1.ann1.Araip.I0N34.1	0.142967	0.533392	0.268034
arahy.Tifrunner.gnm1.ann1.XD4R0P.1	araip.K30076.gnm1.ann1.Araip.IBV0X.1	0.0414648	0.0803847	0.515829
arahy.Tifrunner.gnm1.ann1.PQR1QR.1	araip.K30076.gnm1.ann1.Araip.IBV0X.1	0.0401273	0.0643057	0.624009
arahy.Tifrunner.gnm1.ann1.69UQAR.1	araip.K30076.gnm1.ann1.Araip.IG21E.1	0.038651	0.0667279	0.579233
arahy.Tifrunner.gnm1.ann1.Q9F5SX.1	araip.K30076.gnm1.ann1.Araip.IVJ7V.1	0.00906169	0.0344146	0.263309
arahy.Tifrunner.gnm1.ann1.4GD1W8.1	araip.K30076.gnm1.ann1.Araip.J71RM.1	0.0788608	0.339936	0.231987
arahy.Tifrunner.gnm1.ann1.V21PV4.1	araip.K30076.gnm1.ann1.Araip.J71RM.1	0.0244029	0.0974164	0.250501
arahy.Tifrunner.gnm1.ann1.73P2JF.1	araip.K30076.gnm1.ann1.Araip.J71RM.1	0.0750381	0.282307	0.265804
arahy.Tifrunner.gnm1.ann1.90YAIT.1	araip.K30076.gnm1.ann1.Araip.J71RM.1	0.0409261	0.143118	0.285961
arahy.Tifrunner.gnm1.ann1.87R1SX.1	araip.K30076.gnm1.ann1.Araip.J71RM.1	0.0160743	0.0312806	0.513876
arahy.Tifrunner.gnm1.ann1.U2CXJI.1	araip.K30076.gnm1.ann1.Araip.JB3H0.1	0.00246104	0.0219997	0.111867
arahy.Tifrunner.gnm1.ann1.E3TQWL.1	araip.K30076.gnm1.ann1.Araip.JHR3Y.1	0.0212733	0.0183075	1.162
arahy.Tifrunner.gnm1.ann1.DX4QZ2.1	araip.K30076.gnm1.ann1.Araip.JHR3Y.1	0.0427618	0.0135597	3.1536
arahy.Tifrunner.gnm1.ann1.4MZP26.1	araip.K30076.gnm1.ann1.Araip.JRA2H.1	0.00362128	0.0321506	0.112635
arahy.Tifrunner.gnm1.ann1.08MLA9.1	araip.K30076.gnm1.ann1.Araip.JRA2H.1	0.0071272	0.00450317	1.58271
arahy.Tifrunner.gnm1.ann1.8C82I7.1	araip.K30076.gnm1.ann1.Araip.JSV6Q.1	0.0166431	0.0235602	0.706406
arahy.Tifrunner.gnm1.ann1.K1LFJJ.1	araip.K30076.gnm1.ann1.Araip.JY2CI.1	0.0025696	0.0697119	0.0368602
arahy.Tifrunner.gnm1.ann1.SGZ2CH.1	araip.K30076.gnm1.ann1.Araip.JY2CI.1	0.0687857	1.27354	0.0540116
arahy.Tifrunner.gnm1.ann1.XD4R0P.1	araip.K30076.gnm1.ann1.Araip.K0ECG.1	0.00287105	0.0271446	0.105769
arahy.Tifrunner.gnm1.ann1.AA2SHR.1	araip.K30076.gnm1.ann1.Araip.K0ECG.1	0.0395312	0.0650499	0.607705
arahy.Tifrunner.gnm1.ann1.D47ALZ.1	araip.K30076.gnm1.ann1.Araip.K6VWA.1	0.0138981	0.0496049	0.280175
arahy.Tifrunner.gnm1.ann1.ZZ7V32.2	araip.K30076.gnm1.ann1.Araip.KLT45.1	0.0594063	0.182768	0.325036
arahy.Tifrunner.gnm1.ann1.RPLV4X.1	araip.K30076.gnm1.ann1.Araip.KLT45.1	0.0193171	0.0513953	0.375854
arahy.Tifrunner.gnm1.ann1.PK3IA3.1	araip.K30076.gnm1.ann1.Araip.KXX24.1	0.00665793	0.0236182	0.281898
arahy.Tifrunner.gnm1.ann1.056HEM.1	araip.K30076.gnm1.ann1.Araip.KZ32L.1	0.0153665	0.0489526	0.313906
arahy.Tifrunner.gnm1.ann1.AK4T3E.1	araip.K30076.gnm1.ann1.Araip.KZ32L.1	0.0113278	0.0216573	0.52305
arahy.Tifrunner.gnm1.ann1.GMU3XF.1	araip.K30076.gnm1.ann1.Araip.KZF9I.1	0.181268	0.475689	0.381063
arahy.Tifrunner.gnm1.ann1.N6JQ04.1	araip.K30076.gnm1.ann1.Araip.KZF9I.1	0.181223	0.474898	0.381605
arahy.Tifrunner.gnm1.ann1.7BG7FU.1	araip.K30076.gnm1.ann1.Araip.KZF9I.1	0.169032	0.438763	0.385246
arahy.Tifrunner.gnm1.ann1.4N79E8.1	araip.K30076.gnm1.ann1.Araip.KZF9I.1	0.173551	0.442182	0.392487
arahy.Tifrunner.gnm1.ann1.EFJ3XH.1	araip.K30076.gnm1.ann1.Araip.KZF9I.1	0.188917	0.453065	0.416975
arahy.Tifrunner.gnm1.ann1.KRAQ4G.1	araip.K30076.gnm1.ann1.Araip.KZF9I.1	0.147193	0.346732	0.424515
arahy.Tifrunner.gnm1.ann1.96EPTX.1	araip.K30076.gnm1.ann1.Araip.L1D01.1	0.0184451	0.0532818	0.346181
arahy.Tifrunner.gnm1.ann1.07DPKN.1	araip.K30076.gnm1.ann1.Araip.L96AH.1	0.0049628	0.0263957	0.188015
arahy.Tifrunner.gnm1.ann1.UT015H.1	araip.K30076.gnm1.ann1.Araip.L96AH.1	0.109281	0.335207	0.32601
arahy.Tifrunner.gnm1.ann1.E7TSIM.1	araip.K30076.gnm1.ann1.Araip.L96AH.1	0.177502	0.481128	0.368928
arahy.Tifrunner.gnm1.ann1.MR6WYG.1	araip.K30076.gnm1.ann1.Araip.LP1HW.1	0.163657	0.671033	0.243888
arahy.Tifrunner.gnm1.ann1.JCXG2J.3	araip.K30076.gnm1.ann1.Araip.LP1HW.1	0.171381	0.666809	0.257016
arahy.Tifrunner.gnm1.ann1.RHR23G.1	araip.K30076.gnm1.ann1.Araip.LP1HW.1	0.0107682	0.038033	0.283127
arahy.Tifrunner.gnm1.ann1.9T9VBG.1	araip.K30076.gnm1.ann1.Araip.M1HAB.1	0.161475	0.744939	0.216763
arahy.Tifrunner.gnm1.ann1.D59GD5.1	araip.K30076.gnm1.ann1.Araip.M1HAB.1	0.134655	0.604451	0.222772
arahy.Tifrunner.gnm1.ann1.4Q84I3.1	araip.K30076.gnm1.ann1.Araip.M1HAB.1	0.154766	0.662626	0.233565
arahy.Tifrunner.gnm1.ann1.XL06X6.1	araip.K30076.gnm1.ann1.Araip.M1HAB.1	0.158627	0.637313	0.248899
arahy.Tifrunner.gnm1.ann1.LKT3FQ.1	araip.K30076.gnm1.ann1.Araip.M1HAB.1	0.0651269	0.260478	0.250028
arahy.Tifrunner.gnm1.ann1.JHZU79.1	araip.K30076.gnm1.ann1.Araip.M1HAB.1	0.0627252	0.247989	0.252935
arahy.Tifrunner.gnm1.ann1.DN3C7B.1	araip.K30076.gnm1.ann1.Araip.M1HAB.1	0.0112068	0.0440397	0.25447
arahy.Tifrunner.gnm1.ann1.TKQ768.1	araip.K30076.gnm1.ann1.Araip.M1HAB.1	0.161477	0.60585	0.266531
arahy.Tifrunner.gnm1.ann1.W50GDI.1	araip.K30076.gnm1.ann1.Araip.M1HAB.1	0.164608	0.579063	0.284267
arahy.Tifrunner.gnm1.ann1.1J832H.1	araip.K30076.gnm1.ann1.Araip.M1HAB.1	0.165884	0.577008	0.28749
arahy.Tifrunner.gnm1.ann1.5EDI0X.1	araip.K30076.gnm1.ann1.Araip.M1HAB.1	0.0742982	0.236648	0.313961
arahy.Tifrunner.gnm1.ann1.LVE3Y5.1	araip.K30076.gnm1.ann1.Araip.M1HAB.1	0.0937407	0.287672	0.32586
arahy.Tifrunner.gnm1.ann1.K1LFJJ.1	araip.K30076.gnm1.ann1.Araip.M5K02.1	0.0683896	1.28532	0.0532081
arahy.Tifrunner.gnm1.ann1.PBH5UM.1	araip.K30076.gnm1.ann1.Araip.M724S.1	0.0373422	0.092873	0.402078
arahy.Tifrunner.gnm1.ann1.G3X0L7.1	araip.K30076.gnm1.ann1.Araip.MI1DI.1	0.0161489	0.0941885	0.171453
arahy.Tifrunner.gnm1.ann1.GI67CA.1	araip.K30076.gnm1.ann1.Araip.N5X74.1	0.00452285	0.0120666	0.374823
arahy.Tifrunner.gnm1.ann1.TY87ZU.1	araip.K30076.gnm1.ann1.Araip.N5X74.1	0.00984795	0.0180369	0.545988
arahy.Tifrunner.gnm1.ann1.8IZ54I.1	araip.K30076.gnm1.ann1.Araip.N872L.1	0.0139966	0.0481368	0.290767
arahy.Tifrunner.gnm1.ann1.AF3YLM.1	araip.K30076.gnm1.ann1.Araip.N872L.1	0.0493193	0.143406	0.343914
arahy.Tifrunner.gnm1.ann1.VPW2G6.1	araip.K30076.gnm1.ann1.Araip.N872L.1	0.12853	0.364861	0.35227
arahy.Tifrunner.gnm1.ann1.F6Z6ZJ.1	araip.K30076.gnm1.ann1.Araip.N872L.1	0.0586854	0.157206	0.373302
arahy.Tifrunner.gnm1.ann1.TL9E5R.1	araip.K30076.gnm1.ann1.Araip.N872L.1	0.122963	0.328719	0.374066
arahy.Tifrunner.gnm1.ann1.IKG909.1	araip.K30076.gnm1.ann1.Araip.N872L.1	0.109168	0.278858	0.391481
arahy.Tifrunner.gnm1.ann1.F2XVK1.1	araip.K30076.gnm1.ann1.Araip.N872L.1	0.124916	0.29206	0.427707
arahy.Tifrunner.gnm1.ann1.0Y92P4.1	araip.K30076.gnm1.ann1.Araip.NF709.1	0.001849	0.0194816	0.09491
arahy.Tifrunner.gnm1.ann1.YRF88J.1	araip.K30076.gnm1.ann1.Araip.NF709.1	0.001849	0.0194816	0.09491
arahy.Tifrunner.gnm1.ann1.M36XJL.1	araip.K30076.gnm1.ann1.Araip.NGS4U.1	0.00602283	0.0282978	0.212837
arahy.Tifrunner.gnm1.ann1.P3CRQW.1	araip.K30076.gnm1.ann1.Araip.NPU4T.1	0.0124579	0.0635759	0.195953
arahy.Tifrunner.gnm1.ann1.TNFT39.1	araip.K30076.gnm1.ann1.Araip.NR8NL.1	0.0654946	0.283756	0.230813
arahy.Tifrunner.gnm1.ann1.370AXC.1	araip.K30076.gnm1.ann1.Araip.NR8NL.1	0.0653604	0.268492	0.243435
arahy.Tifrunner.gnm1.ann1.4A049R.1	araip.K30076.gnm1.ann1.Araip.NR8NL.1	0.0148062	0.0276593	0.535305
arahy.Tifrunner.gnm1.ann1.3M216F.1	araip.K30076.gnm1.ann1.Araip.NY5B8.1	0.0139587	0.0363115	0.384415
arahy.Tifrunner.gnm1.ann1.B5QQYI.1	araip.K30076.gnm1.ann1.Araip.P3UEF.1	0.00716851	0.022729	0.31539
arahy.Tifrunner.gnm1.ann1.C991XI.1	araip.K30076.gnm1.ann1.Araip.PE948.1	0.0124632	0.0512247	0.243304
arahy.Tifrunner.gnm1.ann1.DR7X1V.1	araip.K30076.gnm1.ann1.Araip.PEG4V.1	0.126076	0.504431	0.249936
arahy.Tifrunner.gnm1.ann1.H3NIE5.1	araip.K30076.gnm1.ann1.Araip.PEG4V.1	0.105778	0.369097	0.286587
arahy.Tifrunner.gnm1.ann1.A5BJE4.1	araip.K30076.gnm1.ann1.Araip.PEG4V.1	0.124916	0.409815	0.304811
arahy.Tifrunner.gnm1.ann1.22EC2Q.1	araip.K30076.gnm1.ann1.Araip.PEG4V.1	0.027325	0.0885985	0.308414
arahy.Tifrunner.gnm1.ann1.FVXT0M.1	araip.K30076.gnm1.ann1.Araip.PEG4V.1	0.119391	0.386614	0.308811
arahy.Tifrunner.gnm1.ann1.N5YDJK.1	araip.K30076.gnm1.ann1.Araip.PEG4V.1	0.0509025	0.160837	0.316485
arahy.Tifrunner.gnm1.ann1.554ZX1.1	araip.K30076.gnm1.ann1.Araip.PEG4V.1	0.0822109	0.232521	0.353563
arahy.Tifrunner.gnm1.ann1.7J3SUQ.1	araip.K30076.gnm1.ann1.Araip.PEG4V.1	0.0154866	0.0377834	0.409879
arahy.Tifrunner.gnm1.ann1.4A049R.1	araip.K30076.gnm1.ann1.Araip.PF40R.1	0.0618966	0.267112	0.231725
arahy.Tifrunner.gnm1.ann1.V43J5N.1	araip.K30076.gnm1.ann1.Araip.PF40R.1	0.0653604	0.268492	0.243435
arahy.Tifrunner.gnm1.ann1.TNFT39.1	araip.K30076.gnm1.ann1.Araip.PF40R.1	0.0125534	0.0285425	0.439816
arahy.Tifrunner.gnm1.ann1.WA1FX5.1	araip.K30076.gnm1.ann1.Araip.PV20X.1	0.0146831	0.0644898	0.22768
arahy.Tifrunner.gnm1.ann1.SEU0EN.1	araip.K30076.gnm1.ann1.Araip.PV20X.1	0.0551114	0.207748	0.26528
arahy.Tifrunner.gnm1.ann1.A4H8M4.1	araip.K30076.gnm1.ann1.Araip.PV20X.1	0.0569542	0.211743	0.268978
arahy.Tifrunner.gnm1.ann1.3N5ITW.1	araip.K30076.gnm1.ann1.Araip.PV20X.1	0.0521225	0.173537	0.300355
arahy.Tifrunner.gnm1.ann1.C8YFE9.1	araip.K30076.gnm1.ann1.Araip.PV20X.1	0.0501592	0.139602	0.359302
arahy.Tifrunner.gnm1.ann1.CSQB0P.1	araip.K30076.gnm1.ann1.Araip.PY2X3.1	0.0229435	0.0321737	0.713113
arahy.Tifrunner.gnm1.ann1.W3WWNZ.1	araip.K30076.gnm1.ann1.Araip.Q25ER.1	0.00662302	0.0318504	0.207942
arahy.Tifrunner.gnm1.ann1.5EDI0X.1	araip.K30076.gnm1.ann1.Araip.Q2LEY.1	0.201203	0.794765	0.253161
arahy.Tifrunner.gnm1.ann1.LVE3Y5.1	araip.K30076.gnm1.ann1.Araip.Q2LEY.1	0.204107	0.672369	0.303563
arahy.Tifrunner.gnm1.ann1.7PFL6Q.1	araip.K30076.gnm1.ann1.Araip.Q34LR.1	0.00725355	0.0264151	0.274599
arahy.Tifrunner.gnm1.ann1.1L1IBW.1	araip.K30076.gnm1.ann1.Araip.Q67BG.1	0.047094	0.150137	0.313673
arahy.Tifrunner.gnm1.ann1.LBLX5B.1	araip.K30076.gnm1.ann1.Araip.Q67BG.1	0.0451096	0.136098	0.33145
arahy.Tifrunner.gnm1.ann1.3D52X3.1	araip.K30076.gnm1.ann1.Araip.Q74TE.1	0.0139701	0.0879726	0.158801
arahy.Tifrunner.gnm1.ann1.YQ5RXI.1	araip.K30076.gnm1.ann1.Araip.Q74TE.1	0.0139701	0.0879726	0.158801
arahy.Tifrunner.gnm1.ann1.DB7AVX.1	araip.K30076.gnm1.ann1.Araip.QK802.1	0.00362703	0.0302308	0.119978
arahy.Tifrunner.gnm1.ann1.AXL13P.1	araip.K30076.gnm1.ann1.Araip.QP8NM.1	0.00257106	0.0494605	0.0519822
arahy.Tifrunner.gnm1.ann1.D5PZ9F.1	araip.K30076.gnm1.ann1.Araip.QX9UN.1	0.085087	0.429293	0.198203
arahy.Tifrunner.gnm1.ann1.N1DX8X.1	araip.K30076.gnm1.ann1.Araip.R0Y3Q.1	0.05322	0.156579	0.339892
arahy.Tifrunner.gnm1.ann1.82IR2S.1	araip.K30076.gnm1.ann1.Araip.R0Y3Q.1	0.0599259	0.147864	0.405278
arahy.Tifrunner.gnm1.ann1.JZF5VE.1	araip.K30076.gnm1.ann1.Araip.R5U41.1	0.0666885	0.130765	0.509987
arahy.Tifrunner.gnm1.ann1.31R89H.1	araip.K30076.gnm1.ann1.Araip.R5U41.1	0.0687504	0.130924	0.525117
arahy.Tifrunner.gnm1.ann1.R5KZJD.1	araip.K30076.gnm1.ann1.Araip.R5U41.1	0.00876866	0.0111143	0.788956
arahy.Tifrunner.gnm1.ann1.TJSZ1F.1	araip.K30076.gnm1.ann1.Araip.R6JKD.1	0.000891928	0.014757	0.060441
arahy.Tifrunner.gnm1.ann1.237GY1.1	araip.K30076.gnm1.ann1.Araip.RC1A3.1	0.0129407	0.0677035	0.191137
arahy.Tifrunner.gnm1.ann1.D84CI6.1	araip.K30076.gnm1.ann1.Araip.RCM7K.1	0.0326185	0.0487428	0.669197
arahy.Tifrunner.gnm1.ann1.57KEBM.1	araip.K30076.gnm1.ann1.Araip.RCM7K.1	0.0175624	0.017516	1.00265
arahy.Tifrunner.gnm1.ann1.97WH9V.1	araip.K30076.gnm1.ann1.Araip.RIZ14.1	0.080882	0.266018	0.304047
arahy.Tifrunner.gnm1.ann1.6EUZ8B.1	araip.K30076.gnm1.ann1.Araip.RQB6B.1	0.0506799	0.0606463	0.835664
arahy.Tifrunner.gnm1.ann1.VPW2G6.1	araip.K30076.gnm1.ann1.Araip.RXK1S.1	0.0068872	0.0833977	0.0825826
arahy.Tifrunner.gnm1.ann1.IKG909.1	araip.K30076.gnm1.ann1.Araip.RXK1S.1	0.0384983	0.157792	0.243982
arahy.Tifrunner.gnm1.ann1.F2XVK1.1	araip.K30076.gnm1.ann1.Araip.RXK1S.1	0.0698089	0.272526	0.256155
arahy.Tifrunner.gnm1.ann1.8IZ54I.1	araip.K30076.gnm1.ann1.Araip.RXK1S.1	0.117264	0.346041	0.338873
arahy.Tifrunner.gnm1.ann1.A0NDKG.1	araip.K30076.gnm1.ann1.Araip.RXK1S.1	0.125025	0.328518	0.380573
arahy.Tifrunner.gnm1.ann1.AF3YLM.1	araip.K30076.gnm1.ann1.Araip.RXK1S.1	0.134729	0.321621	0.418908
arahy.Tifrunner.gnm1.ann1.F6Z6ZJ.1	araip.K30076.gnm1.ann1.Araip.RXK1S.1	0.143523	0.314817	0.455895
arahy.Tifrunner.gnm1.ann1.ZIVF7P.1	araip.K30076.gnm1.ann1.Araip.RZ9J2.1	0.00842903	0.0398434	0.211554
arahy.Tifrunner.gnm1.ann1.MA1Z2D.1	araip.K30076.gnm1.ann1.Araip.RZ9J2.1	0.00186495	0.00324062	0.575491
arahy.Tifrunner.gnm1.ann1.UKZ6DB.1	araip.K30076.gnm1.ann1.Araip.S175R.1	0.130578	0.44541	0.293163
arahy.Tifrunner.gnm1.ann1.97WH9V.1	araip.K30076.gnm1.ann1.Araip.S175R.1	0.0954545	0.314283	0.303722
arahy.Tifrunner.gnm1.ann1.B1N53D.1	araip.K30076.gnm1.ann1.Araip.S175R.1	0.00870476	0.0133238	0.653323
arahy.Tifrunner.gnm1.ann1.J9N3PQ.1	araip.K30076.gnm1.ann1.Araip.S1K4S.1	0.164082	0.68835	0.23837
arahy.Tifrunner.gnm1.ann1.H0PP7S.1	araip.K30076.gnm1.ann1.Araip.S1K4S.1	0.170642	0.700024	0.243766
arahy.Tifrunner.gnm1.ann1.WNL5D9.1	araip.K30076.gnm1.ann1.Araip.S1K4S.1	0.18078	0.684763	0.264003
arahy.Tifrunner.gnm1.ann1.IQV007.1	araip.K30076.gnm1.ann1.Araip.S1K4S.1	0.18233	0.682664	0.267086
arahy.Tifrunner.gnm1.ann1.6BEU00.1	araip.K30076.gnm1.ann1.Araip.S1K4S.1	0.0187631	0.0678084	0.276707
arahy.Tifrunner.gnm1.ann1.NAXY0P.1	araip.K30076.gnm1.ann1.Araip.S24CF.1	0.00385704	0.0200513	0.192358
arahy.Tifrunner.gnm1.ann1.P3BMC7.1	araip.K30076.gnm1.ann1.Araip.S5BKS.1	0.00873108	0.0348666	0.250414
arahy.Tifrunner.gnm1.ann1.0UU5IV.1	araip.K30076.gnm1.ann1.Araip.S5EJ7.1	0.00261324	0.0293867	0.088926
arahy.Tifrunner.gnm1.ann1.E3VCX4.1	araip.K30076.gnm1.ann1.Araip.S7EMP.1	0.00337577	0.0483007	0.0698907
arahy.Tifrunner.gnm1.ann1.24HCRC.1	araip.K30076.gnm1.ann1.Araip.S80RQ.1	0.0168459	0.0450175	0.374208
arahy.Tifrunner.gnm1.ann1.F2JX6Z.1	araip.K30076.gnm1.ann1.Araip.S80RQ.1	0.155108	0.389264	0.398466
arahy.Tifrunner.gnm1.ann1.AI0BYL.1	araip.K30076.gnm1.ann1.Araip.SB04G.1	0.00212672	0.035266	0.060305
arahy.Tifrunner.gnm1.ann1.66AX9V.1	araip.K30076.gnm1.ann1.Araip.SB04G.1	0.161657	0.911695	0.177315
arahy.Tifrunner.gnm1.ann1.6VQD09.1	araip.K30076.gnm1.ann1.Araip.SIS4H.1	0.00836505	0.0413779	0.202162
arahy.Tifrunner.gnm1.ann1.27RLCF.2	araip.K30076.gnm1.ann1.Araip.SIS4H.1	0.0956095	0.101629	0.940774
arahy.Tifrunner.gnm1.ann1.QM5IC5.1	araip.K30076.gnm1.ann1.Araip.SY68H.1	0.162142	0.802458	0.202057
arahy.Tifrunner.gnm1.ann1.ZA2U1L.1	araip.K30076.gnm1.ann1.Araip.SY68H.1	0.145792	0.673866	0.216351
arahy.Tifrunner.gnm1.ann1.SUFM5S.1	araip.K30076.gnm1.ann1.Araip.SY68H.1	0.050707	0.0926118	0.547522
arahy.Tifrunner.gnm1.ann1.UP7AJF.1	araip.K30076.gnm1.ann1.Araip.T1KRW.1	0.0169417	0.0305053	0.555369
arahy.Tifrunner.gnm1.ann1.PJWR5J.1	araip.K30076.gnm1.ann1.Araip.T1KRW.1	0.00285812	0.00428471	0.667051
arahy.Tifrunner.gnm1.ann1.BJL9W4.1	araip.K30076.gnm1.ann1.Araip.T6E4X.1	0.00750267	0.0504516	0.14871
arahy.Tifrunner.gnm1.ann1.SPE8CT.2	araip.K30076.gnm1.ann1.Araip.T6L7D.1	0.00569038	0.050153	0.11346
arahy.Tifrunner.gnm1.ann1.D59GD5.1	araip.K30076.gnm1.ann1.Araip.T80ZY.1	0.140567	0.543194	0.258778
arahy.Tifrunner.gnm1.ann1.5EDI0X.1	araip.K30076.gnm1.ann1.Araip.T80ZY.1	0.193243	0.739823	0.261202
arahy.Tifrunner.gnm1.ann1.U78CR3.1	araip.K30076.gnm1.ann1.Araip.T80ZY.1	0.155462	0.551337	0.281973
arahy.Tifrunner.gnm1.ann1.LVE3Y5.1	araip.K30076.gnm1.ann1.Araip.T80ZY.1	0.193587	0.627077	0.308713
arahy.Tifrunner.gnm1.ann1.4Q84I3.1	araip.K30076.gnm1.ann1.Araip.T80ZY.1	0.134198	0.398068	0.337124
arahy.Tifrunner.gnm1.ann1.TKQ768.1	araip.K30076.gnm1.ann1.Araip.T80ZY.1	0.020845	0.0607054	0.34338
arahy.Tifrunner.gnm1.ann1.9T9VBG.1	araip.K30076.gnm1.ann1.Araip.T80ZY.1	0.151227	0.421155	0.359076
arahy.Tifrunner.gnm1.ann1.XL06X6.1	araip.K30076.gnm1.ann1.Araip.T80ZY.1	0.130052	0.358697	0.362569
arahy.Tifrunner.gnm1.ann1.1J832H.1	araip.K30076.gnm1.ann1.Araip.T80ZY.1	0.0242953	0.0642191	0.378319
arahy.Tifrunner.gnm1.ann1.BH9RMT.1	araip.K30076.gnm1.ann1.Araip.T8GZM.1	0.00754987	0.0210066	0.359404
arahy.Tifrunner.gnm1.ann1.E8J0ZS.1	araip.K30076.gnm1.ann1.Araip.T8XU8.1	0.0687074	0.218148	0.314958
arahy.Tifrunner.gnm1.ann1.33A95W.1	araip.K30076.gnm1.ann1.Araip.T8XU8.1	0.0454527	0.11889	0.382308
arahy.Tifrunner.gnm1.ann1.CTE8UD.1	araip.K30076.gnm1.ann1.Araip.T8XU8.1	0.0454527	0.11889	0.382308
arahy.Tifrunner.gnm1.ann1.E9QM6P.1	araip.K30076.gnm1.ann1.Araip.T8XU8.1	0.0665011	0.122502	0.542858
arahy.Tifrunner.gnm1.ann1.ZS0LC9.1	araip.K30076.gnm1.ann1.Araip.T8XU8.1	0.0665011	0.122502	0.542858
arahy.Tifrunner.gnm1.ann1.D92ENK.1	araip.K30076.gnm1.ann1.Araip.T9LT0.1	0.00673925	0.043417	0.155222
arahy.Tifrunner.gnm1.ann1.B50IPN.1	araip.K30076.gnm1.ann1.Araip.TS2QL.1	0.00891276	0.0147934	0.602483
arahy.Tifrunner.gnm1.ann1.G3469Y.1	araip.K30076.gnm1.ann1.Araip.U2LRD.1	0.0794387	0.820326	0.096838
arahy.Tifrunner.gnm1.ann1.XFV150.1	araip.K30076.gnm1.ann1.Araip.U2LRD.1	0.0815218	0.836671	0.0974358
arahy.Tifrunner.gnm1.ann1.WK2RNV.1	araip.K30076.gnm1.ann1.Araip.U2LRD.1	0.111925	0.831241	0.134648
arahy.Tifrunner.gnm1.ann1.9T187T.1	araip.K30076.gnm1.ann1.Araip.U2LRD.1	0.114537	0.836267	0.136962
arahy.Tifrunner.gnm1.ann1.J0SZIG.1	araip.K30076.gnm1.ann1.Araip.U2LRD.1	0.10349	0.714896	0.144762
arahy.Tifrunner.gnm1.ann1.K55MVY.1	araip.K30076.gnm1.ann1.Araip.U2LRD.1	0.008317	0.0534169	0.1557
arahy.Tifrunner.gnm1.ann1.QE1IHJ.1	araip.K30076.gnm1.ann1.Araip.UU39R.1	0.0140384	0.0727651	0.192927
arahy.Tifrunner.gnm1.ann1.570P5C.1	araip.K30076.gnm1.ann1.Araip.V01DZ.1	0.00969431	0.0412475	0.235028
arahy.Tifrunner.gnm1.ann1.F73TU2.1	araip.K30076.gnm1.ann1.Araip.V1CYC.1	0.00807417	0.0803388	0.100501
arahy.Tifrunner.gnm1.ann1.70PRJ5.1	araip.K30076.gnm1.ann1.Araip.V86U2.1	0.0135856	0.0365926	0.371267
arahy.Tifrunner.gnm1.ann1.F34SP4.1	araip.K30076.gnm1.ann1.Araip.V86U2.1	0.0135856	0.0365926	0.371267
arahy.Tifrunner.gnm1.ann1.IU9CVZ.1	araip.K30076.gnm1.ann1.Araip.V9ITW.1	0.0310857	0.0863472	0.360008
arahy.Tifrunner.gnm1.ann1.75XT4J.1	araip.K30076.gnm1.ann1.Araip.V9ITW.1	0.0191941	0.0270232	0.710281
arahy.Tifrunner.gnm1.ann1.KZ1626.1	araip.K30076.gnm1.ann1.Araip.V9ITW.1	0.00489289	0.00459772	1.0642
arahy.Tifrunner.gnm1.ann1.KYAL0U.1	araip.K30076.gnm1.ann1.Araip.VCI6Y.1	0.00328318	0.0648734	0.050609
arahy.Tifrunner.gnm1.ann1.G3469Y.1	araip.K30076.gnm1.ann1.Araip.VCI6Y.1	0.038276	0.418088	0.0915501
arahy.Tifrunner.gnm1.ann1.XFV150.1	araip.K30076.gnm1.ann1.Araip.VCI6Y.1	0.0393044	0.419999	0.0935821
arahy.Tifrunner.gnm1.ann1.K55MVY.1	araip.K30076.gnm1.ann1.Araip.VCI6Y.1	0.108917	0.7277	0.149673
arahy.Tifrunner.gnm1.ann1.CE3PYG.1	araip.K30076.gnm1.ann1.Araip.VCI6Y.1	0.111002	0.705238	0.157396
arahy.Tifrunner.gnm1.ann1.9T187T.1	araip.K30076.gnm1.ann1.Araip.VCI6Y.1	0.0801996	0.460928	0.173996
arahy.Tifrunner.gnm1.ann1.J0SZIG.1	araip.K30076.gnm1.ann1.Araip.VCI6Y.1	0.0711619	0.375351	0.189588
arahy.Tifrunner.gnm1.ann1.WK2RNV.1	araip.K30076.gnm1.ann1.Araip.VCI6Y.1	0.0846895	0.426367	0.19863
arahy.Tifrunner.gnm1.ann1.PMY3SS.1	araip.K30076.gnm1.ann1.Araip.VD1BS.1	0.0101381	0.0366672	0.276491
arahy.Tifrunner.gnm1.ann1.9D5JX4.1	araip.K30076.gnm1.ann1.Araip.VD1BS.1	0.0500657	0.13819	0.362296
arahy.Tifrunner.gnm1.ann1.AMJH7D.1	araip.K30076.gnm1.ann1.Araip.VD1BS.1	0.0505418	0.129073	0.391575
arahy.Tifrunner.gnm1.ann1.N1DX8X.1	araip.K30076.gnm1.ann1.Araip.VEX1J.1	0.0139117	0.0344114	0.404277
arahy.Tifrunner.gnm1.ann1.VNK22G.1	araip.K30076.gnm1.ann1.Araip.VL1E0.1	0.291289	2.58864	0.112526
arahy.Tifrunner.gnm1.ann1.69VPM4.1	araip.K30076.gnm1.ann1.Araip.VL1E0.1	0.0123155	0.0470374	0.261825
arahy.Tifrunner.gnm1.ann1.DK98W5.1	araip.K30076.gnm1.ann1.Araip.VL1E0.1	0.0123155	0.0470374	0.261825
arahy.Tifrunner.gnm1.ann1.9VYU45.1	araip.K30076.gnm1.ann1.Araip.VM0ZL.1	0.0143367	0.0206263	0.69507
arahy.Tifrunner.gnm1.ann1.DR7X1V.1	araip.K30076.gnm1.ann1.Araip.VSW8B.1	0.0204809	0.0702267	0.29164
arahy.Tifrunner.gnm1.ann1.7J3SUQ.1	araip.K30076.gnm1.ann1.Araip.VSW8B.1	0.111096	0.369728	0.300479
arahy.Tifrunner.gnm1.ann1.N5YDJK.1	araip.K30076.gnm1.ann1.Araip.VSW8B.1	0.131207	0.364231	0.36023
arahy.Tifrunner.gnm1.ann1.H3NIE5.1	araip.K30076.gnm1.ann1.Araip.VSW8B.1	0.0502865	0.119096	0.422234
arahy.Tifrunner.gnm1.ann1.FVXT0M.1	araip.K30076.gnm1.ann1.Araip.VSW8B.1	0.0472597	0.0600822	0.786585
arahy.Tifrunner.gnm1.ann1.9D5JX4.1	araip.K30076.gnm1.ann1.Araip.W7HFX.1	0.0135702	0.0361244	0.375653
arahy.Tifrunner.gnm1.ann1.9W7X6Y.1	araip.K30076.gnm1.ann1.Araip.W7HFX.1	0.0505418	0.129073	0.391575
arahy.Tifrunner.gnm1.ann1.PMY3SS.1	araip.K30076.gnm1.ann1.Araip.W7HFX.1	0.0555243	0.137853	0.402778
arahy.Tifrunner.gnm1.ann1.96XUR0.1	araip.K30076.gnm1.ann1.Araip.W8M42.1	0.0575716	0.0522708	1.10141
arahy.Tifrunner.gnm1.ann1.MR6WYG.1	araip.K30076.gnm1.ann1.Araip.WB5PP.1	0.00640736	0.0481191	0.133156
arahy.Tifrunner.gnm1.ann1.CMKD6L.1	araip.K30076.gnm1.ann1.Araip.WBD2S.1	0.00908539	0.0170019	0.534375
arahy.Tifrunner.gnm1.ann1.GM8EQZ.1	araip.K30076.gnm1.ann1.Araip.WI0M1.1	0.00846331	0.0557305	0.151861
arahy.Tifrunner.gnm1.ann1.9C0JE8.1	araip.K30076.gnm1.ann1.Araip.WM0UU.1	0.0518398	0.0891737	0.581335
arahy.Tifrunner.gnm1.ann1.9J9RW8.1	araip.K30076.gnm1.ann1.Araip.WS1DN.1	0.0180968	0.03394	0.533199
arahy.Tifrunner.gnm1.ann1.0RH2A3.1	araip.K30076.gnm1.ann1.Araip.WS1DN.1	0.039004	0.0372285	1.04769
arahy.Tifrunner.gnm1.ann1.MS4PPI.1	araip.K30076.gnm1.ann1.Araip.WT991.1	0.00654669	0.0441679	0.148223
arahy.Tifrunner.gnm1.ann1.X1BDZQ.1	araip.K30076.gnm1.ann1.Araip.WX8L5.1	0.0121276	0.0478369	0.25352
arahy.Tifrunner.gnm1.ann1.HTN29J.1	araip.K30076.gnm1.ann1.Araip.X2PC8.1	0.149411	0.500401	0.298583
arahy.Tifrunner.gnm1.ann1.IGV53D.1	araip.K30076.gnm1.ann1.Araip.X2PC8.1	0.156277	0.460324	0.339493
arahy.Tifrunner.gnm1.ann1.B3J73C.1	araip.K30076.gnm1.ann1.Araip.X2PC8.1	0.158824	0.44323	0.358334
arahy.Tifrunner.gnm1.ann1.A8W1T3.1	araip.K30076.gnm1.ann1.Araip.X2PC8.1	0.241702	0.651181	0.371175
arahy.Tifrunner.gnm1.ann1.XIHY4L.1	araip.K30076.gnm1.ann1.Araip.X2PC8.1	0.0169307	0.0395696	0.427872
arahy.Tifrunner.gnm1.ann1.D59GD5.1	araip.K30076.gnm1.ann1.Araip.XJG3G.1	0.136595	0.612928	0.222856
arahy.Tifrunner.gnm1.ann1.4Q84I3.1	araip.K30076.gnm1.ann1.Araip.XJG3G.1	0.169477	0.679365	0.249464
arahy.Tifrunner.gnm1.ann1.XL06X6.1	araip.K30076.gnm1.ann1.Araip.XJG3G.1	0.171312	0.667384	0.256692
arahy.Tifrunner.gnm1.ann1.9T9VBG.1	araip.K30076.gnm1.ann1.Araip.XJG3G.1	0.178732	0.691948	0.258302
arahy.Tifrunner.gnm1.ann1.TKQ768.1	araip.K30076.gnm1.ann1.Araip.XJG3G.1	0.158734	0.579365	0.273979
arahy.Tifrunner.gnm1.ann1.W50GDI.1	araip.K30076.gnm1.ann1.Araip.XJG3G.1	0.161288	0.564315	0.285813
arahy.Tifrunner.gnm1.ann1.JHZU79.1	araip.K30076.gnm1.ann1.Araip.XJG3G.1	0.0549063	0.186071	0.295082
arahy.Tifrunner.gnm1.ann1.1J832H.1	araip.K30076.gnm1.ann1.Araip.XJG3G.1	0.163701	0.548296	0.298564
arahy.Tifrunner.gnm1.ann1.Y1EIY6.1	araip.K30076.gnm1.ann1.Araip.XJG3G.1	0.076278	0.245455	0.310761
arahy.Tifrunner.gnm1.ann1.LKT3FQ.1	araip.K30076.gnm1.ann1.Araip.XJG3G.1	0.0582517	0.179877	0.323842
arahy.Tifrunner.gnm1.ann1.DN3C7B.1	araip.K30076.gnm1.ann1.Araip.XJG3G.1	0.0793511	0.234769	0.337996
arahy.Tifrunner.gnm1.ann1.5EDI0X.1	araip.K30076.gnm1.ann1.Araip.XJG3G.1	0.102888	0.292207	0.352105
arahy.Tifrunner.gnm1.ann1.LVE3Y5.1	araip.K30076.gnm1.ann1.Araip.XJG3G.1	0.0473514	0.126926	0.373062
arahy.Tifrunner.gnm1.ann1.30SZ61.1	araip.K30076.gnm1.ann1.Araip.XS5BB.1	0.0643191	0.0977526	0.657979
arahy.Tifrunner.gnm1.ann1.MS1QBK.1	araip.K30076.gnm1.ann1.Araip.XS5BB.1	0.00962327	0.00964585	0.997659
arahy.Tifrunner.gnm1.ann1.MC3KWT.1	araip.K30076.gnm1.ann1.Araip.XS6NP.1	0.0241319	0.092472	0.260964
arahy.Tifrunner.gnm1.ann1.JUC9E0.1	araip.K30076.gnm1.ann1.Araip.XS6NP.1	0.0274259	0.0792688	0.345986
arahy.Tifrunner.gnm1.ann1.9H79HM.1	araip.K30076.gnm1.ann1.Araip.XWP57.1	0.00710275	0.0313128	0.226832
arahy.Tifrunner.gnm1.ann1.74WYCB.1	araip.K30076.gnm1.ann1.Araip.XZ67B.1	0.0216126	0.0412779	0.523588
arahy.Tifrunner.gnm1.ann1.UKZ6DB.1	araip.K30076.gnm1.ann1.Araip.Y205N.1	0.0376127	0.166868	0.225404
arahy.Tifrunner.gnm1.ann1.B1N53D.1	araip.K30076.gnm1.ann1.Araip.Y205N.1	0.131358	0.457467	0.287142
arahy.Tifrunner.gnm1.ann1.DM8PJ8.1	araip.K30076.gnm1.ann1.Araip.Y205N.1	0.188267	0.453559	0.415088
arahy.Tifrunner.gnm1.ann1.E313MA.1	araip.K30076.gnm1.ann1.Araip.Y4XCM.1	0.0261081	0.0558543	0.467433
arahy.Tifrunner.gnm1.ann1.0VZ5ZP.1	araip.K30076.gnm1.ann1.Araip.Y8HLM.1	0.00726288	0.0293995	0.247041
arahy.Tifrunner.gnm1.ann1.K55MVY.1	araip.K30076.gnm1.ann1.Araip.YL65Q.1	0.110636	0.740693	0.149369
arahy.Tifrunner.gnm1.ann1.9T187T.1	araip.K30076.gnm1.ann1.Araip.YL65Q.1	0.0809695	0.514157	0.15748
arahy.Tifrunner.gnm1.ann1.CE3PYG.1	araip.K30076.gnm1.ann1.Araip.YL65Q.1	0.112737	0.71037	0.158701
arahy.Tifrunner.gnm1.ann1.WK2RNV.1	araip.K30076.gnm1.ann1.Araip.YL65Q.1	0.0889806	0.499441	0.17816
arahy.Tifrunner.gnm1.ann1.ULT6DJ.1	araip.K30076.gnm1.ann1.Araip.YL65Q.1	0.0711619	0.375351	0.189588
arahy.Tifrunner.gnm1.ann1.KYAL0U.1	araip.K30076.gnm1.ann1.Araip.YL65Q.1	0.0797326	0.380764	0.209401
arahy.Tifrunner.gnm1.ann1.XFV150.1	araip.K30076.gnm1.ann1.Araip.YL65Q.1	0.0139911	0.0647885	0.21595
arahy.Tifrunner.gnm1.ann1.G3469Y.1	araip.K30076.gnm1.ann1.Araip.YL65Q.1	0.0139624	0.0630806	0.221341
arahy.Tifrunner.gnm1.ann1.VNK22G.1	araip.K30076.gnm1.ann1.Araip.YLP7A.1	0.190018	1.51786	0.125188
arahy.Tifrunner.gnm1.ann1.BK04FV.1	araip.K30076.gnm1.ann1.Araip.YLP7A.1	0.20508	0.324543	0.631903
arahy.Tifrunner.gnm1.ann1.VG2XB0.1	araip.K30076.gnm1.ann1.Araip.YLP7A.1	0.209508	0.329213	0.636389
arahy.Tifrunner.gnm1.ann1.I5UYY8.1	araip.K30076.gnm1.ann1.Araip.Z53WS.1	0.0524554	0.108796	0.482145
arahy.Tifrunner.gnm1.ann1.5XS165.1	araip.K30076.gnm1.ann1.Araip.Z53WS.1	0.00916707	0.0122626	0.747565
arahy.Tifrunner.gnm1.ann1.WNL5D9.1	araip.K30076.gnm1.ann1.Araip.Z5JN9.1	0.12318	0.47871	0.257317
arahy.Tifrunner.gnm1.ann1.IQV007.1	araip.K30076.gnm1.ann1.Araip.Z5JN9.1	0.125112	0.467466	0.267638
arahy.Tifrunner.gnm1.ann1.J9N3PQ.1	araip.K30076.gnm1.ann1.Araip.Z5JN9.1	0.0127059	0.0357456	0.355453
arahy.Tifrunner.gnm1.ann1.69VPM4.1	araip.K30076.gnm1.ann1.Araip.ZD9NB.1	0.372394	4.92077	0.075678
arahy.Tifrunner.gnm1.ann1.DK98W5.1	araip.K30076.gnm1.ann1.Araip.ZD9NB.1	0.372394	4.92077	0.075678
arahy.Tifrunner.gnm1.ann1.VNK22G.1	araip.K30076.gnm1.ann1.Araip.ZD9NB.1	0.0107288	0.0548189	0.195714
arahy.Tifrunner.gnm1.ann1.JBW4ZX.1	araip.K30076.gnm1.ann1.Araip.ZF1D9.1	0.065823	0.206381	0.31894
arahy.Tifrunner.gnm1.ann1.RPLV4X.1	araip.K30076.gnm1.ann1.Araip.ZF1D9.1	0.0720419	0.208285	0.345881
arahy.Tifrunner.gnm1.ann1.ZZ7V32.2	araip.K30076.gnm1.ann1.Araip.ZF1D9.1	0.0314696	0.0395634	0.795421
arahy.Tifrunner.gnm1.ann1.D59GD5.1	araip.K30076.gnm1.ann1.Araip.ZS1FH.1	0.130462	0.6494	0.200896
arahy.Tifrunner.gnm1.ann1.U78CR3.1	araip.K30076.gnm1.ann1.Araip.ZS1FH.1	0.146275	0.688268	0.212526
arahy.Tifrunner.gnm1.ann1.9T9VBG.1	araip.K30076.gnm1.ann1.Araip.ZS1FH.1	0.160706	0.686197	0.234199
arahy.Tifrunner.gnm1.ann1.Y1EIY6.1	araip.K30076.gnm1.ann1.Araip.ZS1FH.1	0.0657593	0.260179	0.252746
arahy.Tifrunner.gnm1.ann1.4Q84I3.1	araip.K30076.gnm1.ann1.Araip.ZS1FH.1	0.161921	0.636216	0.254507
arahy.Tifrunner.gnm1.ann1.XL06X6.1	araip.K30076.gnm1.ann1.Araip.ZS1FH.1	0.175778	0.655283	0.268247
arahy.Tifrunner.gnm1.ann1.DN3C7B.1	araip.K30076.gnm1.ann1.Araip.ZS1FH.1	0.0663326	0.24204	0.274057
arahy.Tifrunner.gnm1.ann1.TKQ768.1	araip.K30076.gnm1.ann1.Araip.ZS1FH.1	0.168789	0.614386	0.274728
arahy.Tifrunner.gnm1.ann1.1J832H.1	araip.K30076.gnm1.ann1.Araip.ZS1FH.1	0.172564	0.603768	0.285813
arahy.Tifrunner.gnm1.ann1.W50GDI.1	araip.K30076.gnm1.ann1.Araip.ZS1FH.1	0.17166	0.582264	0.294815
arahy.Tifrunner.gnm1.ann1.5EDI0X.1	araip.K30076.gnm1.ann1.Araip.ZS1FH.1	0.0909398	0.306304	0.296893
arahy.Tifrunner.gnm1.ann1.ILZ7DY.1	araip.K30076.gnm1.ann1.Araip.ZS1FH.1	0.0965441	0.314261	0.307211
arahy.Tifrunner.gnm1.ann1.JHZU79.1	araip.K30076.gnm1.ann1.Araip.ZS1FH.1	0.00248105	0.00635934	0.390143
arahy.Tifrunner.gnm1.ann1.LKT3FQ.1	araip.K30076.gnm1.ann1.Araip.ZS1FH.1	0.0150015	0.0324287	0.4626
arahy.Tifrunner.gnm1.ann1.LVE3Y5.1	araip.K30076.gnm1.ann1.Araip.ZS1FH.1	0.0277078	0.0322513	0.859123
arahy.Tifrunner.gnm1.ann1.GS1HJ9.1	araip.K30076.gnm1.ann1.Araip.ZY8TR.1	0.00501919	0.0628354	0.0798784

## Sheet: Ah-Gm
Table S11 One-to-one orthologous relationships between Arachis hypogaea and Glycine max
AhCYP ID	GmCYP ID	Ka	Ks	Ka_Ks
arahy.Tifrunner.gnm1.ann1.TW15KP.1	glyma.Wm82.gnm4.ann1.Glyma.01G061100.1	0.199505	1.52588	0.130747
arahy.Tifrunner.gnm1.ann1.9D2QNN.1	glyma.Wm82.gnm4.ann1.Glyma.01G061100.1	0.200392	1.48994	0.134497
arahy.Tifrunner.gnm1.ann1.0Y92P4.1	glyma.Wm82.gnm4.ann1.Glyma.01G153300.1	0.0739276	0.766506	0.0964475
arahy.Tifrunner.gnm1.ann1.YRF88J.1	glyma.Wm82.gnm4.ann1.Glyma.01G153300.1	0.0739276	0.766506	0.0964475
arahy.Tifrunner.gnm1.ann1.3475Q7.1	glyma.Wm82.gnm4.ann1.Glyma.01G153300.1	0.102591	1.05914	0.0968631
arahy.Tifrunner.gnm1.ann1.D92ENK.1	glyma.Wm82.gnm4.ann1.Glyma.01G169200.1	0.116206	1.79323	0.0648025
arahy.Tifrunner.gnm1.ann1.T2Z52M.1	glyma.Wm82.gnm4.ann1.Glyma.01G169200.1	0.118448	1.68638	0.0702383
arahy.Tifrunner.gnm1.ann1.PFDI3N.1	glyma.Wm82.gnm4.ann1.Glyma.01G169200.1	0.0960272	1.09664	0.0875647
arahy.Tifrunner.gnm1.ann1.7AH9CA.1	glyma.Wm82.gnm4.ann1.Glyma.01G170000.1	0.191142	0.591343	0.323233
arahy.Tifrunner.gnm1.ann1.B5QQYI.1	glyma.Wm82.gnm4.ann1.Glyma.01G170000.1	0.195161	0.5745	0.339706
arahy.Tifrunner.gnm1.ann1.ZIVF7P.1	glyma.Wm82.gnm4.ann1.Glyma.01G175500.1	0.066779	0.627783	0.106373
arahy.Tifrunner.gnm1.ann1.MA1Z2D.1	glyma.Wm82.gnm4.ann1.Glyma.01G175500.1	0.0652936	0.585481	0.111521
arahy.Tifrunner.gnm1.ann1.F2XVK1.1	glyma.Wm82.gnm4.ann1.Glyma.01G179700.1	0.381539	1.74069	0.219189
arahy.Tifrunner.gnm1.ann1.8IZ54I.1	glyma.Wm82.gnm4.ann1.Glyma.01G179700.1	0.252577	1.13922	0.22171
arahy.Tifrunner.gnm1.ann1.A0NDKG.1	glyma.Wm82.gnm4.ann1.Glyma.01G179700.1	0.259479	1.15309	0.22503
arahy.Tifrunner.gnm1.ann1.TL9E5R.1	glyma.Wm82.gnm4.ann1.Glyma.01G179700.1	0.278484	1.18816	0.234382
arahy.Tifrunner.gnm1.ann1.AF3YLM.1	glyma.Wm82.gnm4.ann1.Glyma.01G179700.1	0.283687	1.1562	0.245362
arahy.Tifrunner.gnm1.ann1.F6Z6ZJ.1	glyma.Wm82.gnm4.ann1.Glyma.01G179700.1	0.289192	1.14783	0.251947
arahy.Tifrunner.gnm1.ann1.IKG909.1	glyma.Wm82.gnm4.ann1.Glyma.01G179700.1	0.288897	1.12741	0.256249
arahy.Tifrunner.gnm1.ann1.VPW2G6.1	glyma.Wm82.gnm4.ann1.Glyma.01G179700.1	0.283526	1.06947	0.26511
arahy.Tifrunner.gnm1.ann1.4UMK2V.1	glyma.Wm82.gnm4.ann1.Glyma.01G181800.1	0.163266	0.710969	0.229639
arahy.Tifrunner.gnm1.ann1.D1QJXV.1	glyma.Wm82.gnm4.ann1.Glyma.01G181800.1	0.164334	0.703181	0.233702
arahy.Tifrunner.gnm1.ann1.4UMK2V.1	glyma.Wm82.gnm4.ann1.Glyma.01G181900.1	0.155445	0.770267	0.201806
arahy.Tifrunner.gnm1.ann1.D1QJXV.1	glyma.Wm82.gnm4.ann1.Glyma.01G181900.1	0.158555	0.746269	0.212464
arahy.Tifrunner.gnm1.ann1.3D52X3.1	glyma.Wm82.gnm4.ann1.Glyma.01G199800.1	0.193828	0.734098	0.264035
arahy.Tifrunner.gnm1.ann1.YQ5RXI.1	glyma.Wm82.gnm4.ann1.Glyma.01G199800.1	0.193828	0.734098	0.264035
arahy.Tifrunner.gnm1.ann1.4MZP26.1	glyma.Wm82.gnm4.ann1.Glyma.01G216900.1	0.0867743	0.68518	0.126644
arahy.Tifrunner.gnm1.ann1.08MLA9.1	glyma.Wm82.gnm4.ann1.Glyma.01G216900.1	0.0887062	0.693682	0.127877
arahy.Tifrunner.gnm1.ann1.08MLA9.1	glyma.Wm82.gnm4.ann1.Glyma.01G216900.3	0.0849155	0.716145	0.118573
arahy.Tifrunner.gnm1.ann1.4MZP26.1	glyma.Wm82.gnm4.ann1.Glyma.01G216900.3	0.108738	0.755038	0.144016
arahy.Tifrunner.gnm1.ann1.MXC2BM.1	glyma.Wm82.gnm4.ann1.Glyma.01G216966.1	0.20246	0.724904	0.279292
arahy.Tifrunner.gnm1.ann1.MA1Z2D.1	glyma.Wm82.gnm4.ann1.Glyma.02G057500.1	0.144212	0.754764	0.191069
arahy.Tifrunner.gnm1.ann1.ZIVF7P.1	glyma.Wm82.gnm4.ann1.Glyma.02G057500.1	0.146701	0.753928	0.194583
arahy.Tifrunner.gnm1.ann1.HD9YHD.1	glyma.Wm82.gnm4.ann1.Glyma.02G078800.1	0.219661	1.20662	0.182047
arahy.Tifrunner.gnm1.ann1.3M216F.1	glyma.Wm82.gnm4.ann1.Glyma.02G078800.1	0.215416	1.13465	0.189851
arahy.Tifrunner.gnm1.ann1.LAC4GL.1	glyma.Wm82.gnm4.ann1.Glyma.02G083000.2	0.0614846	0.598773	0.102684
arahy.Tifrunner.gnm1.ann1.48QVST.1	glyma.Wm82.gnm4.ann1.Glyma.02G083000.2	0.132858	0.78847	0.168501
arahy.Tifrunner.gnm1.ann1.48QVST.1	glyma.Wm82.gnm4.ann1.Glyma.02G083200.1	0.114176	0.837046	0.136403
arahy.Tifrunner.gnm1.ann1.LAC4GL.1	glyma.Wm82.gnm4.ann1.Glyma.02G083200.1	0.0945215	0.690273	0.136933
arahy.Tifrunner.gnm1.ann1.TW15KP.1	glyma.Wm82.gnm4.ann1.Glyma.02G119600.1	0.212024	1.78272	0.118933
arahy.Tifrunner.gnm1.ann1.9D2QNN.1	glyma.Wm82.gnm4.ann1.Glyma.02G119600.1	0.21435	1.70132	0.125991
arahy.Tifrunner.gnm1.ann1.Y93W5A.1	glyma.Wm82.gnm4.ann1.Glyma.02G132200.1	0.0788063	0.755249	0.104345
arahy.Tifrunner.gnm1.ann1.ZC0L0M.1	glyma.Wm82.gnm4.ann1.Glyma.02G176200.1	0.183548	0.845145	0.217179
arahy.Tifrunner.gnm1.ann1.8C82I7.1	glyma.Wm82.gnm4.ann1.Glyma.02G176200.1	0.189661	0.839515	0.225917
arahy.Tifrunner.gnm1.ann1.JC9XMV.1	glyma.Wm82.gnm4.ann1.Glyma.02G235300.1	0.227904	0.923905	0.246674
arahy.Tifrunner.gnm1.ann1.EN8CHU.1	glyma.Wm82.gnm4.ann1.Glyma.02G235300.1	0.230658	0.917233	0.251471
arahy.Tifrunner.gnm1.ann1.VEAV8C.1	glyma.Wm82.gnm4.ann1.Glyma.02G235300.1	0.236621	0.937764	0.252324
arahy.Tifrunner.gnm1.ann1.Z5DDPN.1	glyma.Wm82.gnm4.ann1.Glyma.02G235300.1	0.234256	0.840011	0.278873
arahy.Tifrunner.gnm1.ann1.5Y9TK9.1	glyma.Wm82.gnm4.ann1.Glyma.02G235300.1	0.241533	0.857735	0.281594
arahy.Tifrunner.gnm1.ann1.2AN8JB.1	glyma.Wm82.gnm4.ann1.Glyma.02G235300.1	0.241537	0.835455	0.289108
arahy.Tifrunner.gnm1.ann1.K1LFJJ.1	glyma.Wm82.gnm4.ann1.Glyma.02G236500.1	0.0618946	1.1533	0.0536676
arahy.Tifrunner.gnm1.ann1.SGZ2CH.1	glyma.Wm82.gnm4.ann1.Glyma.02G236500.1	0.0610141	0.920276	0.0662998
arahy.Tifrunner.gnm1.ann1.B5JY05.1	glyma.Wm82.gnm4.ann1.Glyma.02G256800.1	0.0843848	0.712415	0.118449
arahy.Tifrunner.gnm1.ann1.M3F96W.1	glyma.Wm82.gnm4.ann1.Glyma.02G256800.1	0.0843712	0.697874	0.120897
arahy.Tifrunner.gnm1.ann1.IP1Y2C.1	glyma.Wm82.gnm4.ann1.Glyma.02G287300.1	0.132727	1.13761	0.116671
arahy.Tifrunner.gnm1.ann1.G3X0L7.1	glyma.Wm82.gnm4.ann1.Glyma.02G287300.1	0.132161	1.05109	0.125737
arahy.Tifrunner.gnm1.ann1.IP1Y2C.1	glyma.Wm82.gnm4.ann1.Glyma.02G287300.2	0.153571	1.4153	0.108508
arahy.Tifrunner.gnm1.ann1.G3X0L7.1	glyma.Wm82.gnm4.ann1.Glyma.02G287300.2	0.15448	1.24477	0.124103
arahy.Tifrunner.gnm1.ann1.LE699N.1	glyma.Wm82.gnm4.ann1.Glyma.02G290000.1	0.139707	0.568929	0.245561
arahy.Tifrunner.gnm1.ann1.XKLY96.1	glyma.Wm82.gnm4.ann1.Glyma.03G008100.2	0.0654114	0.961344	0.0680417
arahy.Tifrunner.gnm1.ann1.QL4ZS9.1	glyma.Wm82.gnm4.ann1.Glyma.03G008100.2	0.0647394	0.924879	0.0699977
arahy.Tifrunner.gnm1.ann1.NXI5US.1	glyma.Wm82.gnm4.ann1.Glyma.03G020400.1	0.105865	0.53795	0.196794
arahy.Tifrunner.gnm1.ann1.92UC5T.1	glyma.Wm82.gnm4.ann1.Glyma.03G020400.1	0.108911	0.512567	0.212481
arahy.Tifrunner.gnm1.ann1.NXI5US.1	glyma.Wm82.gnm4.ann1.Glyma.03G020400.2	0.109214	0.551598	0.197995
arahy.Tifrunner.gnm1.ann1.92UC5T.1	glyma.Wm82.gnm4.ann1.Glyma.03G020400.2	0.112258	0.525874	0.21347
arahy.Tifrunner.gnm1.ann1.MCE3E8.1	glyma.Wm82.gnm4.ann1.Glyma.03G021200.1	0.135979	0.582009	0.233637
arahy.Tifrunner.gnm1.ann1.ISY40W.1	glyma.Wm82.gnm4.ann1.Glyma.03G021200.1	0.133849	0.569883	0.234871
arahy.Tifrunner.gnm1.ann1.NXI5US.1	glyma.Wm82.gnm4.ann1.Glyma.03G021600.1	0.105324	0.548641	0.191972
arahy.Tifrunner.gnm1.ann1.92UC5T.1	glyma.Wm82.gnm4.ann1.Glyma.03G021600.1	0.10837	0.522975	0.207218
arahy.Tifrunner.gnm1.ann1.DR7X1V.1	glyma.Wm82.gnm4.ann1.Glyma.03G030600.1	0.16882	0.838685	0.201292
arahy.Tifrunner.gnm1.ann1.7J3SUQ.1	glyma.Wm82.gnm4.ann1.Glyma.03G030600.1	0.158001	0.736419	0.214554
arahy.Tifrunner.gnm1.ann1.22EC2Q.1	glyma.Wm82.gnm4.ann1.Glyma.03G030600.1	0.160964	0.727403	0.221285
arahy.Tifrunner.gnm1.ann1.A5BJE4.1	glyma.Wm82.gnm4.ann1.Glyma.03G030600.1	0.170379	0.765494	0.222574
arahy.Tifrunner.gnm1.ann1.FVXT0M.1	glyma.Wm82.gnm4.ann1.Glyma.03G030600.1	0.164854	0.73065	0.225627
arahy.Tifrunner.gnm1.ann1.N5YDJK.1	glyma.Wm82.gnm4.ann1.Glyma.03G030600.1	0.159492	0.682586	0.233658
arahy.Tifrunner.gnm1.ann1.H3NIE5.1	glyma.Wm82.gnm4.ann1.Glyma.03G030600.1	0.174336	0.731105	0.238456
arahy.Tifrunner.gnm1.ann1.554ZX1.1	glyma.Wm82.gnm4.ann1.Glyma.03G030600.1	0.219818	0.823497	0.266932
arahy.Tifrunner.gnm1.ann1.DR7X1V.1	glyma.Wm82.gnm4.ann1.Glyma.03G030800.1	0.159095	0.869382	0.182998
arahy.Tifrunner.gnm1.ann1.7J3SUQ.1	glyma.Wm82.gnm4.ann1.Glyma.03G030800.1	0.144813	0.766182	0.189005
arahy.Tifrunner.gnm1.ann1.22EC2Q.1	glyma.Wm82.gnm4.ann1.Glyma.03G030800.1	0.145029	0.756317	0.191756
arahy.Tifrunner.gnm1.ann1.A5BJE4.1	glyma.Wm82.gnm4.ann1.Glyma.03G030800.1	0.160303	0.794505	0.201765
arahy.Tifrunner.gnm1.ann1.FVXT0M.1	glyma.Wm82.gnm4.ann1.Glyma.03G030800.1	0.155496	0.768357	0.202375
arahy.Tifrunner.gnm1.ann1.N5YDJK.1	glyma.Wm82.gnm4.ann1.Glyma.03G030800.1	0.150988	0.723877	0.208583
arahy.Tifrunner.gnm1.ann1.H3NIE5.1	glyma.Wm82.gnm4.ann1.Glyma.03G030800.1	0.166343	0.7541	0.220585
arahy.Tifrunner.gnm1.ann1.554ZX1.1	glyma.Wm82.gnm4.ann1.Glyma.03G030800.1	0.215199	0.876528	0.245513
arahy.Tifrunner.gnm1.ann1.MS4PPI.1	glyma.Wm82.gnm4.ann1.Glyma.03G106633.1	0.318438	0.892071	0.356964
arahy.Tifrunner.gnm1.ann1.G5620Q.1	glyma.Wm82.gnm4.ann1.Glyma.03G106633.1	0.322387	0.897726	0.359115
arahy.Tifrunner.gnm1.ann1.VHEE5Y.1	glyma.Wm82.gnm4.ann1.Glyma.03G115300.1	0.0568817	0.651929	0.0872514
arahy.Tifrunner.gnm1.ann1.TJSZ1F.1	glyma.Wm82.gnm4.ann1.Glyma.03G115300.1	0.0578369	0.659465	0.0877027
arahy.Tifrunner.gnm1.ann1.AXL13P.1	glyma.Wm82.gnm4.ann1.Glyma.03G122000.1	0.0624957	0.978806	0.0638489
arahy.Tifrunner.gnm1.ann1.AJ1Q9U.1	glyma.Wm82.gnm4.ann1.Glyma.03G122000.1	0.0643497	0.930856	0.0691296
arahy.Tifrunner.gnm1.ann1.77KTPK.1	glyma.Wm82.gnm4.ann1.Glyma.03G122300.1	0.193181	1.02899	0.187738
arahy.Tifrunner.gnm1.ann1.WR94UY.1	glyma.Wm82.gnm4.ann1.Glyma.03G142000.1	0.116468	0.77427	0.150423
arahy.Tifrunner.gnm1.ann1.MPT6D2.1	glyma.Wm82.gnm4.ann1.Glyma.03G142000.1	0.112488	0.711023	0.158205
arahy.Tifrunner.gnm1.ann1.P3CRQW.1	glyma.Wm82.gnm4.ann1.Glyma.03G142100.1	0.223092	1.01275	0.220283
arahy.Tifrunner.gnm1.ann1.SCCY7D.1	glyma.Wm82.gnm4.ann1.Glyma.03G142100.1	0.229919	0.924746	0.248629
arahy.Tifrunner.gnm1.ann1.RDBF7Y.1	glyma.Wm82.gnm4.ann1.Glyma.03G160100.1	0.180083	1.18046	0.152553
arahy.Tifrunner.gnm1.ann1.VG2XB0.1	glyma.Wm82.gnm4.ann1.Glyma.03G193500.1	0.333431	5.13733	0.0649036
arahy.Tifrunner.gnm1.ann1.69VPM4.1	glyma.Wm82.gnm4.ann1.Glyma.03G193500.1	0.256211	1.11366	0.230063
arahy.Tifrunner.gnm1.ann1.DK98W5.1	glyma.Wm82.gnm4.ann1.Glyma.03G193500.1	0.256211	1.11366	0.230063
arahy.Tifrunner.gnm1.ann1.HV242L.1	glyma.Wm82.gnm4.ann1.Glyma.03G226800.1	0.199028	0.793179	0.250924
arahy.Tifrunner.gnm1.ann1.HV242L.2	glyma.Wm82.gnm4.ann1.Glyma.03G226800.1	0.199028	0.793179	0.250924
arahy.Tifrunner.gnm1.ann1.C180KA.1	glyma.Wm82.gnm4.ann1.Glyma.03G226800.4	0.138215	0.757897	0.182367
arahy.Tifrunner.gnm1.ann1.GS6JIA.1	glyma.Wm82.gnm4.ann1.Glyma.03G226800.4	0.145459	0.760489	0.19127
arahy.Tifrunner.gnm1.ann1.DL8Y3K.1	glyma.Wm82.gnm4.ann1.Glyma.03G226800.4	0.174044	0.76404	0.227794
arahy.Tifrunner.gnm1.ann1.QEX5C0.1	glyma.Wm82.gnm4.ann1.Glyma.03G226800.4	0.182848	0.79062	0.231272
arahy.Tifrunner.gnm1.ann1.0NG64P.1	glyma.Wm82.gnm4.ann1.Glyma.04G030100.2	0.154123	0.569195	0.270775
arahy.Tifrunner.gnm1.ann1.E2W35F.1	glyma.Wm82.gnm4.ann1.Glyma.04G030100.2	0.163527	0.580872	0.281519
arahy.Tifrunner.gnm1.ann1.J9N3PQ.1	glyma.Wm82.gnm4.ann1.Glyma.04G035500.1	0.172188	1.23384	0.139555
arahy.Tifrunner.gnm1.ann1.H0PP7S.1	glyma.Wm82.gnm4.ann1.Glyma.04G035500.1	0.17483	1.20318	0.145307
arahy.Tifrunner.gnm1.ann1.IQV007.1	glyma.Wm82.gnm4.ann1.Glyma.04G035500.1	0.182652	1.17233	0.155803
arahy.Tifrunner.gnm1.ann1.CW0S7X.1	glyma.Wm82.gnm4.ann1.Glyma.04G035500.1	0.184242	1.17427	0.156899
arahy.Tifrunner.gnm1.ann1.WNL5D9.1	glyma.Wm82.gnm4.ann1.Glyma.04G035500.1	0.183506	1.09815	0.167106
arahy.Tifrunner.gnm1.ann1.6BEU00.1	glyma.Wm82.gnm4.ann1.Glyma.04G035500.1	0.208123	1.19823	0.173691
arahy.Tifrunner.gnm1.ann1.B50IPN.1	glyma.Wm82.gnm4.ann1.Glyma.04G035600.1	0.0883095	0.918468	0.0961487
arahy.Tifrunner.gnm1.ann1.EJJL2V.1	glyma.Wm82.gnm4.ann1.Glyma.04G035600.1	0.0915597	0.902614	0.101438
arahy.Tifrunner.gnm1.ann1.VVP2QU.1	glyma.Wm82.gnm4.ann1.Glyma.04G052100.3	0.157779	0.78347	0.201385
arahy.Tifrunner.gnm1.ann1.PBH5UM.1	glyma.Wm82.gnm4.ann1.Glyma.04G052100.3	0.178976	0.834148	0.214561
arahy.Tifrunner.gnm1.ann1.GI67CA.1	glyma.Wm82.gnm4.ann1.Glyma.04G110400.1	0.265802	0.835644	0.31808
arahy.Tifrunner.gnm1.ann1.TY87ZU.1	glyma.Wm82.gnm4.ann1.Glyma.04G110400.1	0.254387	0.780123	0.326086
arahy.Tifrunner.gnm1.ann1.RQ0VMS.1	glyma.Wm82.gnm4.ann1.Glyma.04G189700.1	0.113621	1.11254	0.102128
arahy.Tifrunner.gnm1.ann1.7Z45GE.1	glyma.Wm82.gnm4.ann1.Glyma.04G189700.1	0.11117	1.06838	0.104054
arahy.Tifrunner.gnm1.ann1.08738Y.1	glyma.Wm82.gnm4.ann1.Glyma.04G224800.2	0.158616	0.790034	0.200771
arahy.Tifrunner.gnm1.ann1.69UQAR.1	glyma.Wm82.gnm4.ann1.Glyma.04G224800.2	0.164883	0.819048	0.20131
arahy.Tifrunner.gnm1.ann1.66AX9V.1	glyma.Wm82.gnm4.ann1.Glyma.04G224850.1	0.124711	0.508724	0.245144
arahy.Tifrunner.gnm1.ann1.AI0BYL.1	glyma.Wm82.gnm4.ann1.Glyma.04G224850.1	0.233556	0.710568	0.328689
arahy.Tifrunner.gnm1.ann1.VFJD86.1	glyma.Wm82.gnm4.ann1.Glyma.04G224850.1	0.234967	0.682816	0.344115
arahy.Tifrunner.gnm1.ann1.4GD1W8.1	glyma.Wm82.gnm4.ann1.Glyma.05G003000.1	0.173919	1.00191	0.173588
arahy.Tifrunner.gnm1.ann1.73P2JF.1	glyma.Wm82.gnm4.ann1.Glyma.05G003000.1	0.177347	0.990196	0.179103
arahy.Tifrunner.gnm1.ann1.90YAIT.1	glyma.Wm82.gnm4.ann1.Glyma.05G003000.1	0.189684	1.05549	0.179713
arahy.Tifrunner.gnm1.ann1.87R1SX.1	glyma.Wm82.gnm4.ann1.Glyma.05G003000.1	0.177602	0.900913	0.197135
arahy.Tifrunner.gnm1.ann1.V21PV4.1	glyma.Wm82.gnm4.ann1.Glyma.05G003000.1	0.183355	0.916229	0.20012
arahy.Tifrunner.gnm1.ann1.05IA5I.1	glyma.Wm82.gnm4.ann1.Glyma.05G003000.1	0.240283	1.13299	0.212078
arahy.Tifrunner.gnm1.ann1.U2CXJI.1	glyma.Wm82.gnm4.ann1.Glyma.05G010200.1	0.0931813	0.918391	0.101461
arahy.Tifrunner.gnm1.ann1.FYP59N.1	glyma.Wm82.gnm4.ann1.Glyma.05G010200.1	0.0951726	0.933325	0.101971
arahy.Tifrunner.gnm1.ann1.TML5XF.1	glyma.Wm82.gnm4.ann1.Glyma.05G019200.1	0.15328	1.25801	0.121843
arahy.Tifrunner.gnm1.ann1.GCF5QH.1	glyma.Wm82.gnm4.ann1.Glyma.05G019200.1	0.154415	1.23909	0.12462
arahy.Tifrunner.gnm1.ann1.PJWR5J.1	glyma.Wm82.gnm4.ann1.Glyma.05G042500.2	0.32712	2.94485	0.111082
arahy.Tifrunner.gnm1.ann1.7Z5EGL.1	glyma.Wm82.gnm4.ann1.Glyma.05G042500.2	0.326383	2.84968	0.114533
arahy.Tifrunner.gnm1.ann1.7Z5EGL.1	glyma.Wm82.gnm4.ann1.Glyma.05G042600.1	0.237251	1.82777	0.129804
arahy.Tifrunner.gnm1.ann1.UP7AJF.1	glyma.Wm82.gnm4.ann1.Glyma.05G042600.1	0.251371	1.66636	0.150851
arahy.Tifrunner.gnm1.ann1.PJWR5J.1	glyma.Wm82.gnm4.ann1.Glyma.05G042600.1	0.244993	1.59154	0.153934
arahy.Tifrunner.gnm1.ann1.G7VI5W.1	glyma.Wm82.gnm4.ann1.Glyma.05G042800.1	0.181747	1.18355	0.153561
arahy.Tifrunner.gnm1.ann1.0M9QLC.1	glyma.Wm82.gnm4.ann1.Glyma.05G042800.1	0.190717	1.17562	0.162227
arahy.Tifrunner.gnm1.ann1.MR6WYG.1	glyma.Wm82.gnm4.ann1.Glyma.05G166900.1	0.167908	0.87906	0.191008
arahy.Tifrunner.gnm1.ann1.JCXG2J.3	glyma.Wm82.gnm4.ann1.Glyma.05G166900.1	0.173073	0.869341	0.199085
arahy.Tifrunner.gnm1.ann1.RHR23G.1	glyma.Wm82.gnm4.ann1.Glyma.05G166900.1	0.173681	0.564582	0.307628
arahy.Tifrunner.gnm1.ann1.M53M4I.1	glyma.Wm82.gnm4.ann1.Glyma.05G166900.1	0.175164	0.552964	0.316773
arahy.Tifrunner.gnm1.ann1.S53NAY.1	glyma.Wm82.gnm4.ann1.Glyma.05G170400.1	0.182001	0.554896	0.32799
arahy.Tifrunner.gnm1.ann1.0VZ5ZP.1	glyma.Wm82.gnm4.ann1.Glyma.05G170400.1	0.18099	0.546084	0.331432
arahy.Tifrunner.gnm1.ann1.246LCZ.1	glyma.Wm82.gnm4.ann1.Glyma.05G182800.2	0.110942	0.78075	0.142097
arahy.Tifrunner.gnm1.ann1.M36XJL.1	glyma.Wm82.gnm4.ann1.Glyma.05G182800.2	0.111915	0.781805	0.143149
arahy.Tifrunner.gnm1.ann1.1WJI3I.1	glyma.Wm82.gnm4.ann1.Glyma.05G220500.1	0.118083	0.837409	0.14101
arahy.Tifrunner.gnm1.ann1.WIE6UT.1	glyma.Wm82.gnm4.ann1.Glyma.05G220500.1	0.115349	0.764608	0.150861
arahy.Tifrunner.gnm1.ann1.AA2SHR.1	glyma.Wm82.gnm4.ann1.Glyma.05G233200.1	0.246574	1.25939	0.195789
arahy.Tifrunner.gnm1.ann1.PQR1QR.1	glyma.Wm82.gnm4.ann1.Glyma.05G233200.1	0.241433	1.18691	0.203413
arahy.Tifrunner.gnm1.ann1.XD4R0P.1	glyma.Wm82.gnm4.ann1.Glyma.05G233200.1	0.249115	1.21374	0.205247
arahy.Tifrunner.gnm1.ann1.XYZ5G8.1	glyma.Wm82.gnm4.ann1.Glyma.06G035200.1	0.244755	1.01667	0.240742
arahy.Tifrunner.gnm1.ann1.9J9RW8.1	glyma.Wm82.gnm4.ann1.Glyma.06G035200.1	0.228181	0.945879	0.241237
arahy.Tifrunner.gnm1.ann1.0RH2A3.1	glyma.Wm82.gnm4.ann1.Glyma.06G035200.1	0.268785	1.05894	0.253825
arahy.Tifrunner.gnm1.ann1.9J9RW8.1	glyma.Wm82.gnm4.ann1.Glyma.06G035300.1	0.230009	1.22362	0.187975
arahy.Tifrunner.gnm1.ann1.XYZ5G8.1	glyma.Wm82.gnm4.ann1.Glyma.06G035300.1	0.243034	1.0871	0.223562
arahy.Tifrunner.gnm1.ann1.0RH2A3.1	glyma.Wm82.gnm4.ann1.Glyma.06G035300.1	0.264025	1.16136	0.227341
arahy.Tifrunner.gnm1.ann1.VVP2QU.1	glyma.Wm82.gnm4.ann1.Glyma.06G052700.1	0.167468	0.854116	0.196071
arahy.Tifrunner.gnm1.ann1.PBH5UM.1	glyma.Wm82.gnm4.ann1.Glyma.06G052700.1	0.184247	0.883237	0.208605
arahy.Tifrunner.gnm1.ann1.66AX9V.1	glyma.Wm82.gnm4.ann1.Glyma.06G140000.1	0.106354	0.776212	0.137016
arahy.Tifrunner.gnm1.ann1.AI0BYL.1	glyma.Wm82.gnm4.ann1.Glyma.06G140000.1	0.154671	0.728922	0.212192
arahy.Tifrunner.gnm1.ann1.VFJD86.1	glyma.Wm82.gnm4.ann1.Glyma.06G140000.1	0.156223	0.694782	0.224852
arahy.Tifrunner.gnm1.ann1.MC3KWT.1	glyma.Wm82.gnm4.ann1.Glyma.06G176100.1	0.21691	1.02654	0.211303
arahy.Tifrunner.gnm1.ann1.JUC9E0.1	glyma.Wm82.gnm4.ann1.Glyma.06G176100.1	0.220528	1.01935	0.216342
arahy.Tifrunner.gnm1.ann1.GW438E.1	glyma.Wm82.gnm4.ann1.Glyma.06G176100.1	0.217098	0.977614	0.222069
arahy.Tifrunner.gnm1.ann1.9TS7X7.1	glyma.Wm82.gnm4.ann1.Glyma.06G176100.1	0.237447	1.01276	0.234455
arahy.Tifrunner.gnm1.ann1.MC3KWT.1	glyma.Wm82.gnm4.ann1.Glyma.06G176200.1	0.238522	1.09759	0.217315
arahy.Tifrunner.gnm1.ann1.9TS7X7.1	glyma.Wm82.gnm4.ann1.Glyma.06G176200.1	0.236353	1.06474	0.221982
arahy.Tifrunner.gnm1.ann1.GW438E.1	glyma.Wm82.gnm4.ann1.Glyma.06G176200.1	0.237669	1.06755	0.22263
arahy.Tifrunner.gnm1.ann1.JUC9E0.1	glyma.Wm82.gnm4.ann1.Glyma.06G176200.1	0.237555	0.963452	0.246566
arahy.Tifrunner.gnm1.ann1.K8H9R8.1	glyma.Wm82.gnm4.ann1.Glyma.06G202300.1	0.121372	1.28714	0.0942957
arahy.Tifrunner.gnm1.ann1.8F7PE4.1	glyma.Wm82.gnm4.ann1.Glyma.06G202300.1	0.119373	1.24276	0.0960553
arahy.Tifrunner.gnm1.ann1.FYP59N.1	glyma.Wm82.gnm4.ann1.Glyma.06G215200.1	0.144291	1.10244	0.130883
arahy.Tifrunner.gnm1.ann1.U2CXJI.1	glyma.Wm82.gnm4.ann1.Glyma.06G215200.1	0.147227	1.12049	0.131395
arahy.Tifrunner.gnm1.ann1.B3NFFH.1	glyma.Wm82.gnm4.ann1.Glyma.06G310800.1	0.150994	0.562422	0.268471
arahy.Tifrunner.gnm1.ann1.46TCXF.1	glyma.Wm82.gnm4.ann1.Glyma.06G310800.1	0.15338	0.563689	0.272101
arahy.Tifrunner.gnm1.ann1.XG11M2.2	glyma.Wm82.gnm4.ann1.Glyma.07G043300.1	0.0874716	0.738984	0.118367
arahy.Tifrunner.gnm1.ann1.94R5ZM.2	glyma.Wm82.gnm4.ann1.Glyma.07G043300.1	0.0914331	0.732115	0.124889
arahy.Tifrunner.gnm1.ann1.H82QG0.1	glyma.Wm82.gnm4.ann1.Glyma.07G052300.1	0.185691	1.04295	0.178043
arahy.Tifrunner.gnm1.ann1.J8Y94D.1	glyma.Wm82.gnm4.ann1.Glyma.07G052300.1	0.19119	1.02728	0.186114
arahy.Tifrunner.gnm1.ann1.XKLY96.1	glyma.Wm82.gnm4.ann1.Glyma.07G069500.1	0.0618484	0.853659	0.0724509
arahy.Tifrunner.gnm1.ann1.QL4ZS9.1	glyma.Wm82.gnm4.ann1.Glyma.07G069500.1	0.0642445	0.845566	0.0759781
arahy.Tifrunner.gnm1.ann1.ISY40W.1	glyma.Wm82.gnm4.ann1.Glyma.07G083000.1	0.13762	0.692772	0.198651
arahy.Tifrunner.gnm1.ann1.MCE3E8.1	glyma.Wm82.gnm4.ann1.Glyma.07G083000.1	0.145001	0.728632	0.199005
arahy.Tifrunner.gnm1.ann1.6VQD09.1	glyma.Wm82.gnm4.ann1.Glyma.07G083200.1	0.133435	0.563253	0.2369
arahy.Tifrunner.gnm1.ann1.27RLCF.2	glyma.Wm82.gnm4.ann1.Glyma.07G083200.1	0.205489	0.660806	0.310967
arahy.Tifrunner.gnm1.ann1.6VQD09.1	glyma.Wm82.gnm4.ann1.Glyma.07G083300.1	0.112811	0.612295	0.184243
arahy.Tifrunner.gnm1.ann1.27RLCF.2	glyma.Wm82.gnm4.ann1.Glyma.07G083300.1	0.173696	0.628756	0.276253
arahy.Tifrunner.gnm1.ann1.92UC5T.1	glyma.Wm82.gnm4.ann1.Glyma.07G083366.1	0.1236	0.493129	0.250645
arahy.Tifrunner.gnm1.ann1.NXI5US.1	glyma.Wm82.gnm4.ann1.Glyma.07G083366.1	0.138673	0.50114	0.276715
arahy.Tifrunner.gnm1.ann1.75XT4J.1	glyma.Wm82.gnm4.ann1.Glyma.07G089700.1	0.25594	1.163	0.220068
arahy.Tifrunner.gnm1.ann1.KZ1626.1	glyma.Wm82.gnm4.ann1.Glyma.07G089700.1	0.265986	1.03517	0.256948
arahy.Tifrunner.gnm1.ann1.IU9CVZ.1	glyma.Wm82.gnm4.ann1.Glyma.07G089700.1	0.259972	1.00344	0.259081
arahy.Tifrunner.gnm1.ann1.IU9CVZ.1	glyma.Wm82.gnm4.ann1.Glyma.07G089800.1	0.247945	1.19908	0.206778
arahy.Tifrunner.gnm1.ann1.KZ1626.1	glyma.Wm82.gnm4.ann1.Glyma.07G089800.1	0.233536	1.12245	0.20806
arahy.Tifrunner.gnm1.ann1.75XT4J.1	glyma.Wm82.gnm4.ann1.Glyma.07G089800.1	0.245836	1.17144	0.209858
arahy.Tifrunner.gnm1.ann1.VHEE5Y.1	glyma.Wm82.gnm4.ann1.Glyma.07G110900.1	0.0571094	0.603585	0.0946169
arahy.Tifrunner.gnm1.ann1.TJSZ1F.1	glyma.Wm82.gnm4.ann1.Glyma.07G110900.1	0.0580646	0.610631	0.0950895
arahy.Tifrunner.gnm1.ann1.MS4PPI.1	glyma.Wm82.gnm4.ann1.Glyma.07G118132.1	0.408819	1.03673	0.394337
arahy.Tifrunner.gnm1.ann1.G5620Q.1	glyma.Wm82.gnm4.ann1.Glyma.07G118132.1	0.413358	1.00401	0.411707
arahy.Tifrunner.gnm1.ann1.MS4PPI.1	glyma.Wm82.gnm4.ann1.Glyma.07G118200.1	0.180599	0.626676	0.288186
arahy.Tifrunner.gnm1.ann1.G5620Q.1	glyma.Wm82.gnm4.ann1.Glyma.07G118200.1	0.183213	0.618923	0.296018
arahy.Tifrunner.gnm1.ann1.1L1IBW.1	glyma.Wm82.gnm4.ann1.Glyma.07G194300.1	0.25274	1.18707	0.21291
arahy.Tifrunner.gnm1.ann1.B8WD65.1	glyma.Wm82.gnm4.ann1.Glyma.07G194300.1	0.295614	1.35761	0.217746
arahy.Tifrunner.gnm1.ann1.LBLX5B.1	glyma.Wm82.gnm4.ann1.Glyma.07G194300.1	0.251246	1.11233	0.225874
arahy.Tifrunner.gnm1.ann1.S646GX.1	glyma.Wm82.gnm4.ann1.Glyma.07G194300.1	0.271029	1.14022	0.237698
arahy.Tifrunner.gnm1.ann1.7Z45GE.1	glyma.Wm82.gnm4.ann1.Glyma.07G194401.1	0.380309	2.87549	0.132259
arahy.Tifrunner.gnm1.ann1.RQ0VMS.1	glyma.Wm82.gnm4.ann1.Glyma.07G194401.1	0.377666	2.20412	0.171346
arahy.Tifrunner.gnm1.ann1.1WY37S.1	glyma.Wm82.gnm4.ann1.Glyma.07G202300.1	0.111383	2.0537	0.0542353
arahy.Tifrunner.gnm1.ann1.B6E5H4.1	glyma.Wm82.gnm4.ann1.Glyma.07G202300.1	0.122698	1.99211	0.0615919
arahy.Tifrunner.gnm1.ann1.Y93W5A.1	glyma.Wm82.gnm4.ann1.Glyma.07G212700.1	0.0729319	0.708431	0.102948
arahy.Tifrunner.gnm1.ann1.6HU6DS.1	glyma.Wm82.gnm4.ann1.Glyma.07G220300.2	0.319482	1.83387	0.174211
arahy.Tifrunner.gnm1.ann1.8US839.1	glyma.Wm82.gnm4.ann1.Glyma.07G220300.2	0.245052	1.37861	0.177752
arahy.Tifrunner.gnm1.ann1.6HU6DS.1	glyma.Wm82.gnm4.ann1.Glyma.07G220400.1	0.326072	1.89698	0.17189
arahy.Tifrunner.gnm1.ann1.8US839.1	glyma.Wm82.gnm4.ann1.Glyma.07G220400.1	0.245145	1.35593	0.180795
arahy.Tifrunner.gnm1.ann1.6HU6DS.1	glyma.Wm82.gnm4.ann1.Glyma.07G220500.1	0.307118	2.26644	0.135507
arahy.Tifrunner.gnm1.ann1.8US839.1	glyma.Wm82.gnm4.ann1.Glyma.07G220500.1	0.203178	1.17482	0.172945
arahy.Tifrunner.gnm1.ann1.1WJI3I.1	glyma.Wm82.gnm4.ann1.Glyma.08G026900.1	0.124839	0.797567	0.156525
arahy.Tifrunner.gnm1.ann1.WIE6UT.1	glyma.Wm82.gnm4.ann1.Glyma.08G026900.1	0.122069	0.753898	0.161917
arahy.Tifrunner.gnm1.ann1.X1BDZQ.1	glyma.Wm82.gnm4.ann1.Glyma.08G089400.1	0.235375	1.04338	0.22559
arahy.Tifrunner.gnm1.ann1.XX3TAX.1	glyma.Wm82.gnm4.ann1.Glyma.08G089400.1	0.237105	1.03343	0.229435
arahy.Tifrunner.gnm1.ann1.0UU5IV.1	glyma.Wm82.gnm4.ann1.Glyma.08G089500.1	0.180162	0.978163	0.184184
arahy.Tifrunner.gnm1.ann1.0AN8KE.1	glyma.Wm82.gnm4.ann1.Glyma.08G089500.1	0.178503	0.941802	0.189533
arahy.Tifrunner.gnm1.ann1.180H6H.1	glyma.Wm82.gnm4.ann1.Glyma.08G104100.1	0.159132	1.28624	0.123719
arahy.Tifrunner.gnm1.ann1.NSG19L.1	glyma.Wm82.gnm4.ann1.Glyma.08G104100.1	0.156155	1.23323	0.126622
arahy.Tifrunner.gnm1.ann1.MR6WYG.1	glyma.Wm82.gnm4.ann1.Glyma.08G125000.1	0.170409	0.803479	0.212088
arahy.Tifrunner.gnm1.ann1.JCXG2J.3	glyma.Wm82.gnm4.ann1.Glyma.08G125000.1	0.171198	0.768492	0.222771
arahy.Tifrunner.gnm1.ann1.RHR23G.1	glyma.Wm82.gnm4.ann1.Glyma.08G125000.1	0.178066	0.528027	0.337229
arahy.Tifrunner.gnm1.ann1.M53M4I.1	glyma.Wm82.gnm4.ann1.Glyma.08G125000.1	0.178605	0.528151	0.33817
arahy.Tifrunner.gnm1.ann1.MR6WYG.1	glyma.Wm82.gnm4.ann1.Glyma.08G125100.2	0.167372	0.828281	0.202071
arahy.Tifrunner.gnm1.ann1.JCXG2J.3	glyma.Wm82.gnm4.ann1.Glyma.08G125100.2	0.17138	0.818016	0.209507
arahy.Tifrunner.gnm1.ann1.RHR23G.1	glyma.Wm82.gnm4.ann1.Glyma.08G125100.2	0.167358	0.525298	0.318596
arahy.Tifrunner.gnm1.ann1.M53M4I.1	glyma.Wm82.gnm4.ann1.Glyma.08G125100.2	0.169026	0.50679	0.333522
arahy.Tifrunner.gnm1.ann1.SPE8CT.2	glyma.Wm82.gnm4.ann1.Glyma.08G193900.2	0.0916396	0.53128	0.172488
arahy.Tifrunner.gnm1.ann1.J201LF.1	glyma.Wm82.gnm4.ann1.Glyma.08G193900.2	0.0909798	0.520148	0.174911
arahy.Tifrunner.gnm1.ann1.2TV28S.1	glyma.Wm82.gnm4.ann1.Glyma.08G238100.1	0.0926938	0.883289	0.104942
arahy.Tifrunner.gnm1.ann1.237GY1.1	glyma.Wm82.gnm4.ann1.Glyma.08G327300.2	0.198696	0.805523	0.246668
arahy.Tifrunner.gnm1.ann1.M38SQY.1	glyma.Wm82.gnm4.ann1.Glyma.08G327300.2	0.194691	0.74722	0.260554
arahy.Tifrunner.gnm1.ann1.IYR592.1	glyma.Wm82.gnm4.ann1.Glyma.08G327300.2	0.199553	0.712586	0.28004
arahy.Tifrunner.gnm1.ann1.N64S41.1	glyma.Wm82.gnm4.ann1.Glyma.08G327300.2	0.189323	0.554106	0.341673
arahy.Tifrunner.gnm1.ann1.3B1CVE.1	glyma.Wm82.gnm4.ann1.Glyma.08G350800.1	0.107791	1.64577	0.0654957
arahy.Tifrunner.gnm1.ann1.IT7QFA.1	glyma.Wm82.gnm4.ann1.Glyma.08G350800.1	0.111524	1.65584	0.0673521
arahy.Tifrunner.gnm1.ann1.GJ85WH.1	glyma.Wm82.gnm4.ann1.Glyma.09G029400.1	0.0888964	0.530821	0.16747
arahy.Tifrunner.gnm1.ann1.XDA15Z.1	glyma.Wm82.gnm4.ann1.Glyma.09G048800.1	0.181919	1.10215	0.165058
arahy.Tifrunner.gnm1.ann1.7PS9BN.1	glyma.Wm82.gnm4.ann1.Glyma.09G048800.1	0.181488	1.09594	0.165601
arahy.Tifrunner.gnm1.ann1.QE1IHJ.1	glyma.Wm82.gnm4.ann1.Glyma.09G137600.1	0.140658	0.792087	0.177578
arahy.Tifrunner.gnm1.ann1.G691ZN.1	glyma.Wm82.gnm4.ann1.Glyma.09G142200.1	0.270812	1.53535	0.176384
arahy.Tifrunner.gnm1.ann1.JEM7HP.1	glyma.Wm82.gnm4.ann1.Glyma.09G142200.1	0.267229	1.48669	0.179748
arahy.Tifrunner.gnm1.ann1.G691ZN.1	glyma.Wm82.gnm4.ann1.Glyma.09G142500.1	0.27556	1.54171	0.178737
arahy.Tifrunner.gnm1.ann1.JEM7HP.1	glyma.Wm82.gnm4.ann1.Glyma.09G142500.1	0.271956	1.45048	0.187494
arahy.Tifrunner.gnm1.ann1.210MU5.1	glyma.Wm82.gnm4.ann1.Glyma.09G160900.1	0.064732	0.55332	0.116988
arahy.Tifrunner.gnm1.ann1.1R2DUV.1	glyma.Wm82.gnm4.ann1.Glyma.09G160900.1	0.0669649	0.550891	0.121557
arahy.Tifrunner.gnm1.ann1.9D5JX4.1	glyma.Wm82.gnm4.ann1.Glyma.09G186100.1	0.262972	0.896552	0.293315
arahy.Tifrunner.gnm1.ann1.AMJH7D.1	glyma.Wm82.gnm4.ann1.Glyma.09G186100.1	0.2693	0.895051	0.300877
arahy.Tifrunner.gnm1.ann1.PMY3SS.1	glyma.Wm82.gnm4.ann1.Glyma.09G186100.1	0.264992	0.754881	0.351038
arahy.Tifrunner.gnm1.ann1.9W7X6Y.1	glyma.Wm82.gnm4.ann1.Glyma.09G186100.1	0.263183	0.725648	0.362687
arahy.Tifrunner.gnm1.ann1.75XT4J.1	glyma.Wm82.gnm4.ann1.Glyma.09G186200.1	0.242332	1.39861	0.173266
arahy.Tifrunner.gnm1.ann1.KZ1626.1	glyma.Wm82.gnm4.ann1.Glyma.09G186200.1	0.237489	1.1318	0.209833
arahy.Tifrunner.gnm1.ann1.IU9CVZ.1	glyma.Wm82.gnm4.ann1.Glyma.09G186200.1	0.246494	1.16138	0.212242
arahy.Tifrunner.gnm1.ann1.75XT4J.1	glyma.Wm82.gnm4.ann1.Glyma.09G186300.1	0.245322	1.40698	0.17436
arahy.Tifrunner.gnm1.ann1.KZ1626.1	glyma.Wm82.gnm4.ann1.Glyma.09G186300.1	0.241113	1.14611	0.210375
arahy.Tifrunner.gnm1.ann1.IU9CVZ.1	glyma.Wm82.gnm4.ann1.Glyma.09G186300.1	0.248874	1.17599	0.21163
arahy.Tifrunner.gnm1.ann1.75XT4J.1	glyma.Wm82.gnm4.ann1.Glyma.09G186400.1	0.251444	1.29053	0.194838
arahy.Tifrunner.gnm1.ann1.KZ1626.1	glyma.Wm82.gnm4.ann1.Glyma.09G186400.1	0.264422	1.27741	0.206999
arahy.Tifrunner.gnm1.ann1.IU9CVZ.1	glyma.Wm82.gnm4.ann1.Glyma.09G186400.1	0.25819	1.18209	0.218418
arahy.Tifrunner.gnm1.ann1.75XT4J.1	glyma.Wm82.gnm4.ann1.Glyma.09G186500.1	0.236374	1.08567	0.217722
arahy.Tifrunner.gnm1.ann1.IU9CVZ.1	glyma.Wm82.gnm4.ann1.Glyma.09G186500.1	0.231165	1.00001	0.231162
arahy.Tifrunner.gnm1.ann1.KZ1626.1	glyma.Wm82.gnm4.ann1.Glyma.09G186500.1	0.228	0.927062	0.245938
arahy.Tifrunner.gnm1.ann1.70PRJ5.1	glyma.Wm82.gnm4.ann1.Glyma.09G215600.2	0.1625	0.761079	0.213512
arahy.Tifrunner.gnm1.ann1.F34SP4.1	glyma.Wm82.gnm4.ann1.Glyma.09G215600.2	0.1625	0.761079	0.213512
arahy.Tifrunner.gnm1.ann1.F8T0MB.1	glyma.Wm82.gnm4.ann1.Glyma.09G252800.1	0.0876117	0.438707	0.199704
arahy.Tifrunner.gnm1.ann1.570P5C.1	glyma.Wm82.gnm4.ann1.Glyma.09G252800.1	0.089647	0.419034	0.213937
arahy.Tifrunner.gnm1.ann1.DBN754.1	glyma.Wm82.gnm4.ann1.Glyma.09G282300.1	0.14659	1.37995	0.106228
arahy.Tifrunner.gnm1.ann1.X7DVP8.1	glyma.Wm82.gnm4.ann1.Glyma.09G282300.1	0.154976	1.44307	0.107393
arahy.Tifrunner.gnm1.ann1.4H0NN3.1	glyma.Wm82.gnm4.ann1.Glyma.09G282900.1	0.153407	0.874524	0.175418
arahy.Tifrunner.gnm1.ann1.7V58Y4.1	glyma.Wm82.gnm4.ann1.Glyma.09G282900.1	0.137023	0.774755	0.17686
arahy.Tifrunner.gnm1.ann1.Z1GZMD.1	glyma.Wm82.gnm4.ann1.Glyma.09G282900.1	0.1342	0.677227	0.19816
arahy.Tifrunner.gnm1.ann1.L4EUBC.1	glyma.Wm82.gnm4.ann1.Glyma.09G282900.1	0.759843	1.86306	0.407846
arahy.Tifrunner.gnm1.ann1.7V58Y4.1	glyma.Wm82.gnm4.ann1.Glyma.09G282900.2	0.121612	0.748334	0.162511
arahy.Tifrunner.gnm1.ann1.4H0NN3.1	glyma.Wm82.gnm4.ann1.Glyma.09G282900.2	0.135858	0.827675	0.164144
arahy.Tifrunner.gnm1.ann1.Z1GZMD.1	glyma.Wm82.gnm4.ann1.Glyma.09G282900.2	0.1342	0.677227	0.19816
arahy.Tifrunner.gnm1.ann1.L4EUBC.1	glyma.Wm82.gnm4.ann1.Glyma.09G282900.2	0.759843	1.86306	0.407846
arahy.Tifrunner.gnm1.ann1.12WBQG.1	glyma.Wm82.gnm4.ann1.Glyma.10G062900.1	0.0696228	0.7971	0.0873451
arahy.Tifrunner.gnm1.ann1.GLV5L5.1	glyma.Wm82.gnm4.ann1.Glyma.10G062900.1	0.0696228	0.7971	0.0873451
arahy.Tifrunner.gnm1.ann1.QM5IC5.1	glyma.Wm82.gnm4.ann1.Glyma.10G092500.1	0.172674	1.13385	0.15229
arahy.Tifrunner.gnm1.ann1.ZA2U1L.1	glyma.Wm82.gnm4.ann1.Glyma.10G092500.1	0.149514	0.814771	0.183504
arahy.Tifrunner.gnm1.ann1.SUFM5S.1	glyma.Wm82.gnm4.ann1.Glyma.10G092500.1	0.235384	1.27618	0.184444
arahy.Tifrunner.gnm1.ann1.2U560T.1	glyma.Wm82.gnm4.ann1.Glyma.10G092500.1	0.247931	1.22965	0.201627
arahy.Tifrunner.gnm1.ann1.MT8FXZ.1	glyma.Wm82.gnm4.ann1.Glyma.10G092600.1	0.119004	0.798044	0.149119
arahy.Tifrunner.gnm1.ann1.PK3IA3.1	glyma.Wm82.gnm4.ann1.Glyma.10G092600.1	0.122438	0.820992	0.149135
arahy.Tifrunner.gnm1.ann1.CE3PYG.1	glyma.Wm82.gnm4.ann1.Glyma.10G200800.1	0.263034	3.06248	0.0858893
arahy.Tifrunner.gnm1.ann1.K55MVY.1	glyma.Wm82.gnm4.ann1.Glyma.10G200800.1	0.266214	2.57476	0.103394
arahy.Tifrunner.gnm1.ann1.9T187T.1	glyma.Wm82.gnm4.ann1.Glyma.10G200800.1	0.290763	2.26338	0.128464
arahy.Tifrunner.gnm1.ann1.J0SZIG.1	glyma.Wm82.gnm4.ann1.Glyma.10G200800.1	0.302892	2.31163	0.131029
arahy.Tifrunner.gnm1.ann1.WK2RNV.1	glyma.Wm82.gnm4.ann1.Glyma.10G200800.1	0.288139	2.14649	0.134237
arahy.Tifrunner.gnm1.ann1.KYAL0U.1	glyma.Wm82.gnm4.ann1.Glyma.10G200800.1	0.285253	1.85827	0.153504
arahy.Tifrunner.gnm1.ann1.ULT6DJ.1	glyma.Wm82.gnm4.ann1.Glyma.10G200800.1	0.284545	1.84464	0.154256
arahy.Tifrunner.gnm1.ann1.E3VCX4.1	glyma.Wm82.gnm4.ann1.Glyma.10G202400.1	0.106381	1.95051	0.0545401
arahy.Tifrunner.gnm1.ann1.CNM5E0.1	glyma.Wm82.gnm4.ann1.Glyma.10G202400.1	0.107391	1.77463	0.0605147
arahy.Tifrunner.gnm1.ann1.84B366.1	glyma.Wm82.gnm4.ann1.Glyma.10G234600.1	0.132202	0.919023	0.14385
arahy.Tifrunner.gnm1.ann1.24HCRC.1	glyma.Wm82.gnm4.ann1.Glyma.10G234600.1	0.141879	0.809603	0.175245
arahy.Tifrunner.gnm1.ann1.F2JX6Z.1	glyma.Wm82.gnm4.ann1.Glyma.10G234600.1	0.189324	0.956015	0.198035
arahy.Tifrunner.gnm1.ann1.84B366.1	glyma.Wm82.gnm4.ann1.Glyma.10G234700.1	0.145374	0.87075	0.166953
arahy.Tifrunner.gnm1.ann1.24HCRC.1	glyma.Wm82.gnm4.ann1.Glyma.10G234700.1	0.152585	0.83956	0.181744
arahy.Tifrunner.gnm1.ann1.F2JX6Z.1	glyma.Wm82.gnm4.ann1.Glyma.10G234700.1	0.193388	0.950968	0.203359
arahy.Tifrunner.gnm1.ann1.C34INF.1	glyma.Wm82.gnm4.ann1.Glyma.10G296400.1	0.169167	1.57958	0.107097
arahy.Tifrunner.gnm1.ann1.GM8EQZ.1	glyma.Wm82.gnm4.ann1.Glyma.10G296400.1	0.170374	1.54023	0.110616
arahy.Tifrunner.gnm1.ann1.M1JRW6.1	glyma.Wm82.gnm4.ann1.Glyma.11G016200.1	0.0824659	0.469001	0.175833
arahy.Tifrunner.gnm1.ann1.NAXY0P.1	glyma.Wm82.gnm4.ann1.Glyma.11G016200.1	0.0816394	0.459008	0.177861
arahy.Tifrunner.gnm1.ann1.08MLA9.1	glyma.Wm82.gnm4.ann1.Glyma.11G026200.2	0.0919527	0.676649	0.135894
arahy.Tifrunner.gnm1.ann1.4MZP26.1	glyma.Wm82.gnm4.ann1.Glyma.11G026200.2	0.101314	0.653906	0.154937
arahy.Tifrunner.gnm1.ann1.9J8RGD.1	glyma.Wm82.gnm4.ann1.Glyma.11G051800.1	0.21283	1.16295	0.183009
arahy.Tifrunner.gnm1.ann1.96EPTX.1	glyma.Wm82.gnm4.ann1.Glyma.11G051800.1	0.211682	0.985791	0.214733
arahy.Tifrunner.gnm1.ann1.4UMK2V.1	glyma.Wm82.gnm4.ann1.Glyma.11G059950.1	0.213865	0.631444	0.338692
arahy.Tifrunner.gnm1.ann1.D1QJXV.1	glyma.Wm82.gnm4.ann1.Glyma.11G059950.1	0.213865	0.631444	0.338692
arahy.Tifrunner.gnm1.ann1.4UMK2V.1	glyma.Wm82.gnm4.ann1.Glyma.11G060100.1	0.141544	0.700892	0.201948
arahy.Tifrunner.gnm1.ann1.D1QJXV.1	glyma.Wm82.gnm4.ann1.Glyma.11G060100.1	0.144602	0.693222	0.208594
arahy.Tifrunner.gnm1.ann1.4UMK2V.1	glyma.Wm82.gnm4.ann1.Glyma.11G060200.1	0.158654	0.689765	0.230011
arahy.Tifrunner.gnm1.ann1.D1QJXV.1	glyma.Wm82.gnm4.ann1.Glyma.11G060200.1	0.16178	0.682239	0.237132
arahy.Tifrunner.gnm1.ann1.8IZ54I.1	glyma.Wm82.gnm4.ann1.Glyma.11G062500.1	0.248537	1.05414	0.235772
arahy.Tifrunner.gnm1.ann1.A0NDKG.1	glyma.Wm82.gnm4.ann1.Glyma.11G062500.1	0.255398	1.04245	0.244998
arahy.Tifrunner.gnm1.ann1.TL9E5R.1	glyma.Wm82.gnm4.ann1.Glyma.11G062500.1	0.279969	1.06027	0.264054
arahy.Tifrunner.gnm1.ann1.F6Z6ZJ.1	glyma.Wm82.gnm4.ann1.Glyma.11G062500.1	0.270628	1.00729	0.26867
arahy.Tifrunner.gnm1.ann1.AF3YLM.1	glyma.Wm82.gnm4.ann1.Glyma.11G062500.1	0.271658	0.978507	0.277625
arahy.Tifrunner.gnm1.ann1.F2XVK1.1	glyma.Wm82.gnm4.ann1.Glyma.11G062500.1	0.376205	1.31807	0.285421
arahy.Tifrunner.gnm1.ann1.IKG909.1	glyma.Wm82.gnm4.ann1.Glyma.11G062500.1	0.28788	0.986454	0.291833
arahy.Tifrunner.gnm1.ann1.VPW2G6.1	glyma.Wm82.gnm4.ann1.Glyma.11G062500.1	0.279666	0.955187	0.292787
arahy.Tifrunner.gnm1.ann1.8IZ54I.1	glyma.Wm82.gnm4.ann1.Glyma.11G062600.1	0.25991	1.16942	0.222255
arahy.Tifrunner.gnm1.ann1.A0NDKG.1	glyma.Wm82.gnm4.ann1.Glyma.11G062600.1	0.266456	1.18879	0.22414
arahy.Tifrunner.gnm1.ann1.TL9E5R.1	glyma.Wm82.gnm4.ann1.Glyma.11G062600.1	0.279115	1.22614	0.227638
arahy.Tifrunner.gnm1.ann1.F2XVK1.1	glyma.Wm82.gnm4.ann1.Glyma.11G062600.1	0.37061	1.52506	0.243014
arahy.Tifrunner.gnm1.ann1.AF3YLM.1	glyma.Wm82.gnm4.ann1.Glyma.11G062600.1	0.282087	1.13284	0.249009
arahy.Tifrunner.gnm1.ann1.IKG909.1	glyma.Wm82.gnm4.ann1.Glyma.11G062600.1	0.286366	1.12872	0.253709
arahy.Tifrunner.gnm1.ann1.VPW2G6.1	glyma.Wm82.gnm4.ann1.Glyma.11G062600.1	0.282799	1.09033	0.25937
arahy.Tifrunner.gnm1.ann1.F6Z6ZJ.1	glyma.Wm82.gnm4.ann1.Glyma.11G062600.1	0.287988	1.09414	0.26321
arahy.Tifrunner.gnm1.ann1.ZIVF7P.1	glyma.Wm82.gnm4.ann1.Glyma.11G067700.1	0.0719016	0.641304	0.112118
arahy.Tifrunner.gnm1.ann1.MA1Z2D.1	glyma.Wm82.gnm4.ann1.Glyma.11G067700.1	0.0704038	0.611812	0.115074
arahy.Tifrunner.gnm1.ann1.7AH9CA.1	glyma.Wm82.gnm4.ann1.Glyma.11G073300.1	0.157337	0.613194	0.256585
arahy.Tifrunner.gnm1.ann1.B5QQYI.1	glyma.Wm82.gnm4.ann1.Glyma.11G073300.1	0.170852	0.590896	0.28914
arahy.Tifrunner.gnm1.ann1.77LVUR.1	glyma.Wm82.gnm4.ann1.Glyma.11G093100.1	0.194038	0.81121	0.239196
arahy.Tifrunner.gnm1.ann1.BH9RMT.1	glyma.Wm82.gnm4.ann1.Glyma.11G093100.1	0.194623	0.801537	0.242812
arahy.Tifrunner.gnm1.ann1.8ZP0HC.1	glyma.Wm82.gnm4.ann1.Glyma.11G100100.1	0.105379	0.897902	0.117361
arahy.Tifrunner.gnm1.ann1.P3BMC7.1	glyma.Wm82.gnm4.ann1.Glyma.11G100100.1	0.108106	0.89356	0.120984
arahy.Tifrunner.gnm1.ann1.QQ1SRH.1	glyma.Wm82.gnm4.ann1.Glyma.11G122700.1	0.129151	1.04163	0.123989
arahy.Tifrunner.gnm1.ann1.H8DQQQ.1	glyma.Wm82.gnm4.ann1.Glyma.11G122700.1	0.130319	1.04424	0.124798
arahy.Tifrunner.gnm1.ann1.P8VCWZ.1	glyma.Wm82.gnm4.ann1.Glyma.11G168428.1	0.188414	1.48461	0.126912
arahy.Tifrunner.gnm1.ann1.WGK629.1	glyma.Wm82.gnm4.ann1.Glyma.11G168428.1	0.188414	1.48461	0.126912
arahy.Tifrunner.gnm1.ann1.AC0A7B.1	glyma.Wm82.gnm4.ann1.Glyma.11G175900.1	0.171551	1.20086	0.142857
arahy.Tifrunner.gnm1.ann1.GS1HJ9.1	glyma.Wm82.gnm4.ann1.Glyma.11G175900.1	0.170804	1.13576	0.150387
arahy.Tifrunner.gnm1.ann1.VNK22G.1	glyma.Wm82.gnm4.ann1.Glyma.11G185700.1	0.170135	1.46425	0.116193
arahy.Tifrunner.gnm1.ann1.S3X3J8.1	glyma.Wm82.gnm4.ann1.Glyma.11G185700.1	0.350863	2.73343	0.12836
arahy.Tifrunner.gnm1.ann1.BK04FV.1	glyma.Wm82.gnm4.ann1.Glyma.11G185700.1	0.202959	1.54345	0.131497
arahy.Tifrunner.gnm1.ann1.VG2XB0.1	glyma.Wm82.gnm4.ann1.Glyma.11G185700.1	0.213084	1.49319	0.142704
arahy.Tifrunner.gnm1.ann1.IDM7IB.1	glyma.Wm82.gnm4.ann1.Glyma.11G197300.1	0.208637	0.91962	0.226873
arahy.Tifrunner.gnm1.ann1.KE4ULY.1	glyma.Wm82.gnm4.ann1.Glyma.11G197300.1	0.210939	0.861816	0.244761
arahy.Tifrunner.gnm1.ann1.6I4HZI.1	glyma.Wm82.gnm4.ann1.Glyma.11G250200.1	0.129987	0.887323	0.146493
arahy.Tifrunner.gnm1.ann1.VAS5V1.1	glyma.Wm82.gnm4.ann1.Glyma.11G250200.1	0.149344	0.92505	0.161444
arahy.Tifrunner.gnm1.ann1.8US839.1	glyma.Wm82.gnm4.ann1.Glyma.12G013700.1	0.367828	3.87912	0.0948227
arahy.Tifrunner.gnm1.ann1.6HU6DS.1	glyma.Wm82.gnm4.ann1.Glyma.12G013700.1	0.119287	0.726993	0.164083
arahy.Tifrunner.gnm1.ann1.Q2QWLN.1	glyma.Wm82.gnm4.ann1.Glyma.12G067000.1	0.179131	1.35894	0.131816
arahy.Tifrunner.gnm1.ann1.Q2BYIT.1	glyma.Wm82.gnm4.ann1.Glyma.12G067000.1	0.185625	1.38989	0.133553
arahy.Tifrunner.gnm1.ann1.Q2QWLN.1	glyma.Wm82.gnm4.ann1.Glyma.12G067100.1	0.178844	1.44832	0.123484
arahy.Tifrunner.gnm1.ann1.Q2BYIT.1	glyma.Wm82.gnm4.ann1.Glyma.12G067100.1	0.189119	1.48375	0.127461
arahy.Tifrunner.gnm1.ann1.BK04FV.1	glyma.Wm82.gnm4.ann1.Glyma.12G087200.1	0.190307	1.79842	0.105819
arahy.Tifrunner.gnm1.ann1.VG2XB0.1	glyma.Wm82.gnm4.ann1.Glyma.12G087200.1	0.198127	1.60069	0.123776
arahy.Tifrunner.gnm1.ann1.VNK22G.1	glyma.Wm82.gnm4.ann1.Glyma.12G087200.1	0.1648	1.32617	0.124267
arahy.Tifrunner.gnm1.ann1.6Z49LM.1	glyma.Wm82.gnm4.ann1.Glyma.12G160400.1	0.0934856	0.755295	0.123774
arahy.Tifrunner.gnm1.ann1.U7G3WQ.1	glyma.Wm82.gnm4.ann1.Glyma.12G160400.1	0.0920532	0.685668	0.134253
arahy.Tifrunner.gnm1.ann1.U5WKYJ.1	glyma.Wm82.gnm4.ann1.Glyma.12G191400.1	0.141385	0.931625	0.151762
arahy.Tifrunner.gnm1.ann1.IDM7IB.1	glyma.Wm82.gnm4.ann1.Glyma.13G051600.1	0.207682	0.906826	0.22902
arahy.Tifrunner.gnm1.ann1.KE4ULY.1	glyma.Wm82.gnm4.ann1.Glyma.13G051600.1	0.21185	0.861375	0.245944
arahy.Tifrunner.gnm1.ann1.31R89H.1	glyma.Wm82.gnm4.ann1.Glyma.13G052900.2	0.0946483	0.533135	0.177531
arahy.Tifrunner.gnm1.ann1.JZF5VE.1	glyma.Wm82.gnm4.ann1.Glyma.13G052900.2	0.0911065	0.48069	0.189533
arahy.Tifrunner.gnm1.ann1.R5KZJD.1	glyma.Wm82.gnm4.ann1.Glyma.13G052900.2	0.13594	0.552919	0.245859
arahy.Tifrunner.gnm1.ann1.E6G4NP.1	glyma.Wm82.gnm4.ann1.Glyma.13G052900.2	0.125333	0.505701	0.247839
arahy.Tifrunner.gnm1.ann1.12WBQG.1	glyma.Wm82.gnm4.ann1.Glyma.13G147500.1	0.0600233	0.790751	0.0759067
arahy.Tifrunner.gnm1.ann1.GLV5L5.1	glyma.Wm82.gnm4.ann1.Glyma.13G147500.1	0.0600233	0.790751	0.0759067
arahy.Tifrunner.gnm1.ann1.69VPM4.1	glyma.Wm82.gnm4.ann1.Glyma.13G152202.1	0.261501	2.27009	0.115194
arahy.Tifrunner.gnm1.ann1.DK98W5.1	glyma.Wm82.gnm4.ann1.Glyma.13G152202.1	0.261501	2.27009	0.115194
arahy.Tifrunner.gnm1.ann1.1WY37S.1	glyma.Wm82.gnm4.ann1.Glyma.13G173401.1	0.118783	1.54491	0.0768868
arahy.Tifrunner.gnm1.ann1.B6E5H4.1	glyma.Wm82.gnm4.ann1.Glyma.13G173401.1	0.129073	1.62997	0.0791871
arahy.Tifrunner.gnm1.ann1.1WY37S.1	glyma.Wm82.gnm4.ann1.Glyma.13G173500.1	0.118783	1.54491	0.0768868
arahy.Tifrunner.gnm1.ann1.B6E5H4.1	glyma.Wm82.gnm4.ann1.Glyma.13G173500.1	0.129073	1.62997	0.0791871
arahy.Tifrunner.gnm1.ann1.1L1IBW.1	glyma.Wm82.gnm4.ann1.Glyma.13G181900.1	0.256388	1.15058	0.222833
arahy.Tifrunner.gnm1.ann1.LBLX5B.1	glyma.Wm82.gnm4.ann1.Glyma.13G181900.1	0.258976	1.10723	0.233895
arahy.Tifrunner.gnm1.ann1.B8WD65.1	glyma.Wm82.gnm4.ann1.Glyma.13G181900.1	0.302761	1.23661	0.244832
arahy.Tifrunner.gnm1.ann1.S646GX.1	glyma.Wm82.gnm4.ann1.Glyma.13G181900.1	0.28144	1.03772	0.27121
arahy.Tifrunner.gnm1.ann1.64U7NV.1	glyma.Wm82.gnm4.ann1.Glyma.13G217400.1	0.128154	1.01985	0.125659
arahy.Tifrunner.gnm1.ann1.5ZLV04.1	glyma.Wm82.gnm4.ann1.Glyma.13G217400.1	0.132651	1.03713	0.127902
arahy.Tifrunner.gnm1.ann1.3GHL6G.1	glyma.Wm82.gnm4.ann1.Glyma.13G265300.1	0.259449	1.33062	0.194984
arahy.Tifrunner.gnm1.ann1.MPKI4V.1	glyma.Wm82.gnm4.ann1.Glyma.13G265300.1	0.262016	1.31108	0.199848
arahy.Tifrunner.gnm1.ann1.P3G561.1	glyma.Wm82.gnm4.ann1.Glyma.13G371400.1	0.14173	0.853903	0.165979
arahy.Tifrunner.gnm1.ann1.XPY7J2.1	glyma.Wm82.gnm4.ann1.Glyma.13G371400.1	0.14173	0.853903	0.165979
arahy.Tifrunner.gnm1.ann1.TMG43S.1	glyma.Wm82.gnm4.ann1.Glyma.13G371400.1	0.146377	0.819913	0.178527
arahy.Tifrunner.gnm1.ann1.F136KG.1	glyma.Wm82.gnm4.ann1.Glyma.13G371400.1	0.14549	0.772472	0.188343
arahy.Tifrunner.gnm1.ann1.P3G561.1	glyma.Wm82.gnm4.ann1.Glyma.13G371400.5	0.14173	0.853903	0.165979
arahy.Tifrunner.gnm1.ann1.XPY7J2.1	glyma.Wm82.gnm4.ann1.Glyma.13G371400.5	0.14173	0.853903	0.165979
arahy.Tifrunner.gnm1.ann1.TMG43S.1	glyma.Wm82.gnm4.ann1.Glyma.13G371400.5	0.146377	0.819913	0.178527
arahy.Tifrunner.gnm1.ann1.F136KG.1	glyma.Wm82.gnm4.ann1.Glyma.13G371400.5	0.14549	0.772472	0.188343
arahy.Tifrunner.gnm1.ann1.IP1Y2C.1	glyma.Wm82.gnm4.ann1.Glyma.14G027600.3	0.161141	1.70769	0.0943616
arahy.Tifrunner.gnm1.ann1.G3X0L7.1	glyma.Wm82.gnm4.ann1.Glyma.14G027600.3	0.162144	1.49512	0.108449
arahy.Tifrunner.gnm1.ann1.YW8AM8.1	glyma.Wm82.gnm4.ann1.Glyma.14G059900.1	0.0914561	0.853074	0.107208
arahy.Tifrunner.gnm1.ann1.Q94UE0.1	glyma.Wm82.gnm4.ann1.Glyma.14G059900.1	0.093112	0.80838	0.115183
arahy.Tifrunner.gnm1.ann1.66GL51.1	glyma.Wm82.gnm4.ann1.Glyma.14G059900.1	0.093112	0.799621	0.116445
arahy.Tifrunner.gnm1.ann1.2Z80QE.1	glyma.Wm82.gnm4.ann1.Glyma.14G082900.1	0.105072	0.725663	0.144794
arahy.Tifrunner.gnm1.ann1.38X92K.1	glyma.Wm82.gnm4.ann1.Glyma.14G082900.1	0.105072	0.725663	0.144794
arahy.Tifrunner.gnm1.ann1.K1LFJJ.1	glyma.Wm82.gnm4.ann1.Glyma.14G205200.1	0.0633359	1.12289	0.0564046
arahy.Tifrunner.gnm1.ann1.SGZ2CH.1	glyma.Wm82.gnm4.ann1.Glyma.14G205200.1	0.0610049	0.901031	0.0677057
arahy.Tifrunner.gnm1.ann1.JE5MND.1	glyma.Wm82.gnm4.ann1.Glyma.15G050300.1	0.227657	0.95397	0.238642
arahy.Tifrunner.gnm1.ann1.4N79E8.1	glyma.Wm82.gnm4.ann1.Glyma.15G050300.1	0.233308	0.955426	0.244193
arahy.Tifrunner.gnm1.ann1.N6JQ04.1	glyma.Wm82.gnm4.ann1.Glyma.15G050300.1	0.221513	0.897776	0.246735
arahy.Tifrunner.gnm1.ann1.GMU3XF.1	glyma.Wm82.gnm4.ann1.Glyma.15G050300.1	0.234526	0.924467	0.253687
arahy.Tifrunner.gnm1.ann1.VV0UJ5.1	glyma.Wm82.gnm4.ann1.Glyma.15G050300.1	0.230738	0.89713	0.257196
arahy.Tifrunner.gnm1.ann1.7BG7FU.1	glyma.Wm82.gnm4.ann1.Glyma.15G050300.1	0.22445	0.847026	0.264986
arahy.Tifrunner.gnm1.ann1.EH049N.1	glyma.Wm82.gnm4.ann1.Glyma.15G050300.1	0.225256	0.84767	0.265736
arahy.Tifrunner.gnm1.ann1.KRAQ4G.1	glyma.Wm82.gnm4.ann1.Glyma.15G050300.1	0.224389	0.840883	0.266849
arahy.Tifrunner.gnm1.ann1.EFJ3XH.1	glyma.Wm82.gnm4.ann1.Glyma.15G050300.1	0.233014	0.80827	0.288287
arahy.Tifrunner.gnm1.ann1.GJ85WH.1	glyma.Wm82.gnm4.ann1.Glyma.15G135200.1	0.0802926	0.531131	0.151173
arahy.Tifrunner.gnm1.ann1.LR3XS4.1	glyma.Wm82.gnm4.ann1.Glyma.15G243400.1	0.283209	1.91229	0.148099
arahy.Tifrunner.gnm1.ann1.RPLV4X.2	glyma.Wm82.gnm4.ann1.Glyma.15G243400.1	0.253725	1.42424	0.178148
arahy.Tifrunner.gnm1.ann1.JBW4ZX.2	glyma.Wm82.gnm4.ann1.Glyma.15G243400.1	0.25241	1.36175	0.185357
arahy.Tifrunner.gnm1.ann1.E11MFK.1	glyma.Wm82.gnm4.ann1.Glyma.15G244250.2	0.148933	0.975433	0.152684
arahy.Tifrunner.gnm1.ann1.5ZM60A.1	glyma.Wm82.gnm4.ann1.Glyma.15G244250.2	0.15048	0.968668	0.155347
arahy.Tifrunner.gnm1.ann1.BU3786.1	glyma.Wm82.gnm4.ann1.Glyma.15G245100.1	0.14442	0.885805	0.163038
arahy.Tifrunner.gnm1.ann1.TW3GR2.1	glyma.Wm82.gnm4.ann1.Glyma.15G245100.1	0.141485	0.854824	0.165514
arahy.Tifrunner.gnm1.ann1.XPI7JM.1	glyma.Wm82.gnm4.ann1.Glyma.15G245100.1	0.14585	0.868165	0.167998
arahy.Tifrunner.gnm1.ann1.W1ASYG.1	glyma.Wm82.gnm4.ann1.Glyma.15G245100.1	0.155978	0.890431	0.175171
arahy.Tifrunner.gnm1.ann1.XPI7JM.1	glyma.Wm82.gnm4.ann1.Glyma.15G245300.1	0.152663	0.962054	0.158685
arahy.Tifrunner.gnm1.ann1.W1ASYG.1	glyma.Wm82.gnm4.ann1.Glyma.15G245300.1	0.15185	0.948918	0.160025
arahy.Tifrunner.gnm1.ann1.TW3GR2.1	glyma.Wm82.gnm4.ann1.Glyma.15G245300.1	0.152443	0.946012	0.161143
arahy.Tifrunner.gnm1.ann1.BU3786.1	glyma.Wm82.gnm4.ann1.Glyma.15G245300.1	0.152202	0.93945	0.162012
arahy.Tifrunner.gnm1.ann1.TI8LFW.1	glyma.Wm82.gnm4.ann1.Glyma.16G008600.1	0.109075	1.52546	0.0715028
arahy.Tifrunner.gnm1.ann1.DBZ9PS.1	glyma.Wm82.gnm4.ann1.Glyma.16G008600.1	0.109529	1.45755	0.0751458
arahy.Tifrunner.gnm1.ann1.ZW245F.1	glyma.Wm82.gnm4.ann1.Glyma.16G008600.1	0.131295	1.40412	0.0935069
arahy.Tifrunner.gnm1.ann1.85G0UF.1	glyma.Wm82.gnm4.ann1.Glyma.16G008600.1	0.136228	1.39347	0.097761
arahy.Tifrunner.gnm1.ann1.H82QG0.1	glyma.Wm82.gnm4.ann1.Glyma.16G021200.1	0.162061	1.11792	0.144966
arahy.Tifrunner.gnm1.ann1.J8Y94D.1	glyma.Wm82.gnm4.ann1.Glyma.16G021200.1	0.170391	1.17085	0.145528
arahy.Tifrunner.gnm1.ann1.YI1B95.1	glyma.Wm82.gnm4.ann1.Glyma.16G089700.1	0.218211	1.22267	0.178472
arahy.Tifrunner.gnm1.ann1.2YDG1M.1	glyma.Wm82.gnm4.ann1.Glyma.16G089700.1	0.220655	1.20942	0.182446
arahy.Tifrunner.gnm1.ann1.8EC0VW.1	glyma.Wm82.gnm4.ann1.Glyma.16G089700.1	0.225769	1.19812	0.188435
arahy.Tifrunner.gnm1.ann1.NWH0QG.1	glyma.Wm82.gnm4.ann1.Glyma.16G089700.1	0.226452	1.15114	0.19672
arahy.Tifrunner.gnm1.ann1.YI1B95.1	glyma.Wm82.gnm4.ann1.Glyma.16G089900.1	0.215222	1.22886	0.17514
arahy.Tifrunner.gnm1.ann1.2YDG1M.1	glyma.Wm82.gnm4.ann1.Glyma.16G089900.1	0.217659	1.20149	0.181157
arahy.Tifrunner.gnm1.ann1.8EC0VW.1	glyma.Wm82.gnm4.ann1.Glyma.16G089900.1	0.219996	1.1931	0.184391
arahy.Tifrunner.gnm1.ann1.NWH0QG.1	glyma.Wm82.gnm4.ann1.Glyma.16G089900.1	0.220666	1.14638	0.192489
arahy.Tifrunner.gnm1.ann1.26YYGP.1	glyma.Wm82.gnm4.ann1.Glyma.16G090000.1	0.158767	0.803232	0.19766
arahy.Tifrunner.gnm1.ann1.4VZ1PT.1	glyma.Wm82.gnm4.ann1.Glyma.16G090000.1	0.160502	0.806009	0.199132
arahy.Tifrunner.gnm1.ann1.26YYGP.1	glyma.Wm82.gnm4.ann1.Glyma.16G090000.2	0.161342	0.787958	0.20476
arahy.Tifrunner.gnm1.ann1.4VZ1PT.1	glyma.Wm82.gnm4.ann1.Glyma.16G090000.2	0.163739	0.795166	0.205918
arahy.Tifrunner.gnm1.ann1.LW6UI8.1	glyma.Wm82.gnm4.ann1.Glyma.16G149300.2	0.152979	1.28718	0.118848
arahy.Tifrunner.gnm1.ann1.XS7PLW.1	glyma.Wm82.gnm4.ann1.Glyma.16G149300.2	0.155292	1.28444	0.120902
arahy.Tifrunner.gnm1.ann1.SFE8AG.1	glyma.Wm82.gnm4.ann1.Glyma.16G149300.2	0.141049	1.1464	0.123037
arahy.Tifrunner.gnm1.ann1.RE0MA5.1	glyma.Wm82.gnm4.ann1.Glyma.16G149300.2	0.138697	1.10522	0.125493
arahy.Tifrunner.gnm1.ann1.48QVST.1	glyma.Wm82.gnm4.ann1.Glyma.16G168600.1	0.122427	0.933412	0.13116
arahy.Tifrunner.gnm1.ann1.LAC4GL.1	glyma.Wm82.gnm4.ann1.Glyma.16G168600.1	0.0953389	0.707982	0.134663
arahy.Tifrunner.gnm1.ann1.LAC4GL.1	glyma.Wm82.gnm4.ann1.Glyma.16G168900.1	0.119017	0.844334	0.140959
arahy.Tifrunner.gnm1.ann1.48QVST.1	glyma.Wm82.gnm4.ann1.Glyma.16G168900.1	0.150982	0.947682	0.159317
arahy.Tifrunner.gnm1.ann1.QE1IHJ.1	glyma.Wm82.gnm4.ann1.Glyma.16G182600.1	0.139568	0.88289	0.158081
arahy.Tifrunner.gnm1.ann1.G691ZN.1	glyma.Wm82.gnm4.ann1.Glyma.16G195500.1	0.287533	1.53579	0.187222
arahy.Tifrunner.gnm1.ann1.JEM7HP.1	glyma.Wm82.gnm4.ann1.Glyma.16G195500.1	0.283451	1.43165	0.19799
arahy.Tifrunner.gnm1.ann1.210MU5.1	glyma.Wm82.gnm4.ann1.Glyma.16G210300.1	0.0547431	0.526865	0.103904
arahy.Tifrunner.gnm1.ann1.1R2DUV.1	glyma.Wm82.gnm4.ann1.Glyma.16G210300.1	0.0574229	0.534203	0.107493
arahy.Tifrunner.gnm1.ann1.210MU5.1	glyma.Wm82.gnm4.ann1.Glyma.16G210300.2	0.0547431	0.526865	0.103904
arahy.Tifrunner.gnm1.ann1.1R2DUV.1	glyma.Wm82.gnm4.ann1.Glyma.16G210300.2	0.0574229	0.534203	0.107493
arahy.Tifrunner.gnm1.ann1.210MU5.1	glyma.Wm82.gnm4.ann1.Glyma.16G210300.3	0.0547431	0.526865	0.103904
arahy.Tifrunner.gnm1.ann1.1R2DUV.1	glyma.Wm82.gnm4.ann1.Glyma.16G210300.3	0.0574229	0.534203	0.107493
arahy.Tifrunner.gnm1.ann1.210MU5.1	glyma.Wm82.gnm4.ann1.Glyma.16G210300.4	0.0547431	0.526865	0.103904
arahy.Tifrunner.gnm1.ann1.1R2DUV.1	glyma.Wm82.gnm4.ann1.Glyma.16G210300.4	0.0574229	0.534203	0.107493
arahy.Tifrunner.gnm1.ann1.SEU0EN.1	glyma.Wm82.gnm4.ann1.Glyma.17G007200.1	0.196873	0.773692	0.254459
arahy.Tifrunner.gnm1.ann1.3N5ITW.1	glyma.Wm82.gnm4.ann1.Glyma.17G007200.1	0.181977	0.701252	0.259503
arahy.Tifrunner.gnm1.ann1.C8YFE9.1	glyma.Wm82.gnm4.ann1.Glyma.17G007200.1	0.182434	0.694712	0.262604
arahy.Tifrunner.gnm1.ann1.A4H8M4.1	glyma.Wm82.gnm4.ann1.Glyma.17G007200.1	0.202839	0.738151	0.274794
arahy.Tifrunner.gnm1.ann1.WA1FX5.1	glyma.Wm82.gnm4.ann1.Glyma.17G007200.1	0.196926	0.710416	0.277198
arahy.Tifrunner.gnm1.ann1.QG8K35.1	glyma.Wm82.gnm4.ann1.Glyma.17G007200.1	0.195531	0.691819	0.282633
arahy.Tifrunner.gnm1.ann1.TML5XF.1	glyma.Wm82.gnm4.ann1.Glyma.17G080500.1	0.146912	1.3536	0.108534
arahy.Tifrunner.gnm1.ann1.GCF5QH.1	glyma.Wm82.gnm4.ann1.Glyma.17G080500.1	0.148303	1.32836	0.111644
arahy.Tifrunner.gnm1.ann1.FYP59N.1	glyma.Wm82.gnm4.ann1.Glyma.17G118100.1	0.0899562	0.848926	0.105965
arahy.Tifrunner.gnm1.ann1.U2CXJI.1	glyma.Wm82.gnm4.ann1.Glyma.17G118100.1	0.089889	0.835487	0.107589
arahy.Tifrunner.gnm1.ann1.PJWR5J.1	glyma.Wm82.gnm4.ann1.Glyma.17G125300.1	0.270331	1.43289	0.188662
arahy.Tifrunner.gnm1.ann1.UP7AJF.1	glyma.Wm82.gnm4.ann1.Glyma.17G125300.1	0.274037	1.42617	0.192149
arahy.Tifrunner.gnm1.ann1.7Z5EGL.1	glyma.Wm82.gnm4.ann1.Glyma.17G125300.1	0.273925	1.41321	0.193832
arahy.Tifrunner.gnm1.ann1.7Z5EGL.1	glyma.Wm82.gnm4.ann1.Glyma.17G125400.1	0.248916	1.72556	0.144252
arahy.Tifrunner.gnm1.ann1.PJWR5J.1	glyma.Wm82.gnm4.ann1.Glyma.17G125400.1	0.249122	1.62981	0.152854
arahy.Tifrunner.gnm1.ann1.UP7AJF.1	glyma.Wm82.gnm4.ann1.Glyma.17G125400.1	0.264568	1.67774	0.157694
arahy.Tifrunner.gnm1.ann1.MCM1YY.1	glyma.Wm82.gnm4.ann1.Glyma.17G134200.1	0.141763	1.14948	0.123327
arahy.Tifrunner.gnm1.ann1.NT79F1.1	glyma.Wm82.gnm4.ann1.Glyma.17G134200.1	0.144226	1.14513	0.125947
arahy.Tifrunner.gnm1.ann1.D5PZ9F.1	glyma.Wm82.gnm4.ann1.Glyma.17G134200.1	0.132639	1.00015	0.132618
arahy.Tifrunner.gnm1.ann1.DB7AVX.1	glyma.Wm82.gnm4.ann1.Glyma.17G227500.1	0.0964826	0.798117	0.120888
arahy.Tifrunner.gnm1.ann1.QP0P3V.1	glyma.Wm82.gnm4.ann1.Glyma.17G227500.1	0.0977896	0.775513	0.126097
arahy.Tifrunner.gnm1.ann1.DB7AVX.1	glyma.Wm82.gnm4.ann1.Glyma.17G227500.2	0.0982361	0.832001	0.118072
arahy.Tifrunner.gnm1.ann1.QP0P3V.1	glyma.Wm82.gnm4.ann1.Glyma.17G227500.2	0.0995852	0.807737	0.123289
arahy.Tifrunner.gnm1.ann1.2Z80QE.1	glyma.Wm82.gnm4.ann1.Glyma.17G242200.1	0.100973	0.639609	0.157867
arahy.Tifrunner.gnm1.ann1.38X92K.1	glyma.Wm82.gnm4.ann1.Glyma.17G242200.1	0.100973	0.639609	0.157867
arahy.Tifrunner.gnm1.ann1.B9A644.1	glyma.Wm82.gnm4.ann1.Glyma.17G246500.1	0.165376	1.77521	0.0931585
arahy.Tifrunner.gnm1.ann1.I2ECPT.1	glyma.Wm82.gnm4.ann1.Glyma.17G246500.1	0.165376	1.77521	0.0931585
arahy.Tifrunner.gnm1.ann1.2HJ0TV.1	glyma.Wm82.gnm4.ann1.Glyma.17G255900.1	0.220021	1.40077	0.157071
arahy.Tifrunner.gnm1.ann1.MD7XU0.1	glyma.Wm82.gnm4.ann1.Glyma.17G255900.1	0.22019	1.3799	0.15957
arahy.Tifrunner.gnm1.ann1.QB541W.1	glyma.Wm82.gnm4.ann1.Glyma.18G049500.1	0.190983	0.685584	0.278569
arahy.Tifrunner.gnm1.ann1.07DPKN.1	glyma.Wm82.gnm4.ann1.Glyma.18G049500.1	0.202392	0.686128	0.294978
arahy.Tifrunner.gnm1.ann1.UT015H.1	glyma.Wm82.gnm4.ann1.Glyma.18G049500.1	0.229469	0.705011	0.325483
arahy.Tifrunner.gnm1.ann1.E7TSIM.1	glyma.Wm82.gnm4.ann1.Glyma.18G049500.1	0.305967	0.628494	0.486825
arahy.Tifrunner.gnm1.ann1.IDM7IB.1	glyma.Wm82.gnm4.ann1.Glyma.18G052200.1	0.215043	0.850828	0.252746
arahy.Tifrunner.gnm1.ann1.KE4ULY.1	glyma.Wm82.gnm4.ann1.Glyma.18G052200.1	0.218652	0.842856	0.259418
arahy.Tifrunner.gnm1.ann1.BRFB8I.1	glyma.Wm82.gnm4.ann1.Glyma.18G080300.1	0.144484	0.785864	0.183854
arahy.Tifrunner.gnm1.ann1.A0WXBW.1	glyma.Wm82.gnm4.ann1.Glyma.18G080300.1	0.147271	0.767162	0.191969
arahy.Tifrunner.gnm1.ann1.JR81PI.1	glyma.Wm82.gnm4.ann1.Glyma.18G222900.1	0.294237	1.27281	0.231171
arahy.Tifrunner.gnm1.ann1.EN2KPM.1	glyma.Wm82.gnm4.ann1.Glyma.18G222900.1	0.33548	1.32224	0.25372
arahy.Tifrunner.gnm1.ann1.JR81PI.1	glyma.Wm82.gnm4.ann1.Glyma.18G223100.1	0.305394	1.25248	0.243831
arahy.Tifrunner.gnm1.ann1.EN2KPM.1	glyma.Wm82.gnm4.ann1.Glyma.18G223100.1	0.354403	1.40961	0.251419
arahy.Tifrunner.gnm1.ann1.JR81PI.1	glyma.Wm82.gnm4.ann1.Glyma.18G223200.1	0.535108	1.95984	0.273037
arahy.Tifrunner.gnm1.ann1.EN2KPM.1	glyma.Wm82.gnm4.ann1.Glyma.18G223200.1	0.454497	1.34239	0.338573
arahy.Tifrunner.gnm1.ann1.2F8F1S.1	glyma.Wm82.gnm4.ann1.Glyma.18G272300.1	0.0592128	0.6495	0.0911667
arahy.Tifrunner.gnm1.ann1.27TAQT.1	glyma.Wm82.gnm4.ann1.Glyma.18G272300.1	0.0592318	0.640832	0.0924296
arahy.Tifrunner.gnm1.ann1.30WRGD.1	glyma.Wm82.gnm4.ann1.Glyma.18G297200.1	0.0785693	1.03029	0.0762596
arahy.Tifrunner.gnm1.ann1.51Q8IW.1	glyma.Wm82.gnm4.ann1.Glyma.18G297200.1	0.0785693	1.03029	0.0762596
arahy.Tifrunner.gnm1.ann1.4GD1W8.1	glyma.Wm82.gnm4.ann1.Glyma.19G003400.2	0.157189	0.890073	0.176602
arahy.Tifrunner.gnm1.ann1.73P2JF.1	glyma.Wm82.gnm4.ann1.Glyma.19G003400.2	0.164546	0.885454	0.185832
arahy.Tifrunner.gnm1.ann1.V21PV4.1	glyma.Wm82.gnm4.ann1.Glyma.19G003400.2	0.168927	0.890402	0.18972
arahy.Tifrunner.gnm1.ann1.90YAIT.1	glyma.Wm82.gnm4.ann1.Glyma.19G003400.2	0.176422	0.916508	0.192494
arahy.Tifrunner.gnm1.ann1.87R1SX.1	glyma.Wm82.gnm4.ann1.Glyma.19G003400.2	0.1681	0.864231	0.194508
arahy.Tifrunner.gnm1.ann1.05IA5I.1	glyma.Wm82.gnm4.ann1.Glyma.19G003400.2	0.2342	1.07003	0.218873
arahy.Tifrunner.gnm1.ann1.P2ZV1P.1	glyma.Wm82.gnm4.ann1.Glyma.19G004300.2	0.322873	1.64312	0.1965
arahy.Tifrunner.gnm1.ann1.96XUR0.1	glyma.Wm82.gnm4.ann1.Glyma.19G004300.2	0.305738	1.32001	0.231618
arahy.Tifrunner.gnm1.ann1.TNFT39.1	glyma.Wm82.gnm4.ann1.Glyma.19G014700.1	0.224571	1.12832	0.199031
arahy.Tifrunner.gnm1.ann1.370AXC.1	glyma.Wm82.gnm4.ann1.Glyma.19G014700.1	0.223076	1.09759	0.203241
arahy.Tifrunner.gnm1.ann1.4A049R.1	glyma.Wm82.gnm4.ann1.Glyma.19G014700.1	0.237784	1.04302	0.227978
arahy.Tifrunner.gnm1.ann1.V43J5N.1	glyma.Wm82.gnm4.ann1.Glyma.19G014700.1	0.243891	1.03441	0.235778
arahy.Tifrunner.gnm1.ann1.21D9BM.1	glyma.Wm82.gnm4.ann1.Glyma.19G015000.1	0.237455	1.12342	0.211367
arahy.Tifrunner.gnm1.ann1.2F8F1S.1	glyma.Wm82.gnm4.ann1.Glyma.19G033900.1	0.074319	0.602333	0.123385
arahy.Tifrunner.gnm1.ann1.27TAQT.1	glyma.Wm82.gnm4.ann1.Glyma.19G033900.1	0.0743431	0.587261	0.126593
arahy.Tifrunner.gnm1.ann1.AXL13P.1	glyma.Wm82.gnm4.ann1.Glyma.19G126000.1	0.0637536	1.00572	0.0633912
arahy.Tifrunner.gnm1.ann1.AJ1Q9U.1	glyma.Wm82.gnm4.ann1.Glyma.19G126000.1	0.0660805	0.981459	0.0673288
arahy.Tifrunner.gnm1.ann1.C991XI.1	glyma.Wm82.gnm4.ann1.Glyma.19G144600.1	0.186346	1.00651	0.185141
arahy.Tifrunner.gnm1.ann1.WY8677.1	glyma.Wm82.gnm4.ann1.Glyma.19G144600.1	0.193145	0.979703	0.197146
arahy.Tifrunner.gnm1.ann1.TW15KP.1	glyma.Wm82.gnm4.ann1.Glyma.19G240800.1	0.201046	1.47819	0.136008
arahy.Tifrunner.gnm1.ann1.9D2QNN.1	glyma.Wm82.gnm4.ann1.Glyma.19G240800.1	0.203352	1.44157	0.141063
arahy.Tifrunner.gnm1.ann1.D59GD5.1	glyma.Wm82.gnm4.ann1.Glyma.20G004700.1	0.242881	0.885091	0.274414
arahy.Tifrunner.gnm1.ann1.J0QWW1.1	glyma.Wm82.gnm4.ann1.Glyma.20G004700.1	0.264862	0.950175	0.27875
arahy.Tifrunner.gnm1.ann1.GBF1RD.1	glyma.Wm82.gnm4.ann1.Glyma.20G004700.1	0.259036	0.915448	0.282962
arahy.Tifrunner.gnm1.ann1.U78CR3.1	glyma.Wm82.gnm4.ann1.Glyma.20G004700.1	0.251173	0.878029	0.286065
arahy.Tifrunner.gnm1.ann1.JHZU79.1	glyma.Wm82.gnm4.ann1.Glyma.20G004700.1	0.261372	0.911366	0.286792
arahy.Tifrunner.gnm1.ann1.XL06X6.1	glyma.Wm82.gnm4.ann1.Glyma.20G004700.1	0.2717	0.9446	0.287636
arahy.Tifrunner.gnm1.ann1.LKT3FQ.1	glyma.Wm82.gnm4.ann1.Glyma.20G004700.1	0.261953	0.910035	0.287849
arahy.Tifrunner.gnm1.ann1.DFA3IT.1	glyma.Wm82.gnm4.ann1.Glyma.20G004700.1	0.282539	0.981328	0.287915
arahy.Tifrunner.gnm1.ann1.LVE3Y5.1	glyma.Wm82.gnm4.ann1.Glyma.20G004700.1	0.263963	0.913466	0.288969
arahy.Tifrunner.gnm1.ann1.Y1EIY6.1	glyma.Wm82.gnm4.ann1.Glyma.20G004700.1	0.273258	0.920927	0.296721
arahy.Tifrunner.gnm1.ann1.DN3C7B.1	glyma.Wm82.gnm4.ann1.Glyma.20G004700.1	0.272601	0.910298	0.299464
arahy.Tifrunner.gnm1.ann1.W50GDI.1	glyma.Wm82.gnm4.ann1.Glyma.20G004700.1	0.291888	0.957558	0.304826
arahy.Tifrunner.gnm1.ann1.1J832H.1	glyma.Wm82.gnm4.ann1.Glyma.20G004700.1	0.296006	0.954442	0.310135
arahy.Tifrunner.gnm1.ann1.5EDI0X.1	glyma.Wm82.gnm4.ann1.Glyma.20G004700.1	0.285085	0.912952	0.312267
arahy.Tifrunner.gnm1.ann1.4Q84I3.1	glyma.Wm82.gnm4.ann1.Glyma.20G004700.1	0.272074	0.863909	0.314934
arahy.Tifrunner.gnm1.ann1.TKQ768.1	glyma.Wm82.gnm4.ann1.Glyma.20G004700.1	0.288871	0.906497	0.318667
arahy.Tifrunner.gnm1.ann1.9T9VBG.1	glyma.Wm82.gnm4.ann1.Glyma.20G004700.1	0.2878	0.871822	0.330114
arahy.Tifrunner.gnm1.ann1.ILZ7DY.1	glyma.Wm82.gnm4.ann1.Glyma.20G004700.1	0.289399	0.849502	0.340669
arahy.Tifrunner.gnm1.ann1.M38SQY.1	glyma.Wm82.gnm4.ann1.Glyma.20G007000.1	0.181819	0.762145	0.238562
arahy.Tifrunner.gnm1.ann1.237GY1.1	glyma.Wm82.gnm4.ann1.Glyma.20G007000.1	0.188639	0.760921	0.247909
arahy.Tifrunner.gnm1.ann1.N64S41.1	glyma.Wm82.gnm4.ann1.Glyma.20G007000.1	0.158294	0.587354	0.269505
arahy.Tifrunner.gnm1.ann1.IYR592.1	glyma.Wm82.gnm4.ann1.Glyma.20G007000.1	0.196011	0.706821	0.277314
arahy.Tifrunner.gnm1.ann1.8US839.1	glyma.Wm82.gnm4.ann1.Glyma.20G018600.1	0.209989	1.35775	0.15466
arahy.Tifrunner.gnm1.ann1.6HU6DS.1	glyma.Wm82.gnm4.ann1.Glyma.20G018600.1	0.307644	1.7201	0.178852
arahy.Tifrunner.gnm1.ann1.6HU6DS.1	glyma.Wm82.gnm4.ann1.Glyma.20G018800.1	0.276511	2.70942	0.102055
arahy.Tifrunner.gnm1.ann1.8US839.1	glyma.Wm82.gnm4.ann1.Glyma.20G018800.1	0.232539	1.6083	0.144587
arahy.Tifrunner.gnm1.ann1.6HU6DS.1	glyma.Wm82.gnm4.ann1.Glyma.20G018900.1	0.299098	2.01205	0.148654
arahy.Tifrunner.gnm1.ann1.8US839.1	glyma.Wm82.gnm4.ann1.Glyma.20G018900.1	0.239918	1.44159	0.166426
arahy.Tifrunner.gnm1.ann1.K9QGVV.1	glyma.Wm82.gnm4.ann1.Glyma.20G114200.1	0.0777925	0.706943	0.110041
arahy.Tifrunner.gnm1.ann1.W3WWNZ.1	glyma.Wm82.gnm4.ann1.Glyma.20G114200.1	0.0799725	0.687277	0.116361
arahy.Tifrunner.gnm1.ann1.98SW16.1	glyma.Wm82.gnm4.ann1.Glyma.20G147900.1	0.154118	0.838594	0.183781
arahy.Tifrunner.gnm1.ann1.YXZ2NC.1	glyma.Wm82.gnm4.ann1.Glyma.20G147900.1	0.15765	0.825568	0.190959
arahy.Tifrunner.gnm1.ann1.YXZ2NC.1	glyma.Wm82.gnm4.ann1.Glyma.20G148000.1	0.158482	0.944895	0.167724
arahy.Tifrunner.gnm1.ann1.98SW16.1	glyma.Wm82.gnm4.ann1.Glyma.20G148000.1	0.154951	0.915588	0.169237
arahy.Tifrunner.gnm1.ann1.FC34FK.1	glyma.Wm82.gnm4.ann1.Glyma.20G152267.1	0.349162	1.10506	0.315967
arahy.Tifrunner.gnm1.ann1.D0DS2K.1	glyma.Wm82.gnm4.ann1.Glyma.20G152267.1	0.351952	1.07421	0.32764
arahy.Tifrunner.gnm1.ann1.JMZ603.1	glyma.Wm82.gnm4.ann1.Glyma.20G152267.1	0.377146	1.05374	0.357911
arahy.Tifrunner.gnm1.ann1.X9FN5M.1	glyma.Wm82.gnm4.ann1.Glyma.20G152267.1	0.364131	0.95722	0.380405
arahy.Tifrunner.gnm1.ann1.84V7WL.1	glyma.Wm82.gnm4.ann1.Glyma.20G152267.1	0.357431	0.917131	0.389727
arahy.Tifrunner.gnm1.ann1.A55GPD.1	glyma.Wm82.gnm4.ann1.Glyma.20G159600.2	0.144777	1.2597	0.11493
arahy.Tifrunner.gnm1.ann1.84B366.1	glyma.Wm82.gnm4.ann1.Glyma.20G159700.1	0.133217	0.839528	0.158681
arahy.Tifrunner.gnm1.ann1.24HCRC.1	glyma.Wm82.gnm4.ann1.Glyma.20G159700.1	0.141078	0.81509	0.173083
arahy.Tifrunner.gnm1.ann1.F2JX6Z.1	glyma.Wm82.gnm4.ann1.Glyma.20G159700.1	0.188098	0.93439	0.201306
arahy.Tifrunner.gnm1.ann1.84B366.1	glyma.Wm82.gnm4.ann1.Glyma.20G159700.3	0.159579	0.988359	0.161459
arahy.Tifrunner.gnm1.ann1.24HCRC.1	glyma.Wm82.gnm4.ann1.Glyma.20G159700.3	0.170709	0.969869	0.176012
arahy.Tifrunner.gnm1.ann1.F2JX6Z.1	glyma.Wm82.gnm4.ann1.Glyma.20G159700.3	0.245089	1.11714	0.219389
arahy.Tifrunner.gnm1.ann1.CE3PYG.1	glyma.Wm82.gnm4.ann1.Glyma.20G189600.1	0.263291	2.74619	0.0958749
arahy.Tifrunner.gnm1.ann1.K55MVY.1	glyma.Wm82.gnm4.ann1.Glyma.20G189600.1	0.270678	2.6743	0.101215
arahy.Tifrunner.gnm1.ann1.J0SZIG.1	glyma.Wm82.gnm4.ann1.Glyma.20G189600.1	0.284762	2.30242	0.123679
arahy.Tifrunner.gnm1.ann1.9T187T.1	glyma.Wm82.gnm4.ann1.Glyma.20G189600.1	0.280628	2.19556	0.127816
arahy.Tifrunner.gnm1.ann1.WK2RNV.1	glyma.Wm82.gnm4.ann1.Glyma.20G189600.1	0.2833	2.19222	0.12923
arahy.Tifrunner.gnm1.ann1.ULT6DJ.1	glyma.Wm82.gnm4.ann1.Glyma.20G189600.1	0.276831	2.11694	0.13077
arahy.Tifrunner.gnm1.ann1.KYAL0U.1	glyma.Wm82.gnm4.ann1.Glyma.20G189600.1	0.277535	1.99511	0.139108
