# Supplementary material for: Phylogenomic Analysis of Cytochrome P450 Gene Superfamily and Their Association with Flavonoids Biosynthesis in Peanut (Arachis hypogaea L.)
Source: Genes (Basel). 2023 Oct 15;14(10):1944. doi: 10.3390/genes14101944 (PMC10606413; doi:10.3390/genes14101944)
Supplement: Supplementary file 1 [file genes-14-01944-s001.zip › Table S12.xlsx]

## Sheet: Sheet 1
Table S12 Transcriptome expression data of AhCYPs in four materials.
Gene ID	FPKM_Y9102	FPKM_Bulk pink	FPKM_ZH12	FPKM_Bulk red	log2(FPKM_Y9102)	log2(FPKM_Bulk pink)	log2(FPKM_ZH12)	log2(FPKM_Bulk red)	log2FC(ZH12/Y9102)	log2FC(Bulk red/Bulk pink)
Ah8F7PE4	228.717	266.04	270.537	318.33	7.83742	8.0555	8.07968	8.31438	0.242263	0.25888
AhK8H9R8	170.467	183.923	180.233	210.393	7.41335	7.52296	7.49372	7.71695	0.0803762	0.193984
AhSGZ2CH	96.4433	152.983	125.2	140.607	6.59161	7.25723	6.96809	7.13552	0.376481	-0.121709
AhVHEE5Y	122.537	102.7	108.37	117.313	6.93707	6.68229	6.75982	6.87422	-0.177248	0.191931
Ah10MYPD	92.1667	71.1233	105.337	83.2467	6.52617	6.15225	6.71886	6.37932	0.192691	0.22707
Ah0Y92P4	38.6467	58.7633	44.7233	41.2933	5.27227	5.87684	5.48296	5.36784	0.210684	-0.509007
AhYRF88J	38.6467	58.7633	44.7233	41.2933	5.27227	5.87684	5.48296	5.36784	0.210684	-0.509007
Ah66AX9V	63.05	51.55	55.6033	60.3633	5.97842	5.6879	5.7971	5.9156	-0.181325	0.2277
AhB6E5H4	56.4133	45.7467	48.89	53.5167	5.81796	5.51559	5.61147	5.74192	-0.206497	0.226322
Ah8US839	34.7167	43.9233	61.4667	52.79	5.11756	5.45692	5.94173	5.72219	0.824176	0.265277
AhTJSZ1F	37.98	35.84	34.2933	41.97	5.24717	5.1635	5.09986	5.39129	-0.147312	0.227788
AhRHR23G	50.6833	34.8333	57.5667	46.6633	5.66344	5.1224	5.84716	5.54422	0.183722	0.421821
Ah1WY37S	35.6567	32.94	30.52	28.8933	5.1561	5.04177	4.93168	4.85266	-0.224417	-0.189104
AhMC3KWT	29.1667	29.27	34.5067	47.0233	4.86625	4.87135	5.1088	5.5553	0.242555	0.683954
AhGJ85WH	43.1433	28.75	41.77	55.9267	5.43107	4.84549	5.3844	5.80546	-0.0466705	0.959974
AhF136KG	19.4933	18.2767	11.7767	12.12	4.28491	4.19193	3.55786	3.59932	-0.72705	-0.592613
Ah7Z45GE	12.7667	17.2933	23.9967	23.83	3.67431	4.11214	4.58476	4.57471	0.910452	0.462563
AhGMU3XF	4.83667	17.14	29.0967	30.7033	2.27401	4.0993	4.86278	4.94032	2.58877	0.841028
AhEH049N	2.92333	16.4133	16.04	22.9	1.54761	4.0368	4.0036	4.51728	2.45599	0.480479
AhRDBF7Y	12.6767	14.6033	14.7267	16.59	3.6641	3.86823	3.88036	4.05224	0.216255	0.184016
AhVFJD86	13.77	14.2067	22.0533	18.6567	3.78346	3.8285	4.46292	4.22162	0.679468	0.393123
AhQQ1SRH	19.97	14.0867	12.0567	5.07667	4.31976	3.81626	3.59176	2.34388	-0.728003	-1.47238
AhWMM9KJ	10.2767	13.9967	11.8133	18.15	3.3613	3.80701	3.56234	4.1819	0.201044	0.374886
AhCNM5E0	10.2833	13.33	12.86	14.2667	3.36224	3.7366	3.68482	3.83458	0.322583	0.0979715
AhLXP1WJ	8.22667	12.3067	10.6433	7.31333	3.04031	3.62137	3.41188	2.87053	0.37157	-0.750839
AhAXL13P	12.98	12.15	11.76	13.2833	3.69822	3.60288	3.55582	3.73155	-0.142402	0.128661
Ah46TCXF	17.18	12.0633	15.6067	12.01	4.10266	3.59256	3.96409	3.58616	-0.138568	-0.00639246
AhQL4ZS9	10.6667	11.8233	9.22667	9.57	3.41504	3.56356	3.20581	3.25852	-0.209228	-0.305046
AhTMG43S	14.09	11.81	14.1933	13.6667	3.8166	3.56194	3.82714	3.77259	0.0105418	0.210652
AhXKLY96	12.7267	11.3033	10.79	12.1867	3.66978	3.49868	3.43162	3.60723	-0.23816	0.108555
AhQM5IC5	5.52667	11.0133	11.3533	12.9433	2.46641	3.46118	3.50504	3.69414	1.03863	0.232958
AhAJ1Q9U	11.7833	10.4	11.4133	12.4467	3.55868	3.37851	3.51265	3.63769	-0.0460275	0.259176
AhPFDI3N	7.22	9.70333	11.76	9.52333	2.852	3.27848	3.55582	3.25147	0.703817	-0.0270138
AhE3VCX4	12.3233	9.65	7.59667	10.46	3.62332	3.27053	2.92537	3.38681	-0.697954	0.116282
AhP3G561	9.84667	9.09667	15.7733	11.1433	3.29964	3.18534	3.97942	3.47811	0.67978	0.292771
AhXPY7J2	9.84667	9.09667	15.7733	11.1433	3.29964	3.18534	3.97942	3.47811	0.67978	0.292771
AhFYP59N	9.28	8.73	9.72667	10.5867	3.21412	3.12598	3.28195	3.40418	0.0678207	0.278195
AhM3F96W	10.3033	8.55	9.52667	8.84	3.36504	3.09592	3.25197	3.14405	-0.113068	0.0481219
AhF73TU2	7.49667	8.47	9.12	8.95667	2.90625	3.08236	3.18903	3.16296	0.282785	0.0805999
Ah5ZM60A	8.05333	8.22333	8.04667	9.71	3.00959	3.03972	3.00839	3.27947	-0.00119478	0.239748
AhU2CXJI	7.86333	7.97667	8.31	7.87	2.97514	2.99579	3.05485	2.97636	0.0797075	-0.0194224
AhMTQ70D	7.1	7.75	8.59667	8.21	2.82782	2.9542	3.10378	3.03738	0.275958	0.0831859
AhQ94UE0	9.10667	7.51333	9.74	8.93667	3.18692	2.90945	3.28392	3.15974	0.0969987	0.250284
AhTD0XWT	10.95	7.47333	9.85	6.2	3.45286	2.90175	3.30012	2.63227	-0.152735	-0.269484
Ah30WRGD	5.50333	7.22667	4.75333	3.27333	2.46031	2.85333	2.24894	1.71076	-0.211366	-1.14257
Ah51Q8IW	5.50333	7.22667	4.75333	3.27333	2.46031	2.85333	2.24894	1.71076	-0.211366	-1.14257
AhDBZ9PS	9.69333	6.98667	6.72667	6.9	3.27699	2.8046	2.74989	2.7866	-0.527101	-0.0180079
AhB5JY05	8.51667	6.69667	6.87667	6.55	3.09029	2.74344	2.78171	2.71149	-0.308579	-0.0319483
Ah1L1IBW	4.81	6.17333	7.89	7.80333	2.26604	2.62605	2.98003	2.96409	0.713988	0.338041
AhAYA1A5	2.15	6.13667	7.87	8.40667	1.10434	2.61746	2.97636	3.07153	1.87203	0.454079
AhGM8EQZ	1.06333	5.93667	2.90333	1.74667	0.0885939	2.56965	1.53771	0.804604	1.44912	-1.76505
AhQ2BYIT	1.49667	5.33667	4.05667	2.92	0.581753	2.41594	2.02029	1.54597	1.43854	-0.869971
AhX1BDZQ	7.33333	5.07667	10.4233	6.48333	2.87447	2.34388	3.38174	2.69674	0.507276	0.352854
AhE313MA	7.76667	4.76667	5.82667	5.83333	2.9573	2.25298	2.54267	2.54432	-0.414625	0.29134
AhP3CRQW	4.62667	4.69	5.20667	4.69333	2.20997	2.22959	2.38036	2.23061	0.170387	0.00102501
Ah35X7CR	4.84333	4.57	5.02333	3.97	2.276	2.19219	2.32865	1.98914	0.0526447	-0.203055
AhF8T0MB	6.41	4.52333	5.17667	5.44333	2.68032	2.17739	2.37202	2.44449	-0.308301	0.267104
Ah3475Q7	3.17	4.49	3.95	3.08667	1.66448	2.16672	1.98185	1.62605	0.31737	-0.540666
Ah66GL51	3.61667	4.41667	4.78667	3.86333	1.85466	2.14296	2.25902	1.94985	0.404361	-0.193112
AhSFE8AG	4.69667	4.24333	5.65333	4.41667	2.23164	2.0852	2.4991	2.14296	0.267465	0.0577599
AhAK4T3E	5.78667	4.18667	4.85	5.62667	2.53273	2.0658	2.27798	2.49228	-0.254748	0.426478
AhEKA7CT	4.42	4.16	2.25667	3.99	2.14405	2.05658	1.17419	1.99639	-0.969853	-0.0601948
Ah9E5BV9	4.17	4.1	4.1	9.77333	2.06005	2.03562	2.03562	3.28885	-0.0244235	1.25323
AhAI0BYL	6.61667	4.02333	11.97	5.30667	2.7261	2.00839	3.58135	2.40781	0.855247	0.399415
AhHV242L	4.42667	4.01333	3.65	5.47333	2.14622	2.0048	1.8679	2.45242	-0.278324	0.447619
AhNAXY0P	5.13333	3.91333	5.24667	3.12667	2.3599	1.9684	2.3914	1.64463	0.0315052	-0.323773
AhE11MFK	3.46333	3.91333	5.45667	3.73	1.79216	1.9684	2.44802	1.89918	0.655859	-0.0692224
AhYW8AM8	3.92667	3.88	3.82667	3.07333	1.97331	1.95606	1.93609	1.6198	-0.0372169	-0.336252
AhJ201LF	4.20333	3.84333	4.41333	5.85667	2.07153	1.94236	2.14187	2.55008	0.0703348	0.607722
AhWA1FX5	2.19333	3.81333	3.87667	4.78667	1.13313	1.93105	1.95482	2.25902	0.821692	0.327969
Ah6VQD09	3.98667	3.68333	4.34667	3.35	1.99518	1.88101	2.11991	1.74416	0.124726	-0.136851
AhVN8AVF	8.10333	3.57667	6.11333	8.61	3.01852	1.83862	2.61196	3.10601	-0.406556	1.2674
AhD1ZZI9	3.36	3.34667	3.27333	2.36333	1.74846	1.74272	1.71076	1.24082	-0.0377007	-0.501902
AhB3NFFH	4.62667	3.31	4.55667	2.93333	2.20997	1.72683	2.18798	1.55254	-0.0219943	-0.17429
AhC180KA	3.39333	3.25333	4.47	2.87	1.7627	1.70192	2.16027	1.52105	0.397572	-0.180868
AhXX3TAX	4.85333	3.24667	0.886667	3.29667	2.27898	1.69896	-0.173536	1.72101	-2.45251	0.0220487
AhMA1Z2D	5.02667	3.02667	5.38667	5.67333	2.3296	1.59773	2.42939	2.5042	0.0997908	0.906467
Ah1G2EUX	4.09	2.98667	2.28	1.92	2.0321	1.57854	1.18903	0.941106	-0.843067	-0.63743
Ah27RLCF	3.39	2.93333	2.95333	2.63	1.76129	1.55254	1.56234	1.39506	-0.198941	-0.157478
Ah77KTPK	1.85333	2.92667	1.49333	2.38333	0.890122	1.54926	0.578536	1.25298	-0.311586	-0.296278
Ah8L02XW	1.65333	2.89333	1.91667	2.47333	0.725378	1.53273	0.938599	1.30646	0.213222	-0.226276
AhDB4GMR	4.1	2.85333	2.85	5.18	2.03562	1.51265	1.51096	2.37295	-0.524662	0.860304
Ah7J3SUQ	2.35667	2.80667	2.86333	3.28	1.23675	1.48886	1.5177	1.7137	0.280948	0.224838
AhP3BMC7	16.2567	2.75	2.77	3.08333	4.02296	1.45943	1.46989	1.62449	-2.55307	0.165059
AhK1LFJJ	1.29	2.64333	3.94667	3.65667	0.367371	1.40236	1.98063	1.87053	1.61326	0.468171
AhPBH5UM	3.94667	2.48667	3.52333	4.67667	1.98063	1.31421	1.81694	2.22548	-0.163694	0.911267
AhXPI7JM	3.75	2.43667	2.40333	2.74	1.90689	1.28491	1.26504	1.45418	-0.641854	0.169267
AhIFA20P	2.60333	2.35333	2.85667	3.36333	1.38036	1.23471	1.51433	1.74989	0.133973	0.515186
AhD5PZ9F	2.41667	2.27333	2.93333	1.73333	1.27302	1.18481	1.55254	0.793549	0.279523	-0.39126
AhDB7AVX	1.58	2.25	1.80667	1.89667	0.659925	1.16993	0.85333	0.923466	0.193406	-0.246459
AhQG8K35	1.71	2.23667	2.07333	2.69333	0.773996	1.16135	1.05195	1.42939	0.277956	0.268043
AhZA2U1L	1.33	2.21667	1.89333	2.42	0.411426	1.14839	0.920928	1.27501	0.509502	0.126615
AhJEM7HP	1.87667	2.19333	2.42333	2.08333	0.908172	1.13313	1.27699	1.05889	0.36882	-0.0742314
Ah4A4I8X	4.67	2.19	5.19667	4.25333	2.22342	1.13093	2.37759	2.08859	0.154164	0.957663
AhMCM1YY	2.50667	2.19	1.91	1.48	1.32577	1.13093	0.933573	0.565597	-0.392198	-0.565334
AhE2W35F	1.08333	2.18	1.20333	2.87	0.115477	1.12433	0.267036	1.52105	0.151559	0.396723
AhPY06B9	2.42	2.11333	2.40333	2.14	1.27501	1.07952	1.26504	1.09761	-0.00997029	0.0180905
AhNSG19L	7.85333	2.1	2.81667	2.34667	2.97331	1.07039	1.49399	1.23061	-1.47932	0.160224
Ah08738Y	2.41	2.02	0.6	3.01667	1.26903	1.01436	-0.736966	1.59296	-2.006	0.5786
AhM1JRW6	2.69667	2.01667	2.47667	2.05333	1.43118	1.01197	1.3084	1.03797	-0.122777	0.0259952
AhD47ALZ	2.26333	1.88333	1.41667	2.67	1.17845	0.913288	0.5025	1.41684	-0.675949	0.503551
Ah2F8F1S	0.986667	1.69	5.08	3.08	-0.0193653	0.757023	2.34483	1.62293	2.36419	0.865907
AhBU3786	2.81667	1.59667	2.04333	2.25333	1.49399	0.675063	1.03092	1.17206	-0.463064	0.496998
Ah180H6H	4.67667	1.59	2.45667	1.75	2.22548	0.669027	1.2967	0.807355	-0.928778	0.138328
AhZ5DDPN	3.49333	1.58333	1.71	2.62	1.8046	0.662965	0.773996	1.38957	-1.03061	0.726602
AhMG688V	1.50667	1.58	3.43333	3.04	0.59136	0.659925	1.77961	1.60407	1.18825	0.944147
AhSPE8CT	1.35333	1.57333	1.47	3.14667	0.436517	0.653824	0.555816	1.65382	0.119299	1
Ah1A3ME4	0.313333	1.53	0.986667	1.2	-1.67423	0.613532	-0.0193653	0.263034	1.65486	-0.350497
AhDL8Y3K	1.37	1.52	0.83	2.99333	0.454176	0.604071	-0.268817	1.58175	-0.722993	0.977682
Ah0779KL	1.12	1.51333	0.98	1.19	0.163499	0.59773	-0.0291463	0.250962	-0.192645	-0.346768
AhTI8LFW	1.76667	1.49667	2.64	1.91333	0.82103	0.581753	1.40054	0.936088	0.579508	0.354335
AhH82QG0	1.22	1.47667	0.336667	0.956667	0.286881	0.562344	-1.57061	-0.0639118	-1.85749	-0.626256
AhRQ0VMS	1.18667	1.44667	1.86667	2.88333	0.246915	0.532733	0.900464	1.52774	0.65355	0.995005
AhDBN754	1.74	1.41667	1.57	1.38333	0.799087	0.5025	0.650765	0.468149	-0.148323	-0.0343515
AhBJL9W4	1.86333	1.41333	0.29	1.53333	0.897886	0.499102	-1.78588	0.616671	-2.68376	0.11757
AhW1ASYG	2.38667	1.40333	2.37	1.68333	1.255	0.488858	1.24489	0.751321	-0.01011	0.262463
AhLR8YZ7	0.456667	1.38667	1.06333	2.04333	-1.13079	0.471621	0.0885939	1.03092	1.21938	0.559304
AhVV0UJ5	1.94	1.38333	0.0466667	6.64333	0.956057	0.468149	-4.42146	2.73191	-5.37752	2.26376
Ah87R1SX	0.583333	1.33333	0.963333	1.15667	-0.777608	0.415037	-0.053893	0.209973	0.723715	-0.205064
Ah246LCZ	0.8	1.31667	0.78	2.31667	-0.321928	0.39689	-0.358454	1.21205	-0.0365259	0.81516
Ah9J9RW8	1.46333	1.3	1.14	1.22	0.549258	0.378512	0.189034	0.286881	-0.360225	-0.0916305
AhQP0P3V	0.63	1.27667	0.91	1.25667	-0.666576	0.352382	-0.136062	0.329602	0.530515	-0.0227799
Ah7Z5EGL	0.65	1.26667	0.263333	0.276667	-0.621488	0.341037	-1.92504	-1.85378	-1.30355	-2.19482
Ah0AN8KE	4.01	1.26	0.51	0.943333	2.0036	0.333424	-0.971431	-0.0841604	-2.97503	-0.417584
Ah570P5C	1.72333	1.23667	1.31	1.49	0.785202	0.306457	0.389567	0.575312	-0.395635	0.268856
Ah412CRS	1.00667	1.23	1.15	0.94	0.00958605	0.298658	0.201634	-0.0892673	0.192048	-0.387926
AhJ9N3PQ	1.55	1.22667	1.81333	1.45333	0.632268	0.294743	0.858644	0.539366	0.226376	0.244622
Ah07DPKN	1.13667	1.20667	1.68333	1.88333	0.184809	0.271027	0.751321	0.913288	0.566512	0.642261
AhPFQ67U	0.953333	1.18	0.996667	1.03667	-0.0689474	0.238787	-0.00481702	0.0519521	0.0641303	-0.186835
AhG691ZN	1.81667	1.16667	2.7	1.05333	0.861294	0.222392	1.43296	0.0749621	0.571666	-0.14743
AhJUC9E0	0.796667	1.12333	5.49	0.996667	-0.327952	0.167786	2.45681	-0.00481702	2.78476	-0.172603
AhEFJ3XH	1.73	1.06667	0.173333	0.183333	0.790772	0.0931094	-2.52838	-2.44746	-3.31915	-2.54057
AhLBLX5B	0.403333	1.05333	3.55333	2.42333	-1.30996	0.0749621	1.82917	1.27699	3.13913	1.20203
Ah12WBQG	1.38	1.02667	1.71333	1.4	0.464668	0.0379679	0.776806	0.485427	0.312138	0.447459
AhGLV5L5	1.38	1.02667	1.71333	1.4	0.464668	0.0379679	0.776806	0.485427	0.312138	0.447459
AhPK3IA3	1.33	1.02333	0.986667	2.17	0.411426	0.0332762	-0.0193653	1.1177	-0.430792	1.08442
Ah1WJI3I	0.5	1.02	0.543333	0.526667	-1	0.0285692	-0.880091	-0.925038	0.119909	-0.953607
AhB8WD65	0.58	0.99	0.706667	1.96	-0.785875	-0.0144996	-0.500898	0.970854	0.284977	0.985353
AhRPFA7S	1.20667	0.97	1.64333	1.51667	0.271027	-0.0439433	0.716625	0.600904	0.445598	0.644847
AhS3X3J8	1.44333	0.963333	1.05	1.23	0.529405	-0.053893	0.0703893	0.298658	-0.459015	0.352551
AhVVP2QU	0.676667	0.946667	1.06667	1.15667	-0.563483	-0.0790716	0.0931094	0.209973	0.656592	0.289045
AhB9A644	1.86	0.946667	2.16	1.46333	0.895303	-0.0790716	1.11103	0.549258	0.215729	0.62833
AhI2ECPT	1.86	0.946667	2.16	1.46333	0.895303	-0.0790716	1.11103	0.549258	0.215729	0.62833
Ah9TS7X7	0.656667	0.936667	14.77	6.58	-0.606767	-0.0943924	3.8846	2.71809	4.49136	2.81248
AhAM3FDB	1.32667	0.906667	1.29333	1.49667	0.407806	-0.141356	0.371094	0.581753	-0.0367118	0.723109
AhZIVF7P	2.51333	0.896667	1.69667	2.08667	1.3296	-0.157356	0.762703	1.0612	-0.566899	1.21856
Ah92UC5T	0.666667	0.88	1.14667	1.24	-0.584963	-0.184425	0.197446	0.31034	0.782409	0.494765
Ah554ZX1	1.25	0.88	0.08	0.216667	0.321928	-0.184425	-3.64386	-2.20645	-3.96578	-2.02203
AhJ8Y94D	1.43333	0.873333	0.99	1.57333	0.519374	-0.195396	-0.0144996	0.653824	-0.533874	0.84922
Ah2HJ0TV	0.753333	0.816667	0.793333	0.736667	-0.40864	-0.292181	-0.334001	-0.440916	0.0746388	-0.148735
AhMHKX6K	0.4	0.796667	0.52	0.56	-1.32193	-0.327952	-0.943416	-0.836501	0.378512	-0.508549
AhJ0QWW1	1.35667	0.766667	0.623333	1.29333	0.440066	-0.383329	-0.681924	0.371094	-1.12199	0.754423
AhYQLI8B	1.19	0.763333	0.816667	0.68	0.250962	-0.389615	-0.292181	-0.556393	-0.543142	-0.166778
Ah4BKT9D	0.266667	0.75	0.59	1.18667	-1.90689	-0.415037	-0.761213	0.246915	1.14568	0.661952
Ah9P22GZ	1.07667	0.743333	0.833333	0.426667	0.106572	-0.427919	-0.263034	-1.22882	-0.369606	-0.8009
Ah31R89H	0.793333	0.743333	0.87	0.893333	-0.334001	-0.427919	-0.200913	-0.16273	0.133088	0.265189
AhV43J5N	1.44	0.743333	2.02	0.86	0.526069	-0.427919	1.01436	-0.217591	0.488286	0.210327
AhUD2091	2.21333	0.726667	0.633333	1.37333	1.14622	-0.460634	-0.658963	0.457682	-1.80518	0.918316
AhK44PA8	0.57	0.723333	0.62	0.49	-0.810966	-0.467267	-0.68966	-1.02915	0.121306	-0.561879
AhQJ0MNA	1.96	0.716667	0.49	0.686667	0.970854	-0.480626	-1.02915	-0.542318	-2	-0.0616923
AhFQ5MDM	0.463333	0.71	1.13667	1.28667	-1.10988	-0.494109	0.184809	0.363638	1.29469	0.857747
AhLJPA30	0.296667	0.69	0.78	0.543333	-1.75309	-0.535332	-0.358454	-0.880091	1.39463	-0.344759
AhGW438E	0.366667	0.663333	1.72667	1.25667	-1.44746	-0.592194	0.78799	0.329602	2.23545	0.921796
AhCW0S7X	1.04333	0.65	0.773333	1.17	0.0612002	-0.621488	-0.370838	0.226509	-0.432038	0.847997
Ah0Q00UB	0.986667	0.64	0.0466667	0.303333	-0.0193653	-0.643856	-4.42146	-1.72102	-4.4021	-1.07717
AhM36XJL	0.79	0.633333	1.02	0.87	-0.340075	-0.658963	0.0285692	-0.200913	0.368645	0.45805
AhNWH0QG	0.806667	0.626667	1.19333	2.53667	-0.309955	-0.67423	0.254997	1.34293	0.564953	2.01716
AhH8DQQQ	1.47	0.616667	0.173333	0.533333	0.555816	-0.697437	-2.52838	-0.906891	-3.0842	-0.209453
AhMZ542B	0.83	0.6	0.816667	0.69	-0.268817	-0.736966	-0.292181	-0.535332	-0.023364	0.201634
Ah221WPX	1.2	0.59	1.23667	0.366667	0.263034	-0.761213	0.306457	-1.44746	0.0434223	-0.686246
AhU5WKYJ	0.763333	0.573333	0.823333	0.823333	-0.389615	-0.802554	-0.280451	-0.280451	0.109163	0.522102
AhZCE36N	2.2	0.556667	0.573333	1.65667	1.1375	-0.845114	-0.802554	0.728283	-1.94006	1.5734
AhIY9IB8	0.373333	0.54	0.236667	0.323333	-1.42146	-0.888969	-2.07907	-1.62891	-0.657608	-0.739937
AhX7DVP8	0.256667	0.53	0.84	0.69	-1.96203	-0.915936	-0.251539	-0.535332	1.71049	0.380604
AhE6G4NP	0.106667	0.53	0.32	0.216667	-3.22882	-0.915936	-1.64386	-2.20645	1.58496	-1.29052
AhBK04FV	0.586667	0.523333	0.613333	1.33333	-0.769387	-0.934198	-0.705257	0.415037	0.0641303	1.34924
Ah032U0L	0.08	0.52	0.573333	0.533333	-3.64386	-0.943416	-0.802554	-0.906891	2.8413	0.0365259
AhD4PHYG	0.953333	0.516667	0.65	0.723333	-0.0689474	-0.952694	-0.621488	-0.467267	-0.552541	0.485427
AhDFA3IT	0.303333	0.513333	0.506667	0.65	-1.72102	-0.962032	-0.980891	-0.621488	0.740133	0.340544
AhPJ98Y2	0.436667	0.503333	0.85	0.61	-1.1954	-0.990414	-0.234465	-0.713119	0.96093	0.277295
AhAM9K54	0.446667	0.5	0.803333	0.86	-1.16273	-1	-0.315929	-0.217591	0.8468	0.782409
Ah9H79HM	0.203333	0.5	0.62	1.83667	-2.29808	-1	-0.68966	0.87709	1.60842	1.87709
AhEW6SWI	0.39	0.49	0.523333	1.53	-1.35845	-1.02915	-0.934198	0.613532	0.424256	1.64268
AhTTT4AK	0.673333	0.486667	0.683333	0.91	-0.570607	-1.03899	-0.549339	-0.136062	0.0212686	0.902933
Ah4YX487	0.24	0.476667	0.473333	0.966667	-2.05889	-1.06895	-1.07907	-0.0489096	0.979822	1.02004
AhGE9GZG	0.46	0.476667	0.49	0.543333	-1.12029	-1.06895	-1.02915	-0.880091	0.0911479	0.188857
AhG5TCW6	1.62333	0.466667	1.32333	1.1	0.698959	-1.09954	0.404177	0.137504	-0.294783	1.23704
AhSCCY7D	0.663333	0.463333	0.92	1	-0.592194	-1.10988	-0.120294	0	0.4719	1.10988
AhFMLD33	0.453333	0.453333	1.55333	2.09	-1.14136	-1.14136	0.635367	1.0635	1.77672	2.20486
AhETWN8F	0.37	0.453333	0.333333	1.11333	-1.4344	-1.14136	-1.58496	0.154886	-0.15056	1.29624
AhJCXG2J	0.316667	0.436667	0.98	0.153333	-1.65896	-1.1954	-0.0291463	-2.70526	1.62982	-1.50986
Ah90YAIT	0.0366667	0.426667	0.0533333	0.613333	-4.76939	-1.22882	-4.22882	-0.705257	0.540568	0.523562
AhQEX5C0	0.306667	0.413333	0.163333	0.51	-1.70526	-1.27462	-2.61411	-0.971431	-0.908852	0.303192
Ah64U7NV	1.06667	0.406667	1.01333	0.9	0.0931094	-1.29808	0.0191088	-0.152003	-0.0740006	1.14608
Ah3RGS9M	0.153333	0.4	0.196667	0.313333	-2.70526	-1.32193	-2.34618	-1.67423	0.359081	-0.352302
Ah3M216F	0.453333	0.4	0.136667	0.286667	-1.14136	-1.32193	-2.87127	-1.80255	-1.72991	-0.480626
Ah4VZ1PT	0.563333	0.393333	0.733333	0.556667	-0.827939	-1.34618	-0.447459	-0.845114	0.38048	0.501061
AhH3NIE5	0.823333	0.383333	1.31333	1.14667	-0.280451	-1.38333	0.393233	0.197446	0.673685	1.58077
AhJR81PI	0.266667	0.383333	0.15	0.05	-1.90689	-1.38333	-2.73697	-4.32193	-0.830075	-2.9386
AhCA3HD6	0.0933333	0.373333	0.0466667	0.001	-3.42146	-1.42146	-4.42146	-9.96578	-1	-8.54432
Ah9J8RGD	0.666667	0.37	0.33	0.36	-0.584963	-1.4344	-1.59946	-1.47393	-1.0145	-0.0395284
AhUP7AJF	0.243333	0.37	0.25	0.296667	-2.03899	-1.4344	-2	-1.75309	0.0389941	-0.318682
AhIYR592	0.54	0.366667	0.386667	0.703333	-0.888969	-1.44746	-1.37084	-0.50772	-0.481869	0.939739
Ah6BEU00	0.536667	0.363333	0.49	0.296667	-0.897902	-1.46063	-1.02915	-1.75309	-0.131245	-0.292451
AhR5KZJD	0.07	0.343333	0.243333	0.196667	-3.8365	-1.54232	-2.03899	-2.34618	1.79751	-0.803857
Ah96EPTX	0.433333	0.33	0.253333	0.28	-1.20645	-1.59946	-1.98089	-1.8365	-0.77444	-0.237039
Ah6EUZ8B	0.15	0.33	0.77	0.77	-2.73697	-1.59946	-0.37707	-0.37707	2.3599	1.22239
AhTNFT39	0.336667	0.296667	0.353333	0.306667	-1.57061	-1.75309	-1.5009	-1.70526	0.069709	0.0478285
AhJZF5VE	0.183333	0.29	0.333333	0.316667	-2.44746	-1.78588	-1.58496	-1.65896	0.862496	0.126912
AhV592UR	0.176667	0.286667	0.113333	0.13	-2.5009	-1.80255	-3.14136	-2.94342	-0.640458	-1.14086
AhQ6MIXV	0.04	0.283333	0.0833333	0.11	-4.64386	-1.81943	-3.58496	-3.18442	1.05889	-1.365
AhAU0S52	0.35	0.283333	0.34	0.136667	-1.51457	-1.81943	-1.55639	-2.87127	-0.0418202	-1.05184
AhGS6JIA	0.39	0.28	1.63667	0.436667	-1.35845	-1.8365	0.710761	-1.1954	2.06921	0.641106
AhQW591P	0.413333	0.273333	0.523333	0.243333	-1.27462	-1.87127	-0.934198	-2.03899	0.340424	-0.167727
AhVG2XB0	0.0933333	0.273333	0.563333	0.426667	-3.42146	-1.87127	-0.827939	-1.22882	2.59352	0.642448
AhC34INF	0.15	0.273333	0.21	0.736667	-2.73697	-1.87127	-2.25154	-0.440916	0.485427	1.43035
AhB3J73C	0.19	0.273333	0.586667	0.403333	-2.39593	-1.87127	-0.769387	-1.30996	1.62654	0.561311
AhBH9RMT	0.186667	0.266667	0.353333	0.19	-2.42146	-1.90689	-1.5009	-2.39593	0.920566	-0.489038
Ah3V8RSY	0.2	0.266667	0.143333	0.1	-2.32193	-1.90689	-2.80255	-3.32193	-0.480626	-1.41504
Ah57KEBM	0.313333	0.266667	0.22	0.223333	-1.67423	-1.90689	-2.18442	-2.16273	-0.510195	-0.255839
AhM53M4I	0.483333	0.266667	0.196667	0.256667	-1.04891	-1.90689	-2.34618	-1.96203	-1.29727	-0.0551416
Ah7BG7FU	0.17	0.266667	0.59	0.58	-2.55639	-1.90689	-0.761213	-0.785875	1.79518	1.12102
AhQ2QWLN	0.0733333	0.26	0.156667	0.0966667	-3.76939	-1.94342	-2.67423	-3.37084	1.09516	-1.42742
AhTW3GR2	0.516667	0.253333	0.586667	0.286667	-0.952694	-1.98089	-0.769387	-1.80255	0.183307	0.178337
AhXD5XGS	0.393333	0.253333	0.793333	0.4	-1.34618	-1.98089	-0.334001	-1.32193	1.01217	0.658963
Ah48QVST	0.776667	0.25	0.413333	0.476667	-0.364633	-2	-1.27462	-1.06895	-0.90999	0.931053
AhS646GX	0.0633333	0.243333	0.14	0.31	-3.98089	-2.03899	-2.8365	-1.68966	1.14439	0.349334
AhMD7XU0	0.0766667	0.243333	0.21	0.326667	-3.70526	-2.03899	-2.25154	-1.61411	1.45372	0.424885
AhMIH95F	0.436667	0.24	0.25	0.28	-1.1954	-2.05889	-2	-1.8365	-0.804604	0.222392
AhG5620Q	0.103333	0.233333	0.11	0.126667	-3.27462	-2.09954	-3.18442	-2.98089	0.0901978	-0.881356
AhV21PV4	0.216667	0.226667	0.13	0.146667	-2.20645	-2.14136	-2.94342	-2.76939	-0.736966	-0.628031
Ah26YYGP	1.30667	0.226667	0.436667	0.666667	0.385891	-2.14136	-1.1954	-0.584963	-1.58129	1.55639
Ah73P2JF	0.166667	0.223333	0.483333	0.696667	-2.58496	-2.16273	-1.04891	-0.52146	1.53605	1.64127
AhBRFB8I	0.0766667	0.22	0.0533333	0.183333	-3.70526	-2.18442	-4.22882	-2.44746	-0.523562	-0.263034
AhUT015H	0.14	0.22	0.156667	0.163333	-2.8365	-2.18442	-2.67423	-2.61411	0.162271	-0.429684
Ah056HEM	0.516667	0.216667	0.196667	0.3	-0.952694	-2.20645	-2.34618	-1.73697	-1.39348	0.469485
Ah5ZLV04	0.05	0.213333	0.0366667	0.0633333	-4.32193	-2.22882	-4.76939	-3.98089	-0.447459	-1.75207
AhK9QGVV	0.153333	0.206667	0.546667	0.256667	-2.70526	-2.27462	-0.871267	-1.96203	1.83399	0.31259
Ah2U560T	0.27	0.206667	0.4	0.323333	-1.88897	-2.27462	-1.32193	-1.62891	0.567041	0.645717
Ah27TAQT	0.001	0.203333	0.193333	0.16	-9.96578	-2.29808	-2.37084	-2.64386	7.59495	-0.345775
AhNT79F1	0.19	0.2	0.0466667	0.23	-2.39593	-2.32193	-4.42146	-2.12029	-2.02554	0.201634
Ah132YE3	0.13	0.196667	0.18	0.2	-2.94342	-2.34618	-2.47393	-2.32193	0.469485	0.0242475
Ah08MLA9	0.11	0.19	0.126667	0.236667	-3.18442	-2.39593	-2.98089	-2.07907	0.203533	0.316857
AhX8HWK3	0.226667	0.19	0.206667	0.233333	-2.14136	-2.39593	-2.27462	-2.09954	-0.133267	0.296393
AhVEAV8C	0.15	0.186667	0.13	0.193333	-2.73697	-2.42146	-2.94342	-2.37084	-0.206451	0.0506261
AhISY40W	0.22	0.183333	0.143333	0.153333	-2.18442	-2.44746	-2.80255	-2.70526	-0.618129	-0.257798
AhC56IWK	0.216667	0.18	0.0433333	0.223333	-2.20645	-2.47393	-4.52838	-2.16273	-2.32193	0.311202
AhE3TQWL	0.163333	0.18	0.1	0.0566667	-2.61411	-2.47393	-3.32193	-4.14136	-0.707819	-1.66742
Ah0NG64P	0.113333	0.176667	0.25	0.453333	-3.14136	-2.5009	-2	-1.14136	1.14136	1.35954
Ah7AH9CA	0.16	0.166667	0.24	0.24	-2.64386	-2.58496	-2.05889	-2.05889	0.584963	0.526069
Ah69UQAR	0.57	0.16	0.0833333	0.266667	-0.810966	-2.64386	-3.58496	-1.90689	-2.774	0.736966
Ah2TV28S	0.626667	0.153333	3.33	0.646667	-0.67423	-2.70526	1.73552	-0.628906	2.40975	2.07635
AhW7S58I	0.08	0.153333	0.183333	0.243333	-3.64386	-2.70526	-2.44746	-2.03899	1.1964	0.666263
AhC8YFE9	0.0566667	0.15	0.1	0.0533333	-4.14136	-2.73697	-3.32193	-4.22882	0.819428	-1.49185
AhRE0MA5	0.233333	0.146667	0.22	0.38	-2.09954	-2.76939	-2.18442	-1.39593	-0.0848889	1.37346
AhV7MTQB	0.26	0.143333	0.303333	0.723333	-1.94342	-2.80255	-1.72102	-0.467267	0.222392	2.33529
AhJV4TTH	0.173333	0.14	0.11	0.21	-2.52838	-2.8365	-3.18442	-2.25154	-0.656046	0.584963
AhWIE6UT	0.203333	0.133333	0.106667	0.0766667	-2.29808	-2.90689	-3.22882	-3.70526	-0.930737	-0.798366
AhN5YDJK	0.286667	0.133333	0.0133333	0.246667	-1.80255	-2.90689	-6.22882	-2.01937	-4.42626	0.887525
Ah7R7017	0.303333	0.13	6.03	0.94	-1.72102	-2.94342	2.59216	-0.0892673	4.31318	2.85415
AhZZ7V32	0.103333	0.13	0.163333	0.133333	-3.27462	-2.94342	-2.61411	-2.90689	0.660514	0.0365259
AhMR6WYG	0.133333	0.13	0.52	0.386667	-2.90689	-2.94342	-0.943416	-1.37084	1.96347	1.57258
AhA0WXBW	0.07	0.13	0.08	0.0766667	-3.8365	-2.94342	-3.64386	-3.70526	0.192645	-0.76184
AhIKG909	0.0266667	0.126667	0.216667	0.213333	-5.22882	-2.98089	-2.20645	-2.22882	3.02237	0.752072
Ah370AXC	0.31	0.126667	0.183333	0.33	-1.68966	-2.98089	-2.44746	-1.59946	-0.757799	1.38143
AhFQQS7Y	0.0866667	0.123333	0.0566667	0.143333	-3.52838	-3.01937	-4.14136	-2.80255	-0.612977	0.216811
AhM38SQY	0.11	0.123333	0.13	0.163333	-3.18442	-3.01937	-2.94342	-2.61411	0.241008	0.405256
AhXKY9LP	0.146667	0.12	0.306667	0.22	-2.76939	-3.05889	-1.70526	-2.18442	1.06413	0.874469
AhTYH77A	0.0133333	0.12	0.05	0.0133333	-6.22882	-3.05889	-4.32193	-6.22882	1.90689	-3.16993
AhSND7WH	0.216667	0.116667	0.12	0.0666667	-2.20645	-3.09954	-3.05889	-3.90689	-0.852443	-0.807355
AhFC34FK	0.0533333	0.116667	0.18	0.05	-4.22882	-3.09954	-2.47393	-4.32193	1.75489	-1.22239
AhSEU0EN	0.0433333	0.113333	0.136667	0.376667	-4.52838	-3.14136	-2.87127	-1.40864	1.65711	1.73272
AhL13TAJ	0.001	0.113333	0.001	0.04	-9.96578	-3.14136	-9.96578	-4.64386	0	-1.5025
Ah6Z49LM	0.0833333	0.113333	0.03	0.09	-3.58496	-3.14136	-5.05889	-3.47393	-1.47393	-0.332575
AhC57HZG	0.0366667	0.113333	0.05	0.00666667	-4.76939	-3.14136	-4.32193	-7.22882	0.447459	-4.08746
Ah6JQ8YQ	0.07	0.11	0.193333	0.223333	-3.8365	-3.18442	-2.37084	-2.16273	1.46566	1.0217
AhC4H7FM	0.346667	0.11	0.726667	1.07667	-1.52838	-3.18442	-0.460634	0.106572	1.06774	3.291
AhWR94UY	0.0666667	0.106667	0.02	0.06	-3.90689	-3.22882	-5.64386	-4.05889	-1.73697	-0.830075
Ah8EC0VW	0.113333	0.106667	0.103333	0.0266667	-3.14136	-3.22882	-3.27462	-5.22882	-0.133267	-2
AhN16MIT	0.06	0.103333	0.07	0.08	-4.05889	-3.27462	-3.8365	-3.64386	0.222392	-0.369234
AhSMRD1P	0.01	0.103333	0.116667	0.0566667	-6.64386	-3.27462	-3.09954	-4.14136	3.54432	-0.866733
AhXS7PLW	0.01	0.1	0.0133333	0.0333333	-6.64386	-3.32193	-6.22882	-4.90689	0.415037	-1.58496
Ah94R5ZM	0.0333333	0.1	0.13	0.143333	-4.90689	-3.32193	-2.94342	-2.80255	1.96347	0.519374
AhJHZU79	0.0966667	0.0966667	0.0733333	0.0133333	-3.37084	-3.37084	-3.76939	-6.22882	-0.398549	-2.85798
Ah77LVUR	0.02	0.0933333	0.0333333	0.01	-5.64386	-3.42146	-4.90689	-6.64386	0.736966	-3.22239
Ah49BDLC	0.001	0.0933333	0.03	0.0133333	-9.96578	-3.42146	-5.05889	-6.22882	4.90689	-2.80735
AhFPF4KE	0.06	0.09	0.03	0.21	-4.05889	-3.47393	-5.05889	-2.25154	-1	1.22239
Ah5Y9TK9	0.103333	0.09	0.001	0.133333	-3.27462	-3.47393	-9.96578	-2.90689	-6.69116	0.567041
AhB5QQYI	0.21	0.0866667	0.2	0.32	-2.25154	-3.52838	-2.32193	-1.64386	-0.0703893	1.88452
Ah98SW16	0.0633333	0.08	0.00666667	0.001	-3.98089	-3.64386	-7.22882	-9.96578	-3.24793	-6.32193
AhYY507R	0.03	0.08	0.0166667	0.0766667	-5.05889	-3.64386	-5.90689	-3.70526	-0.847997	-0.0614005
AhVNK22G	0.283333	0.08	0.16	0.206667	-1.81943	-3.64386	-2.64386	-2.27462	-0.824428	1.36923
AhLKT3FQ	0.0133333	0.08	0.0166667	0.0633333	-6.22882	-3.64386	-5.90689	-3.98089	0.321928	-0.337035
AhGN1SSX	0.0766667	0.0766667	0.001	0.0833333	-3.70526	-3.70526	-9.96578	-3.58496	-6.26053	0.120294
AhX3HSHJ	0.14	0.0766667	0.04	0.04	-2.8365	-3.70526	-4.64386	-4.64386	-1.80735	-0.938599
Ah7V58Y4	0.001	0.0766667	0.2	0.0733333	-9.96578	-3.70526	-2.32193	-3.76939	7.64386	-0.0641303
AhN64S41	0.05	0.0733333	0.0733333	0.0633333	-4.32193	-3.76939	-3.76939	-3.98089	0.552541	-0.211504
AhPJWR5J	0.0533333	0.0733333	0.0233333	0.0333333	-4.22882	-3.76939	-5.42146	-4.90689	-1.19265	-1.1375
AhG7VI5W	0.15	0.07	0.156667	0.336667	-2.73697	-3.8365	-2.67423	-1.57061	0.0627358	2.26589
AhNXI5US	0.08	0.07	0.04	0.0933333	-3.64386	-3.8365	-4.64386	-3.42146	-1	0.415037
Ah4A049R	0.16	0.07	0.0933333	0.226667	-2.64386	-3.8365	-3.42146	-2.14136	-0.777608	1.69515
AhTS7Z0X	0.0466667	0.07	0.05	0.04	-4.42146	-3.8365	-4.32193	-4.64386	0.0995357	-0.807355
AhT2Z52M	0.0933333	0.07	0.123333	0.12	-3.42146	-3.8365	-3.01937	-3.05889	0.402098	0.777608
AhF6Z6ZJ	0.0733333	0.0666667	0.0766667	0.01	-3.76939	-3.90689	-3.70526	-6.64386	0.0641303	-2.73697
Ah84V7WL	0.0533333	0.0666667	0.02	0.0166667	-4.22882	-3.90689	-5.64386	-5.90689	-1.41504	-2
Ah08CWXL	0.00333333	0.0633333	0.05	0.001	-8.22882	-3.98089	-4.32193	-9.96578	3.90689	-5.98489
AhSUFM5S	0.001	0.0633333	0.0233333	0.01	-9.96578	-3.98089	-5.42146	-6.64386	4.54432	-2.66297
AhD84CI6	0.0233333	0.0633333	0.66	0.001	-5.42146	-3.98089	-0.599462	-9.96578	4.822	-5.98489
AhLAC4GL	0.0866667	0.06	0.0666667	0.106667	-3.52838	-4.05889	-3.90689	-3.22882	-0.378512	0.830075
Ah0RH2A3	0.0166667	0.06	0.0266667	0.0166667	-5.90689	-4.05889	-5.22882	-5.90689	0.678072	-1.848
AhD0Q46J	0.01	0.06	0.03	0.0333333	-6.64386	-4.05889	-5.05889	-4.90689	1.58496	-0.847997
AhP8VCWZ	0.183333	0.06	0.143333	0.146667	-2.44746	-4.05889	-2.80255	-2.76939	-0.355095	1.28951
AhWGK629	0.183333	0.06	0.143333	0.146667	-2.44746	-4.05889	-2.80255	-2.76939	-0.355095	1.28951
AhQ8VAE5	0.02	0.06	0.02	0.04	-5.64386	-4.05889	-5.64386	-4.64386	0	-0.584963
AhSQSQ00	0.03	0.0566667	0.0866667	0.0366667	-5.05889	-4.14136	-3.52838	-4.76939	1.53051	-0.628031
AhXIHY4L	0.0633333	0.0566667	0.02	0.001	-3.98089	-4.14136	-5.64386	-9.96578	-1.66297	-5.82443
Ah8ZP0HC	0.01	0.0533333	0.001	0.0166667	-6.64386	-4.22882	-9.96578	-5.90689	-3.32193	-1.67807
AhG3469Y	0.001	0.0533333	0.001	0.163333	-9.96578	-4.22882	-9.96578	-2.61411	0	1.61471
AhQB541W	0.001	0.0533333	0.001	0.001	-9.96578	-4.22882	-9.96578	-9.96578	0	-5.73697
AhE6IN6R	0.001	0.05	0.04	0.15	-9.96578	-4.32193	-4.64386	-2.73697	5.32193	1.58496
Ah05IA5I	0.001	0.05	0.02	0.0533333	-9.96578	-4.32193	-5.64386	-4.22882	4.32193	0.0931094
Ah4MZP26	0.0966667	0.05	0.0333333	0.0466667	-3.37084	-4.32193	-4.90689	-4.42146	-1.53605	-0.0995357
AhF2XVK1	0.02	0.05	0.001	0.01	-5.64386	-4.32193	-9.96578	-6.64386	-4.32193	-2.32193
AhJX1GXL	0.0533333	0.05	0.0233333	0.001	-4.22882	-4.32193	-5.42146	-9.96578	-1.19265	-5.64386
AhZ1GZMD	0.0566667	0.0466667	0.0133333	0.04	-4.14136	-4.42146	-6.22882	-4.64386	-2.08746	-0.222392
Ah9C0JE8	0.001	0.0433333	0.001	0.001	-9.96578	-4.52838	-9.96578	-9.96578	0	-5.43741
AhC5I0M3	0.03	0.0433333	0.0666667	0.0766667	-5.05889	-4.52838	-3.90689	-3.70526	1.152	0.823122
AhWK2RNV	0.06	0.0433333	0.001	0.0266667	-4.05889	-4.52838	-9.96578	-5.22882	-5.90689	-0.70044
AhA1DKIN	0.14	0.0433333	0.02	0.1	-2.8365	-4.52838	-5.64386	-3.32193	-2.80735	1.20645
AhHTN29J	0.0166667	0.0433333	0.02	0.0166667	-5.90689	-4.52838	-5.64386	-5.90689	0.263034	-1.37851
AhCSQB0P	0.15	0.0433333	0.0133333	0.0433333	-2.73697	-4.52838	-6.22882	-4.52838	-3.49185	0
Ah7AD34F	0.001	0.04	0.02	0.01	-9.96578	-4.64386	-5.64386	-6.64386	4.32193	-2
Ah7PS9BN	0.0333333	0.04	0.02	0.001	-4.90689	-4.64386	-5.64386	-9.96578	-0.736966	-5.32193
AhHW8B30	0.0933333	0.04	0.03	0.0133333	-3.42146	-4.64386	-5.05889	-6.22882	-1.63743	-1.58496
AhMPT6D2	0.136667	0.04	0.02	0.001	-2.87127	-4.64386	-5.64386	-9.96578	-2.77259	-5.32193
Ah0WTA7Q	0.03	0.04	0.01	0.001	-5.05889	-4.64386	-6.64386	-9.96578	-1.58496	-5.32193
AhF62UT2	0.04	0.04	0.0366667	0.123333	-4.64386	-4.64386	-4.76939	-3.01937	-0.125531	1.62449
Ah8TF3WB	0.0466667	0.04	0.001	0.01	-4.42146	-4.64386	-9.96578	-6.64386	-5.54432	-2
AhU8Q65R	0.001	0.04	0.001	0.001	-9.96578	-4.64386	-9.96578	-9.96578	0	-5.32193
Ah7IJ4L5	0.0266667	0.04	0.01	0.1	-5.22882	-4.64386	-6.64386	-3.32193	-1.41504	1.32193
AhMS4PPI	0.0166667	0.04	0.113333	0.0133333	-5.90689	-4.64386	-3.14136	-6.22882	2.76553	-1.58496
AhXL06X6	0.001	0.0366667	0.001	0.001	-9.96578	-4.76939	-9.96578	-9.96578	0	-5.1964
Ah5X8MPR	0.001	0.0366667	0.08	0.001	-9.96578	-4.76939	-3.64386	-9.96578	6.32193	-5.1964
Ah69VPM4	0.313333	0.0366667	0.0966667	0.303333	-1.67423	-4.76939	-3.37084	-1.72102	-1.69661	3.04836
AhDK98W5	0.313333	0.0366667	0.0966667	0.303333	-1.67423	-4.76939	-3.37084	-1.72102	-1.69661	3.04836
AhJ0SZIG	0.04	0.0366667	0.05	0.113333	-4.64386	-4.76939	-4.32193	-3.14136	0.321928	1.62803
AhPMY3SS	0.0133333	0.0366667	0.0133333	0.0133333	-6.22882	-4.76939	-6.22882	-6.22882	0	-1.45943
Ah1R2DUV	0.02	0.0366667	0.0433333	0.0266667	-5.64386	-4.76939	-4.52838	-5.22882	1.11548	-0.459432
AhU7G3WQ	0.03	0.0366667	0.05	0.0333333	-5.05889	-4.76939	-4.32193	-4.90689	0.736966	-0.137504
AhEN2KPM	0.0766667	0.0366667	0.1	0.09	-3.70526	-4.76939	-3.32193	-3.47393	0.383329	1.29546
AhW3WWNZ	0.06	0.0366667	0.0233333	0.0166667	-4.05889	-4.76939	-5.42146	-5.90689	-1.36257	-1.1375
AhJE5MND	0.18	0.0366667	0.0433333	0.0233333	-2.47393	-4.76939	-4.52838	-5.42146	-2.05445	-0.652077
Ah8R7WRR	0.001	0.0333333	0.0466667	0.0366667	-9.96578	-4.90689	-4.42146	-4.76939	5.54432	0.137504
AhLE699N	0.0333333	0.0333333	0.0133333	0.05	-4.90689	-4.90689	-6.22882	-4.32193	-1.32193	0.584963
Ah2EZS4K	0.0633333	0.0333333	0.323333	0.303333	-3.98089	-4.90689	-1.62891	-1.72102	2.35199	3.18587
AhGI67CA	0.02	0.0333333	0.596667	0.36	-5.64386	-4.90689	-0.745003	-1.47393	4.89885	3.43296
Ah7PFL6Q	0.0666667	0.0333333	0.02	0.01	-3.90689	-4.90689	-5.64386	-6.64386	-1.73697	-1.73697
Ah22EC2Q	0.07	0.03	0.0233333	0.0566667	-3.8365	-5.05889	-5.42146	-4.14136	-1.58496	0.917538
Ah4H0NN3	0.0233333	0.03	0.02	0.001	-5.42146	-5.05889	-5.64386	-9.96578	-0.222392	-4.90689
AhD1QJXV	0.0133333	0.03	0.0133333	0.001	-6.22882	-5.05889	-6.22882	-9.96578	0	-4.90689
AhDX4QZ2	0.173333	0.03	0.001	0.14	-2.52838	-5.05889	-9.96578	-2.8365	-7.43741	2.22239
AhV40EJ3	0.001	0.03	0.04	0.001	-9.96578	-5.05889	-4.64386	-9.96578	5.32193	-4.90689
AhDM8PJ8	0.01	0.03	0.01	0.001	-6.64386	-5.05889	-6.64386	-9.96578	0	-4.90689
AhXDA15Z	0.01	0.03	0.01	0.0733333	-6.64386	-5.05889	-6.64386	-3.76939	0	1.28951
AhGVGT3R	0.0433333	0.03	0.08	0.0433333	-4.52838	-5.05889	-3.64386	-4.52838	0.884523	0.530515
AhNYMX1M	0.001	0.03	0.06	0.001	-9.96578	-5.05889	-4.05889	-9.96578	5.90689	-4.90689
Ah0M9QLC	0.0566667	0.0266667	0.0466667	0.0866667	-4.14136	-5.22882	-4.42146	-3.52838	-0.280108	1.70044
AhGCF5QH	0.0766667	0.0266667	0.0466667	0.01	-3.70526	-5.22882	-4.42146	-6.64386	-0.716207	-1.41504
AhX9FN5M	0.001	0.0266667	0.001	0.001	-9.96578	-5.22882	-9.96578	-9.96578	0	-4.73697
AhA4H8M4	0.0533333	0.0266667	0.0433333	0.0766667	-4.22882	-5.22882	-4.52838	-3.70526	-0.29956	1.52356
Ah9T187T	0.03	0.0266667	0.183333	0.0633333	-5.05889	-5.22882	-2.44746	-3.98089	2.61143	1.24793
AhHD9YHD	0.1	0.0266667	0.1	0.143333	-3.32193	-5.22882	-3.32193	-2.80255	0	2.42626
Ah33A95W	0.00666667	0.0233333	0.00666667	0.001	-7.22882	-5.42146	-7.22882	-9.96578	0	-4.54432
Ah4GD1W8	0.001	0.0233333	0.0866667	0.106667	-9.96578	-5.42146	-3.52838	-3.22882	6.43741	2.19265
AhCTE8UD	0.00666667	0.0233333	0.00666667	0.001	-7.22882	-5.42146	-7.22882	-9.96578	0	-4.54432
AhD92ENK	0.01	0.0233333	0.03	0.12	-6.64386	-5.42146	-5.05889	-3.05889	1.58496	2.36257
AhMT8FXZ	0.001	0.0233333	0.03	0.001	-9.96578	-5.42146	-5.05889	-9.96578	4.90689	-4.54432
AhWK1TYZ	0.0233333	0.0233333	0.01	0.0833333	-5.42146	-5.42146	-6.64386	-3.58496	-1.22239	1.8365
AhXG11M2	0.0833333	0.0233333	0.0966667	0.1	-3.58496	-5.42146	-3.37084	-3.32193	0.214125	2.09954
Ah0YP240	0.001	0.0233333	0.07	0.001	-9.96578	-5.42146	-3.8365	-9.96578	6.12928	-4.54432
AhYHVV91	0.001	0.0233333	0.07	0.273333	-9.96578	-5.42146	-3.8365	-1.87127	6.12928	3.5502
Ah3GHL6G	0.03	0.02	0.01	0.02	-5.05889	-5.64386	-6.64386	-5.64386	-1.58496	0
Ah7XV9IT	0.001	0.02	0.001	0.0333333	-9.96578	-5.64386	-9.96578	-4.90689	0	0.736966
Ah82IR2S	0.0133333	0.02	0.001	0.0133333	-6.22882	-5.64386	-9.96578	-6.22882	-3.73697	-0.584963
Ah9WXZ62	0.001	0.02	0.01	0.0633333	-9.96578	-5.64386	-6.64386	-3.98089	3.32193	1.66297
AhA55GPD	0.001	0.02	0.001	0.001	-9.96578	-5.64386	-9.96578	-9.96578	0	-4.32193
AhAMJH7D	0.001	0.02	0.001	0.001	-9.96578	-5.64386	-9.96578	-9.96578	0	-4.32193
AhB8Y337	0.001	0.02	0.001	0.12	-9.96578	-5.64386	-9.96578	-3.05889	0	2.58496
AhEI9KG2	0.001	0.02	0.001	0.02	-9.96578	-5.64386	-9.96578	-5.64386	0	0
AhI0CI8T	0.001	0.02	0.01	0.001	-9.96578	-5.64386	-6.64386	-9.96578	3.32193	-4.32193
AhS9LGGB	0.001	0.02	0.001	0.001	-9.96578	-5.64386	-9.96578	-9.96578	0	-4.32193
Ah2Z80QE	0.0233333	0.02	0.0666667	0.0166667	-5.42146	-5.64386	-3.90689	-5.90689	1.51457	-0.263034
Ah38X92K	0.0233333	0.02	0.0666667	0.0166667	-5.42146	-5.64386	-3.90689	-5.90689	1.51457	-0.263034
Ah21D9BM	0.001	0.02	0.04	0.01	-9.96578	-5.64386	-4.64386	-6.64386	5.32193	-1
AhDXX0FL	0.0233333	0.02	0.0333333	0.02	-5.42146	-5.64386	-4.90689	-5.64386	0.514573	0
AhYI1B95	0.0466667	0.02	0.0133333	0.13	-4.42146	-5.64386	-6.22882	-2.94342	-1.80735	2.70044
AhMXC2BM	0.001	0.02	0.15	0.001	-9.96578	-5.64386	-2.73697	-9.96578	7.22882	-4.32193
AhXMK09V	0.00666667	0.0166667	0.001	0.00666667	-7.22882	-5.90689	-9.96578	-7.22882	-2.73697	-1.32193
AhXYZ5G8	0.0933333	0.0166667	0.02	0.113333	-3.42146	-5.90689	-5.64386	-3.14136	-2.22239	2.76553
AhEHKI1X	0.001	0.0166667	0.0166667	0.001	-9.96578	-5.90689	-5.90689	-9.96578	4.05889	-4.05889
AhWJIQ4A	0.001	0.0166667	0.001	0.0433333	-9.96578	-5.90689	-9.96578	-4.52838	0	1.37851
Ah4N79E8	0.0433333	0.0133333	0.0166667	0.0233333	-4.52838	-6.22882	-5.90689	-5.42146	-1.37851	0.807355
Ah4Q84I3	0.001	0.0133333	0.001	0.001	-9.96578	-6.22882	-9.96578	-9.96578	0	-3.73697
Ah77JTQB	0.001	0.0133333	0.001	0.001	-9.96578	-6.22882	-9.96578	-9.96578	0	-3.73697
AhLW6UI8	0.001	0.0133333	0.01	0.001	-9.96578	-6.22882	-6.64386	-9.96578	3.32193	-3.73697
AhMJ29ZM	0.001	0.0133333	0.001	0.0166667	-9.96578	-6.22882	-9.96578	-5.90689	0	0.321928
AhRPLV4X	0.0466667	0.0133333	0.00666667	0.0533333	-4.42146	-6.22882	-7.22882	-4.22882	-2.80735	2
AhW5Z7DW	0.02	0.0133333	0.0733333	0.02	-5.64386	-6.22882	-3.76939	-5.64386	1.87447	0.584963
AhY8NW7M	0.001	0.0133333	0.0366667	0.001	-9.96578	-6.22882	-4.76939	-9.96578	5.1964	-3.73697
AhYBNU8P	0.001	0.0133333	0.001	0.02	-9.96578	-6.22882	-9.96578	-5.64386	0	0.584963
AhEN8CHU	0.0433333	0.0133333	0.0833333	0.0866667	-4.52838	-6.22882	-3.58496	-3.52838	0.943416	2.70044
AhVAS5V1	0.78	0.0133333	0.133333	6.01667	-0.358454	-6.22882	-2.90689	2.58896	-2.54844	8.81778
Ah0VZ5ZP	0.001	0.01	0.001	0.001	-9.96578	-6.64386	-9.96578	-9.96578	0	-3.32193
Ah1D9GK9	0.0333333	0.01	0.001	0.04	-4.90689	-6.64386	-9.96578	-4.64386	-5.05889	2
Ah1SGL6Z	0.001	0.01	0.001	0.001	-9.96578	-6.64386	-9.96578	-9.96578	0	-3.32193
Ah24HCRC	0.001	0.01	0.02	0.02	-9.96578	-6.64386	-5.64386	-5.64386	4.32193	1
Ah74WYCB	0.001	0.01	0.001	0.001	-9.96578	-6.64386	-9.96578	-9.96578	0	-3.32193
Ah97WH9V	0.001	0.01	0.001	0.001	-9.96578	-6.64386	-9.96578	-9.96578	0	-3.32193
Ah9D2QNN	0.001	0.01	0.02	0.0266667	-9.96578	-6.64386	-5.64386	-5.22882	4.32193	1.41504
Ah9N9P3S	0.02	0.01	0.02	0.001	-5.64386	-6.64386	-5.64386	-9.96578	0	-3.32193
AhA5BJE4	0.001	0.01	0.0133333	0.0466667	-9.96578	-6.64386	-6.22882	-4.42146	3.73697	2.22239
AhAA2SHR	0.001	0.01	0.001	0.001	-9.96578	-6.64386	-9.96578	-9.96578	0	-3.32193
AhAF3YLM	0.001	0.01	0.0333333	0.01	-9.96578	-6.64386	-4.90689	-6.64386	5.05889	0
AhAG2ZXZ	0.0133333	0.01	0.00666667	0.001	-6.22882	-6.64386	-7.22882	-9.96578	-1	-3.32193
AhCC54W0	0.001	0.01	0.0266667	0.03	-9.96578	-6.64386	-5.22882	-5.05889	4.73697	1.58496
AhI1XSYN	0.01	0.01	0.0333333	0.04	-6.64386	-6.64386	-4.90689	-4.64386	1.73697	2
AhIDM7IB	0.0333333	0.01	0.01	0.0233333	-4.90689	-6.64386	-6.64386	-5.42146	-1.73697	1.22239
AhIT7QFA	0.01	0.01	0.04	0.0566667	-6.64386	-6.64386	-4.64386	-4.14136	2	2.5025
AhJ8Z28X	0.0166667	0.01	0.0166667	0.00666667	-5.90689	-6.64386	-5.90689	-7.22882	0	-0.584963
AhJBW4ZX	0.0433333	0.01	0.001	0.01	-4.52838	-6.64386	-9.96578	-6.64386	-5.43741	0
AhJVL3WX	0.001	0.01	0.03	0.001	-9.96578	-6.64386	-5.05889	-9.96578	4.90689	-3.32193
AhK8E53W	0.001	0.01	0.001	0.001	-9.96578	-6.64386	-9.96578	-9.96578	0	-3.32193
AhKRAQ4G	0.001	0.01	0.001	0.0233333	-9.96578	-6.64386	-9.96578	-5.42146	0	1.22239
AhKVH5PD	0.02	0.01	0.01	0.0266667	-5.64386	-6.64386	-6.64386	-5.22882	-1	1.41504
AhN1DX8X	0.01	0.01	0.001	0.05	-6.64386	-6.64386	-9.96578	-4.32193	-3.32193	2.32193
AhQ9F5SX	0.01	0.01	0.01	0.01	-6.64386	-6.64386	-6.64386	-6.64386	0	0
AhT38HF5	0.0166667	0.01	0.03	0.01	-5.90689	-6.64386	-5.05889	-6.64386	0.847997	0
AhTML5XF	0.001	0.01	0.02	0.02	-9.96578	-6.64386	-5.64386	-5.64386	4.32193	1
AhU78CR3	0.001	0.01	0.001	0.0233333	-9.96578	-6.64386	-9.96578	-5.42146	0	1.22239
AhUKZ6DB	0.01	0.01	0.001	0.001	-6.64386	-6.64386	-9.96578	-9.96578	-3.32193	-3.32193
AhVQIY2H	0.01	0.01	0.01	0.001	-6.64386	-6.64386	-6.64386	-9.96578	0	-3.32193
AhWY8677	0.001	0.01	0.03	0.02	-9.96578	-6.64386	-5.05889	-5.64386	4.90689	1
AhZ6EAYS	0.02	0.01	0.001	0.0266667	-5.64386	-6.64386	-9.96578	-5.22882	-4.32193	1.41504
AhZC0L0M	0.02	0.01	0.001	0.01	-5.64386	-6.64386	-9.96578	-6.64386	-4.32193	0
AhAU8Y9Z	0.01	0.01	0.001	0.001	-6.64386	-6.64386	-9.96578	-9.96578	-3.32193	-3.32193
AhH0PP7S	0.001	0.01	0.0533333	0.001	-9.96578	-6.64386	-4.22882	-9.96578	5.73697	-3.32193
AhTL9E5R	0.001	0.01	0.001	0.0266667	-9.96578	-6.64386	-9.96578	-5.22882	0	1.41504
AhUF9ZNK	0.001	0.01	0.01	0.01	-9.96578	-6.64386	-6.64386	-6.64386	3.32193	0
Ah3D52X3	0.00333333	0.00666667	0.001	0.00666667	-8.22882	-7.22882	-9.96578	-7.22882	-1.73697	0
Ah4EKW8A	0.001	0.00666667	0.001	0.001	-9.96578	-7.22882	-9.96578	-9.96578	0	-2.73697
AhYQ5RXI	0.00333333	0.00666667	0.001	0.00666667	-8.22882	-7.22882	-9.96578	-7.22882	-1.73697	0
Ah06T4QA	0.00666667	0.001	0.00666667	0.00666667	-7.22882	-9.96578	-7.22882	-7.22882	0	2.73697
Ah082PYS	0.001	0.001	0.01	0.001	-9.96578	-9.96578	-6.64386	-9.96578	3.32193	0
Ah0K456L	0.02	0.001	0.001	0.001	-5.64386	-9.96578	-9.96578	-9.96578	-4.32193	0
Ah1J832H	0.001	0.001	0.001	0.0133333	-9.96578	-9.96578	-9.96578	-6.22882	0	3.73697
Ah210MU5	0.001	0.001	0.001	0.0166667	-9.96578	-9.96578	-9.96578	-5.90689	0	4.05889
Ah237GY1	0.0266667	0.001	0.001	0.0366667	-5.22882	-9.96578	-9.96578	-4.76939	-4.73697	5.1964
Ah2AN8JB	0.001	0.001	0.03	0.001	-9.96578	-9.96578	-5.05889	-9.96578	4.90689	0
Ah2YDG1M	0.01	0.001	0.02	0.0166667	-6.64386	-9.96578	-5.64386	-5.90689	1	4.05889
Ah36LG4X	0.001	0.001	0.001	0.01	-9.96578	-9.96578	-9.96578	-6.64386	0	3.32193
Ah3N5ITW	0.02	0.001	0.001	0.04	-5.64386	-9.96578	-9.96578	-4.64386	-4.32193	5.32193
Ah4UMK2V	0.001	0.001	0.001	0.01	-9.96578	-9.96578	-9.96578	-6.64386	0	3.32193
Ah6HU6DS	0.001	0.001	0.0133333	0.0133333	-9.96578	-9.96578	-6.22882	-6.22882	3.73697	3.73697
Ah6I4HZI	0.193333	0.001	0.0433333	1.96	-2.37084	-9.96578	-4.52838	0.970854	-2.15754	10.9366
Ah75XT4J	0.02	0.001	0.08	0.02	-5.64386	-9.96578	-3.64386	-5.64386	2	4.32193
Ah85G0UF	0.001	0.001	0.02	0.01	-9.96578	-9.96578	-5.64386	-6.64386	4.32193	3.32193
Ah8IZ54I	0.001	0.001	0.12	0.0533333	-9.96578	-9.96578	-3.05889	-4.22882	6.90689	5.73697
Ah8NXS3G	0.001	0.001	0.01	0.001	-9.96578	-9.96578	-6.64386	-9.96578	3.32193	0
Ah9D5JX4	0.001	0.001	0.001	0.0266667	-9.96578	-9.96578	-9.96578	-5.22882	0	4.73697
Ah9P7KAZ	0.001	0.001	0.04	0.0966667	-9.96578	-9.96578	-4.64386	-3.37084	5.32193	6.59495
Ah9T04HJ	0.0133333	0.001	0.00666667	0.001	-6.22882	-9.96578	-7.22882	-9.96578	-1	0
Ah9T9VBG	0.02	0.001	0.0166667	0.0166667	-5.64386	-9.96578	-5.90689	-5.90689	-0.263034	4.05889
Ah9VYU45	0.03	0.001	0.001	0.001	-5.05889	-9.96578	-9.96578	-9.96578	-4.90689	0
Ah9W7X6Y	0.001	0.001	0.0533333	0.0166667	-9.96578	-9.96578	-4.22882	-5.90689	5.73697	4.05889
AhA0NDKG	0.001	0.001	0.0233333	0.001	-9.96578	-9.96578	-5.42146	-9.96578	4.54432	0
AhAC0A7B	0.001	0.001	0.001	0.01	-9.96578	-9.96578	-9.96578	-6.64386	0	3.32193
AhAEU5RD	0.001	0.001	0.01	0.001	-9.96578	-9.96578	-6.64386	-9.96578	3.32193	0
AhBBT557	0.001	0.001	0.0666667	0.001	-9.96578	-9.96578	-3.90689	-9.96578	6.05889	0
AhC991XI	0.001	0.001	0.01	0.001	-9.96578	-9.96578	-6.64386	-9.96578	3.32193	0
AhCE3PYG	0.001	0.001	0.0166667	0.001	-9.96578	-9.96578	-5.90689	-9.96578	4.05889	0
AhCMKD6L	0.001	0.001	0.0133333	0.00666667	-9.96578	-9.96578	-6.22882	-7.22882	3.73697	2.73697
AhD0DS2K	0.001	0.001	0.0433333	0.02	-9.96578	-9.96578	-4.52838	-5.64386	5.43741	4.32193
AhD59GD5	0.001	0.001	0.0133333	0.0133333	-9.96578	-9.96578	-6.22882	-6.22882	3.73697	3.73697
AhDR7X1V	0.0233333	0.001	0.01	0.0133333	-5.42146	-9.96578	-6.64386	-6.22882	-1.22239	3.73697
AhE23E2T	0.001	0.001	0.0133333	0.0166667	-9.96578	-9.96578	-6.22882	-5.90689	3.73697	4.05889
AhE5ZLCP	0.001	0.001	0.0166667	0.001	-9.96578	-9.96578	-5.90689	-9.96578	4.05889	0
AhEER8WF	0.376667	0.001	0.001	0.001	-1.40864	-9.96578	-9.96578	-9.96578	-8.55714	0
AhF2JX6Z	0.001	0.001	0.0133333	0.001	-9.96578	-9.96578	-6.22882	-9.96578	3.73697	0
AhFVXT0M	0.0533333	0.001	0.0433333	0.0133333	-4.22882	-9.96578	-4.52838	-6.22882	-0.29956	3.73697
AhG3X0L7	0.0233333	0.001	0.001	0.001	-5.42146	-9.96578	-9.96578	-9.96578	-4.54432	0
AhG9VGRV	0.001	0.001	0.02	0.001	-9.96578	-9.96578	-5.64386	-9.96578	4.32193	0
AhGS1HJ9	0.001	0.001	0.001	0.02	-9.96578	-9.96578	-9.96578	-5.64386	0	4.32193
AhHCI2BQ	0.001	0.001	0.01	0.001	-9.96578	-9.96578	-6.64386	-9.96578	3.32193	0
AhJ0SPDG	0.04	0.001	0.0233333	0.001	-4.64386	-9.96578	-5.42146	-9.96578	-0.777608	0
AhJ5GSJM	0.001	0.001	0.01	0.01	-9.96578	-9.96578	-6.64386	-6.64386	3.32193	3.32193
AhK55MVY	0.001	0.001	0.01	0.001	-9.96578	-9.96578	-6.64386	-9.96578	3.32193	0
AhKZ1626	0.001	0.001	0.01	0.02	-9.96578	-9.96578	-6.64386	-5.64386	3.32193	4.32193
AhLR3XS4	0.001	0.001	0.01	0.0166667	-9.96578	-9.96578	-6.64386	-5.90689	3.32193	4.05889
AhM79VT4	0.0433333	0.001	0.001	0.001	-4.52838	-9.96578	-9.96578	-9.96578	-5.43741	0
AhMCE3E8	0.01	0.001	0.02	0.01	-6.64386	-9.96578	-5.64386	-6.64386	1	3.32193
AhN3C08T	0.001	0.001	0.0266667	0.001	-9.96578	-9.96578	-5.22882	-9.96578	4.73697	0
AhN6JQ04	0.0533333	0.001	0.001	0.0433333	-4.22882	-9.96578	-9.96578	-4.52838	-5.73697	5.43741
AhP2ZV1P	0.001	0.001	0.0533333	0.001	-9.96578	-9.96578	-4.22882	-9.96578	5.73697	0
AhPQR1QR	0.01	0.001	0.001	0.001	-6.64386	-9.96578	-9.96578	-9.96578	-3.32193	0
AhQIZ0QD	0.113333	0.001	0.001	0.001	-3.14136	-9.96578	-9.96578	-9.96578	-6.82443	0
AhR2BA1I	0.001	0.001	0.001	0.0333333	-9.96578	-9.96578	-9.96578	-4.90689	0	5.05889
AhS12RMD	0.0133333	0.001	0.126667	0.12	-6.22882	-9.96578	-2.98089	-3.05889	3.24793	6.90689
AhS53NAY	0.001	0.001	0.02	0.001	-9.96578	-9.96578	-5.64386	-9.96578	4.32193	0
AhVPW2G6	0.001	0.001	0.001	0.03	-9.96578	-9.96578	-9.96578	-5.05889	0	4.90689
AhW4G0M5	0.0366667	0.001	0.001	0.001	-4.76939	-9.96578	-9.96578	-9.96578	-5.1964	0
AhXD4R0P	0.001	0.001	0.01	0.01	-9.96578	-9.96578	-6.64386	-6.64386	3.32193	3.32193
AhY1EIY6	0.001	0.001	0.001	0.0133333	-9.96578	-9.96578	-9.96578	-6.22882	0	3.73697
AhYWUC8U	0.001	0.001	0.156667	0.001	-9.96578	-9.96578	-2.67423	-9.96578	7.29155	0
AhYXZ2NC	0.00666667	0.001	0.00666667	0.001	-7.22882	-9.96578	-7.22882	-9.96578	0	0
AhZ630MX	0.001	0.001	0.001	0.0533333	-9.96578	-9.96578	-9.96578	-4.22882	0	5.73697
AhZW245F	0.001	0.001	0.01	0.001	-9.96578	-9.96578	-6.64386	-9.96578	3.32193	0
