# Supplementary material for: Phylogenomic Analysis of Cytochrome P450 Gene Superfamily and Their Association with Flavonoids Biosynthesis in Peanut (Arachis hypogaea L.)
Source: Genes (Basel). 2023 Oct 15;14(10):1944. doi: 10.3390/genes14101944 (PMC10606413; doi:10.3390/genes14101944)
Supplement: Supplementary file 1 [file genes-14-01944-s001.zip › Table S13.xlsx]

## Sheet: Sheet1
Table S13 Determination of anthocyanin content.
Variety	Stages	Biological duplication	Anthocyanin content
Y9102	S1	1	0.0619344
Y9102	S1	2	0.0854072
Y9102	S1	3	0.0978507
Y9102	S2	1	0.164503
Y9102	S2	2	0.187923
Y9102	S2	3	0.2136
Y9102	S3	1	0.220896
Y9102	S3	2	0.253358
Y9102	S3	3	0.281343
Y9102	S4	1	0.303704
Y9102	S4	2	0.34213
Y9102	S4	3	0.376157
ZH12	S1	1	0.906729
ZH12	S1	2	0.861158
ZH12	S1	3	0.807922
ZH12	S2	1	1.03733
ZH12	S2	2	1.12489
ZH12	S2	3	1.21289
ZH12	S3	1	1.84649
ZH12	S3	2	1.99773
ZH12	S3	3	2.14936
ZH12	S4	1	10.7081
ZH12	S4	2	9.23897
ZH12	S4	3	7.76562
