# Supplementary material for: Phylogenomic Analysis of Cytochrome P450 Gene Superfamily and Their Association with Flavonoids Biosynthesis in Peanut (Arachis hypogaea L.)
Source: Genes (Basel). 2023 Oct 15;14(10):1944. doi: 10.3390/genes14101944 (PMC10606413; doi:10.3390/genes14101944)
Supplement: Supplementary file 1 [file genes-14-01944-s001.zip › Table S14.xlsx]

## Sheet: Sheet1
Table S14 The relative expression of AhCYPs.
Num.	Gene ID	S1				S2				S3				S4
		Y9102	ZH12	p-value	Statistical Power	Y9102	ZH12	p-value	Statistical Power	Y9102	ZH12	p-value	Statistical Power	Y9102	ZH12	p-value	Statistical Power
1	AhP3CRQW	13.2065	16.0433	0.0867112	0.5369	7.31009	15.5034	0.0456001	0.7465	8.31788	16.4888	0.0798202	0.8027	4.478	6.59349	0.0941456	0.8045
2	AhQM5IC5	9.88742	48.5845	0.00263807	0.9875	10.5256	61.3448	0.0258759	0.9625	12.2838	66.8653	0.0609225	0.9143	27.2686	51.0609	0.065969	0.8962
3	AhK1LFJJ	17.1153	34.8086	0.024534	0.9611	0.923727	16.8916	0.0216057	0.9722	0.69453	1.91337	0.0566936	0.8859	0.0425187	0.269003	0.0192351	0.9763
4	AhSGZ2CH	208.59	321.144	0.0852001	0.6727	57.9355	182.375	0.0370332	0.9245	37.8516	145.329	0.052062	0.9163	21.3563	71.3034	0.0142886	0.9775
5	AhAYA1A5	21.6632	53.1273	0.00169062	0.9791	1.70347	19.2128	0.0203489	0.9716	1.16042	2.66131	0.0851152	0.8329	0.110553	0.554346	0.0241934	0.9726
6	AhAM3FDB	8.32551	23.5642	0.0117798	0.9749	3.63449	14.1097	0.0202256	0.9549	5.29914	14.3247	0.0324186	0.9469	3.71881	14.4384	0.0173272	0.9757
7	AhD5PZ9F	1.25522	2.13207	0.040894	0.9495	0.934702	1.35452	0.0323196	0.7005	0.933803	2.36555	0.0560986	0.8857	1.10196	1.3816	0.122689	0.4794
8	AhK8H9R8	867.467	831.364	0.339654	0.0785	561.54	1164.08	0.0541977	0.7326	176.598	342.518	0.0544484	0.8594	67.6736	215.165	0.0530784	0.8589
9	Ah8F7PE4	107.408	60.6856	0.0441549	0.93	279.433	89.2625	0.00827894	0.9687	297.133	307.038	0.374189	0.0635	954.326	1040	0.110991	0.0907
10	Ah9J8RGD	134.65	115.522	0.137649	0.732	37.1637	108.219	0.0310658	0.9449	36.4999	139.778	0.0136499	0.9691	28.4917	51.0375	0.0283887	0.8567
11	Ah9P7KAZ	1.71798	3.93988	0.0192612	0.9829	0.324498	1.80542	0.0216567	0.9667	0.192491	1.15868	0.0258455	0.9574	0.261149	0.344441	0.347221	0.135
12	AhXDA15Z	0.871179	1.61839	0.0130394	0.9836	0.0641932	0.0426008	0.194696	0.646	0.101041	0.0104137	0.0155644	0.9824	0.0937015	0.909556	0.0278562	0.958
13	Ah35X7CR	1	2.77456	0.00116173	0.9883	2.06853	4.27658	0.0631143	0.8029	0.907501	10.3737	0.0185956	0.9743	4.0093	14.7434	0.0197332	0.9611
14	AhX1BDZQ	27.477	60.4859	0.00406317	0.9723	17.0581	23.5193	0.0509055	0.5356	13.3557	14.5149	0.100656	0.1132	14.4674	26.7024	0.0153484	0.9206
15	AhZ630MX	1.23233	2.62661	0.00769816	0.9324	3.01869	4.70311	0.111481	0.7895	1.75827	10.6741	0.00847371	0.9807	6.06323	14.44	0.0020956	0.9497
16	Ah1WY37S	78.4535	86.1653	0.25428	0.1524	245.602	132.335	0.0428512	0.8853	233.25	522.57	0.0131241	0.9713	823.426	1688.33	0.00667151	0.9659
17	AhB6E5H4	73.8747	75.7821	0.182668	0.0561	159.848	97.6971	0.03716	0.8369	160.02	400.262	0.00239991	0.9791	588.542	1343.49	0.00286478	0.9745
18	AhQ2BYIT	6.98786	2.69343	0.0223053	0.9395	8.73798	5.87775	0.0914788	0.6291	6.49226	23.0434	0.00616211	0.9793	8.57677	20.0161	0.00315889	0.9701
19	AhQ2QWLN	3.00826	1.96737	0.000269135	0.6924	5.41435	3.79574	0.0790221	0.6649	3.66409	16.1084	0.00011517	0.9881	5.22369	15.4765	0.00555567	0.9783
20	Ah57KEBM	1.5213	48.8377	0.0164747	0.9774	0.494124	6.49946	0.00588387	0.9846	0.0788665	1.1278	0.00390121	0.9846	0.0349389	0.140167	0.0290966	0.9496
21	AhD84CI6	1.32522	72.2543	0.0234532	0.9722	0.34248	9.38045	0.00531875	0.9858	0.0975952	1.18234	0.00486131	0.9856	0.0276519	0.162909	0.0250511	0.9638
