# Supplementary material for: Phylogenomic Analysis of Cytochrome P450 Gene Superfamily and Their Association with Flavonoids Biosynthesis in Peanut (Arachis hypogaea L.)
Source: Genes (Basel). 2023 Oct 15;14(10):1944. doi: 10.3390/genes14101944 (PMC10606413; doi:10.3390/genes14101944)
Supplement: Supplementary file 1 [file genes-14-01944-s001.zip › Table S2.xlsx]

## Sheet: Sheet1
Table S2 List of the 589 AhCYP450 genes identified in this study.
Gene ID	Chromosome	Start	End
AhD92ENK	Chr01	1718134	1722661
AhTTT4AK	Chr01	3174759	3188285
Ah7IJ4L5	Chr01	3610941	3629611
AhA0WXBW	Chr01	3679535	3682181
AhD84CI6	Chr01	3684100	3688613
AhPG6D45	Chr01	3697282	3700069
AhGS1HJ9	Chr01	5526428	5528706
AhKE4ULY	Chr01	7902461	7905024
AhG35LTC	Chr01	7931134	7935391
Ah36LG4X	Chr01	7951270	7953612
Ah412CRS	Chr01	7981462	7986109
AhKC559T	Chr01	8041191	8042789
AhBW1SL4	Chr01	8043367	8046488
AhK1LFJJ	Chr01	8101429	8107794
AhLXP1WJ	Chr01	12989988	12992795
AhIFA20P	Chr01	18159457	18162089
AhNT79F1	Chr01	49823477	49826828
AhD5PZ9F	Chr01	49969759	49972304
AhJEM7HP	Chr01	52793888	52796956
AhN3C08T	Chr01	98125603	98133534
AhWA1FX5	Chr01	104460161	104462155
AhA4H8M4	Chr01	104466682	104468732
AhC8YFE9	Chr01	104470800	104473050
AhU2CXJI	Chr01	107187186	107191605
AhGCF5QH	Chr01	109620834	109622882
AhXKLY96	Chr02	349506	351125
AhJ8Y94D	Chr02	4496601	4499569
AhTJSZ1F	Chr02	6887668	6892833
AhHV242L	Chr02	74103945	74107993
AhPK3IA3	Chr02	74148744	74153092
Ah8C82I7	Chr02	74227551	74231607
AhZA2U1L	Chr02	74373323	74377563
Ah9H79HM	Chr02	94212452	94215135
AhH3NIE5	Chr02	94251683	94254883
AhDR7X1V	Chr02	94268257	94270215
Ah032U0L	Chr02	94275912	94278858
Ah8TF3WB	Chr02	94289956	94292337
AhAG2ZXZ	Chr02	94299820	94302378
AhN5YDJK	Chr02	94338571	94340455
Ah22EC2Q	Chr02	94351295	94355434
Ah7J3SUQ	Chr02	94383406	94387723
AhN1DX8X	Chr02	95274978	95278195
AhNXI5US	Chr02	96155600	96161409
Ah6VQD09	Chr02	96178198	96180511
Ah8L02XW	Chr02	96237713	96240903
AhY8NW7M	Chr02	96256155	96259484
Ah7AD34F	Chr02	96262585	96265202
AhKVH5PD	Chr02	96289173	96292329
AhJR81PI	Chr02	96302977	96307894
AhISY40W	Chr02	96309194	96312882
AhWHJ9X6	Chr02	96348570	96348857
AhI5UYY8	Chr02	96349530	96352802
AhASTA9Q	Chr02	96358021	96360371
AhDK98W5	Chr02	101617614	101619753
AhGLV5L5	Chr02	102096910	102101952
AhVNK22G	Chr03	368482	368973
AhRPLV4X	Chr03	381293	382696
AhM79VT4	Chr03	403701	405181
AhQ2QWLN	Chr03	2596176	2599080
AhQQ1SRH	Chr03	4259279	4260730
AhD59GD5	Chr03	5435502	5436908
AhLKT3FQ	Chr03	5465471	5467000
AhSJ99MI	Chr03	5473224	5475867
AhDFA3IT	Chr03	5501869	5503820
Ah96XUR0	Chr03	5521554	5522061
AhDN3C7B	Chr03	5550534	5551952
Ah5EDI0X	Chr03	5567997	5570025
AhXL06X6	Chr03	5576285	5577811
Ah1J832H	Chr03	5594729	5596249
AhBJL9W4	Chr03	6525448	6528870
AhP3BMC7	Chr03	7158560	7162069
AhBH9RMT	Chr03	8414033	8418686
Ah30SZ61	Chr03	8484892	8497280
AhJL7EE1	Chr03	8736743	8738583
Ah6HU6DS	Chr03	9296132	9297685
AhD1ZZI9	Chr03	27288090	27289207
Ah6Z49LM	Chr03	28984520	28986624
AhDM8PJ8	Chr03	29159145	29163256
Ah7PFL6Q	Chr03	35971920	35973937
AhRQ0VMS	Chr03	42890907	42893618
AhS12RMD	Chr03	42967681	42970260
Ah9FKG6V	Chr03	42972430	42982480
AhU51SK2	Chr03	42991273	42997167
AhIGV53D	Chr03	43008897	43012289
AhXIHY4L	Chr03	43023845	43027432
AhDI7WTY	Chr03	43030496	43033235
Ah132YE3	Chr03	43043916	43047447
AhLB6PYJ	Chr03	43059227	43062239
AhJUC9E0	Chr03	43082343	43086643
AhYWUC8U	Chr03	43089857	43093830
Ah1WJI3I	Chr03	92042688	92048153
AhSND7WH	Chr03	123648859	123650755
AhMZ542B	Chr03	123653080	123655461
AhM36XJL	Chr03	123666742	123669319
AhMR6WYG	Chr03	124810437	124813619
AhRHR23G	Chr03	124841040	124843370
AhE3TQWL	Chr03	124844292	124844911
AhDX4QZ2	Chr03	124859307	124859767
Ah1L1IBW	Chr03	127548126	127551422
AhB8WD65	Chr03	127567294	127582232
Ah1WY37S	Chr03	128779606	128781676
Ah0VZ5ZP	Chr03	137008648	137011022
AhV7MTQB	Chr03	138804410	138807786
AhI1XSYN	Chr03	139880210	139882953
AhNF142P	Chr03	139923359	139925275
Ah0UU5IV	Chr03	139979954	139982049
Ah180H6H	Chr03	141886843	141889348
Ah9P7KAZ	Chr04	1784542	1790676
AhE313MA	Chr04	6444636	6447633
AhF136KG	Chr04	10310853	10314732
Ah10MYPD	Chr04	10560215	10573072
AhXDA15Z	Chr04	20821660	20826329
AhX1BDZQ	Chr04	21129421	21134269
AhIT7QFA	Chr04	67593657	67597820
AhQQN6QG	Chr04	68026288	68027100
AhZZ7V32	Chr04	112705581	112707915
Ah570P5C	Chr04	118598788	118605044
Ah2F8F1S	Chr04	124870068	124873803
AhZS0LC9	Chr04	126819195	126822256
AhCTE8UD	Chr04	126951719	126954698
Ah30WRGD	Chr04	128271830	128275738
AhF34SP4	Chr05	2546262	2547994
AhP8VCWZ	Chr05	2657847	2659069
AhYRF88J	Chr05	2950902	2953828
Ah3D52X3	Chr05	5732504	5736721
AhLW6UI8	Chr05	7582817	7585306
AhRE0MA5	Chr05	7606981	7621090
Ah96EPTX	Chr05	7625985	7627859
AhCMKD6L	Chr05	9055122	9058142
Ah4UMK2V	Chr05	9062344	9064818
AhF2XVK1	Chr05	9189619	9190774
AhVPW2G6	Chr05	9220860	9225133
AhF6Z6ZJ	Chr05	9242696	9251016
Ah8IZ54I	Chr05	9352554	9355350
Ah0K456L	Chr05	9582332	9584207
AhZIVF7P	Chr05	10365817	10370095
AhB5QQYI	Chr05	11588109	11591170
AhPFDI3N	Chr05	11813791	11817782
AhA1DKIN	Chr05	12537785	12543227
Ah4MZP26	Chr05	12579384	12582978
AhG5TCW6	Chr05	36681434	36684843
AhMPKI4V	Chr05	38573908	38576781
AhNAXY0P	Chr05	40275270	40281154
AhTW15KP	Chr05	52747558	52750068
AhD0DS2K	Chr05	86825242	86828260
AhJMZ603	Chr05	86855409	86858155
AhMHKX6K	Chr05	86872700	86886684
Ah1R2DUV	Chr05	89990098	89994010
Ah4GD1W8	Chr05	91977109	91978548
AhV21PV4	Chr05	91988424	91989836
Ah05IA5I	Chr05	92003945	92005472
AhXD4R0P	Chr05	98739076	98744084
AhQ8VAE5	Chr05	98774603	98776399
AhIU9CVZ	Chr05	98824448	98828095
AhPMY3SS	Chr05	98866291	98876592
Ah9D5JX4	Chr05	98944922	98954146
AhQ9F5SX	Chr05	106810816	106814175
AhR2BA1I	Chr05	106822174	106826162
AhZ6EAYS	Chr05	106840487	106844339
Ah4A049R	Chr05	106883883	106886325
AhTNFT39	Chr05	106909841	106913221
Ah21D9BM	Chr05	106942642	106945241
AhQW591P	Chr05	107504707	107507715
AhPGGD94	Chr05	113122163	113125598
AhQE1IHJ	Chr05	113139556	113145824
AhW4G0M5	Chr05	113182913	113184261
AhA55GPD	Chr05	113185992	113189446
Ah48QVST	Chr05	114312034	114315438
AhTY87ZU	Chr05	115664892	115667589
AhHCI2BQ	Chr06	10199112	10203926
AhT38HF5	Chr06	10220853	10227464
AhC991XI	Chr06	12685905	12690527
Ah1A3ME4	Chr06	12707267	12710814
AhWR94UY	Chr06	12710834	12713195
AhIY9IB8	Chr06	12713986	12716101
AhBBT557	Chr06	12736214	12736973
AhP3CRQW	Chr06	12737546	12739708
Ah2HJ0TV	Chr06	18872801	18876878
AhAXL13P	Chr06	82003629	82008963
AhG7VI5W	Chr06	97527936	97531077
Ah3M216F	Chr06	104460016	104463627
AhDB7AVX	Chr06	111213773	111221794
Ah38X92K	Chr06	113629295	113635641
AhB9A644	Chr06	114332714	114336349
AhEHKI1X	Chr07	1004930	1006067
AhT5ZVXW	Chr07	1009799	1010773
AhXD5XGS	Chr07	1014300	1016188
AhYHVV91	Chr07	1016610	1017044
AhZ5DDPN	Chr07	1028106	1031996
AhEN8CHU	Chr07	1066994	1074858
AhVV0UJ5	Chr07	1092941	1097410
AhEFJ3XH	Chr07	1106760	1126873
AhJ8Z28X	Chr07	1128699	1142240
AhGMU3XF	Chr07	1157103	1171150
AhMXC2BM	Chr07	1172999	1174146
AhN6JQ04	Chr07	1175573	1181219
AhXKY9LP	Chr07	1181468	1183351
AhEW6SWI	Chr07	1188464	1190886
AhKRAQ4G	Chr07	1206004	1209671
AhLR8YZ7	Chr07	2433017	2435851
AhG3X0L7	Chr07	2825623	2827715
AhM3F96W	Chr07	9124448	9130109
Ah2TV28S	Chr07	13867826	13871997
Ah2AN8JB	Chr07	15200252	15203475
AhXS9ZXI	Chr07	15845973	15848471
Ah07DPKN	Chr07	15935422	15938512
AhIQV007	Chr07	18978003	18981449
AhEI9KG2	Chr07	24352103	24353624
Ah3V8RSY	Chr07	60656789	60658191
AhE11MFK	Chr07	71183410	71194256
AhQEX5C0	Chr07	71227359	71248986
AhGS6JIA	Chr07	71256928	71268414
AhXPI7JM	Chr07	74426014	74431274
AhW1ASYG	Chr07	74874374	74878332
AhK55MVY	Chr07	76222507	76225074
AhWK2RNV	Chr07	76288947	76291719
AhKYAL0U	Chr07	76437299	76439955
AhXFV150	Chr07	76693316	76696337
AhG3469Y	Chr07	76735386	76738406
AhP3G561	Chr07	80991942	80995879
AhE2W35F	Chr08	900649	903136
AhVN8AVF	Chr08	5309946	5311475
Ah0RH2A3	Chr08	5402359	5404606
AhVRM8BV	Chr08	5484228	5488163
AhG9VGRV	Chr08	5504269	5505246
Ah056HEM	Chr08	5525007	5527098
Ah6BEU00	Chr08	5537087	5539648
AhJ9N3PQ	Chr08	5564907	5567646
AhB50IPN	Chr08	5580970	5583250
AhPBH5UM	Chr08	16857034	16859274
AhSPE8CT	Chr08	24928911	24933819
AhVG2XB0	Chr08	30273512	30275593
AhRPFA7S	Chr08	31435599	31436846
Ah74WYCB	Chr08	41334156	41336682
AhE8J0ZS	Chr08	47291523	47295005
AhNYMX1M	Chr09	5661067	5663495
AhMS4PPI	Chr09	7659613	7663177
Ah2YDG1M	Chr09	10292719	10301110
Ah8EC0VW	Chr09	10425539	10428788
AhW7S58I	Chr09	10446844	10450191
AhN16MIT	Chr09	10502135	10504712
Ah7Z5EGL	Chr09	10524933	10530346
AhHA4R8H	Chr09	10589032	10595277
Ah26YYGP	Chr09	10671063	10673591
AhZW245F	Chr09	15007153	15011589
AhTI8LFW	Chr09	15021710	15023914
Ah8US839	Chr09	102378607	102384612
AhE3VCX4	Chr09	107565330	107568857
Ah24HCRC	Chr09	109228189	109230952
Ah98SW16	Chr09	110730513	110732171
AhW3WWNZ	Chr09	113890711	113892821
AhGM8EQZ	Chr09	116261618	116264266
AhX8HWK3	Chr09	117598667	117601433
AhU8Q65R	Chr09	117617821	117620309
Ah5ZLV04	Chr10	245110	246633
Ah6I4HZI	Chr10	7471981	7474770
AhQ94UE0	Chr10	24567555	24576351
Ah66GL51	Chr10	24622317	24631132
AhY93W5A	Chr10	39851263	39855157
AhAI0BYL	Chr10	79026620	79032180
AhM6ATHE	Chr10	92498079	92502490
AhD47ALZ	Chr10	98137352	98144619
AhAM9K54	Chr10	98204244	98206588
AhK8H9R8	Chr10	105741678	105746907
AhR5KZJD	Chr10	110640170	110647307
Ah31R89H	Chr10	110675764	110681599
AhZCE36N	Chr10	113103322	113108444
AhB3NFFH	Chr10	115077528	115088927
Ah69UQAR	Chr10	115196476	115202722
AhXG11M2	Chr10	116162325	116171321
AhM38SQY	Chr10	116559190	116561153
Ah237GY1	Chr10	116562587	116564482
AhAEU5RD	Chr10	116564926	116567207
AhN64S41	Chr10	116567523	116569387
AhVQIY2H	Chr10	116669882	116673725
AhF73TU2	Chr10	116729444	116731356
AhDBN754	Chr10	116892380	116895362
AhZ1GZMD	Chr10	116950335	116954229
Ah4H0NN3	Chr10	116967323	116973658
AhAYA1A5	Chr11	2642047	2650511
Ah97WH9V	Chr11	2747871	2751542
AhJVL3WX	Chr11	2782464	2786076
AhK8E53W	Chr11	2813698	2816378
AhUKZ6DB	Chr11	2850522	2853547
AhQBKG1B	Chr11	2875046	2876485
AhIDM7IB	Chr11	2916943	2920402
AhAC0A7B	Chr11	5698371	5700644
Ah082PYS	Chr11	8915671	8918247
Ah57KEBM	Chr11	8930981	8935218
AhBRFB8I	Chr11	8942019	8944361
Ah3RGS9M	Chr11	9112209	9122064
AhWK1TYZ	Chr11	10055628	10064959
AhT2Z52M	Chr11	13225513	13229629
AhPY06B9	Chr11	19793481	19795606
AhQJ0MNA	Chr11	22842404	22845334
AhMCM1YY	Chr11	61886418	61889459
AhAM3FDB	Chr11	61953299	61955882
AhG691ZN	Chr11	64290391	64294828
AhTML5XF	Chr11	129689354	129691394
Ah3N5ITW	Chr11	136305233	136307866
AhSEU0EN	Chr11	136314827	136317094
AhQG8K35	Chr11	136334492	136338556
Ah8XWS5Q	Chr11	146148323	146151305
AhQL4ZS9	Chr12	1693072	1694691
AhH82QG0	Chr12	5542486	5545484
AhVHEE5Y	Chr12	9386440	9389022
Ah4A4I8X	Chr12	25230188	25231871
AhCSQB0P	Chr12	59985111	59987010
Ah0779KL	Chr12	87985231	87989450
AhMT8FXZ	Chr12	88032029	88036111
AhZC0L0M	Chr12	88271010	88278457
AhQM5IC5	Chr12	88315689	88319698
AhSUFM5S	Chr12	88570352	88572895
Ah2U560T	Chr12	88649865	88652404
AhEER8WF	Chr12	107250236	107251194
AhQIZ0QD	Chr12	107279538	107280510
Ah4YX487	Chr12	109961104	109965551
AhFVXT0M	Chr12	110013456	110015436
AhA5BJE4	Chr12	110026440	110028480
Ah49BDLC	Chr12	110036111	110038918
AhWJIQ4A	Chr12	110052266	110054679
Ah9T04HJ	Chr12	110122925	110125071
Ah554ZX1	Chr12	110182241	110193711
AhMTQ70D	Chr12	110194363	110202680
AhR97G74	Chr12	111371846	111375101
Ah82IR2S	Chr12	111407186	111409685
Ah92UC5T	Chr12	112307714	112312219
Ah27RLCF	Chr12	112325567	112330055
AhLJPA30	Chr12	112405786	112409039
Ah1D9GK9	Chr12	112511768	112515670
Ah0WTA7Q	Chr12	112517131	112519673
AhS9LGGB	Chr12	112526238	112529034
Ah77JTQB	Chr12	112540377	112545181
AhFQQS7Y	Chr12	112597410	112600982
AhGN1SSX	Chr12	112629376	112632275
Ah9N9P3S	Chr12	112639805	112642733
Ah5X8MPR	Chr12	112649681	112653697
AhEN2KPM	Chr12	112653709	112660202
AhMCE3E8	Chr12	112661698	112665410
AhX1ER8K	Chr12	112681281	112682136
Ah8U3ZEX	Chr12	112687611	112688280
Ah5XS165	Chr12	112690694	112693708
AhD0Q46J	Chr12	112702558	112704884
Ah69VPM4	Chr12	119215539	119217678
Ah12WBQG	Chr12	119694835	119699877
AhE6IN6R	Chr13	1571148	1574557
Ah9TS7X7	Chr13	1579292	1586668
AhW5Z7DW	Chr13	1601186	1604789
AhQ6MIXV	Chr13	1615322	1627728
Ah8R7WRR	Chr13	1631161	1635472
AhHTN29J	Chr13	1640724	1644863
AhMC3KWT	Chr13	1662864	1667253
AhB3J73C	Chr13	1679264	1683798
AhYBNU8P	Chr13	1689596	1696734
AhA8W1T3	Chr13	1699276	1700032
AhQJ905H	Chr13	1702968	1703363
AhC4H7FM	Chr13	1706896	1709362
Ah7Z45GE	Chr13	1755778	1758584
AhC57HZG	Chr13	2393330	2394790
AhJBW4ZX	Chr13	2398751	2399837
AhQ2BYIT	Chr13	4368024	4370576
AhH8DQQQ	Chr13	6722185	6724838
AhWMM9KJ	Chr13	8008928	8012352
Ah6EUZ8B	Chr13	8296526	8297059
AhFPF4KE	Chr13	8297375	8298383
AhTKQ768	Chr13	9158055	9159575
Ah9T9VBG	Chr13	9169999	9171482
Ah9Z1ZRJ	Chr13	9184541	9185549
AhW50GDI	Chr13	9216367	9217878
Ah4Q84I3	Chr13	9276885	9278162
AhILZ7DY	Chr13	9317196	9318922
AhY1EIY6	Chr13	9343054	9344472
AhP2ZV1P	Chr13	9366579	9367522
AhGBF1RD	Chr13	9395825	9397671
AhLVE3Y5	Chr13	9423815	9425323
AhJHZU79	Chr13	9433692	9435221
AhU78CR3	Chr13	9473869	9475641
Ah8ZP0HC	Chr13	10025355	10029266
Ah77LVUR	Chr13	11630957	11636330
AhMS1QBK	Chr13	11654028	11667056
AhF62UT2	Chr13	11940128	11941773
AhU7G3WQ	Chr13	30604670	30607499
AhB1N53D	Chr13	30766186	30769508
AhAU8Y9Z	Chr13	38378912	38385987
AhTS7Z0X	Chr13	38422542	38425165
AhWIE6UT	Chr13	93019500	93024135
Ah7XV9IT	Chr13	126962947	126964844
AhJV4TTH	Chr13	126967128	126968734
Ah246LCZ	Chr13	126969863	126972270
AhJCXG2J	Chr13	128431544	128434604
AhM53M4I	Chr13	128475379	128477689
AhLBLX5B	Chr13	130107316	130113441
AhS646GX	Chr13	130129635	130138495
AhB6E5H4	Chr13	131259755	131261766
AhS53NAY	Chr13	139819795	139822174
Ah2EZS4K	Chr13	141725340	141728651
AhFMLD33	Chr13	141747984	141751185
AhE5ZLCP	Chr13	142836886	142839795
AhZ630MX	Chr13	142878773	142880948
AhJ0SPDG	Chr13	142882753	142883679
Ah9P22GZ	Chr13	142916544	142917652
Ah35X7CR	Chr13	142954736	142956711
Ah0AN8KE	Chr13	142988563	142990674
AhNSG19L	Chr13	144888680	144891083
Ah9WXZ62	Chr14	2460074	2462950
AhFD34N0	Chr14	7877505	7877941
Ah5KG3L9	Chr14	7878749	7880028
AhTMG43S	Chr14	11698850	11702739
AhGJ85WH	Chr14	12039805	12052549
Ah7PS9BN	Chr14	21206741	21210277
AhXX3TAX	Chr14	21441575	21447110
AhTD0XWT	Chr14	71477573	71480373
Ah3B1CVE	Chr14	79804233	79810017
AhJ5GSJM	Chr14	113792919	113801538
AhLR3XS4	Chr14	123969273	123971611
AhF8T0MB	Chr14	132444070	132450339
Ah27TAQT	Chr14	139227575	139231241
AhE9QM6P	Chr14	141254725	141257786
Ah33A95W	Chr14	141387249	141390228
Ah51Q8IW	Chr14	142707360	142711268
Ah70PRJ5	Chr15	2546262	2547994
AhWGK629	Chr15	2657847	2659069
Ah0Y92P4	Chr15	2950902	2953828
AhYQ5RXI	Chr15	5732504	5736721
AhXS7PLW	Chr15	7566042	7568626
AhSFE8AG	Chr15	7580179	7583685
AhFQ5MDM	Chr15	7600619	7604402
Ah9J8RGD	Chr15	7617937	7620098
AhK44PA8	Chr15	9287824	9293221
AhD1QJXV	Chr15	9305342	9307236
AhA0NDKG	Chr15	9741283	9743763
AhAF3YLM	Chr15	9787436	9796218
AhTL9E5R	Chr15	9806570	9811491
AhIKG909	Chr15	9889326	9893944
AhUF9ZNK	Chr15	9902434	9904378
AhMA1Z2D	Chr15	10823436	10827783
Ah7AH9CA	Chr15	12190646	12194366
AhMG688V	Chr15	12406030	12409363
AhJX1GXL	Chr15	13178017	13201187
Ah08MLA9	Chr15	13213769	13216503
AhM1JRW6	Chr15	17405683	17411573
Ah3GHL6G	Chr15	18841685	18844350
Ah9D2QNN	Chr15	62822451	62824960
Ah08CWXL	Chr15	115363048	115364428
Ah221WPX	Chr15	130159731	130162566
Ah370AXC	Chr15	131718347	131721729
AhV43J5N	Chr15	131839026	131845311
AhSQSQ00	Chr15	131942673	131946062
Ah8NXS3G	Chr15	132002725	132007292
AhMJ29ZM	Chr15	132020591	132023153
AhAMJH7D	Chr15	146294617	146303019
Ah9W7X6Y	Chr15	146374028	146382178
AhKZ1626	Chr15	146404806	146408544
Ah75XT4J	Chr15	146416582	146427094
AhAA2SHR	Chr15	146452733	146456038
AhPQR1QR	Chr15	146522446	146529092
Ah4EKW8A	Chr15	152817893	152827010
Ah90YAIT	Chr15	152942830	152944362
Ah87R1SX	Chr15	152952216	152953538
Ah73P2JF	Chr15	152957464	152958906
Ah210MU5	Chr15	154927561	154931543
AhAU0S52	Chr15	156593396	156596491
AhPFQ67U	Chr15	156600916	156604430
Ah84V7WL	Chr15	156608457	156611200
AhFC34FK	Chr15	156615895	156618920
AhX9FN5M	Chr15	158010614	158011913
AhC56IWK	Chr15	159330107	159331782
AhLAC4GL	Chr15	159332318	159334065
AhGI67CA	Chr15	160677943	160683125
AhMD7XU0	Chr16	830686	833918
AhRDBF7Y	Chr16	1445185	1446657
AhSCCY7D	Chr16	7146712	7148491
AhCA3HD6	Chr16	7149539	7149991
AhV592UR	Chr16	7163841	7166282
AhMPT6D2	Chr16	7168216	7169290
Ah4BKT9D	Chr16	7170410	7174114
AhWY8677	Chr16	7197855	7201116
Ah9C0JE8	Chr16	9484701	9490626
AhC5I0M3	Chr16	9559543	9567567
AhDXX0FL	Chr16	9577873	9583821
AhMIH95F	Chr16	101478683	101487407
Ah77KTPK	Chr16	106853837	106861581
AhAJ1Q9U	Chr16	109669829	109675973
Ah0M9QLC	Chr16	128000494	128003841
AhHD9YHD	Chr16	136395280	136397792
AhQP0P3V	Chr16	149915147	149923285
Ah2Z80QE	Chr16	152933300	152939646
AhI2ECPT	Chr16	153636719	153640354
Ah9VYU45	Chr17	2319946	2323142
AhGVGT3R	Chr17	2326388	2328378
Ah0YP240	Chr17	2328906	2329340
Ah5Y9TK9	Chr17	2341913	2342676
AhHW8B30	Chr17	2344577	2347990
AhJC9XMV	Chr17	2375035	2378095
AhYNYA8U	Chr17	2383858	2384388
Ah6JQ8YQ	Chr17	2390099	2398921
Ah7BG7FU	Chr17	2420856	2423661
Ah4N79E8	Chr17	2425578	2430033
AhEH049N	Chr17	2435818	2439376
AhETWN8F	Chr17	2453480	2470599
Ah9E5BV9	Chr17	2481021	2483540
AhJE5MND	Chr17	2528779	2532132
AhLE699N	Chr17	4248832	4251640
AhIP1Y2C	Chr17	4740751	4742631
AhB5JY05	Chr17	11364989	11371048
Ah7R7017	Chr17	17880334	17882433
AhVEAV8C	Chr17	19047504	19052389
AhV40EJ3	Chr17	20051566	20058948
AhUT015H	Chr17	20291804	20296995
AhQB541W	Chr17	20450602	20454073
AhSGZ2CH	Chr17	21279765	21284834
AhWNL5D9	Chr17	23450498	23454048
AhB8Y337	Chr17	33069931	33071388
Ah66AX9V	Chr17	33772852	33778142
AhD4PHYG	Chr17	91882626	91886569
AhCC54W0	Chr17	110010343	110015680
Ah0Q00UB	Chr17	110159944	110164058
Ah0NG64P	Chr17	114182905	114185818
AhXYZ5G8	Chr17	116861581	116870618
AhYY507R	Chr17	116958741	116965683
AhAK4T3E	Chr17	116985716	116988125
AhCW0S7X	Chr17	116999697	117010927
AhH0PP7S	Chr17	117022464	117025350
AhEJJL2V	Chr17	117102957	117104938
Ah9J9RW8	Chr17	117942893	117944729
AhVVP2QU	Chr17	133290323	133291695
AhXPY7J2	Chr18	123610	127547
AhJ201LF	Chr18	1801653	1806594
AhS3X3J8	Chr18	6006222	6008967
AhBK04FV	Chr18	6037586	6039755
AhU5WKYJ	Chr18	7348886	7352199
AhJ0SZIG	Chr18	35552637	35554748
AhULT6DJ	Chr18	36296084	36299146
Ah9T187T	Chr18	36809258	36813362
AhGE9GZG	Chr18	37192860	37195348
AhCE3PYG	Chr18	37245732	37248339
AhTW3GR2	Chr18	40984772	40989674
Ah5ZM60A	Chr18	91803160	91812422
AhDL8Y3K	Chr18	91903442	91910286
AhC180KA	Chr18	91938456	91947386
Ah1GK82V	Chr18	115688622	115691227
AhGW438E	Chr18	125910266	125916574
AhWFM3MS	Chr18	130449670	130453378
AhX3HSHJ	Chr19	7177713	7182148
AhG5620Q	Chr19	9282449	9285943
AhYI1B95	Chr19	14223055	14230017
AhNWH0QG	Chr19	14311429	14314487
AhSMRD1P	Chr19	14339653	14342758
AhXMK09V	Chr19	14423237	14425869
AhUP7AJF	Chr19	14431622	14439011
AhPJWR5J	Chr19	14470476	14483195
AhE23E2T	Chr19	14502232	14508276
Ah4VZ1PT	Chr19	14573069	14575924
Ah85G0UF	Chr19	19833450	19837091
AhDBZ9PS	Chr19	19863267	19867023
AhBU3786	Chr19	137722665	137726796
AhCNM5E0	Chr19	140706456	140709744
AhTYH77A	Chr19	148958894	148961531
Ah1G2EUX	Chr19	149007278	149010600
AhC34INF	Chr19	151264109	151266850
AhK9QGVV	Chr19	154442065	154444599
AhYXZ2NC	Chr19	157237657	157239515
Ah84B366	Chr19	158254069	158257080
AhF2JX6Z	Chr19	158275599	158277619
Ah3475Q7	Chr20	320143	323133
Ah64U7NV	Chr20	1594123	1595646
AhFYP59N	Chr20	8701438	8705833
AhVAS5V1	Chr20	13739873	13742258
AhYQLI8B	Chr20	31841572	31846492
AhYW8AM8	Chr20	35578892	35589013
Ah1SGL6Z	Chr20	50101910	50106492
AhVFJD86	Chr20	101142767	101148709
AhEKA7CT	Chr20	120563562	120571041
AhPJ98Y2	Chr20	120639118	120641943
Ah8F7PE4	Chr20	130200785	130206222
AhE6G4NP	Chr20	137078706	137085670
AhJZF5VE	Chr20	137112354	137118031
AhUD2091	Chr20	139730517	139735579
Ah46TCXF	Chr20	141832047	141838404
Ah08738Y	Chr20	141951483	141957891
Ah94R5ZM	Chr20	142967234	142977946
AhIYR592	Chr20	143430762	143432681
Ah06T4QA	Chr20	143436251	143440744
AhI0CI8T	Chr20	143525068	143527912
AhDB4GMR	Chr20	143576938	143578851
AhX7DVP8	Chr20	143715448	143717673
Ah7V58Y4	Chr20	143767347	143773327
AhJ0QWW1	scaffold_42	76870	78710
AhL13TAJ	scaffold_91	42920	46003
