# Supplementary material for: Phylogenomic Analysis of Cytochrome P450 Gene Superfamily and Their Association with Flavonoids Biosynthesis in Peanut (Arachis hypogaea L.)
Source: Genes (Basel). 2023 Oct 15;14(10):1944. doi: 10.3390/genes14101944 (PMC10606413; doi:10.3390/genes14101944)
Supplement: Supplementary file 1 [file genes-14-01944-s001.zip › Table S3.xlsx]

## Sheet: Sheet1
Table S3 Statistics on the number of AhCYPs on each peanut chromosome.
Subgenome	Chromosome	AhCYP number		Subgenome	Chromosome	AhCYP number
A subgenome	Chr 01	25		B subgenome	Chr 11	24
	Chr 02	30			Chr 12	42
	Chr 03	52			Chr 13	59
	Chr 04	14			Chr 14	16
	Chr 05	48			Chr 15	49
	Chr 06	15			Chr 16	19
	Chr 07	36			Chr 17	38
	Chr 08	15			Chr 18	17
	Chr 09	19			Chr 19	21
	Chr 10	25			Chr 20	23
