# Supplementary material for: Phylogenomic Analysis of Cytochrome P450 Gene Superfamily and Their Association with Flavonoids Biosynthesis in Peanut (Arachis hypogaea L.)
Source: Genes (Basel). 2023 Oct 15;14(10):1944. doi: 10.3390/genes14101944 (PMC10606413; doi:10.3390/genes14101944)
Supplement: Supplementary file 1 [file genes-14-01944-s001.zip › Table S4.xlsx]

## Sheet: Sheet1
Table S4 Length, size, and physicochemical properties of AhCYPs.
Gene ID	Number of Amino Acid	Molecular Weight	Theoretical pI	Instability Index	Aliphatic Index	Grand Average of Hydropathicity
AhD92ENK	517	58466.7	6.35	40.03	94.35	-0.139
AhPG6D45	501	56702	8.08	40.78	101.22	-0.03
Ah7IJ4L5	483	56402.4	8.95	45.13	92.63	-0.171
AhTTT4AK	517	59997.7	9.26	44.88	96.92	-0.105
AhA0WXBW	505	57295	8.71	39.41	92.81	-0.194
AhD84CI6	512	57906.7	9.12	39.62	96.37	-0.085
AhGS1HJ9	527	60159.6	9.11	43.41	94.17	-0.115
Ah36LG4X	391	45058.9	8.25	40.21	98.44	-0.38
AhKE4ULY	550	62602.8	8.6	45.54	94.51	-0.214
AhG35LTC	340	39083.3	8.66	42.55	89.74	-0.306
Ah412CRS	753	85888.1	9.04	48.82	93.23	-0.267
AhKC559T	457	52573.5	9.42	42.9	102.14	-0.236
AhK1LFJJ	505	58211.7	9.41	44.37	96.48	-0.288
AhBW1SL4	537	61650.6	8.93	44.98	93.52	-0.307
AhLXP1WJ	483	55185.4	9.2	45.07	86.42	-0.134
AhIFA20P	541	61549.2	8.91	47.88	94.99	-0.205
AhNT79F1	545	61381.9	6.3	30.01	93.32	-0.082
AhD5PZ9F	498	55875.9	6.41	30.7	93.51	-0.017
AhJEM7HP	505	57644.2	8.46	35.59	104.91	-0.009
AhN3C08T	449	51364.1	9.03	36.97	90.29	-0.036
AhC8YFE9	502	56820	7.76	32.58	98.49	-0.144
AhA4H8M4	501	57017.4	8.64	44.33	95.17	-0.192
AhWA1FX5	505	57286.7	8.66	40.22	95.98	-0.14
AhU2CXJI	530	60351.5	9.61	38.11	98.74	-0.069
AhGCF5QH	528	59587.5	7.68	37.46	98.6	0.044
AhXKLY96	539	61326.8	7.9	44.84	93.88	-0.154
AhJ8Y94D	562	63216.2	8.54	32.29	92.15	-0.037
AhTJSZ1F	488	55518.1	8.11	36.17	90.27	-0.146
Ah8C82I7	520	58407.7	6.93	40.05	95.87	-0.095
AhPK3IA3	518	58991.6	8.24	47.66	92.03	-0.147
AhZA2U1L	346	39622.8	5.44	47.67	93.24	-0.289
AhHV242L	441	50540.7	9.23	30.48	97.69	-0.192
AhDR7X1V	398	45941.1	5.89	31.98	95.08	-0.193
AhH3NIE5	502	58021.5	7.17	38.22	99.86	-0.151
Ah032U0L	513	59525	8.45	42.01	94.48	-0.271
Ah7J3SUQ	500	57667.1	8.59	31.31	95.56	-0.154
AhN5YDJK	365	42382.1	6.84	40.62	89.75	-0.252
Ah22EC2Q	501	57562.1	8.8	34.8	100.62	-0.153
Ah9H79HM	359	41124.2	5.16	40.96	95.32	-0.295
AhAG2ZXZ	505	58147.7	9.08	41.1	104.22	-0.18
Ah8TF3WB	500	57809.3	7.2	45.21	97.12	-0.239
AhN1DX8X	513	58382.4	8.61	43.28	101.48	-0.084
Ah8L02XW	504	57228.1	6.48	45.29	101.19	-0.073
AhY8NW7M	523	59525	6.74	49.29	95.85	-0.044
Ah6VQD09	461	53556.8	8.96	29.28	80.8	-0.25
AhNXI5US	454	52632.8	8.56	37.7	81.59	-0.257
AhI5UYY8	472	54469	6.13	42.15	96	-0.114
AhASTA9Q	504	57416.9	8.54	41.33	98.79	-0.095
AhWHJ9X6	95	11345	5.39	66.27	73.79	-0.605
Ah7AD34F	645	73513.9	8.41	41.58	104.56	-0.095
AhISY40W	499	56990.2	7.24	47.41	98.66	-0.176
AhKVH5PD	506	57639.7	6.8	46.57	95.65	-0.173
AhJR81PI	433	49629.7	8.21	49.37	93.86	-0.301
AhGLV5L5	538	60162.1	6.18	36.79	94.24	-0.15
AhDK98W5	173	20163.6	8.66	49.39	84.45	-0.19
AhRPLV4X	510	58909.4	9.19	35.56	87.75	-0.309
AhM79VT4	270	30995.9	9.14	30.93	82.33	-0.397
AhVNK22G	163	18500.2	6.06	52.71	69.33	-0.299
AhQ2QWLN	501	56875	6.93	36.3	96.73	-0.168
AhQQ1SRH	483	54030	6.29	34.75	88.63	-0.116
AhDFA3IT	531	61027.7	7.28	45.47	94.5	-0.047
Ah1J832H	506	58975.3	7.26	46.09	93.22	-0.063
AhD59GD5	468	53579.8	7.59	45.68	90.56	-0.197
Ah96XUR0	98	11355.5	8.91	33.89	104.39	0.211
AhSJ99MI	560	64806.9	6.76	41.5	92.75	-0.083
AhLKT3FQ	509	58828	6.66	43.38	92.08	-0.108
AhXL06X6	508	58976.6	7.01	51.58	93.64	-0.077
Ah5EDI0X	503	58259.5	6.11	44.92	95.17	0.004
AhDN3C7B	472	54589.3	7.63	48.03	97.27	-0.103
AhBJL9W4	518	58780.9	5.9	42.49	89.46	-0.092
AhP3BMC7	588	68436.9	8.97	36.69	91.34	-0.221
Ah30SZ61	779	87856.7	9.07	48.55	99.61	-0.079
AhJL7EE1	544	61696.7	8.69	40.98	99.69	-0.195
AhBH9RMT	513	58665.3	7.98	46.94	95.42	-0.188
Ah6HU6DS	517	59811.8	8.76	40.06	95.4	-0.142
AhD1ZZI9	265	31357.5	9.23	39.94	84.68	-0.454
Ah6Z49LM	528	60125.1	8.04	33.64	96.02	-0.196
AhDM8PJ8	587	67399.7	8.87	47.85	87.63	-0.375
Ah7PFL6Q	503	56369.2	8.77	31.68	97.34	-0.055
AhRQ0VMS	519	59509.8	8.35	45.19	93.35	-0.223
AhIGV53D	539	61264.1	8.5	43.59	96.36	-0.164
Ah132YE3	540	62061.4	6.37	41.66	89.5	-0.3
AhLB6PYJ	509	57782.3	7.62	42.09	103.14	-0.083
AhYWUC8U	516	58859.1	8.19	39.19	94.01	-0.228
AhXIHY4L	448	50802.7	7.54	42.92	90.51	-0.2
AhDI7WTY	490	56319.5	8.7	36.32	90.69	-0.214
AhJUC9E0	482	54924.1	8.18	35.32	86.06	-0.316
Ah9FKG6V	838	95769.3	6.61	40.16	94.67	-0.178
AhS12RMD	563	65203	8.74	44.09	96.38	-0.209
AhU51SK2	561	63915.9	7.55	44.38	96.58	-0.214
Ah1WJI3I	479	55254.2	9.05	48.1	83.86	-0.247
AhM36XJL	497	56724	6.69	43.76	89.64	-0.219
AhMZ542B	523	59594	8.02	34.56	96.75	-0.043
AhSND7WH	496	56625	8.33	36.94	94.35	-0.111
AhMR6WYG	473	54107.8	9.35	45.67	90.08	-0.205
AhRHR23G	482	54800.9	9.14	39.87	86.76	-0.175
AhDX4QZ2	105	12068	6.13	48.78	78	-0.259
AhE3TQWL	164	18955.8	6.65	48.26	70.73	-0.498
Ah1L1IBW	491	55257.9	6.72	41.15	98.68	-0.087
AhB8WD65	490	55184.9	7.69	41.69	98.45	-0.071
Ah1WY37S	448	50642.7	8.46	39.99	95.31	-0.217
Ah0VZ5ZP	473	53951.9	9.27	32.86	89.68	-0.072
AhV7MTQB	493	56761.2	9.34	37.55	89.78	-0.248
Ah0UU5IV	499	56883.7	8.61	35.13	95.31	-0.233
AhI1XSYN	505	57272.3	7.97	37.76	97.54	-0.141
AhNF142P	499	57822	8.78	42.41	95.93	-0.262
Ah180H6H	468	52875.9	9.39	45.47	98.16	0.093
Ah9P7KAZ	462	53133.4	7.68	42.7	94.33	-0.291
AhE313MA	500	56428.6	8.82	37.41	94.9	-0.116
AhF136KG	518	58894.1	7.18	43.11	94.5	-0.205
Ah10MYPD	359	42147.8	8.86	52.38	81.48	-0.461
AhXDA15Z	505	58092.8	9.03	48.47	83.8	-0.349
AhX1BDZQ	503	57526.9	8.7	47.4	96.36	-0.193
AhIT7QFA	510	57955.2	8.34	36.78	97.71	-0.173
AhQQN6QG	166	19370.1	5.04	36.79	88.13	-0.151
AhZZ7V32	534	61369.4	8.73	36.3	95.64	-0.203
Ah570P5C	645	72249.9	6.47	47.59	88.26	-0.229
Ah2F8F1S	468	54074.8	9.15	39.24	87.46	-0.252
AhCTE8UD	514	58580.8	8.71	49.16	94.26	-0.274
AhZS0LC9	497	56712.7	8.72	51.44	97.08	-0.258
Ah30WRGD	507	57515.4	9.25	33.7	95.19	-0.062
AhF34SP4	461	53635.8	7.55	43.19	92.78	-0.102
AhYRF88J	465	53274.3	9.35	48.5	88.09	-0.215
AhP8VCWZ	322	36675	5.62	49.13	89.04	-0.306
Ah3D52X3	492	56943.6	9.5	40.54	93.88	-0.157
AhLW6UI8	499	57299.2	8.91	37.98	96.53	-0.253
AhRE0MA5	958	110012	8.72	39.13	95.34	-0.293
Ah96EPTX	433	48913.3	8.34	49.88	86.49	-0.153
Ah0K456L	459	51862.2	8.06	39.89	87.56	-0.203
AhCMKD6L	525	59495.4	6.68	48.68	100.67	-0.007
Ah4UMK2V	520	59022.2	8.37	41.4	88.9	-0.233
AhVPW2G6	503	57003.3	8.09	36.91	94.59	-0.183
AhF2XVK1	299	33781.6	9.57	35.05	102.71	-0.053
Ah8IZ54I	499	56553.1	8.31	38.76	99.9	-0.075
AhF6Z6ZJ	499	56352.6	8.65	37.7	99.66	-0.08
AhZIVF7P	505	57281	8.78	43.89	90.57	-0.213
AhPFDI3N	528	59472.7	6.01	45	92.18	-0.144
AhB5QQYI	487	55763.4	9.52	43.62	90.62	-0.236
Ah4MZP26	475	54382.1	9.14	48.97	83.94	-0.173
AhA1DKIN	480	54883.7	9.09	44.77	82.46	-0.174
AhG5TCW6	246	28941.6	9.35	38.14	84.84	-0.457
AhMPKI4V	507	56949.2	8.74	33.53	101.36	-0.113
AhNAXY0P	568	64157.6	6.62	35.28	92.71	-0.182
AhTW15KP	524	58744.9	6.65	33.69	98.72	0.157
AhJMZ603	504	57885.2	8.51	35.94	88.23	-0.309
AhMHKX6K	868	99270	6.68	34.66	89.91	-0.22
AhD0DS2K	505	57819.1	8.65	36.39	87.68	-0.303
Ah1R2DUV	575	66050.1	8.65	40.75	85.1	-0.217
Ah4GD1W8	479	55659.5	6.61	45.46	89.1	-0.211
AhV21PV4	470	55089.1	7.98	43.61	92.87	-0.181
Ah05IA5I	482	56077.5	8.07	48.3	93.59	-0.051
AhXD4R0P	516	58578.7	8.99	43.06	105.16	-0.058
Ah9D5JX4	510	57881	6.4	41.17	95.94	-0.136
AhQ8VAE5	244	26924.2	9.52	41.12	126.56	0.398
AhPMY3SS	509	57650.9	6.23	38.88	97.07	-0.141
AhIU9CVZ	511	57820.6	7.69	40.21	103.37	-0.074
AhTNFT39	541	60746.7	8.29	38.22	94.49	-0.052
Ah21D9BM	521	58758.9	6.93	34.53	101.77	0.063
AhZ6EAYS	520	58572.4	6.61	32.78	98.46	-0.017
AhQ9F5SX	537	60674.8	8.28	34.41	95.68	-0.048
AhR2BA1I	531	60016.7	8.28	39.87	98.02	-0.147
Ah4A049R	532	59659.8	8.75	40.28	97.74	-0.031
AhQW591P	519	59143.7	8.57	32	93.91	-0.095
AhA55GPD	332	38341.5	8.23	30.47	88.04	-0.333
AhQE1IHJ	518	59472.1	9.28	33.74	86.16	-0.286
AhPGGD94	338	39265.2	8.88	36.37	95.74	-0.051
AhW4G0M5	180	20388.6	9.71	38.17	79.56	-0.18
AhTY87ZU	523	58886.3	9.04	41.22	97.84	-0.093
Ah48QVST	546	62122.4	9	45.25	98.17	-0.109
AhHCI2BQ	294	33650.4	5.09	39.66	111.67	0.011
AhT38HF5	501	57981.5	8.76	43.1	94.91	-0.188
AhP3CRQW	533	59982.8	6.59	36.59	94.73	-0.129
AhC991XI	494	55633.7	7.11	33.46	97.71	0.04
AhWR94UY	534	61390.9	6.98	46.96	90.36	-0.341
Ah1A3ME4	528	59668.9	7.57	33.5	93.05	-0.107
AhIY9IB8	466	52809.5	8.43	35.45	96.65	-0.165
AhBBT557	190	21177.7	4.87	35.2	105.21	0.166
Ah2HJ0TV	514	59270.7	7.68	40.37	91.6	-0.239
AhAXL13P	508	57685.8	8.14	40.84	92.34	-0.194
AhG7VI5W	501	56605.8	6.45	42.63	96.53	-0.057
Ah3M216F	532	60371.6	8.03	28.52	93.23	-0.107
AhDB7AVX	539	61530.2	9.1	43.31	93.47	-0.158
Ah38X92K	479	55075.4	9.45	42.04	89.33	-0.179
AhB9A644	545	61339.4	8.9	44.97	80.66	-0.244
AhEN8CHU	467	52812.1	6.69	39.1	97.11	-0.081
AhEFJ3XH	501	57830	8.31	41.72	90.64	-0.314
AhJ8Z28X	925	105784	8.35	35.8	90.74	-0.252
AhVV0UJ5	544	61941.8	6.62	42.73	96.4	-0.202
AhKRAQ4G	507	58381.9	8.41	45.11	95.98	-0.23
AhGMU3XF	496	56971.6	9.28	39.05	95.14	-0.203
AhXKY9LP	477	54885.7	7.24	41.25	98.32	-0.18
AhZ5DDPN	478	53738.5	8.7	39.56	98.72	-0.048
AhXD5XGS	345	39000.2	10.02	47.58	97.83	-0.171
AhEHKI1X	347	38890.6	9.4	41.81	103.11	0.03
AhYHVV91	144	16669.2	5.28	45.55	82.64	-0.245
AhN6JQ04	483	55353.2	7.18	39.09	91.43	-0.246
AhMXC2BM	223	25594.5	8.44	26.09	80.09	-0.346
AhEW6SWI	310	35737.9	5.08	34.74	84.61	-0.435
AhT5ZVXW	120	13854.2	5.7	40.63	89.42	-0.116
AhLR8YZ7	325	36761.5	10.15	49.05	115.17	0.043
AhG3X0L7	481	55911.4	9.22	47.15	91.58	-0.177
AhM3F96W	480	55089.7	9.48	36.79	88.58	-0.23
Ah2TV28S	523	59714.1	9.38	33.98	95.43	-0.145
Ah07DPKN	529	59397.8	9.33	35.68	99.15	-0.04
Ah2AN8JB	413	46825.8	6.51	43.69	85.5	-0.248
AhXS9ZXI	285	32093.2	6.83	33.8	97.51	-0.078
AhIQV007	519	58911.2	6.77	38.73	93.39	-0.145
AhEI9KG2	280	32681	8.98	42.06	91.54	-0.25
Ah3V8RSY	310	34863.7	9.41	39.18	96.55	-0.208
AhE11MFK	521	59872.7	9.11	41.18	92.8	-0.22
AhQEX5C0	521	59881.9	9.41	33.05	93.19	-0.253
AhGS6JIA	522	60070	8.96	32.46	94.46	-0.192
AhW1ASYG	522	59690.6	9.18	36	94.48	-0.194
AhXPI7JM	522	59928.8	8.85	35.61	95.59	-0.177
AhWK2RNV	529	60612.2	8.69	36.49	97.86	-0.177
AhKYAL0U	526	59893.6	8.88	37.1	100.42	-0.168
AhK55MVY	535	60593.4	7.21	42.33	102.24	-0.122
AhG3469Y	357	40543	8.79	35.11	101.85	-0.27
AhXFV150	325	36846.6	7.8	34.23	98.98	-0.271
AhP3G561	519	58907.1	7.18	41.88	92.47	-0.208
AhE2W35F	453	51650	8.98	35.27	90	-0.182
AhVN8AVF	509	57474.8	7.61	49.44	79.29	-0.279
Ah056HEM	543	61382.1	8.74	40.5	95.36	-0.083
AhJ9N3PQ	526	59831.4	9.08	47.24	93.17	-0.209
AhG9VGRV	325	36797.9	9.03	47.55	96.31	-0.053
Ah0RH2A3	506	56782.7	8.16	39.18	90.2	-0.114
AhVRM8BV	231	26105.4	7.13	33.01	99.13	0.006
Ah6BEU00	524	59313.8	8.9	35.88	96.05	-0.142
AhB50IPN	490	56013.4	8.66	46.27	91.16	-0.263
AhPBH5UM	422	48044.2	8.24	43.63	87.3	-0.316
AhSPE8CT	458	53167	8.86	49.65	91.68	-0.243
AhVG2XB0	342	39112.4	8.39	44.72	88.6	0.021
AhRPFA7S	336	37274.6	5.79	43.93	94.64	-0.042
Ah74WYCB	539	61070.8	6.84	45.66	94.36	-0.125
AhE8J0ZS	506	57627.8	8.94	49.85	95.36	-0.259
AhNYMX1M	210	24334.6	8.94	47.2	103.48	-0.078
AhMS4PPI	497	56298.5	7.63	53.56	106.5	-0.056
Ah8EC0VW	536	60968.3	8.02	34.3	89.72	-0.199
Ah26YYGP	519	58527.1	7.28	39.05	106.36	-0.082
AhN16MIT	268	30670.2	5.92	37.07	87.24	-0.365
AhW7S58I	560	63679.8	8.32	39.72	99.55	-0.121
Ah2YDG1M	526	59591.9	8.48	41.79	96.63	-0.133
Ah7Z5EGL	514	58614.8	7.14	41.6	89.82	-0.2
AhHA4R8H	518	58433.9	8.07	41.77	101.99	-0.01
AhZW245F	514	59190.8	6.97	43.39	100.31	-0.204
AhTI8LFW	514	59051.7	8.47	38.7	98.42	-0.251
Ah8US839	587	67245.3	8.5	49.16	100.07	-0.109
AhE3VCX4	517	58704.4	9.19	41.68	89.17	-0.153
Ah24HCRC	490	55934.2	9.21	45.46	90.92	-0.121
Ah98SW16	469	52721.3	7.72	40.56	102.22	-0.124
AhW3WWNZ	522	59837.3	7.21	49.88	97.05	-0.097
AhGM8EQZ	514	58466.3	8.9	41.55	85	-0.105
AhX8HWK3	500	56213.9	7.02	42.95	98.08	-0.199
AhU8Q65R	522	58475.7	8.99	33.63	96.03	-0.054
Ah5ZLV04	507	57214.8	8.04	45.2	90.04	-0.094
Ah6I4HZI	450	50927	6.9	40.83	90.73	-0.122
Ah66GL51	475	54392.1	9.38	45.2	91.35	-0.12
AhQ94UE0	475	54392.1	9.38	45.2	91.35	-0.12
AhY93W5A	481	55206.2	9.3	37.74	90.37	-0.191
AhAI0BYL	526	60088	8.94	34.12	92.49	-0.214
AhM6ATHE	353	39876.4	5.41	39.04	85.33	-0.336
AhD47ALZ	514	59108.7	9.08	44.54	96.56	-0.145
AhAM9K54	519	59210.2	8.94	38.94	93.16	-0.149
AhK8H9R8	517	57357.2	8.44	35.66	94.7	-0.129
AhR5KZJD	527	61006.5	9.57	41.56	93.93	-0.125
Ah31R89H	450	51679	9.19	41.96	88.38	-0.264
AhZCE36N	500	56700.4	9.21	32.68	88.72	-0.124
Ah69UQAR	512	58363.1	8.8	35.88	94.38	-0.148
AhB3NFFH	607	68327.7	8.32	49.68	89.64	-0.157
AhXG11M2	492	56433.2	8.71	39.62	86.18	-0.228
AhVQIY2H	513	58325.4	6.49	44.08	94.42	-0.162
Ah4H0NN3	400	45597.1	9.74	34.25	94.6	-0.139
AhZ1GZMD	212	24171.7	8.42	38.28	88.77	-0.364
AhM38SQY	440	49608.8	5.34	46.62	94.36	-0.193
Ah237GY1	503	56937.9	7.09	47.24	97.12	-0.159
AhAEU5RD	479	54157.6	8.49	42.03	94.49	-0.194
AhN64S41	512	58079.3	6.35	46.23	100.18	-0.119
AhF73TU2	462	52142.1	8.89	43.64	85.09	-0.126
AhDBN754	452	50654	9.31	42.59	96.62	-0.125
AhAYA1A5	500	57646	9.41	44.37	95.88	-0.309
AhQBKG1B	316	36957.8	9.35	52.58	93.77	-0.353
Ah97WH9V	523	60170.1	9.39	46.87	98.93	-0.279
AhUKZ6DB	524	60116.9	8.8	39.75	98.03	-0.258
AhJVL3WX	333	38545.4	6.61	42.43	93.69	-0.333
AhIDM7IB	551	62726.8	8.61	48.97	92.74	-0.221
AhK8E53W	536	61740.9	9.02	39.71	99.83	-0.226
AhAC0A7B	569	65035.4	9.23	46.77	94.43	-0.077
AhBRFB8I	506	57356	8.57	39.47	91.86	-0.194
Ah57KEBM	541	61176.2	8.67	43.66	93.2	-0.111
Ah082PYS	527	59511.3	8.54	41.59	101.97	0.009
Ah3RGS9M	387	45817.9	9.28	43.71	85.92	-0.398
AhWK1TYZ	461	53758.2	7.78	46.45	97.46	-0.158
AhT2Z52M	516	58256.4	6.35	40.14	93.59	-0.138
AhPY06B9	89	10430.9	4.81	39.52	99.78	-0.607
AhQJ0MNA	307	35182.9	9.69	49.92	99.97	-0.077
AhAM3FDB	628	70954.5	8.94	34.19	94.95	-0.033
AhMCM1YY	527	59498	6.92	30.44	95.6	-0.072
AhG691ZN	505	57663.1	6.72	37.11	105.68	-0.005
AhTML5XF	528	59612.5	7.27	39.13	100.08	0.034
AhQG8K35	503	57005.3	8.2	41.08	95.79	-0.128
AhSEU0EN	501	57141.4	8.47	44.45	93.23	-0.206
Ah3N5ITW	567	64181.8	9.04	34.23	101.13	-0.107
Ah8XWS5Q	460	52783.5	8.83	39.17	87.7	-0.092
AhQL4ZS9	539	61089.7	8.32	44.21	95.14	-0.115
AhH82QG0	567	63775.8	8.4	33.96	91.85	-0.056
AhVHEE5Y	488	55517.2	8.11	36.39	91.07	-0.129
Ah4A4I8X	304	35113.8	7.16	39.02	90.33	-0.134
AhCSQB0P	366	41782.2	6.02	34.9	91.56	-0.237
Ah0779KL	250	28761.5	8.94	26.58	95.04	-0.175
AhQM5IC5	522	59579.3	8.3	45.39	97.11	-0.131
AhZC0L0M	520	58506.7	8	38.22	91.92	-0.154
Ah2U560T	528	60337.1	8.02	40.29	103.41	-0.185
AhMT8FXZ	518	59019.7	7.95	50.14	92.97	-0.134
AhSUFM5S	529	60186	8.03	37.9	102.48	-0.119
AhQIZ0QD	293	33850.9	6.09	46.61	94.85	-0.49
AhEER8WF	287	33180.1	6.03	47.64	94.11	-0.516
Ah4YX487	516	59170.8	8.3	43.02	98.06	-0.121
AhFVXT0M	324	37496.2	5	40.99	90.03	-0.234
AhA5BJE4	385	44496.3	5.68	34.78	94.49	-0.201
Ah9T04HJ	504	57846.3	8.72	43.25	102.48	-0.155
Ah49BDLC	495	57407.3	6.93	42.67	92.4	-0.304
AhWJIQ4A	500	57688.1	6.42	43.85	97.9	-0.225
Ah554ZX1	752	86503	6.74	36.66	90.66	-0.262
AhMTQ70D	432	49415.8	6.29	32.36	86.9	-0.238
AhR97G74	514	58574.6	8.61	42.67	102.43	-0.062
Ah82IR2S	487	55421.7	8.61	41.52	101.31	-0.142
AhLJPA30	504	57153.1	7.18	44.39	100.79	-0.075
Ah27RLCF	461	53356.2	8.33	33.4	81.21	-0.289
Ah1D9GK9	523	59426.8	6.61	47.51	95.3	-0.047
Ah92UC5T	469	54523.9	8.72	37.27	76.27	-0.328
AhD0Q46J	504	57432.9	8.68	38.67	97.04	-0.105
Ah5XS165	489	55899.9	6.42	39.49	97.06	-0.093
AhX1ER8K	117	13096.6	9.68	40.28	106.67	-0.023
AhFQQS7Y	501	57120.5	6.39	42.21	104.65	-0.09
Ah77JTQB	511	58027	8.96	41.71	101.86	-0.093
Ah0WTA7Q	505	57592.3	7.74	43.01	106.93	-0.107
AhS9LGGB	504	57750.3	8.87	36.48	99.72	-0.193
AhMCE3E8	499	56845	6.96	45.55	99.44	-0.184
Ah9N9P3S	552	63095.3	6.64	42.37	98.99	-0.101
AhGN1SSX	509	57858	7.3	45.54	93.16	-0.196
AhEN2KPM	303	34898.8	9.26	39	104.52	-0.141
Ah8U3ZEX	181	21053.5	5.98	47	89.94	-0.248
Ah5X8MPR	168	19375.4	6.6	60.53	93.99	-0.313
Ah12WBQG	538	60162.1	6.18	36.79	94.24	-0.15
Ah69VPM4	173	20163.6	8.66	49.39	84.45	-0.19
AhMC3KWT	525	59984.1	6.55	38.8	91.43	-0.233
Ah7Z45GE	519	59513.8	8.35	47	93.16	-0.228
AhW5Z7DW	500	56547.3	6.2	41.11	97.2	-0.187
AhE6IN6R	445	50820.6	5.94	36.82	91.03	-0.232
AhQ6MIXV	904	104301	6.78	36.56	89.68	-0.298
AhB3J73C	513	58168.7	8.2	38.1	103.72	-0.098
AhC4H7FM	522	60256.1	8.39	42.09	94.98	-0.169
AhHTN29J	515	58407.9	7.94	39.77	99.17	-0.119
Ah8R7WRR	498	56952	8.71	45.23	91.59	-0.299
Ah9TS7X7	660	74268.6	8.34	37.05	91.97	-0.18
AhYBNU8P	492	56117	7.11	38.7	96.85	-0.194
AhA8W1T3	214	24494.6	8.32	35.17	93.32	-0.213
AhQJ905H	131	15163.6	5.2	41.1	95.88	-0.069
AhJBW4ZX	504	58228.6	9.23	35.07	88.77	-0.311
AhC57HZG	79	9077.2	5.25	32.16	70.38	-0.687
AhQ2BYIT	532	60465.6	9.12	38.18	96.77	-0.169
AhH8DQQQ	463	51756.2	6.08	36.93	87.41	-0.159
AhWMM9KJ	519	58875	5.9	43.47	87.96	-0.1
Ah6EUZ8B	177	20007.6	10.29	42.99	110.73	-0.038
AhFPF4KE	215	24407.3	7.74	29.75	96.65	-0.251
AhP2ZV1P	251	28758.9	9.03	35.36	106.41	0.106
AhU78CR3	536	61835.7	8.11	43.62	95.07	-0.084
AhW50GDI	503	58657.1	8.48	45.9	94.19	-0.055
AhILZ7DY	518	60048.8	6.29	43.58	98.24	0.003
Ah4Q84I3	425	49780.7	7.96	53.82	94.71	-0.2
AhY1EIY6	472	54452.2	7.61	50.15	96.44	-0.089
AhTKQ768	506	58815.1	7.25	47.57	91.32	-0.072
AhGBF1RD	511	58681.8	7.6	41.18	90.74	-0.112
AhJHZU79	509	58634.7	6.81	45.73	93.03	-0.107
AhLVE3Y5	502	58185	6.47	44.51	89.5	-0.097
Ah9Z1ZRJ	287	33653.6	5.55	51.66	90.38	-0.03
Ah9T9VBG	347	39955.4	8.26	53.8	91.87	-0.12
Ah8ZP0HC	594	69159.7	8.91	35.52	91.08	-0.195
AhMS1QBK	960	108253	6.68	47.47	96.45	-0.162
Ah77LVUR	512	58495.2	8.41	46.93	95.02	-0.183
AhF62UT2	502	56674.8	8.8	40.5	100.06	-0.18
AhB1N53D	526	60572.1	9.03	44.98	89.28	-0.346
AhU7G3WQ	528	60206.2	7.71	35.78	97.31	-0.193
AhTS7Z0X	505	56777.7	8.63	30.22	98.48	-0.031
AhAU8Y9Z	494	55255	9.01	34.72	100.87	-0.039
AhWIE6UT	479	55033.2	9.07	48.34	83.88	-0.209
Ah246LCZ	497	56661	6.88	44.31	91.41	-0.207
AhJV4TTH	496	56471.2	6.93	35.23	95.12	-0.078
Ah7XV9IT	417	47295.3	7.18	34.42	101.22	-0.018
AhM53M4I	482	54971.1	9.07	41.77	83.55	-0.21
AhJCXG2J	467	53583.1	9.31	47.74	90.21	-0.223
AhS646GX	503	56618.5	6.34	39.81	97.46	-0.076
AhLBLX5B	512	57567.4	6.38	42.83	96.89	-0.109
AhB6E5H4	405	45883.3	8.17	38.81	97.95	-0.233
AhS53NAY	473	54009.9	9.22	32.95	87.84	-0.092
Ah2EZS4K	493	56695	9.29	38.02	88.8	-0.246
AhFMLD33	492	56547.8	9.24	36.42	89.19	-0.247
AhE5ZLCP	505	57320.3	7.97	37.76	96.97	-0.142
Ah9P22GZ	244	27900.2	5.6	38.18	95.53	-0.31
Ah35X7CR	507	58668.8	8.64	39.1	92.11	-0.297
AhZ630MX	493	57303.3	9.04	40.65	93.14	-0.315
AhJ0SPDG	308	35406.1	9.5	46.4	98.12	-0.12
Ah0AN8KE	499	56936.7	8.46	36.71	95.31	-0.234
AhNSG19L	467	52750.8	9.37	43.55	98.37	0.091
Ah9WXZ62	506	58071.2	8.54	44.62	97.09	-0.23
Ah5KG3L9	339	38754.1	8.21	49.72	101.42	-0.046
AhFD34N0	112	12679.7	7.86	25.99	93.12	-0.151
AhTMG43S	530	60178.7	7.61	40.8	95.3	-0.159
AhGJ85WH	490	56996.4	9.17	45.95	83.12	-0.295
Ah7PS9BN	505	58222.9	8.77	48.11	82.63	-0.37
AhXX3TAX	529	60594.3	8.89	44.25	93.84	-0.219
AhTD0XWT	152	17777.4	5.23	62.85	70.66	-0.24
Ah3B1CVE	510	57853	8.34	36.68	98.47	-0.165
AhJ5GSJM	367	42302	6.88	39.04	94.25	-0.176
AhLR3XS4	257	29371.2	8.59	38.12	93.7	-0.106
AhF8T0MB	645	72275.9	6.04	48.21	88.4	-0.224
Ah27TAQT	468	54044.9	9.22	38.82	88.08	-0.235
Ah33A95W	514	58580.8	8.71	49.16	94.26	-0.274
AhE9QM6P	497	56712.7	8.72	51.44	97.08	-0.258
Ah51Q8IW	507	57515.4	9.25	33.7	95.19	-0.062
Ah70PRJ5	461	53635.8	7.55	43.19	92.78	-0.102
Ah0Y92P4	465	53274.3	9.35	48.5	88.09	-0.215
AhWGK629	322	36675	5.62	49.13	89.04	-0.306
AhYQ5RXI	492	56943.6	9.5	40.54	93.88	-0.157
Ah9J8RGD	501	56788.4	8.07	48.88	89.34	-0.201
AhFQ5MDM	516	59568.8	8.68	41.24	96.36	-0.226
AhSFE8AG	498	57064.7	8.52	39.69	95.74	-0.26
AhXS7PLW	499	57376.3	8.69	38.31	96.33	-0.26
AhK44PA8	524	59406.2	6.71	48	99.92	-0.017
AhTL9E5R	503	57010.3	8.09	37.11	94.21	-0.17
AhAF3YLM	499	56420.7	8.37	37.28	101.02	-0.059
AhD1QJXV	520	59023.3	8.62	40.34	88.71	-0.225
AhA0NDKG	509	57646.2	8.79	35.66	98.7	-0.117
AhIKG909	500	56594.9	8.79	35.55	95.96	-0.153
AhUF9ZNK	481	54652.8	7.17	41.98	94.07	-0.086
AhMA1Z2D	502	57015.7	8.67	43.1	90.32	-0.22
AhMG688V	513	57965.1	6.69	44.1	92.59	-0.169
Ah7AH9CA	510	58368.4	9.46	45.73	92.45	-0.206
Ah08MLA9	410	46997.5	9.16	48.46	88.22	-0.182
AhJX1GXL	484	55281.4	9.23	44.22	85.81	-0.128
AhM1JRW6	568	64149.6	6.66	36.63	91.34	-0.201
Ah3GHL6G	508	57098.4	8.85	33.88	101.36	-0.11
Ah9D2QNN	524	58656.8	6.65	34.46	99.08	0.157
Ah08CWXL	130	15296.3	5.84	58.62	79.54	-0.798
Ah221WPX	523	59514.1	8.43	32.97	93.19	-0.096
AhV43J5N	532	59395.3	8.4	40.65	95.92	-0.031
Ah370AXC	569	63925.3	9.19	38.89	91.21	-0.14
AhSQSQ00	552	62070.5	6.79	35.25	98.06	0.001
Ah8NXS3G	534	60314.2	8.46	39.94	97.85	-0.114
AhMJ29ZM	248	28172.9	6.06	32.66	99.84	-0.09
AhAMJH7D	510	57791.9	6.39	39.21	96.12	-0.125
Ah9W7X6Y	509	57695	6.37	38.21	96.7	-0.132
AhPQR1QR	521	59164.3	8.99	44.77	104.34	-0.085
AhAA2SHR	522	59620.9	9.02	42.56	102.62	-0.138
Ah75XT4J	510	57416	8.68	36.63	104.49	-0.071
AhKZ1626	495	55849.2	8.6	43.38	100	-0.109
Ah4EKW8A	924	106641	6.69	50	91.53	-0.031
Ah90YAIT	510	59195.8	6.99	47.34	95.33	-0.081
Ah73P2JF	480	55826.5	6.37	47.13	89.33	-0.229
Ah87R1SX	440	51247.6	8.01	42.17	92.77	-0.157
Ah210MU5	577	66218.4	8.65	42.59	85.13	-0.2
AhFC34FK	504	57722.9	8.66	34.37	88.23	-0.297
AhPFQ67U	504	57893.3	8.81	34.19	89.8	-0.276
AhAU0S52	507	58272.9	7.7	28.97	90.02	-0.161
Ah84V7WL	504	57834	8.62	34.2	86.69	-0.315
AhX9FN5M	252	28800.8	9.43	37	88.93	-0.274
AhGI67CA	531	59394.8	8.91	39.28	95.99	-0.111
AhC56IWK	286	33038.6	9.24	41.9	90.31	-0.357
AhLAC4GL	234	26222.8	9.3	40.73	108.63	0.261
AhMD7XU0	514	59236.7	7.68	40.72	93.11	-0.223
AhRDBF7Y	490	55805.1	9.04	42.71	88.71	-0.199
AhWY8677	494	55632.6	7.11	37.78	96.34	0.021
AhSCCY7D	485	54616.3	7.66	36.74	94.45	-0.178
AhV592UR	532	60313.3	8.02	35.63	97.88	-0.129
Ah4BKT9D	527	59451.8	7.12	35.91	95.28	-0.036
AhCA3HD6	141	16075.9	8.13	52.16	111.35	-0.003
AhMPT6D2	328	37550	5.12	42.38	87.65	-0.408
AhDXX0FL	475	55023.1	6.69	43.48	94.76	-0.142
AhC5I0M3	502	58054.9	8.6	44.15	98.03	-0.106
Ah9C0JE8	434	50195.6	8.75	43.5	98.78	-0.171
AhMIH95F	249	28256.8	8.15	45.46	94.34	0.004
Ah77KTPK	705	80472.4	7.27	41.69	86.6	-0.164
AhAJ1Q9U	508	57678.8	7.72	39.2	93.11	-0.183
Ah0M9QLC	501	56701.8	6.72	44.17	96.73	-0.078
AhHD9YHD	532	60408.7	8.22	28.06	92.31	-0.116
AhQP0P3V	539	61616.3	9.02	44.73	94.01	-0.159
Ah2Z80QE	479	55075.4	9.45	42.04	89.33	-0.179
AhI2ECPT	545	61339.4	8.9	44.97	80.66	-0.244
Ah9E5BV9	452	52034.6	8.92	38.07	91.06	-0.194
AhETWN8F	1270	146020	8.83	39.06	93.5	-0.28
AhJE5MND	509	58535.1	8.57	45.31	98.06	-0.194
Ah6JQ8YQ	940	107558	7.54	41.04	89.39	-0.303
AhEH049N	498	57087.6	9.12	38.02	97.27	-0.252
Ah7BG7FU	488	55888.7	8.22	42.68	90.51	-0.315
Ah5Y9TK9	248	28126.8	9.66	36.41	91.61	-0.172
Ah4N79E8	472	54064.2	9.03	37.61	83.88	-0.379
AhJC9XMV	472	53361.8	8.86	41.18	94.22	-0.12
Ah9VYU45	407	46381.5	6.97	40.05	87.17	-0.217
AhGVGT3R	382	42920.8	10	47.69	96.23	-0.174
AhHW8B30	545	61260	5.51	48.48	91.27	-0.105
AhYNYA8U	176	20307.5	6.21	35.92	90.23	-0.137
Ah0YP240	144	16703.2	5.28	46.88	79.93	-0.252
AhLE699N	494	56612.5	9.8	52.15	99.47	-0.076
AhIP1Y2C	481	55755.2	9.33	46.22	89.13	-0.202
AhB5JY05	480	55089.7	9.48	36.79	88.58	-0.23
Ah7R7017	404	46046.9	8.96	39.4	97.95	-0.075
AhVEAV8C	499	56411.1	6.59	42.97	90.34	-0.16
AhQB541W	520	58481.9	9.36	35.44	100.12	-0.03
AhV40EJ3	447	50020.7	8.56	38.28	102.71	0.139
AhUT015H	467	52682.7	8.74	34.5	97.67	-0.033
AhSGZ2CH	496	56811.9	9.21	44.27	97.84	-0.261
AhWNL5D9	526	59646.2	7.28	36.77	94.56	-0.132
Ah66AX9V	433	48882.8	8.86	29.97	92.77	-0.136
AhB8Y337	302	34936.6	8.82	50.49	96.13	-0.19
AhD4PHYG	248	28721.7	10.06	57.91	106.13	-0.004
AhCC54W0	527	59421.8	8.03	41.18	94.21	-0.059
Ah0Q00UB	419	45931.3	5	35.76	84.25	-0.073
Ah0NG64P	496	56803.2	8.69	35.71	91.81	-0.143
AhAK4T3E	540	61135.8	7.67	39.94	92.65	-0.119
AhXYZ5G8	468	52441.8	8.73	40.58	91.71	-0.097
AhYY507R	456	51105.3	8.18	43.41	99.91	-0.124
Ah9J9RW8	360	40668.8	6.01	33.73	93.67	-0.168
AhCW0S7X	529	59533.6	6.59	37.58	93.48	-0.16
AhH0PP7S	522	59213.8	8.91	41.79	93.33	-0.188
AhEJJL2V	490	55715.9	7.68	45.37	91.96	-0.231
AhVVP2QU	392	44698.4	7.72	45.48	86.79	-0.335
AhXPY7J2	519	58907.1	7.18	41.88	92.47	-0.208
AhJ201LF	476	55107.4	9.03	50.53	93.53	-0.2
AhS3X3J8	293	33505.5	4.97	59.01	85.09	-0.29
AhBK04FV	347	39855.2	7.1	44.71	87.03	-0.031
AhU5WKYJ	480	53397.1	6.47	46.26	88.15	-0.096
AhJ0SZIG	522	59414.2	8.9	40.31	102.15	-0.152
Ah9T187T	527	60440.9	8.73	38.25	97.69	-0.202
AhULT6DJ	529	60307.1	8.96	36.86	99.66	-0.184
AhCE3PYG	538	60884.8	7.21	40.2	103.48	-0.108
AhGE9GZG	314	35968.7	6.2	48.91	96.59	-0.246
AhTW3GR2	482	55000.1	8.99	35.91	95.04	-0.151
AhDL8Y3K	431	49421.6	9.12	33.32	93.64	-0.238
Ah5ZM60A	521	59871.6	8.97	42.7	93.72	-0.21
AhC180KA	525	60306.4	9.08	33.76	94.3	-0.19
Ah1GK82V	540	61012.8	7.56	43.84	97.24	-0.096
AhGW438E	522	59518.5	6.82	34.44	91.4	-0.272
AhWFM3MS	467	53682.4	8.94	47.99	92.46	-0.335
AhX3HSHJ	330	38047.5	8.92	53.16	103.09	-0.137
AhG5620Q	497	56325.6	8	53.2	105.51	-0.069
AhSMRD1P	534	60587.3	7.04	37.68	100.58	-0.072
AhXMK09V	520	59010.4	7.16	40.34	99.33	-0.108
Ah4VZ1PT	519	58550.1	7.28	38.24	105.8	-0.088
AhNWH0QG	537	61026.4	8.42	38.5	91.92	-0.186
AhYI1B95	526	59647	8.29	39.39	96.25	-0.118
AhE23E2T	520	58616.2	8.12	38.72	102.35	-0.028
AhPJWR5J	526	59950.3	7.59	38.24	88.71	-0.234
AhUP7AJF	538	61677.5	8.02	42.01	92.16	-0.206
AhDBZ9PS	514	59092.7	8.47	40.09	98.62	-0.255
Ah85G0UF	514	59243.9	7.77	41.74	98.6	-0.224
AhBU3786	522	59822.8	9.07	39.75	96.92	-0.189
AhCNM5E0	517	58688.3	9.07	42.62	89.92	-0.143
AhTYH77A	499	56037.6	8.3	33.03	93.63	-0.086
Ah1G2EUX	521	58644.6	6.84	43.93	98.25	-0.202
AhC34INF	516	58791.6	8.99	42.82	82.77	-0.143
AhK9QGVV	535	61288	8.39	50.98	97.44	-0.115
Ah84B366	490	55760.8	8.78	43.57	91.51	-0.137
AhF2JX6Z	479	54458.4	7.75	41.14	95.47	-0.069
AhYXZ2NC	469	52638.1	8.17	36.04	102.64	-0.135
Ah3475Q7	466	53381.2	9.17	46.13	84.12	-0.204
Ah64U7NV	507	57224.9	8.04	44.57	91.01	-0.088
AhFYP59N	530	60337.5	9.61	36.83	98.36	-0.068
AhVAS5V1	499	56436.6	8.75	41.33	92.59	-0.056
AhYQLI8B	618	71265.3	8.88	51.51	80.99	-0.557
AhYW8AM8	475	54392.2	9.37	45.4	90.53	-0.125
Ah1SGL6Z	456	52513	9.33	39.56	88.07	-0.251
AhVFJD86	526	60119.1	8.94	34.61	92.3	-0.221
AhPJ98Y2	529	60420.8	8.94	38.82	97.13	-0.126
AhEKA7CT	514	58940.5	9.07	43	94.3	-0.168
Ah8F7PE4	517	57338.3	8.16	35.3	96.02	-0.117
AhE6G4NP	429	49273.4	9.07	37.63	91.56	-0.185
AhJZF5VE	450	51618.9	9.23	41.93	88.38	-0.271
AhUD2091	495	56084.5	9.11	31.67	90.2	-0.142
Ah08738Y	533	60606.6	8.93	30.9	94.65	-0.144
Ah46TCXF	604	67930.3	8.18	46.32	91.52	-0.115
AhI0CI8T	485	55186.9	8.33	44.76	96.68	-0.144
Ah94R5ZM	492	56596.3	8.58	40.12	85.18	-0.254
Ah7V58Y4	456	51842.1	9.46	35.69	87.24	-0.239
Ah06T4QA	1026	116299	7.32	43.77	96.96	-0.149
AhIYR592	503	56953.8	6.15	48.84	98.09	-0.139
AhX7DVP8	494	55479.6	9.21	43.44	97.29	-0.151
AhDB4GMR	460	51869.7	8.91	41.44	85.02	-0.113
AhL13TAJ	197	22582	6.52	36.84	88.48	-0.263
AhJ0QWW1	494	56534.4	7.02	46.47	93.68	-0.098
