# Supplementary material for: Phylogenomic Analysis of Cytochrome P450 Gene Superfamily and Their Association with Flavonoids Biosynthesis in Peanut (Arachis hypogaea L.)
Source: Genes (Basel). 2023 Oct 15;14(10):1944. doi: 10.3390/genes14101944 (PMC10606413; doi:10.3390/genes14101944)
Supplement: Supplementary file 1 [file genes-14-01944-s001.zip › Table S5.xlsx]

## Sheet: Motif1
Table S5 The information of conservative sequence Motif1 in the AhCYP gene family
Gene ID	Start	P-value	Site
AhYXZ2NC	313	6.45e-33	VGNNGSVPVEESDISKLPYLQAVIKETLRLHPPVPFLLPRKAEIDVDIG
Ah98SW16	313	6.45e-33	VGNNGSVPVEESDISKLPYLQAVIKETLRLHPPVPFLLPRKAEIDVDIG
AhCE3PYG	392	3.94e-30	QIIGKGNPIEESDVAKLPYLQAIIKETLRLHPPAPLLLPRKAKVDVEIS
AhK55MVY	389	3.94e-30	QIIGKGNPIEESDVAKLPYLQAIIKETLRLHPPAPLLLPRKAKVDVEIS
Ah9T187T	387	3.25e-29	QNIGRGNPLDESDIAKLPYLQAIVKESLRLHPPAPLLLPRKAKVDVEIS
AhWK2RNV	389	3.25e-29	QNIGRGNPIDESDIAKLPYLQAIVKESLRLHPPAPLLLPRKAKVDVEIS
AhLJPA30	350	1.38e-28	ESLGKNGEVEESHISKLPYLNAIVKETLRLHPPAPFLVPHKANDDVELG
AhX8HWK3	345	1.38e-28	VIGTTNNEVKESDIPKLEYTQAIVKETLRLHPPVPLLLPYVAGNDVEVG
Ah8L02XW	350	1.38e-28	ESLGKNGEVEESHISKLPYLNAIVKETLRLHPPAPFLVPHKANDDVELG
AhYBNU8P	332	2.76e-28	RIVGGKSKIEENDINQMKYMKCVIKETLRLHPPGPFLIPRETANSVEIK
AhHTN29J	358	2.76e-28	RIVGGKSMIEENDINQMKYMKCVIKETLRLHPPGPFLIPRETANSVEIK
AhULT6DJ	386	3.46e-28	QNIGRGNPIDESDVAKLPYLQAIVKESLRLHPPAPLLLPRKAKVDVEIS
AhJ0SZIG	379	3.46e-28	QNIGRGNPIDESDVAKLPYLQAIVKESLRLHPPAPLLLPRKAKVDVEIS
AhXFV150	183	3.46e-28	QNIGRGNPIDESDVAKLPYLQAIVKESLRLHPPAPLLLPRKAKVDVEIS
AhG3469Y	215	3.46e-28	QNIGRGNPIDESDVAKLPYLQAIVKESLRLHPPAPLLLPRKAKVDVEIS
AhKYAL0U	383	3.46e-28	QNIGRGNPIDESDVAKLPYLQAIVKESLRLHPPAPLLLPRKAKVDVEIS
Ah1G2EUX	366	5.39e-28	VIGTTNNEVKESDIPKLEYIQAIVKETLRLHPPVPLLLPYVAGNDVEVG
Ah1D9GK9	366	5.39e-28	QALGKNGKIEESNISKLPYLNAIVKETLRLHPPAPFLVPHKAIDYVELG
Ah9TS7X7	368	6.72e-28	RIVGRKSKVEENDVNQMNYLNCVIKETLRLHPPVPLLVPRQTTSSVKVQ
AhJUC9E0	339	6.72e-28	RIVGRKSKVEENDVNQMNYLNCVIKETLRLHPPVPLLVPRQTTSNVKVQ
AhB3J73C	356	1.04e-27	RIVGGKSMIEENDLNQMKYMKCVIKETLRLHPPGPLLIPRETANSVEIK
Ah9FKG6V	357	1.04e-27	RIVGEKSMIEENDLNQMKYMKCVIKETLRLHPPGPLLIPRETANSVEIK
AhIGV53D	382	1.04e-27	RIVGGKSMIEENDLNQMKYMKCVIKETLRLHPPGPLLIPRETANSVEIK
AhZA2U1L	187	1.28e-27	SVTRRNRIIEESDLPNLPYLRAIVKETLRLHPPAPLLGRQSTEISNVCG
AhC4H7FM	362	1.58e-27	RVIGNKSKLEENDINQMNYLKCVIKETLRLHPAAPLLTPRETTRKTKLQ
AhU51SK2	396	1.58e-27	RIVGGKSMIEENDLNQMNYMKCVIKETLRLHPPGPFLIPRETANSVEIK
AhS12RMD	403	1.58e-27	RVIGNKSKLEENDINQMNYLKCVIKETLRLHPAAPLLTPRETTCKTKLQ
AhY8NW7M	366	1.58e-27	QALGKNGKIEESNISKLPYLNAIVKETLRLHPPAPFLIPHKAIDYVELG
Ah3GHL6G	350	1.96e-27	EAVGIGNPVTESDIATLPYLQAIIKETLRLHPPAPLLLPRKAKVSVELI
AhMPKI4V	349	1.96e-27	EAVGIGNPVTESDIATLPYLQAIIKETLRLHPPAPLLLPRKAKVSVELI
AhR2BA1I	369	2.96e-27	KEIGKERNVSESDINKLRYLQAIVKETLRLYPPAPLASPHEITENCTLG
AhC34INF	351	3.63e-27	TKIGPHRNMEENDIDHLPYLKAVIKETLRLHPPLPFLVPHMAMDSCKLQ
AhGM8EQZ	351	3.63e-27	TKIGPHRNMEENDIDHLPYLKAVIKETLRLHPPLPFLVPHMAMDSCKLQ
AhGI67CA	383	4.45e-27	KVVGHKSIVEESNVNQMEYLKCVVKETLRLHPPAPLLVPRVATRHVKLS
Ah8R7WRR	329	4.45e-27	IIVDGKSKIEENHLNQMNYMKCVIKETLRLHPPVPLLVPRETSTSVKLK
AhTY87ZU	375	4.45e-27	RVVGHKSIVEESNVNQMEYLKCVVKETLRLHPPAPLLVPRVATRHVKLS
AhA8W1T3	55	8.12e-27	RIVGGKSMIEENDINQMKYMKCVIKEALRLHPPGPLLIPRETVNSVEIK
AhQ9F5SX	375	8.12e-27	EKIGKDRCIVESDINKLVYLQAIVKETLRLYPAAPLAAPHEFTEDCNLG
Ah9N9P3S	393	1.46e-26	VLGKGEQQLEESHISKLPFLRAIVKETLRLHPPAPFLVPHRPEDDVELC
AhKVH5PD	347	1.46e-26	VLGKGEQQLEESHISKLPFLRAIVKETLRLHPPAPFLVPHRPEDDVELC
AhMC3KWT	368	2.15e-26	RVVGRKSKVEENDVNQMNYLNCVIKETLRLHPPLPLLIPRQTTSSVKVQ
AhQM5IC5	363	2.15e-26	SVTRRNRIIEESDLPNLPYLRAIVKETLRLHPAAPLLGRQSTEISNVCG
Ah1GK82V	387	2.6e-26	QVVGNKSMIDENDINQMNYLKCVIKEVLRLHPPLPVLVPRQTTSNSKIK
AhMJ29ZM	86	2.6e-26	EKIGKDRCIVESDINNLVYLQAIVKETLRLYPAAPLAAPHEFTEDCNLG
AhGN1SSX	350	2.6e-26	VLGKGEQQLEESHISKLPFLRAIVKETLRLHPPGPFLVPHRPEDDVELC
AhMCE3E8	345	2.6e-26	IGKDEQQQFEESHITKLPYLRAVVKETFRLHPPIPLLVPHKSEDNVEIC
AhR97G74	358	2.6e-26	KDEQNLEQIEESHISKLPFLRAVVKETLRLHPPAPLLAPHKALEDVEIA
Ah74WYCB	386	2.6e-26	QVVGNKSMIDENDINQMKYLKCVIKEALRLHPPLPILVPRQTTSNSKIK
AhIY9IB8	329	2.6e-26	SVVGKKRIVEESDIPNLVYIQAIVKETLRLHPAGPLLFRQCSRRAIVNG
AhISY40W	345	2.6e-26	IGKDEQQQFEESHITKLPYLRAVVKETFRLHPPIPLLVPHKSEDSVEIC
AhN1DX8X	358	2.6e-26	KGEQNHEQIEESHISKLPFLRAVVKETLRLHPPAPLLAPHKAHEDVEIT
AhE6IN6R	285	3.14e-26	RVVGRKSKVEENDVNQMNYLHCVIKESLRLHPPLPLLVPRETLSGVEVK
AhSEU0EN	345	3.14e-26	QALKEKQTIREEDVTKLPYLKAVISETMRLHPPVPLLLPRQSREECTIH
AhA4H8M4	345	3.14e-26	QALKEKQTIREEDVTKLPYLKAVISETMRLHPPVPLLLPRQSREECTIH
AhSUFM5S	364	5.5e-26	LVTANNRLVQESDLANLPYLQAIVKETLRLHPVIPLLARQSTSKTSVNV
AhAM3FDB	466	6.61e-26	AVVGRDNIVEESHIHKLPYLRAVMKETLRLHPALPLLVPHCPSETTTVG
AhKRAQ4G	349	6.61e-26	RVYGSKGYVDESELHQLIYLKCIIKETLRLHPPVPLLIPRQNREPCQIK
AhD5PZ9F	336	6.61e-26	AVVGRDNIVEESHIHKLPYLRAVMKETLRLHPALPLLVPHCPSETTTVG
AhXX3TAX	374	7.93e-26	TQIGKDRLVEEQDLSKLPYLQNVISETLRLHPPAPLLLPHSASEDCTIG
Ah5X8MPR	30	7.93e-26	QVLGKEQQIEESHISKLPFLRAVVKETFRLHPPAPLLLPHKSPQEDIEI
AhYWUC8U	356	7.93e-26	RVVGSKSKVEENDVNQMNYLHCVIKESLRLHPPLPLLIPRETLSAVEVK
AhJR81PI	278	7.93e-26	QVPGKEQQIEESHISKLPFLRAVVKETFRLHPPAPLLLPHKSPQEDIEL
AhV43J5N	369	9.52e-26	SQIGSERCITESDLNKLVYLQAIVKETLRLYPAGPLGAPREFIENCTLG
AhSFE8AG	342	9.52e-26	TEIGQDHLIDESDISKLNYLQNIVYETFRLHPAAPLLVPHLSSEDCTLE
AhEW6SWI	167	9.52e-26	RVYGSKGYVDESELHQLTYLKSIIKETLRLHPPVPLLLPRENRESCQIK
AhRE0MA5	342	9.52e-26	TKIGQDHLIDESDISKLNYLQNIVYETFRLHPAAPLLVPHLSSEDCTLE
AhJ8Z28X	758	1.14e-25	SVYGNKGYVDESELHQLKYLKCIIKETLRLHPSVPLLVPRENKVPCQIN
Ah7BG7FU	329	1.37e-25	RVYGSKGYVDESELHQLTYLKCIIKETLRLHPSVPLLVPRENKEPCQIK
Ah370AXC	406	1.37e-25	SQIGKERCITESDLNKLVYLQAIVKETLRLYPAGPLGGPREFTESCTLG
AhE5ZLCP	349	1.37e-25	TMVGSDRLIDESDIPNLPYLQNIIYETLRLYTPGPLLLPHVSSDECNIE
AhTNFT39	378	1.37e-25	SQIGKERCITESDLNKLVYLQAIVKETLRLYPAGPLGGPREFTESCTLG
AhI1XSYN	349	1.37e-25	TMVGSDRLIDESDIPNLPYLQNIIYETLRLYTPGPLLLPHVSSDECNIE
AhJEM7HP	352	1.37e-25	NVVGNRKNITEDDLVHMHYLKAVIKETLRLHPPIPLLVPRESMQDIKLQ
AhW5Z7DW	341	1.63e-25	RIVGNKSKVDENDINEMKYLKCVIKEGLRLHPPVPILVPRQTTSNAKVK
AhMCM1YY	362	1.63e-25	AVVGRDNMVEESHIHKLPYLRAVMKETLRLHPALPLLIPHRPSETTTIG
AhFQQS7Y	347	1.95e-25	HVIGKNEQLEEKHISKLPFLKAVVKETFRLHPPAPLLVPHKSQENVELC
AhAEU5RD	319	1.95e-25	ENFNKKGSVDETCLNKLKYLKSVVKETLRLHPPVPLLLPRECRSECDIN
Ah7AD34F	347	1.95e-25	HVLGKNEQLEEKHISKLPFLKAVVKETFRLHPPAPLLVPHKAQEDVELC
Ah9E5BV9	294	2.33e-25	RVYGNKGYVDESELHQLTYLKCIIKETLRLHPSVPLLLPRENREPCQIK
AhN6JQ04	346	2.33e-25	RVYGSKGYVDESELHQLTYLKCIIKETLRLHPSVPLLLPRENREPCQIK
Ah3B1CVE	345	2.77e-25	SVVGKDRLVKESDIPNLHYLQAVVKETLRLHPPTPIFAREALRSCQVEG
AhIT7QFA	345	2.77e-25	SVVGKDRLVKESDIPNLHYLQAVVKETLRLHPPTPIFAREALRSCQVEG
AhPK3IA3	353	2.77e-25	SIVGKNRLVEESDIQNLPYLQSVVKETMRLHPTGPLIVRQSTEDCNVNG
AhWNL5D9	366	3.3e-25	EQVGKERLVKESDINKLTYLQAVVKESMRLYPAGPLSGPREFTEDCTLG
AhNSG19L	310	3.3e-25	TCVGQNGHVQDSDIPNLPYLQAIVKEVLRLHPPGPLLSWARLAVHDVHV
AhF62UT2	345	3.3e-25	ETIGKGNQVEESDIARLPYLQAILKETFRLHPSVPFLIPRKADTDVEIN
AhIQV007	359	3.3e-25	EQVGKERLVKESDINKLTYLQAVVKESMRLYPAGPLSGPREFTEDCTLG
AhJL7EE1	387	3.3e-25	ETIGKGNQVEESDIARLPYLQAILKETFRLHPSVPFLIPRKADTDVEIN
AhGW438E	365	3.93e-25	RIVGRKSKVEENDVNQMNYLNCVIKETLRLHPPLPVLGPRQTTSSVKVQ
AhMT8FXZ	353	3.93e-25	SIVGKNRLVEESDIENLPYLQSVVKETMRLHPTGPLIVRQSTEDCSVNG
AhDI7WTY	330	3.93e-25	KVVGCKSKIDEIDVNQMEYLKCVIKETLRLHPPAPFLTPRETLSDVKLK
AhIYR592	343	4.66e-25	ELFNRIGKVDETLINELKYLKAVVKETLRLHPPAPLLLPRECGEACEIN
AhUF9ZNK	325	4.66e-25	EAFRGKQRIHESDVDKLSYLKSVIKETLRLHPPTPLLIPRECTERNTIG
AhX7DVP8	342	5.54e-25	EIVGKGKVVEESDMARLPYLQAVIKETLRKHPAVPLLLPRQAEMDVEIQ
AhDBN754	304	5.54e-25	EIVGKGKVVEESDMARLPYLQAVIKETLRKHPAVPLLLPREAEMDVEIQ
Ah9W7X6Y	344	6.57e-25	VVGGINKQVEESEIENMPYLDMVVKETLRLYPVAPLLLPHESRNDVVVD
AhPMY3SS	344	6.57e-25	VVGGINKQVEESEIENMPYLDMVVKETLRLYPVAPLLLPHESRNDVVVD
Ah8F7PE4	349	9.21e-25	SVVGRERHVTEEDLPNLPYLQAVVKETFRLHPSTPLSLPRVAAKSCEIL
AhMD7XU0	357	9.21e-25	GLFGDKDFINEDDIQRLPYLKAVIKETLRMFPPSPLLLPRETIETCNIE
AhK8H9R8	349	9.21e-25	SVVGRERHVTEEDLPNLPYLQAVIKETFRLHPSTPLSLPRVAAKSCEIF
Ah2HJ0TV	357	9.21e-25	GLFGDKDFINEDDIQRLPYLKAVIKETLRMFPPSPLLLPRETIETCNIE
AhJE5MND	349	1.09e-24	SVYGNKGYVDESELHQLTYLKCIIKETLRLHPSLPFLVPRRNRETCKIM
AhHD9YHD	369	1.09e-24	IHVGKERCINESDINKLVYLQAVVKETLRLYPPSPLSGIREFREDCTLG
AhCSQB0P	203	1.09e-24	QIGRKKMAVEESDLNSLVYLQAVIKETMRLYPAVPLGAPHESMEDCNIG
Ah082PYS	369	1.09e-24	DTRVGAKFIDETCIEEMKYLKAVIKETLRLHPAGPLLLPRECGQACEIN
Ah3M216F	369	1.09e-24	IHVGKERCINESDINKLVYLQAVVKETLRLYPPSPLSGIREFREDCTLG
AhPG6D45	345	1.09e-24	DTRVGPKFIDETCIEEMKYLKAVIKETLRLHPAGPLLLPRECGQACEIN
Ah4BKT9D	357	1.29e-24	AVVGSTRLVNESDVPNLPYLQAVIKEAMRLHPTAPLSLREAAEDFSING
AhV592UR	369	1.29e-24	SVVGKKRIVEESDIPNLAYIQAIVKETLRLHPAGPLLFRQCSRRAIVNG
AhZC0L0M	355	1.29e-24	TSNGKHRIVMESDIPNLPYIQAIVKEALRLHPPSPFIMRESSENCTIDG
AhETWN8F	1192	1.52e-24	RIYGSKGYVDESELHQLIYLKSIIKETLRLHPPVPLLIPRENREPCQIK
Ah75XT4J	350	1.52e-24	VLVGINRQVEEKDLEKLPYLDMVVKETLRLYPVGPFLVPRESLEDVTIH
AhAMJH7D	345	1.52e-24	AVGGINKQVEENEIENMPYLDMVVKETLRLYPVAPLLVPHVSRNDVVIE
Ah26YYGP	366	1.52e-24	LHVGKDKMVKASDIKNLVYLQAILKETLRLYPAGPLLVPHEAREDCNIH
Ah9D5JX4	345	1.52e-24	AVGGINKEVEENEIENMPYLDMVVKETLRLYPVAPLLVPHVSRNDVVIE
Ah221WPX	361	1.79e-24	TQIGKERRILESDLSKLQYLQAIIKETLRLYPPSPLGVHREFTENCNLG
AhT2Z52M	357	1.79e-24	TVVGLDRRVEEADFEKLPYLKCVIKETLRLHPPIPLLLHETAEDATVSG
AhX1BDZQ	348	1.79e-24	TQIGKDRLVEEQDLSKLPYLQNVISESLRLHPPAPLLLPHSASEDCTIG
AhD92ENK	358	1.79e-24	TVVGLDRRVEEADFEKLPYLKCVIKETLRLHPPIPLLLHETAEDATVSG
Ah8NXS3G	372	2.11e-24	KEIGKERNVSESDINKLRYLQAMVKETLRLYPPAPLAAPHEITENCTLG
AhWY8677	354	2.49e-24	AVVGSTRMVNESDVPNLPYLQAIVKEVLRLHPTAPFALRQSAQDCIING
Ah2U560T	363	2.49e-24	LITANNRLIQESDLTNLPYLQAIVKETLRLHPVLPLIARQSTSETSVNV
AhC991XI	354	2.49e-24	AVVGSTRMVNESDVPNLPYLQAIVKEVLRLHPTAPFALRQSAQDCIING
Ah4N79E8	321	2.93e-24	RVYGSKWYVDESELHQLTYLKSIIKETLRLHPSVPLLVPRENKEPCQIN
Ah6JQ8YQ	347	2.93e-24	RVYGSKGYVDESELHQLTYLKSIIKETLRLHPSVPLLVPRENKEPCQIK
Ah21D9BM	360	2.93e-24	TQVGNQRCIKESDINKLVYLQAIVKETLRLCPAAPLSAPPEFTQDCTLG
Ah180H6H	311	2.93e-24	TCVGQNGHVQDSHIPNLPYLQAIVKEVLRLHPPGPLLSWARLAVHDVHV
AhSMRD1P	375	3.45e-24	HHVGKDRKVEASDIKNLTYLQAIFKETLRLYPPTPLLLPHGASSDCSIN
AhZ630MX	335	3.45e-24	NHIGKDRLVDESDIPNLPYLQNIIHETLRLYSPSPLLLPHFSSDEVNIG
Ah35X7CR	349	3.45e-24	NHIGKDRLVDESDIPNLPYLQNIIHETLRLYSPSPLLLPHFSSDEVNIG
Ah9P22GZ	86	3.45e-24	NHIGKDRLVDESDIPNLPYLQNIIHETLRLYSPSPLLLPHFSSDEVNIG
AhW7S58I	346	3.45e-24	HHVGKDRKVEASDIKNLTYLQAIFKETLRLYPPTPLLLPHGASSDCSIN
Ah0K456L	303	3.45e-24	EAFRGKQRIHESDVDKLSYLKSVMKETLRLHPPTPLLIPRECTERNTIG
AhNF142P	341	3.45e-24	NHIGKDRLVDESDIPNLPYLQNIIHETLRLYSPSPLLLPHFSSDEVNIG
AhQ2QWLN	337	3.45e-24	RVSGNQRLVCENDTSNLPYIHAIIKETLRLHPPIPLLMRKGINDCVISG
AhNT79F1	362	4.05e-24	AVVGRDNMVEESHIHKLPYLCAVMKETLRLHPALPLLIPHRPSETTTIG
Ah49BDLC	338	5.57e-24	NNNNKKDFLEEDDIQKLTYFKAVIKETLRLHLPLPLLLPRETKEASIID
Ah032U0L	356	5.57e-24	NNKKKKDFLEEDDIQKLTYFKAVIKETLRLHLPLPLLLPRETKEASIID
AhIFA20P	387	5.57e-24	TQIGQDRLIEESDISKLPYLQNVIHETFRLHPAFPLLAPHYSSKDCTVG
AhEH049N	331	7.65e-24	RVYGSKGYVDESQLHQLTYLKSIIKETLRLHPSVPLLVPRENKVPCQIK
Ah82IR2S	332	8.95e-24	KGEQNLEQIEESHISKLPFLRAVVKETWRLHPPAPLLAPHKALEDVEIT
AhQG8K35	347	8.95e-24	KALIEKQTIQEADVAELPYLKAVVSETMRLHPPLPLLLPRQSREECTIH
Ah9P7KAZ	306	8.95e-24	KHVGQDRLLEESDLPKLSYLKNIIYETLRLYTPGPLLLPHLSSDDCTIG
AhMPT6D2	163	1.05e-23	TVVGNNRIVEESDIVNLPYLQAIVKETLRIHPTGPMTVRESSEDCTIWG
AhSQSQ00	390	1.05e-23	KEIGKERCVSESDTNKLIYLQAIIKETLRLYPPAPLTATHEFSENCTLG
Ah237GY1	343	1.05e-23	ELFNRKGKVDETLINELKYLKSVVKETLRLHPPAPLLLPRECGEACEIN
AhM38SQY	278	1.05e-23	ELFNRIGKVDETLINELKYLKSVVKETLRLHPPAPLLLPRECGEACEIN
AhWR94UY	369	1.05e-23	TVVGNNRIVEESDIVNLPYLQAIVKETLRIHPTGPMTVRESSEDCTIWG
AhZ6EAYS	358	1.05e-23	KEIGKERCVSESDTNKLIYLQAIIKETLRLYPPAPLTATHEFSENCTLG
AhSCCY7D	319	1.22e-23	VVGNKNRIVEECDIPNLPYIQAIVKETLRLHPPGALIVRECSRTATVDG
AhP3CRQW	367	1.22e-23	VVGNKNRIVEECDIPNLPYIQAIVKETLRLHPPGALIVRECSRTATVDG
Ah8C82I7	355	1.22e-23	TSSGKPRIVIESDIPNLPYIQAIVNEALRLHPPSPFIMRESSENCTING
AhGE9GZG	168	1.43e-23	QTIGIGNPLQESQIENLPYLEAIIKETLRKYPPAPFLLPRKAKENVEIH
Ah4A049R	369	1.43e-23	SQIGRERCITESDLNKLVYLQAIVKETLRLYPAGTLGAPREFIENCTLG
AhYI1B95	364	1.67e-23	TIVGKHKWVQESDIKDLKYLQAIVKETLRLYPPAPLTGIREATEDCYLN
AhNWH0QG	375	1.67e-23	TVIGKHKWVQESDIKDLKYLQAIVKETLRLYPPAPLTGIREATEDCYLN
AhQ2BYIT	362	1.67e-23	RVSGNQRLVCENDNSNLPYIHAIIKETLRLHPPIPLLMRKGINDCVISG
Ah2YDG1M	364	1.67e-23	TIVGKHKWVQESDIKDLKYLQAIVKETLRLYPPAPLTGIREATEDCSLN
Ah8EC0VW	374	1.67e-23	TVIGKHKWVQESDIKDLKYLQAIVKETLRLYPPAPLTGIREATEDCYLN
Ah1A3ME4	356	1.67e-23	AVVGSTRLVNESDFPNLPYLQAVVKEAMRLHPTAPLSLREAAEDFSING
Ah0M9QLC	345	1.94e-23	VLSKKKVMVEESDLPMLPYLKSVVKEALRIHPPAPLLVPRETIQTCTIK
AhG7VI5W	345	1.94e-23	VLSKKKVMVEESDLPMLPYLKSVVKEALRIHPPAPLLVPRETIQPCTIK
AhQW591P	357	2.27e-23	TQIGKERRILESDLSKLQYIQAIIKETLRLYPPSPLGVHREFTENCNLG
Ah4VZ1PT	366	2.64e-23	LHVGKDKIVKASDIKNLVYLQAILKESLRLYPAGPLLVPHEAREDCYIH
AhVV0UJ5	346	2.64e-23	RVYGSKGYVDESELHQLIYLKSIIKETLRLHPSVPLLVPRENKESCQIK
Ah06T4QA	864	3.07e-23	EIFDMSGSVDETYMDELKYLKAVVKETLRLHPPAPLLIPRECREACEIN
AhVAS5V1	349	3.07e-23	DCVGPNGHVQDTDIPNLPYLQAIVKEVLRMHPPGPLLSWARLAIHDVQI
Ah9J9RW8	200	3.07e-23	THIGTNRMVIETDLNNLVYLQAIVKETFRLYPPVVLSLPHESMDDCVVG
Ah0AN8KE	344	3.07e-23	THVGQDRIVDESDIPKFTYLRNVINETLRLYTPAPLLLPHSSAEKCTIG
AhQ6MIXV	737	3.07e-23	NVVGYKQKIDENDVNKMEYMKCVMKEILRLHPPAPLLIPRETLSDVKLK
AhN64S41	350	3.07e-23	EIFDMSGSVDETYMDELKYLKAVVKETLRLHPPAPLLIPRECREACEIN
Ah6I4HZI	300	3.07e-23	NCVGPNGHVQDTDIPNLPYLQAIVKEVLRMHPPGPLLSWARLAIHDVQI
Ah0UU5IV	344	3.07e-23	THVGQDRIVDESDIPKFTYLRNVINETLRLYTPAPLLLPHSSAEKCTIG
Ah7Z45GE	363	3.57e-23	DIMGERKVILESDLHQFHYMKAIIKEVFRLHPPVPVLVPRESMEDIVLE
AhVEAV8C	340	4.15e-23	AIGIKESWSSSSSLEELTYLKAVIKETLRLHPPLPLLLPRECRETCEIN
Ah554ZX1	264	4.15e-23	NFGGQKDFLEEEDIQKCSYFKAVIKETLRLHLPGPLLIPKETNKTCIIN
Ah2AN8JB	254	4.15e-23	AIGIKESWSSSSSLEELTYLKAVIKETLRLHPPLPLLLPRECRETCEIN
Ah132YE3	371	4.15e-23	NVVGYKQKIDENDVNEMEYMKCVIKEILRLHPPAPLLIPRETLSDVKLK
Ah9D2QNN	367	4.82e-23	DEVVGSRPVLDIDIPNLPYLQCIVKEALRLHPPGPLLSWARLAIRDVFI
AhTW15KP	367	4.82e-23	DEVVGSRPVLDIDIPNLPYLQCIVKEALRLHPPGPLLSWARLAIRDVFI
AhLBLX5B	358	5.59e-23	TVVGNRSNITEQDLVHMNYVKAVIKETLRLHPPIPILVPRESTKGVKLN
AhG691ZN	352	5.59e-23	NVVGNRKNITEDDLVHMHYLKAVIKETLRLNPPIPLLVPRESMQDIKLQ
AhMXC2BM	46	5.59e-23	RVYGSKGYVDESELDQLTYLKSIIKETLRLHPSLPLLVPRENKEPCQIK
Ah9WXZ62	350	6.49e-23	KHVGQDRLLEESDLPKLSYLKNIIYETLRLYAPGPLLLPHLSSDDCTIG
AhRQ0VMS	363	6.49e-23	DIMGERKVILESDVHQFHYMKAIIKEVFRLHPPVPVLVPRESMEDIVLE
AhI0CI8T	357	7.52e-23	DIFNKSGRVDETCIHELKYLNSVVKETLRLHPPLPLLLPRECGKQECEI
AhVQIY2H	357	7.52e-23	DIFNKSGRVDETCIHELKYLNSVVKETLRLHPPLPLLLPRECGKQECEI
AhLB6PYJ	367	7.52e-23	RIVGNKSKVDENDINQMNYLKFVIKEGLRLHPPVPILVPRQTTSNAKVM
AhI5UYY8	371	7.52e-23	QILGRDENPKESDISKLPYLEAIVKETFRLHTPIPILFHKSNFNVEING
AhH0PP7S	361	8.71e-23	DKVGKERVVKESDVNKLTYLEAVVKESMRLYPAGPLSGPREFTEDCSLG
AhKZ1626	335	1.01e-22	GLVGMNRRVEENDLKKLPYLDMVVKEILRLYPVGPFLVPHESTEDVTIN
AhMG688V	353	1.01e-22	QVVGLDRRVEESDFEKLTYLRCALKETLRLHPPIPLLLHETAEETTVGG
AhIU9CVZ	351	1.01e-22	GLVGMNRQVEENDLKKLPYLDMVVKEILRLYPVGPFLVPHESTEDVTIN
AhPFDI3N	368	1.01e-22	QVVGLDRRVEESDFEKLTYLRCALKETLRLHPPIPLLLHETAEETTVGG
AhEFJ3XH	346	1.17e-22	KVYGSKGYVDESELHQLTYFKSIIKETLRLYPSVPLLVPRENKESCQIK
Ah22EC2Q	344	1.17e-22	NFGGQKDFLEEEDIQKCSYFKAVMKETLRLHLPGPLLVPKETNKTCIIN
Ah246LCZ	337	1.35e-22	SVVGMKRMVEESDLDKLEYLDMVIKETMRIHPVAPLLIPHQSMEDCMVG
Ah0RH2A3	346	1.35e-22	THIGANRMVIETDLDNLVYLQAIVKETFRLYPPVVLNLPHESMDDCVVG
AhM36XJL	337	1.35e-22	SVVGMKRMVEESDLDKLEYLDMVIKETMRIHPVAPLLIPHQSMEDCMVG
AhXYZ5G8	308	1.56e-22	RHIGTNRMVIETDLNSLVYLQAIVKETFRLYPPAVLSLPHESMDDCVVG
AhS646GX	349	1.56e-22	TVVGNRSNITEQDLVHMNYLKAVIKETLRLHPSLPVLVPRESTKGIKLN
AhXKY9LP	345	1.56e-22	RVYGSKGYVDESELHQLIYLKSIIKETLRLHPSLPLLVPRENKEPCQIK
AhB8WD65	359	1.56e-22	TVVGNRSNITEQDLVHMNYLKAVIKETLRLHPSLPVLVPRESTKGIKLK
Ah1L1IBW	337	1.56e-22	TVVGNRSNITEQDLVHMNYLKAVIKETLRLHPSLPVLVPRESTKGIKLN
AhHW8B30	53	1.8e-22	FGTKESSSSSSSSLENLTYLKAVIKETMRLHPPFPLLLPRECRETCEIN
AhZ5DDPN	356	1.8e-22	VRKAFGTKESSSSLENLTYLKAVIKETMRLHPPFPLLLPRECRETCDIN
Ah9J8RGD	343	2.08e-22	THVGQERLLEEDDLTKLTYLHNIISETLRLYPAAPMLLPHLSAQDCTLG
AhJV4TTH	336	2.08e-22	SVVGLNRVVEESDLDKLEYLDMVIKETMRIHPVGPLLIPHQSVEDCMVA
Ah3N5ITW	411	2.08e-22	QALKEKQTIREADLTELRYLKAVISETMRLHPPLPLLLPRQSREERFIH
Ah96EPTX	275	2.08e-22	THVGQDRLLEEDDLTKLTYLHNIISETLRLYPAAPMLLPHLSAQDCTLG
AhMZ542B	363	2.08e-22	SVVGLNRVVEESDLDKLEYLDMVIKETMRIHPVGPLLIPHQSMEDCMVA
AhC8YFE9	346	2.08e-22	QALKEKQTIREADLTELRYLKAVISETMRLHPPLPLLLPRQSREERIIH
AhXMK09V	361	2.4e-22	VHVGRERKVEASDMKNLVYLQAIFKETLRLYPSGPLLLPHEAREDCYIN
AhD84CI6	353	2.4e-22	EVREVLDKEGISGIEKLKYLKSVVKETLRLHPPGAFLLPRECGKDCEIN
Ah5XS165	346	2.77e-22	QILGRDENPKESDISKLTYLEAIVKETFRLHTPIPILFHKSNFNVEING
AhD1QJXV	358	3.19e-22	IHIGNERKVEESDISKLEYLQAVVKETLRLYPPSPIITFRAAMEDCTFS
AhN16MIT	109	3.19e-22	VYVGRERKVETSDVKNLVYLQAIFKETLRLYPSGPLLLPHEAREDCYIN
Ah4UMK2V	358	3.19e-22	IHIGNERKVEESDISKLEYLQAVVKETLRLYPPSPIITFRAAMEDCTFS
AhWMM9KJ	359	4.22e-22	DVVGLDRRFNESDLEKLTFLKCVVKEALRLHPPIPMALHESAEDSVIEG
AhD0Q46J	350	4.22e-22	QVLGKDGKPHESNISEFHYLNAIVKETFRLHPPVPFLHHKSKSMVEICG
AhMTQ70D	229	4.22e-22	NFGGQKDFLEEEDIQKCSYFKAVMKETLRLHLPTPLLVPRETNKTCIIN
AhBJL9W4	358	4.22e-22	DVVGLGRRFNESDLEKLTFLKCVVKEALRLHPPIPMALHESAEDSVIEG
AhASTA9Q	350	4.22e-22	QVLGKDGKPHESNISEFHYLNAIVKETFRLHPPVPFLHHKSKSMVEICG
Ah7J3SUQ	345	4.22e-22	NFGGQKDFLEEEDIQKCSYFKAVMKETLRLHLPTPLLVPKETNKTCIIN
AhK9QGVV	376	4.86e-22	SKVLKDQTVTESNLHELPYLQATVKETLRIHTPIPLLVPHMNLEEANLG
AhDBZ9PS	352	5.59e-22	RVIGRERWIEEKDIVNLPYINAIAKETMRLHPVAPMLVPRKAREDIKID
Ah0Q00UB	97	5.59e-22	IYVGKDRLVNETDISKLVYIQAIVKETLRLHPTAIFSGPREFADDCFVN
AhJC9XMV	358	5.59e-22	KAFGAKESSSSSSIENLTYLKAVIKETMRLHPPFPILLPRECRETCEIN
AhIKG909	344	5.59e-22	EALKGKKTIQESDIEELSYLKLVVKETLRLHCPTPLLIPRECTEATNIH
AhTL9E5R	347	5.59e-22	EALKGKKTIQESDIEELSYLKLVVKETLRLHCPTPLLIPRECTEATNIH
AhTI8LFW	352	5.59e-22	RVIGRERWIEEKDIVNLPYINAIAKETMRLHPVAPMLVPRKAREDIKID
AhZW245F	352	5.59e-22	RVIGRERWVEEKDIVNLPYINAIVKEAMRLHPVAPMLVPRQAREDIKID
AhVPW2G6	347	5.59e-22	EALKGKKTIQESDIEELSYLKLVVKETLRLHCPTPLLIPRECTEETNIH
AhW3WWNZ	363	6.42e-22	SKVLKDQTVTECNLHELPYLQATVKETLRLHTPIPLLVPHMNLEEANLG
Ah7PS9BN	349	7.38e-22	TQIGEERLLSESDLPKLPYLRNIILESLRLYTPAPLLIPHVSSQDITIG
Ah9T04HJ	349	7.38e-22	KQEIKKDYLEEDDIQKFTYFNAVIKEVLRLHLPAPLLVPRETTQHCIID
Ah57KEBM	382	7.38e-22	EVRQVLDKEGINGIEKLKYLKSVVKETLRLHPPGAFLLPRECGQDCEIN
AhXDA15Z	349	7.38e-22	TQIGEERLLSESDLPKLPYLRNIILESLRLYTPAPLLIPHVSSQDITIG
AhMS1QBK	355	8.47e-22	THAGHGQLLNESEATKLKYLQSVITETLRLYPAAPLLLPHESSNDCKVC
Ah77JTQB	355	9.71e-22	VLGNGEQNVEELHISKLPFLTAVIKETLRLHPPGPLLVSHKAHEDVEMS
AhTML5XF	376	1.11e-21	SVVGYDRTINDLDLQNLPYLRAIVKETLRMHPPGPLLSWARLAIHDTQV
AhGMU3XF	350	1.11e-21	RIYSSKGYVDELELHQLTYLKSIIKETLRLHPSVPMLVPRENKVPCQIK
AhGCF5QH	376	1.11e-21	SVVGYDRTINDLDLQNLPYLRAIVKETLRMHPPGPLLSWARLAIHDTQV
AhUP7AJF	379	1.28e-21	VRCNNSSKVEENHINQMQYFKCVVKETLRLHPPCTVLPPRETMAHVKLN
AhPJWR5J	367	1.28e-21	VRCNNSSKVEENHINQMQYFKCVVKETLRLHPPCTVLPPRETMAHVKLN
AhCW0S7X	364	1.28e-21	EQVGKERLVKESDINKLKYLEAVVKESLRLYPAGPLSGLRIFTEDCTLG
AhAK4T3E	381	1.28e-21	IYVGKERLVKETDISKLVYIQAIVKETLRLYPTAIFSGPREFADDCFVN
AhCC54W0	365	1.28e-21	SHVGKERLVKETDISKLVYIQAIVKETLRLYPTAIFSGPREFADDCFVN
Ah7Z5EGL	365	1.28e-21	VRCNNSSKVEENHINQMQYFKCVVKETLRLHPPCTVLPPRETMAHVLTN
Ah6BEU00	359	1.28e-21	EQVGKERLVKESDINKLKYLEAVVKESLRLYPAGPLSGLRIFTEDCTLG
Ah056HEM	381	1.28e-21	IYVGKDRLVNETDISKLVYIQAIVKETLRLYPTAIFSGPREFADDCYVN
AhAA2SHR	356	1.46e-21	NVIGMNKLVEEVDLPKLSYLDMVIKETLRLHPAGPFISRKSMEDIVIHN
AhU7G3WQ	363	1.46e-21	IVVGPNRMVMESDLVHLNYLRCVVRETFRMHPAGPFLIPHESLRDTTIN
Ah6Z49LM	362	1.46e-21	AVVGPNRMVMESDLVHLNYLRCVVRETFRMHPAGPFLIPHESLRDTTIN
AhDR7X1V	242	1.46e-21	NFGGQKDFLKEEDIQKCSYFKAVMKETLRLYLPGPLLMPKETNEKCIID
Ah85G0UF	352	1.67e-21	RVIGRERWVEEKDIVNLPYINAIVKEAMRLHPVAPMLAPRQAREDIKID
AhEJJL2V	329	1.92e-21	LHVGKERQVEDSDIRNLRYIEAIIKETLRLYPAGPLLGPREAQEDCTVA
AhSGZ2CH	339	1.92e-21	TVLGPGHQVTEPDLQKLPYLQAVIKETLRLRMAIPLLVPHMNLHDAKLG
AhWGK629	168	1.92e-21	SLYGKKPFIEDEDIEKLVYLKAVIKETLRYYAPAPLVPREFNKKSRIAG
AhB50IPN	329	1.92e-21	LHVGKERQVEDSDIRNLRYIEAIIKETLRLYPAGPLLGPREAQEDCTVA
AhEI9KG2	121	1.92e-21	RSFGKDGKPRESNISEFHYLNAIVKETFRLHPPVPFLQHKSKSMVEICG
AhP8VCWZ	168	1.92e-21	SLYGKKPFIEDEDIEKLVYLKAVIKETLRYYAPAPLVPREFNKKSRIAG
AhEER8WF	236	2.19e-21	TVVGNNRIAEESDIVNLPYLQAILKETLRIHPTGPMKVREFVIAFSLID
AhQIZ0QD	242	2.19e-21	TVVGNNRIAEESDIVNLPYLQAILKETLRIHPTGPMKVREFVIAFSLID
AhBRFB8I	346	2.19e-21	RVFDSRGCVDEANLHELHYLKSVIKETLRLHAPVPLLLPRECSERCEIN
AhIDM7IB	385	2.19e-21	RVIGRDRMVEESDIPKLNYIKACAREAFRLHPIAPFNVPHVSIKNTIIG
AhA0WXBW	346	2.19e-21	RVFDSRGCVDEANLHELHYLKSVIKETLRLHAPVPLLLPRECSERCEIN
AhA5BJE4	229	2.51e-21	NFGGQKYFLKEEDIQKCIYFKAVMKETLRLYLPGPLLMPKETTEKCTID
AhFVXT0M	168	2.51e-21	NFGGQKDFLEEEDIQKCIYFKAVMKETLRLYLPGPLLMPKETTEKCIIY
AhH3NIE5	346	2.51e-21	NFGGQKDFLEEEDIQKCIYFKAVMKETLRLYLPGPLLMPKETNEKCIID
AhA0NDKG	353	3.73e-21	EALRGKKTIHETDIEDLSYLKLVVKETLRLHSPTPLLIPRECTEATNIH
AhAF3YLM	343	3.73e-21	EALRGKKTIHETDIEDLSYLKLVVKETLRLHSPSPLLIPRECTEATNIH
AhXS7PLW	343	3.73e-21	REIGQDRLIDEPDVSKLNYLQNIVNETLRLNPAAPLLVPHLSSEDFTLE
AhLW6UI8	343	3.73e-21	REIGQDRLIDEPDVSKLNYLQNIVNETLRLNPAAPLLVPHLSSEDFTLE
AhTYH77A	361	5.54e-21	NSLGDKNNITDADVAKLTYLEAIVKETLRLHPIGPLLSWARLSTSDVQL
AhYNYA8U	46	5.54e-21	SVYGNKGYVDESELYQLTYFKCIIKETLRLHPSVSLLVPRENKVPCQID
AhU8Q65R	363	5.54e-21	NSLGDKNNITDADVAKLTYLEAIVKETLRLHPIGPLLSWARLSTSDVQL
AhE313MA	344	5.54e-21	EIRGRETLLREHDVEELVYLKSVIKEALRLHAPVPLLLPRECTEATKVK
Ah0WTA7Q	349	6.31e-21	VLGKDEKQIEESHISNLPFLEAVVKETFRFHTPIPFLLPHKSQEDVELC
Ah30SZ61	362	8.19e-21	THAGHGQLLNESEATKLKYLQTVITETLRLYPAAPLLLPHESSNDCKVC
AhF6Z6ZJ	343	9.32e-21	EALRGKKTIHETDIEDLCYLKLVVKETLRLHSPSPLLIPRECTEATNIH
Ah8IZ54I	343	9.32e-21	EALRGKKTIHETDIEDLCYLKLVVKETLRLHSPTPLLIPRECTEATNIH
AhJ8Y94D	397	1.06e-20	TVIGSRGTITEDDVAALVYLPAVVKEVLRLHPPGPLLSWARLAITDTIV
Ah7XV9IT	257	1.2e-20	SVVGIKRVVEESDLDKLEYLDMVIKETIRIHPVGPLLIPHQSMEDCKVG
Ah77LVUR	353	1.2e-20	THAGHDQLLNESNASKMKYLQNIITETLRIYPVAPLLLPHESSSDCNVC
AhAYA1A5	343	1.2e-20	RVLGAGHQITEPDTHKLPYLQAVIKETLRLRMAIPLLVPHMNLHDAKLG
AhJ9N3PQ	365	1.2e-20	EKVGKERVVKESDVNKLTYLETVVKESMRLYPAGPLSGPREFTEDCSLG
AhSND7WH	336	1.2e-20	SVVGIKRVVEESDLDKLEYLDMVIKETIRIHPVGPLLIPHQSMEDCNVG
AhBH9RMT	354	1.2e-20	THAGHDQLLNESNASKMKYLQNIITETLRIYPVAPLLLPHESSSDCNVC
AhAG2ZXZ	350	1.2e-20	NQEIKKDYLEEDDIQKFTYFKAFIKEVLRLHLPAPLLVPRETTQHCIID
AhK1LFJJ	348	1.2e-20	RVLGAGHQITEPDTHKLPYLQAVIKETLRLRMAIPLLVPHMNLHHAKLG
AhS9LGGB	347	1.77e-20	VVGKEQQQIEEKHISKLPFLRAVVKETFRLHPPFPLIPHKSKEDVELCG
AhH82QG0	397	1.77e-20	MVIGSRGTITEDDMAALVYLPAVVKEVLRLHPPGPLLSWARLAITDTIV
AhWA1FX5	349	1.77e-20	KALIEKQTIQEADVAELPYLKAVISKTMRLHPPLPLLLPRQSREECTIH
AhB6E5H4	228	2e-20	NVVGKDRLVEETDIQNLPYIRAIVKETFRMHPPLPVVKRKCVAECEVDG
Ah1WY37S	271	2e-20	NVVGKDRLVEETDIQNLPYIRAIVKETFRMHPPLPVVKRKCVAECEVDG
Ah412CRS	398	2.27e-20	SVVGKERLVEESDIPKLNYVKACLKEGFRLHPIADFNVPHVSMEDTIVA
AhFPF4KE	58	2.58e-20	ETIGKGNQVEESDIARLPYLEAILKETFRLPPSVPFLIPRKADTDVEIN
AhAJ1Q9U	341	2.92e-20	RVIGLERIMTELDFSSLPYLQCVAKEALRLHPPTPLMLPHRANSNVKVG
AhVRM8BV	67	2.92e-20	IQVGKERFVNESDMSNLVYIQAIVKETLRLHPPSTLSGLRVFTEDCTIG
AhAXL13P	341	2.92e-20	RVIGLERIMTELDFSSLPYLQCVAKEALRLHPPTPLMLPHRANSNVKVG
Ah8U3ZEX	50	6.95e-20	MCLGKNEKPQESDMSKLPYLDAIVKEIFRMHSPIPLLFHKSKSNVEING
AhN5YDJK	213	6.95e-20	NIGGQKDFLEEEDIEKCIYFKAVMKETLRLHVPVPLVPKETNKTCIIQG
AhU78CR3	381	8.87e-20	TNDENWLASGVEDLNKLVYLHGALCETLRLFPPVPFEHKCAIKSDILPS
AhK8E53W	370	8.87e-20	SVIGKERLVQESDIPKLNYVKACIREGFRLHPIVDFNIPHVSMKDTIVA
AhD59GD5	315	8.87e-20	TNDENWLASGVEDLNKLVYLHGALCETLRLFPPVPFEHKCAIKSDILPS
AhEN8CHU	308	1.13e-19	KAFGAKESSSSSSLENLTYLKAVIKETMRLHPPFLILLPRECRETREIN
AhKE4ULY	387	1.27e-19	RVIGRDRMVEELDIPKLNYIKACAREAFRLHPIVPFNVPHVSIKNTIIG
AhE23E2T	361	1.44e-19	VHVGSLRKVEAYDMKNLVYLQAIFKETLRLYPGGPLLLPHEAREDCYIN
Ah9VYU45	247	1.44e-19	IDGDGDDFVDEMGLEELKFLKAVIKESMRLHPPTPVLLPKECLKCCEIN
Ah1J832H	353	1.83e-19	TNEENWLISGVEDLDKLVYLHGVICEAMRLFPPVPFEHKCAIKSDILPS
Ah4EKW8A	348	2.06e-19	NDGEKRKVLGKEDVRKLVYLHCAICESLRLYPPVPIERPRTCMGKDLSF
Ah70PRJ5	302	2.32e-19	KVVKSEEDIEEEHLKRMPYLEAVVLETLRRHPPGHFILPRAVIEDTIMD
AhF34SP4	302	2.32e-19	KVVKSEEDIEEEHLKRMPYLEAVVLETLRRHPPGHFILPRAVIEDTIMD
AhB1N53D	357	2.61e-19	RVVGNQRLVQESDIPKLNYVKACLREGFRLHPIVDFNVPHVSTEDTIVA
AhJVL3WX	168	2.61e-19	SVVGKERLVQESDIPKLNYVKACLREGFRLHPIADFNVPHVSMEDTIVA
AhWJIQ4A	346	3.3e-19	SLGGKKDFLEEDEIQKFTYFKAVIKESLRLHLPAPIIPRATHESCNIGG
Ah8TF3WB	346	3.3e-19	SLGGKKDFLEEDEIQKFTYFKAVIKESLRLHLPAPIIPRATHESCNIGG
AhPFQ67U	346	4.68e-19	KPEEFAANITEEALEKMQYLHAALTETLRLYPAVPWDAKICFSDDVWPD
AhUKZ6DB	358	4.68e-19	SVIGKERLVQESDIPKLNYVKACLREGFRLHPIVDFNIPHVSMKDTIVA
AhMHKX6K	579	4.68e-19	PEEEFAANITEEALEKMQYLHAALTETLRLYPAVPWDAKICFSDDVWPD
Ah36LG4X	225	4.68e-19	SVVGKERLVQESDIPKLNYVKACLREGFRLHPIVDFNIPHVSMKDTFVS
AhPQR1QR	355	7.44e-19	NVVGMNKLVEEVDLPKLSYLDMVIKEALRLHPAGTFITRKSMKDIVIHN
AhXD4R0P	350	7.44e-19	NVVGMNKLVEEVDLPKLSYLDMVIKEALRLHPAGTFITRKSMKDIVIHN
AhCMKD6L	365	7.44e-19	NKIGRNRQVEESDIKDLVYLQAIVKESLRLSSPSAVIFPRAAMKDCTLS
Ah27RLCF	337	8.34e-19	SGAEFVSYVTDEALEKMNYLHAAITETLRLYPAVPVDAKICFADDILPD
Ah6VQD09	338	8.34e-19	SSAEFVSFVTDEALEKMNYLHAAITETLRLYPAVPVDAKICFADDILPD
AhBW1SL4	368	9.35e-19	DVVGKERLVQESNIPKLNYIKACIREGFRLHPIVDFNIPHVSMEDTILS
Ah84V7WL	346	1.17e-18	KPEEFAANITEEALEKMQYLHAALTETLRLHPAIPWDTKICFSDDVWPD
AhCNM5E0	361	1.47e-18	TECVGEKRVDEKDIEKMPYLHAVVKELLRKHPPTHFVLTHAVTQPTTLG
AhE3VCX4	361	1.47e-18	KECVGEKRVDEKDIEKMPYLHAVVKELLRKHPPTHFVLTHAVTQPTTLG
AhB8Y337	128	1.65e-18	QVLGKDGKPHESNISEFHYINAIVKETFRLQPPVPFLVLQHKSKSMVEI
AhK44PA8	364	1.65e-18	NKIGRNRQVEESDIKDLVYLQAIVKESLRLSSPSGVIFPRAAMKDCTLS
AhTKQ768	353	2.31e-18	TNEENWLISGVEDLDKLIYLHGAICEALRLFPPVPFEHKCAIKSDILPS
AhW50GDI	350	2.31e-18	NFKTNEENWRVEDLDKLIYLHGAICEALRLFPPVPFEHKCAIKSDILPS
AhAU8Y9Z	335	2.58e-18	SGVGLNKFVQETHLANLSYLDIVIKETLRLHPPGAIVTRESTKDAMVNG
AhFC34FK	346	2.88e-18	KLEEFAANITEEALEKLQYLHAALTETLRLHPAVPWHTKICSSDDVWPD
AhJ0QWW1	317	4.02e-18	KEEYRLITSRVENLNKLVYLHGAMCEALRLFPPVPFEHKSAVKSDILPS
Ah9T9VBG	194	4.02e-18	ANEENWLISEVKNLNKLVYLHGAICEALRLFPPVPFEHKCAIKSDILPS
AhGBF1RD	317	4.02e-18	KEEYWLITSRVENLNKLVYLHGAMCEALRLFPPVPFEHKSAVKSDILPS
Ah69VPM4	38	4.02e-18	VIGANKELTSFEQLRKLHYLQAAVYESMRLYPPVQFDSKFCVEDDVLPD
AhXL06X6	355	4.02e-18	ANEEDWLISEVKNLNKLVYLHGAICEALRLFPPVPFEHKCAIKSDILPS
AhDFA3IT	354	4.02e-18	KEEYRLITSRVENLNKLVYLHGAMCEALRLFPPVPFEHKSAVKSDILPS
AhDK98W5	38	4.02e-18	VIGANKELTSFEQLRKLHYLQAAVYESMRLYPPVQFDSKFCVEDDVLPD
AhJHZU79	354	4.48e-18	NEENWVITSRLENLNKLVYLHGALCEALRLFPPVPFEHKSAVKSDILPS
AhP2ZV1P	92	4.48e-18	NEENWLITSRLENLNKLVYLHGALCEALRLFPPVPFEHKSAVKSDILPS
AhLKT3FQ	354	4.48e-18	NEENWLITSSLENLNKLVYLHGALCEALRLFPPVPFEHKSALKSDILPS
Ah7PFL6Q	344	5e-18	NLVGLNKFVQETHLANLSYLDIVIKETLRLHPAGAFFPRETIKDTMVNG
AhD0DS2K	347	5.58e-18	PEEEFAANITEEALEKLQYLHAALTETLRLYPAVPWHTKICFSDDVWPD
AhAU0S52	355	6.22e-18	NIDEITTALTEGTLQKMNYLHAALTETLRLYPAVPLDGKLCLSDETLPD
AhDM8PJ8	357	6.22e-18	RVVGNQRLVQESDFSKLNYVKACLREGFRLHPIVDFNVPHVSTEDTIVA
Ah6HU6DS	361	6.22e-18	IMVEGENQVKEEDLPKLPYLKSVILEGLRRHPPLHYVAPHRVTKDVVLD
Ah0VZ5ZP	330	7.73e-18	KSKGAGAALDWDSIQKMKYTWCVTQETMRLYPTAPGAFREAVTDITFEG
Ah3V8RSY	211	8.61e-18	ENFSKKGNVDETCLYKLKYLKSVLKETLRLHPLVPLFLLRECRSECDIN
AhJMZ603	346	9.59e-18	KPEEFAANITEEALEKMQYLHAALTETLRLHPDVPWDTKICFSYDVWPD
AhFQ5MDM	351	1.07e-17	IGEDRIVDESDITNTRLPYLQNIVNETFRLHPAAPLLLPHYSSEDSTLE
AhTS7Z0X	346	1.07e-17	NLVGLNKFVQETHLTNLSYLDIVIKETLRLHPAGAFFPRETIKDTMVNG
AhS53NAY	330	1.19e-17	KSKGAGAALDWDTIQKMKYTWCVTQETMRLYPTAPGAFREAVTDITFEG
Ah97WH9V	359	1.32e-17	KVVGKKRLVQESDIPKLNYVKACLREGFRLHPINDFNIPHVSMKDTIVA
AhLVE3Y5	354	2.02e-17	KEEYWLITSRLENLNKLVYLHGALCEALRLFPAVPFEHKCAVKSDVLPS
AhSJ99MI	354	2.02e-17	KEEYWLITSRLENLNKLVYLHGALCEALRLFPAVPFEHKCAVKSDVLPS
Ah8US839	357	2.24e-17	VKGESREEVKEEELLRMPYLKAVVLEGLRRHPPGHFVLPHAVMEDVVLN
AhEKA7CT	362	4.2e-17	HLFGKRAQLDFEDINRLKIVAMILKEVLRLYPPLPVLYRYTECETKIGN
AhD47ALZ	362	4.2e-17	HLFGKRAQLDFEDINRLKIVAMILKEVLRLYPPLPVLYRYTKCETKIGN
AhWFM3MS	306	7.01e-17	SVVGKERQVQESDIPKLNYVKACAREAFRLHPIDDINVTHVSMEDTFVA
AhY1EIY6	317	7.01e-17	REENWLITSRLENLNKLVYLHGALCEALRLFPPLPIEHKSAVKSDMLPS
AhDN3C7B	317	7.01e-17	REENWLITSRLENLNKLVYLHGALCEALRLFPPLPIEHKSAVKSDILPS
Ah9H79HM	198	7.01e-17	SKGFVDEDEIRNNNNVLPYLKAVIKETLRLVPPLPLLLTRETNEACKIG
AhVG2XB0	189	7.77e-17	LDNPVQECASFEQLQQMHYLTAAIYESMRLFPPVQFDSKFAQEDDVLPD
Ah8ZP0HC	432	9.52e-17	EEFFEGLTFRPEEIKKMDYLHAALSEALRLYPSVPVDHKEVVEDDTFPD
AhQL4ZS9	357	9.52e-17	VEKWVEEPLVFEEIDRLVYLKAALSETLRLYPSVPEDSKHVVADDVLPD
AhP3BMC7	426	9.52e-17	EEFFEGLTFRPEEIKKMDYLHAALSEALRLYPSVPVDHKEVVEDDTFPD
Ah4YX487	355	1.05e-16	KGFVDEDEIRNNNNNVLPYLKAVIKETLRLVPPLPLLLTRETNEACKIG
AhRDBF7Y	331	1.16e-16	EINEKSEAPVYDEVKEMVYTHAALCESMRLYPPVPTDSKEAVNDDVLPD
Ah73P2JF	326	1.29e-16	NDEMKHKVLGIEEVKKLVYLHGALCESLRLFPPIPFERKQPIKSDILPS
Ah90YAIT	356	1.29e-16	NDEMKHKVLGIEEVKKLVYLHGALCESLRLFPPIPFERKQPIKSDILPS
Ah4GD1W8	325	1.29e-16	NDEMKHKVLGIEEVKKLVYLHGALCESLRLFPPIPFERKQPIKSEILPS
AhXKLY96	357	1.29e-16	VEKWVEEPLVFDEIDRLVYLKAALSETLRLYPSVPEDSKHVVADDVLPD
AhXPY7J2	367	1.42e-16	RDACGNERVTEDHLAKLPYLGAVFHETLRKHSPAPIVPLRHVDEDTQIG
AhE8J0ZS	346	1.42e-16	SVVGKKRQVQESDIPKLKYVKACAREVFRLHPIDDINATHVSMEDTFVA
AhP3G561	367	1.42e-16	RDACGNERVTEDHLAKLPYLGAVFHETLRKHSPAPIVPLRHVDEDTQIG
AhF136KG	366	1.42e-16	QDACGNERVTEDHLAKLPYLGAVFHETLRKHSPAPIVPLRHVDEDTQIG
AhBK04FV	189	1.74e-16	LDNPVQECASFEQLQRMHYLTAAIYESMRLFPPVQFDSKFAQEDDVLPD
AhS3X3J8	135	1.74e-16	LDNPVQECASFEQLQRMHYLTAAIYESMRLFPPVQFDSKFAQEDDVLPD
AhQB541W	371	1.74e-16	LQICKGKVPDSNMLSKMKQLTMVIHETLRLYSPIPVISREALKDMKFGN
AhILZ7DY	355	1.74e-16	KEENWVITSRLEILNKLVYLHGALCEALRLFPPLPFEHKCAVKSDILPS
AhAC0A7B	404	1.74e-16	RCRWTENAIDFEEAEKLVYLKAALSETLRLYPSVPEDFKYALNDDVLPD
Ah07DPKN	380	1.74e-16	LQICKGKVPDSNMLSKMKQLTMVIHETLRLYSPIPVISREALKDMKFGN
Ah5EDI0X	354	1.74e-16	KEENWFITSRLEILNKLVYLHGALCEALRLFPPLPFEHKSAVKSDILPS
AhGS1HJ9	362	1.74e-16	RCLWTENAIDFEEAEKLVYLKAALSETLRLYPSVPEDFKYALNDDVLPD
Ah33A95W	342	1.92e-16	TVVGKERQVQESDIPKLNYIKACAREVFRLHPIDDINATHVSMEDTFVA
AhCTE8UD	342	1.92e-16	TVVGKERQVQESDIPKLNYIKACAREVFRLHPIDDINATHVSMEDTFVA
AhF8T0MB	458	2.34e-16	DSVLGDRFPTIEDMKKLRYTTRVINESMRLYPQPPVLIRRSLENDMLGE
Ah570P5C	458	2.34e-16	DSVLGDRFPTIEDMKKLRYTTRVINESMRLYPQPPVLIRRSLENDMLGK
Ah87R1SX	286	2.58e-16	DDEMKHKVLGIEEVKKLVYLHGAFCESLRLFPPIPFERKQPIKSDILPS
AhV21PV4	316	2.58e-16	DDEMKHKVLGIEEVKKLVYLHGAFCESLRLFPPIPFERKQPIKCDTLPS
AhUT015H	318	2.85e-16	LQICNGKIPDSTMLSKMKQLTMVIHETLRLYSPIPVISREALKDMKFGD
Ah4Q84I3	272	2.85e-16	ANEENWLISEVKNLNKLVYLHGAICEALRLFPLVPFEHKCAIKSDILPS
AhDL8Y3K	280	3.47e-16	LQVFGSQKPHLDGLNRLKIVTMILYEVLRLYPPVPGLTRTTAKDIKLGD
AhQEX5C0	370	3.47e-16	LQVFGSQKPHLDGLNRLKIVTMILYEVLRLYPPVPGLTRTTAKDIKLGD
AhG5620Q	348	3.83e-16	LQVCGNNPPHASMLRKMKMLTMVIQETMRLYPVAAFVSRSALEDIHLKG
AhMS4PPI	348	3.83e-16	LQVCGNNPPDASMLRKMKMLTMVIQETMRLYPVAAFVSRSALEDIHLKG
AhN3C08T	339	4.22e-16	KSKLEGDLLNWNDINKMRYSWNVACEAMRMTPIAPGGFREALHDFTFNG
AhKC559T	293	4.65e-16	KVVGKKRLVQESDIPKLNYVKACLREGFRLHPINDFNILHVSMKDTTVA
AhTMG43S	378	5.64e-16	QDACGNERVTEDHLAKLPYLGAVFHETLRKHSAAPIVPLRHVDEDTQIG
AhLE699N	347	6.21e-16	KSKQSREPLTWEDLAKMKYTWRVALETLRMFPPIFGSFRKAVTDIEYDG
AhJCXG2J	323	6.21e-16	RAKGEGESLQWEDVQKMKYSWNVASEVLRLSPPVTGAYREALRDFSYAD
AhMR6WYG	329	6.21e-16	RAKGEGESLQWEDVQKMKYSWNVASEVLRLSPPVTGAYREALKDFSYAD
AhV40EJ3	295	7.53e-16	LEICNGRIPDSHMLSKMKQLTMVIHEALRLYPPVPVIPKEALEDMELGN
AhG3X0L7	337	9.12e-16	NNKRREENLSINDIKKMKYTWQVARESMRLFPPIFGSFRKAITDIEYEG
AhM53M4I	337	1.1e-15	RGKGTGELLQWDDVQKMKYSWNVASEVMRLSPPVAGAYREATGDFTFAG
AhWIE6UT	334	1.1e-15	KSKSEGELLTWDDVQKMRYSWNVACEVMRLAPPLQGGFREAITDFIFNG
AhRHR23G	337	1.1e-15	RGKGTGELLQWDDVQKMKYSWNVASEVMRLSPPVAGAYREATGDFTFAG
AhMA1Z2D	335	1.61e-15	KKQAGEVELTWDDYKRMEFTQCVVNETLRLGNVVRYLHRKALKDVRYKG
Ah77KTPK	545	1.94e-15	KRDYGEASFGYEELKELKYLHAAITESMRLYPPVHVDTMACLNDDVLPD
AhIP1Y2C	337	2.34e-15	NNKRREENLSINDVKKMKYTWQVARESMRLFPPIFGSFRKTITDIEYEG
Ah1WJI3I	334	2.34e-15	KSKSEGELLTWDDVQKMRYSWNVACEVMRLDPPLQGSFREAITDFIFNG
AhZIVF7P	335	3.09e-15	KKQAGEVELTWDDYKRMEFTHCVVNETLRLGNVVRYLHRKALKDVRYKG
AhAM9K54	369	3.39e-15	LFGKEQIPPDFEAINRLKIVSMILLEVLRLYPPVPVVSRYTTCETKVGS
AhPJ98Y2	379	4.07e-15	LFGKEQIPPDFEAINRLKIVSMILLEVLRLYPPVPVISRYTTCETTVGS
AhHA4R8H	361	4.07e-15	VHVGSLRKIEAYDMKNLVYLQAIFKETLRLYPGDLYYYPMKQEKIVTLM
AhYW8AM8	323	5.86e-15	SKSKTGAPLEWSDYKSMIFTQCVVNETLRMANIIGGIFRRATTDINING
AhQ94UE0	323	5.86e-15	SKSKTGAPLEWSDYKSMIFTQCVVNETLRMANIIGGIFRRATTDINING
Ah66GL51	323	5.86e-15	SKSKTGAPLEWSDYKSMIFTQCVVNETLRMANIIGGIFRRATTDINING
AhE9QM6P	336	6.42e-15	TVVGKERQVQESDIPKLNYIKVCAREVFRLHPIDDINATHVSMEDTFIA
AhZS0LC9	336	6.42e-15	TVVGKERQVQESDIPKLNYIKVCAREVFRLHPIDDINATHVSMEDTFIA
Ah05IA5I	328	7.02e-15	ACCYKPIIFGMEEGKRLVYLHGALCESLRLFPPIPFERKQPIKSDILPS
Ah5ZM60A	370	9.2e-15	LQVFGNQTPDFEGLSRLKIVTMIFYEVLRLYPPVIGLTRITHKDMKLGY
AhGS6JIA	371	9.2e-15	FQVFGSQKPHLDGLNRLKIVTMILYEVLRLYPPVLGLTRNTGKDMKLGD
AhE11MFK	370	9.2e-15	LQVFGNQTPDFEGLSRLKIVTMIFYEVLRLYPPVIGLTRITHKDMKLGY
AhWHJ9X6	20	9.2e-15	VVLGKNEKPQESDMSKLPYLDAIVKEIFRMHSPIGRNSSTWNNPNSFVP
Ah48QVST	387	1.01e-14	ANRKSGTDLTWSEVNNMPYTAKVISETLRRATILPWYSRKASQDFEDIK
Ah08738Y	384	1.1e-14	VQVFPNGIPNVDSLPLLKTLTMVIHEVLRLYPPGAFVSREVYKDTQIGK
AhHV242L	292	1.1e-14	TEFFGNLKPDFDGLSHLKIVTMILYEVLRLYPPATVVVRTVHKDMKLGN
Ah210MU5	421	1.57e-14	RSNSGEEFLTWQDYKAMPFTQCVIDETLRLGGIAIWLMREAKEDIQYQD
Ah1R2DUV	418	1.57e-14	RSNSGEEFLTWQDYKAMPFTQCVIDETLRLGGIAIWLMREAKEDIQYQV
Ah12WBQG	396	2.04e-14	DRVLQGRRPAYEDIKDLKFLTRCIIESLRLYPHPPVLIRRAQVPDELPG
AhGLV5L5	396	2.04e-14	DRVLQGRRPAYEDIKDLKFLTRCIIESLRLYPHPPVLIRRAQVPDELPG
AhM1JRW6	386	2.65e-14	DSVLGTGTPTYESLKKLQYIRLIVVESLRLYPQPPLLIRRSLKPDVLPG
AhNAXY0P	386	2.65e-14	DSVLGTGTPTYESLKKLQYIRLIVVESLRLYPQPPLLIRRSLKPDVLPG
Ah66AX9V	284	3.44e-14	AEVCPHGIPHADSLPLLKTVNMVIHEVLRLYPPAAFVSREAYEDIQIGD
AhE3TQWL	19	4.46e-14	RGKGTGELLQWEDAQKMKYSWNVASEVMRLSPPVNTNFKEAIRDFNYAG
AhVNK22G	10	5.29e-14	MEADQELPTFEQMRSMHYLNGALHESMRLFPPVQFDSKYAQEDDVLPD
AhFYP59N	371	6.27e-14	SMCGSRDLPTKDHVVKLKTLSMIVNESLRLYPPTIATIRRAKADVDLGG
AhB5JY05	325	6.27e-14	KKSNSEAPLEWSDYKSMAFTQCVVNETLRVGNIIGGIFRRAMTDINIKG
AhM3F96W	325	6.27e-14	KKSNSEAPLEWSDYKSMAFTQCVVNETLRVGNIIGGIFRRAMTDINIKG
AhZZ7V32	385	6.27e-14	FQVFGNRKPDSDGLNRLKTVTMILNEVLRLYPPVLFFNRRVQKDIKMQN
AhU2CXJI	371	6.27e-14	SMCGSRDLPTKDHVVKLKTLSMIVNESLRLYPPTIATIRRAKADVDLGG
AhJBW4ZX	355	9.57e-14	FQVFGNRKPDSDGLNRLKTVSMILNEVLRLYPPTLFFSRTLHKDIKMEN
AhRPLV4X	361	9.57e-14	FQVFGNRKPDSDGLNRLKTVSMILNEVLRLYPPTLFFSRTLNKDIKMQN
AhVHEE5Y	328	1.04e-13	LMEKHGDRVDHDVLAEMDVLYRCIKEALRLHPPLIMLLRSSHTDFSVTT
AhWK1TYZ	333	1.04e-13	SRDKSSSSLTWNEYKSMKFTQQVLNETLRFSTLLPGLLRIALKDIHFNE
AhTJSZ1F	328	1.04e-13	LMEKHGDRVDHDVLAEMDVLYRCIKEALRLHPPLIMLLRSSHTDFSVTT
Ah0Y92P4	322	1.13e-13	EESGDEKGLNWEDTKKMPITSRVIQETLRVASILSFTFREAVEDVEYQG
AhYRF88J	322	1.13e-13	EESGDEKGLNWEDTKKMPITSRVIQETLRVASILSFTFREAVEDVEYQG
AhXPI7JM	373	1.34e-13	LQVFGDQTPDSEGLNRLKIMTMILYEVLRLYPPIVYFNRAVYKDVKLGD
Ah3475Q7	322	1.58e-13	EKNGEEIGLNWEDTKKMPMTSRVIQETLRVASILSFTFREAVEDVEYQG
AhLXP1WJ	339	1.58e-13	EKNGEEIGLNWEDTKKMPMTSRVIQETLRVASILSFTFREAVEDVEYQG
AhJZF5VE	325	1.72e-13	QRKKPDEPIDFNDLKSMRFTRAVIFETSRLATIVNGVLRKTTQDMELNG
AhE6G4NP	311	1.72e-13	ERKKPDEPIDFNDLKSMRFTRAVIFETARLATIVNGVLRKTIQDVELNG
Ah31R89H	325	1.72e-13	QRKKPDEPIDFNDLKSMRFTRAVIFETSRLATIVNGVLRKTTQDMELNC
AhR5KZJD	383	1.72e-13	QRKKPDESIDFNDLKSMRFTRAVIFETARLATIVNGVLRKTIQDVELNG
AhU5WKYJ	337	2.02e-13	ARENGGSTLTLNSVKDMPLINSVVYEVLRLNPPVPLQYARARKDFTLSS
AhRPFA7S	193	2.02e-13	ARENGGSTLTLNSVKDMPLINSVVYEVLRLNPPVPLQYARARKDFTLSS
AhTW3GR2	333	2.59e-13	LQVFGDQNPDSEGLSRLKIMTMILYEVLRLYPPTVYFNRAVHKDVKLGN
AhW1ASYG	373	2.59e-13	LQVFGDQTPDSEGLSRLKIMTMILYEVLRLYPPTVYFNRAVHKDVKLGN
Ah84B366	341	3.3e-13	LLAQHNHVIDLAMLSSLTKMKWVMNEALRLYPPSPNVQRQTRDDIQIDG
Ah27TAQT	323	3.3e-13	ERKKPEDPIDCNDLKSMRFTRAVIFETSRLATIVNGVLRKTTHDMELNG
Ah24HCRC	341	3.3e-13	RLAQHNHVIDLAMLSSLTKMKWVMNEALRLYPPSPNVQRQARDDIQIDG
Ah2F8F1S	323	3.3e-13	ERKKPEDPIDCNDLKSMRFTRAVIFETSRLATIVNGVLRKTTHDMELNG
AhBBT557	74	3.88e-13	VMLGKNRIVDESDIVNLPYIQAIVRETSRRVVVDGYDIPAKTRLPERFI
AhC5I0M3	345	4.21e-13	SRSPSQQYLTIEEIKKMVYLSKVVNEVLRVTDFSFLLFREATADVNING
AhT38HF5	345	4.21e-13	SRSPSQQYISIEEIKKMVYLSKVVNEVLRVTDFSFLLFREATADVNING
AhQP0P3V	386	4.56e-13	FGPPDRMPTAQDLQDSFPYLHQVIQEAMRIYTVSPLVARETSTEVEIGG
Ah0NG64P	348	4.94e-13	NGRTRRDNLTLEDLNEMQYASKVVTEALRMASVVQWLPRVALQDCEIQG
AhE2W35F	305	4.94e-13	NGRTRRDNLTLEDLNEMQYASKVVTEALRMASVVQWLPRVALQDCEIQG
AhJX1GXL	301	5.8e-13	RRKDPNSGVTWKEYKSMTYTFQFINETVRLANIAPGIFRKALREINFKG
Ah08MLA9	325	5.8e-13	RREDPNSGVTWKEYKSMTYTFQFINETVRLANIVPGIFRKALREINFKG
AhDB7AVX	386	5.8e-13	FGPPDRMPTAQDLQDSFPYLHQVIQEAMRVYTVSPLVARETSTEVEIGG
AhA1DKIN	325	5.8e-13	RRKDPNSGVTWKEYKSMTYTFQFINETVRLANIAPGIFRKALREINFKG
Ah4MZP26	325	5.8e-13	RREDPNSGVTWKEYKSMTYTFQFINETVRLANIVPGIFRKALREINFKG
AhLR3XS4	86	6.28e-13	FQVFGNRKPDSDGLNRLKTVTIILNEVLRLYPPVLFFNRRVQKDIKMQN
Ah7AH9CA	365	7.36e-13	SSPNSSDEYAWTDYMSLQFTQNVISETLRMANIVNGIWRKAVKDVEIKG
AhB5QQYI	371	7.36e-13	SSPNSSDEYAWTDYMSLQFTQNVISETLRMANIVNGIWRKAVKDVEIKG
AhVVP2QU	238	7.97e-13	FGPKDKIPTPQDLKEKFPYLDQVINESMRYYMASPLIAREASTDVEIGG
AhPBH5UM	268	7.97e-13	FGPKDKIPTPQDLKEKFPYLDQVINESMRYYMASPLIAREASTDVEIGG
AhBU3786	373	1.09e-12	LQVFGDQTPDSEGLSRLKIMTMILYEVLRLYPPNVYFNRAVNKDVKLGN
AhDXX0FL	328	1.18e-12	SRPPSQQYLSIEEIKQMVYLTKVINEVLRVSDFAIPLSREATTDVNING
AhHCI2BQ	159	1.18e-12	SRPPSQQYLSIEEIKQMVYLTKVINEVLRVSDFAIPLSREATTDDISYQ
Ah7V58Y4	308	1.28e-12	KTAQQNRGLSWDDTRQMPLTTRVIQETLRSASILSFTFREAVEDVELQG
Ah7R7017	255	1.28e-12	FKVFGNEKPDYDKIGQLKIVSMILQESLRLYPPVVMFARFLRKDAKLGD
AhZ1GZMD	136	1.28e-12	KTAQQNRGLSWDDTRQMPLTTRVIQETLRSASILSFTFREAVEDVVVQG
Ah4H0NN3	274	1.28e-12	KTAQQNRGLSWDDTRQMPLTTRVIQETLRSASILSFTFREAVEDVVLQG
Ah64U7NV	349	1.49e-12	WSPESDELITTDQLREMRYTQAVAREVVRFRPPATLVPHIAAVDFPLTE
Ah5ZLV04	349	1.49e-12	WSPESDELITTDQLREMRYTQAVAREVVRFRPPATLVPHIAAVDFPLTE
AhJ201LF	333	2.37e-12	LKDQLGEPLNWSDYLSLPFTQTVITETLRIGNVIIGVMRKAMKDVEIKG
AhI2ECPT	392	2.98e-12	AVKEAGGEVTMATMEKMELMKSVVYEALRIDPPVPLQYGKAKRDLVIES
AhB9A644	392	2.98e-12	AVKEAGGEVTMATMEKMELMKSVVYEALRIDPPVPLQYGKAKRDLVIES
AhH8DQQQ	329	3.47e-12	VVRDEGGVVSLAALDKMTLTKSVVYEVLRIEPAVPYQYAKAREDLVVQS
AhQQ1SRH	330	3.47e-12	VVRDEGGVVSLAALDKMTLTKSVVYEVLRIEPAVPYQYAKAREDLVVQS
Ah2TV28S	374	4.03e-12	FKVFGNEKPDYDKIGQLKIVPMILQESLRLYPPVVMFARFLRKDAKLGD
Ah46TCXF	427	4.35e-12	MVGRNPSKYEQEDIYRMPLLLATIYESARLLPTGPMLQRCSLEHDLSLS
AhB3NFFH	427	4.35e-12	MVGRNPSKYEQEDIYRMPLLLATIYESARLLPTGPMLQRCSLEHDLSLS
AhQE1IHJ	367	5.05e-12	EVVGDNREIDTNALSGLKKMKWVMNEAVRLYPPAPNVQRQVREDIKVDN
Ah3RGS9M	239	5.87e-12	RDKSRTSSLTWNEYKSMKFTQHVMNETLRFSILLPGILRKTLKDIHFKE
AhVFJD86	377	9.15e-12	WCLMLLAKYPDWQTRIRDELNMVIQEVLRLYPPAAFVSREAYEDIQIGN
Ah4A4I8X	202	9.15e-12	LMEKHGDRVDHDVLAEMDVLYRCIKEALRLHPPLIMPAKLTHRFQLATS
AhAI0BYL	377	9.15e-12	WCLMLLAKYPDWQTRIRDELNMVIQEVLRLYPPAAFVSREAYEDIQIGN
AhY93W5A	338	1.42e-11	ATKQGKMPLTWGQTRNMPFTHRVILESLRMASIISFTFREAVVDVEYKG
Ah7IJ4L5	335	1.9e-11	RDKSRTSSLTWNEYKSMKFTRHVMNETLRFSILLPGILRKTLKDIHFKE
AhDB4GMR	305	2.35e-11	SVVKEEGGITINGVERMSLVKSIVYEAMRIEPVVPYQYAKAREDIIVNS
AhF73TU2	307	2.35e-11	SVVKEEGGITINGVERMSLVKSIVYEAMRIEPVVPYQYAKAREDIIVNS
AhVN8AVF	356	2.35e-11	AVKSNGGEVTIATMEEMLLMKSVVYETFRIDPPVPLQYAKAKQDMVIEN
AhGJ85WH	343	7.76e-11	RRPSTQKGLTLKEIRQMDFLYKVIDETMRVITFSLVVFREAKSDVVMNG
AhYQ5RXI	348	1.17e-10	TRPSMQTGLDIKEIKRMTYLSKVIDEMLRRTTISFANFRQAKVNVNING
Ah3D52X3	348	1.17e-10	TRPSMQTGLDIKEIKRMTYLSKVIDEMLRRTTISFANFRQAKVNVNING
AhFMLD33	345	2.01e-10	RRPPNQKGMTMKEYRQMDFLSKAIDETMRYITFSLMTFREAKRDVKLNG
Ah2EZS4K	346	2.01e-10	RRPPNQKGMTMKEYRQMDFLSKAIDETMRYITFSLMTFREAKRDVKLNG
AhG5TCW6	169	2.01e-10	RRPANQKGMTMKEYRQMDFLSKAIDETMRYITFSLMTFREAKRDVKLNG
AhV7MTQB	346	2.01e-10	RRPPNQKGMTMKEYRQMDFLSKAIDETMRYITFSLMTFREAKRDVKLNG
AhD1ZZI9	188	2.01e-10	RRPANQKGMTMKEYRQMDFLSKAIDETMRYITFSLMTFREAKRYVKLNG
Ah10MYPD	212	2.62e-10	RRPSTQKGLTLREIRQMDFLYKVIDETMRVITFSLVVFREAKSDVVMNG
AhC180KA	374	9e-10	VLLSKHSHWQARAREEVFQVTMILYEVLRLYPPVLGLTRTTGKDMKLGD
AhF2JX6Z	330	3.54e-09	HQDWQNQLRDEIQQLLARHNHWVMNEALRLYPPSPNVQRQAREDIEVKG
AhA55GPD	181	6.08e-09	LLAVHEDWQIQLRDEIREVMKWVMNEAVRLYPPAPNVQRQVREDIKVDN
AhTTT4AK	371	2.6e-08	ARHLAPATLARSIRSERDSVSKVLNETLRFSTLLPGLLRIALKDIHFDE
AhTD0XWT	48	1.21e-07	MLVPFLMIPSTIFCPFRHYTTKVIDETLRPGGIAIWLMKEAKEDIKYQV
Ah5Y9TK9	211	2.56e-05	AIFGEKCKDQEQFISLLKNLGKIVERSFSVSHMAPLYKWSETRDGKGA
AhXIHY4L	418	4.54e-05	NNNSNGDDDFEMDMSELSGMTVTKKQPLYLQPILYSFHSKS
AhFD34N0	27	7.31e-05	EIRGRETLLREHDVEELVYLKGSNFEYIPFGAGRRMCPGISFGLSNVEY
AhM6ATHE	52	0.000116	DHPKMLLGRILTDGRLNARVKCDVSENLTLKANAQTLGHLAQNREAARK
Ah9Z1ZRJ	223	0.000512	PEERSGFNYTKDDESNFDMLKAPVEESGMEQVDHKFLRDIAVNLLAARR

## Sheet: Motif2
Table S5 The information of conservative sequence Motif2 in the AhCYP gene family
Gene ID	Start	P-value	Site
Ah9J9RW8	285	2.22e-24	TTHKDIELKGQHFELIPFGAGRRMCPGMSFGLQMVQLTLAN
AhXYZ5G8	393	2.22e-24	TTHKDIELKGQHFELIPFGAGRRMCPGMSFGLQMVQLTLAN
Ah0RH2A3	431	2.22e-24	TTHKDIELTGQHFELIPFGAGRRMCPGMSFGLQMVQLTLAN
AhCSQB0P	288	3.41e-24	KEHKDIDFKGHNFEFIPFGAGRRMCPGIPFGLQMMQLMLAN
AhTNFT39	463	5.15e-24	TTHRDTDLKGQHFEFLPFGSGRRMCPGMSFALQMVHFALAR
AhE313MA	427	7.67e-24	FHGSCVDFRGSNFEYIPFGAGRRMCPGISFGLSNVEYALAK
AhSCCY7D	407	1.13e-23	SALTHLDVRGQHFELIPFGSGRRMCPGISLALPLAYVTLAS
AhP3CRQW	455	1.13e-23	SALTHLDVRGQHFELIPFGSGRRMCPGISLALPLAYVTLAS
Ah1GK82V	470	3.37e-23	FESNQIDFKGQDFQYIPFGSGRRGCPGMSFGLASTEYILAN
AhHD9YHD	454	3.37e-23	TTHKDVDAKGNHFEYIPFGSGRRICPGISFGLRSAHLTLAS
Ah74WYCB	469	3.37e-23	FESNQIDFKGQDFQYIPFGSGRRGCPGMSFGLASTEYILAN
AhVRM8BV	153	3.37e-23	GNHKNVDVRGNHFELIPFGSGRRMCPGISFAMPMIHLTLAT
Ah3M216F	454	3.37e-23	TSHKDVDAKGNHFEYIPFGSGRRICPGISFGLRSAHLTLAS
Ah7BG7FU	414	4.75e-23	DNYSIDNNRGTNFEFIPFGGGRRMCPGITFATPNMELPLAQ
Ah6JQ8YQ	431	4.75e-23	VDNYSIDNRGTNFEFIPFGGGRRMCPGITFATPNMELPLAQ
Ah370AXC	491	4.75e-23	TTHRDTDLKGQHFELLPFGSGRRMCPGMSFALQMVHFALAR
AhWGK629	250	4.75e-23	FIDSNINFTGQDFELIPFGAGRRICPGIPLGSASVELITAN
AhP8VCWZ	250	4.75e-23	FIDSNINFTGQDFELIPFGAGRRICPGIPLGSASVELITAN
AhEJJL2V	415	6.64e-23	SHHAAIDVRGQNFELIPFGSGRRSCPGMSFALQVLHLTLAR
AhB50IPN	415	6.64e-23	SHHAAIDVRGQNFELIPFGSGRRSCPGMSFALQVLHLTLAR
Ah9E5BV9	378	9.2e-23	VDEYSIDNRGTNFEFIPFGSGRRMCPGIAFATPNMELSLAQ
AhMCE3E8	428	9.2e-23	FLENDVDFKGQDFELIPFGAGRRICPGLPLASRTIHIVLAS
Ah0WTA7Q	432	9.2e-23	FLESKIDFKGQDFELIPFGAGRRICPGLPLAYRTIHIVLGT
AhA5BJE4	312	9.2e-23	FLGSSIDFKGQDFELIPFGAGRRICPGMHMALVALDLILAN
AhFVXT0M	251	9.2e-23	FLGSSIDFKGQDFELIPFGAGRRICPGMHMATASLDIILAN
AhSEU0EN	428	9.2e-23	FQETPMDFKGTNFEYIPFGAGRRICPGLNFGLANVEFALAM
AhGMU3XF	434	9.2e-23	VDNYSIDSRSTNFEYIPFGGGRRMCPGIAFATPNMELPLAQ
AhISY40W	428	9.2e-23	FLENDVDFKGQDFELIPFGAGRRICPGLPLASRTIHIVLAS
AhH3NIE5	429	9.2e-23	FLGSSIDFKGQDFELIPFGAGRRICPGMHMALASLDLILAN
AhDR7X1V	325	9.2e-23	FLGSSIDFKGQDFELIPFGAGRRICPGMHMALAALDIIVAN
AhA4H8M4	428	9.2e-23	FQESPMDFKGTNFEYIPFGAGRRICPGLNFGLANVEFALAM
Ah06T4QA	947	1.26e-22	FIDSSIDYKGSNFEYIPFGAGRRICPGITLGLMNVELALAY
Ah4N79E8	405	1.26e-22	VDNYSIDNRGTNFEFIPFGGGRRMCPGIAFATPNMELSLAQ
AhEH049N	415	1.26e-22	VNNYSIDNRGTNFEFIPFGGGRRMCPGIAFATPNMELPLAQ
Ah77JTQB	438	1.26e-22	FLDSKIDIHGHDFEFIPFGSGRRICPGLPLAYRSAHIVLAS
AhN64S41	433	1.26e-22	FIDSSIDYKGSNFEYIPFGAGRRICPGITLGLINVELALAY
AhEW6SWI	251	1.26e-22	VDDYSIDNRGTNFEFIPFGGGRRMCPGIAFASPNMELPLAQ
AhMXC2BM	130	1.26e-22	VDNYSIENRGTNFEFIPFGGGRRMCPGIAFATPNMELPLAQ
AhKRAQ4G	433	1.26e-22	VDNYSIENRGTNFEFIPFGGGRRMCPGIAFATPNMELLLAQ
AhV43J5N	454	1.72e-22	TTHKDIDVKGQHFELLPFGSGRRICPGISFALQMVHFALAR
AhS646GX	432	1.72e-22	FLNSSVDFKGRDFQFIPFGAGRRGCPGMQFATALDEIVLAN
Ah554ZX1	347	1.72e-22	FLGSDIDFLGQHFELIPFGAGRRICPGIHMALASLDLILAN
Ah4A049R	454	1.72e-22	TTHKDIDVKGQHFELLPFGSGRRICPGISFALRMVHFALAR
Ah22EC2Q	427	1.72e-22	FLGSDIDFLGQHFELIPFGAGRRICPGIHMALASLDLILAN
AhAK4T3E	466	2.33e-22	TTHKDVDVRGNHFELIPFGSGRRMCPGLSFALPMIHLTLAT
AhIKG909	427	2.33e-22	FEDSSLDYKGNNFEYLPFGGGRRICPGMNFGVASITLPLAL
AhA0NDKG	436	2.33e-22	FEESSLDFKGNNFEYLPFGAGRRICPGMTFGVASVTLPLAL
AhAF3YLM	426	2.33e-22	FEDGSLDFKGNNFEYLPFGAGRRICPGMTFGVASVTLPLAL
AhTL9E5R	430	2.33e-22	FEDSSLDYKGNNFEYLPFGGGRRICPGMNFGVASITLPLAL
Ah056HEM	466	2.33e-22	TTHKDVDVRGNHFELIPFGSGRRMCPGLSFALPMIHLTLAT
AhF6Z6ZJ	426	2.33e-22	FEDGSLDFKGNNFEYLPFGAGRRICPGMTFGVASVTLSLAL
Ah8IZ54I	426	2.33e-22	FEESSLDFKGNNFEYLPFGAGRRICPGMTFGVASVTLPLAL
AhVPW2G6	430	2.33e-22	FEDSSLDYKGNNFEYLPFGGGRRICPGMNFGVASITLPLAL
Ah082PYS	452	3.13e-22	FIDSSIDFKGNNFEFIPFGAGRRICPGMNYGVASVELILAL
AhVV0UJ5	430	3.13e-22	VDNYSIDSRGTNFELIPFGGGRRMCPGITFATPNMELPLAQ
AhJ8Z28X	430	3.13e-22	VDNYSIDNRGTNFEFIPFGGGRRMCPGIALATPNMELPLAQ
AhPG6D45	428	3.13e-22	FIDSSIDFKGNNFEFIPFGAGRRICPGMNYGVASVELILAL
AhMTQ70D	312	4.19e-22	FLGSDIDFLGQHFELIPFGAGRRICPGMHMGLASLDLILAN
Ah7J3SUQ	428	4.19e-22	FLGSDIDFFGQHFELIPFGAGRRICPGMHMGLASLDLILAN
Ah5X8MPR	114	5.55e-22	FLESNIDFRGNDFELIPFGAGRRICPGLPLAFRSVHIVLAS
AhGN1SSX	433	5.55e-22	FLESEIDFKGQNFELIPFGAGRRICPGLPLGFRSIHFVLAS
Ah9N9P3S	476	5.55e-22	FLESEIDFKGQNFELIPFGAGRRICPGLPLGFRSIHFVLAS
AhBRFB8I	429	5.55e-22	FIDGSVDFKGADFEFIPFGAGRRICPGITFGVASVELILAN
AhJR81PI	362	5.55e-22	FLESNIDFRGNDFELIPFGAGRRICPGLPLAFRSVHIVLAS
AhKVH5PD	430	5.55e-22	FLESEIDFKGQNFELIPFGAGRRICPGLPLGYRNIHFVLAS
AhA0WXBW	429	5.55e-22	FIDGSVDFKGADFEFIPFGAGRRICPGITFGVASVELILAN
AhWMM9KJ	442	7.33e-22	LREAAPDFKGSDFEFIPFGSGRRSCPGMQLGLYTVELTVAH
Ah82IR2S	415	7.33e-22	FLDSKIDIHGHDFELIPFGAGRRICPGLPLGYRSVHIALAT
AhR97G74	441	7.33e-22	FLDSKIDIHGHDFELIPFGAGRRICPGLPLGYRSVHIALAT
Ah4YX487	438	7.33e-22	FLKSSIDFKGQDFELIPFGSGRRICPGLNMGVATVEIIVAN
AhBJL9W4	441	7.33e-22	LREAAPDFKGSDFEFIPFGSGRRSCPGMQLGLYTVELTVAH
AhN1DX8X	441	7.33e-22	FLDSKIDIHGHDFELIPFGAGRRICPGLPLGYRSVHIALAT
Ah9H79HM	281	7.33e-22	FLKSSIDFKGQDFELIPFGSGRRICPGLNMGVATVEIIVAN
AhQG8K35	430	9.61e-22	FQDTPMDFKGSNFEYIPFGAGRRACPGLTFGLANVEFALAM
AhWA1FX5	432	9.61e-22	FQDTPMDFKGSNFEYIPFGAGRRACPGLTFGLANVEFALAM
AhC8YFE9	429	9.61e-22	FQDTPMDFKGSNFEYIPFGAGRRACPGLTFGLANVEFALAM
AhMG688V	436	1.25e-21	LKAGVPDFKGSNFEFIPFGSGRRSCPGMQLGLYALELAVAH
Ah3N5ITW	494	1.25e-21	FQDTPMDFKGTNFEYIPFGAGRRACPGLTFGLANVEFALAM
AhT2Z52M	440	1.25e-21	LEEGVADFKGSNFEFIPFGSGRRSCPGMQLGLYALELAVAH
AhAEU5RD	402	1.25e-21	FFDSSIDYRGNNFEYIPFGAGRRMCPGSALGVINVELALAY
AhTY87ZU	454	1.25e-21	IPERHRHSHTQDFKFIPFGFGRRGCPGMNFGLASVEYMLAN
AhPFDI3N	451	1.25e-21	LKAGVPDFKGSNFEFIPFGSGRRSCPGMQLGLYALELAVAH
AhD92ENK	441	1.25e-21	LEEGVADFKGSNFEFIPFGSGRRSCPGMQLGLYALELAVAH
AhV592UR	451	1.63e-21	FIGKHMDVRGQQYELIPFGSGRRMCPGISLALQIAHVTLAA
AhMJ29ZM	171	1.63e-21	TTHKDIDVKGHHFELLPFGGGRRICPGISFGLKMLHFVLAS
AhIY9IB8	411	1.63e-21	FMGKQMDVRGQQYELIPFGSGRRMCPGISLALQIAHVTLAA
AhQ9F5SX	460	1.63e-21	TTHKDIDVKGHHFELLPFGGGRRICPGISFGLKMLHFVLAS
Ah1L1IBW	420	1.63e-21	FLNSSVDFKGCDFQFIPFGAGRRGCPGLQFATAVDEIVLAT
Ah9T04HJ	432	2.1e-21	FLENHIDFRGQDFELIPFGSGRRICPGLHMAVTTLDLILAN
AhAG2ZXZ	433	2.1e-21	FLENHIDFRGQDFELIPFGSGRRICPGLHMAVTTLDLVLAN
Ah4VZ1PT	450	2.7e-21	INGNGELNEDQNFEYLPFGSGRRACPGSTFAIQVILTTLAR
AhVEAV8C	427	2.7e-21	FLECSIDYKGSNFEFIPFGAGRRICPGLYFAVSSIELCVAQ
AhJC9XMV	444	2.7e-21	FLECSIDYKGSNFEFIPFGAGRRICPGLYFAVSSIERNF
Ah1D9GK9	449	2.7e-21	FLDSDIDFKGKSFEYIPFGAGRRICPGLPFASRSIHFILAS
Ah26YYGP	450	2.7e-21	INGNGEVNEDQNFEYLPFGSGRRACPGSTFAIQVILITLAR
Ah2AN8JB	341	2.7e-21	FLECSVDYKGSNFEFIPFGAGRRICPGLYFAVSSIELCVAQ
AhEN8CHU	394	2.7e-21	FLEYSIDYKGSNFEFIPFGAGRRICPGLYFAVSSIEVCVAQ
AhC34INF	435	3.46e-21	MHMDHVDFKGHHFEFIPFGSGRRMCPAMPLASRVLPLALGS
Ah9VYU45	330	3.46e-21	FLDSEIDYKGSHFEFIPFGAGKRMCPGISFAEPNIELPLAQ
AhGM8EQZ	435	3.46e-21	MQMDHVDFKGHHFEFIPFGSGRRMCPAMPLASRVLPLALGS
AhT5ZVXW	83	3.46e-21	FLDSEIDYKGSHFEFIPFGAGKRMCPGISFAEPNIELPLAQ
AhCW0S7X	449	4.42e-21	STHSDVDVKGQHFELLPFGGGRRSCPGITFGLQMTKLALAA
AhWNL5D9	451	4.42e-21	TTHKDMDVKGQHFELLPFGGGRRSCPGITFGIQMTHLALAA
AhSQSQ00	475	4.42e-21	TTHKDVDVKGHHFELLPFGSGRRVCPGISFGLQMIHFILAN
Ah57KEBM	465	4.42e-21	FMNSTIDYIGNNLEFIPFGAGRRMCPGITFGVASTESTLAM
Ah6BEU00	444	4.42e-21	STHRDVDVKGQHFELLPFGGGRRSCPGITFGLQMTKLALAA
AhIQV007	444	4.42e-21	TTHKDLDVKGQHFELLPFGGGRRSCPGITFGVQMTHLALAA
AhZ6EAYS	443	4.42e-21	TTHKDVDVKGHHFELLPFGSGRRVCPGISFGLQMIHFILAN
AhN5YDJK	295	4.42e-21	FLGSDIDFLGQHFEMIPFGAGRRICPGMHMGLASLDLILAN
Ah7XV9IT	340	5.61e-21	FERIDVDFRGRDFRFIPFGSGRRGCPGIQLALTVVRLVVAQ
Ah1G2EUX	449	7.09e-21	FLGSKIDFKGRDFEFLPFGAGRRICPGLALANRMITLAVAA
AhGI67CA	462	7.09e-21	IPERHRHSHTPDFKFIPFGFGRRGCPGMNFGLASVEYMLAN
AhKZ1626	419	7.09e-21	FENNDVDVKGHDFRLIPFGSGRRGCPGMNMGLTTTKITIAQ
Ah75XT4J	434	7.09e-21	FENNHVDVKGHDFRLIPFGSGRRGCPGMNMGLTTIKIVIAQ
AhAA2SHR	439	7.09e-21	FLNKNVDLRGYDFELIPFGSGRRGCPGIQLGLVTVKLVVSQ
AhPQR1QR	438	7.09e-21	FLNKNVDLRGYDFELIPFGSGRRGCPGIQLGLVTVKLVVSQ
AhLBLX5B	441	7.09e-21	FLNSSVDFKGCDFQFIPFGAGRRGCPGVQFATAVDEIVLAT
AhE6IN6R	368	7.09e-21	FENNQVDFKGQDFQFLPFGTGRRGCPGISFGLTSTEYILAN
AhIU9CVZ	435	7.09e-21	FENNDVDFKGHDFRLIPFGSGRRGCPGMNMGLTTIKITIAQ
AhXD4R0P	433	7.09e-21	FLNKNVDLRGYDFELIPFGSGRRGCPGIQLGLVTVKLVVSQ
AhYWUC8U	439	7.09e-21	FENNQVDFKGQDFQFLPFGTGRRGCPGISFGLTSAEYILAN
AhH0PP7S	446	8.94e-21	SAHKDVDVKGQHFELLPFGGGRRVCPGASFGLQMTKLALAA
AhUF9ZNK	409	8.94e-21	DGNCSIGFRRTSFEYLPFGAGRRICPGIAFGLATIMFPLAL
AhLJPA30	433	8.94e-21	FLDSEIDFKGKNFELIPFGSGRRICPGLSLASRTLNFMLAS
AhJ9N3PQ	450	8.94e-21	SAHKDVDVKGQHFELLPFGGGRRVCPGASFGLQMTKLALAA
Ah0K456L	387	8.94e-21	DGNCSIGFRGTSFEYLPFGAGRRICPGIAFGLATIMFPLAL
Ah21D9BM	445	1.12e-20	TTHKDVDVRGHHFELLPFGSGRRMCPGVSFGLQMVHFTLAS
AhQ2QWLN	422	1.12e-20	GQGNALDIKGQHFELLPFGTGRRGCPGMPLAMRELPAIIGA
AhDBZ9PS	435	1.41e-20	FLGKDIDVRGHDYELLPFGAGRRMCPGYPLGLKVIQSSLAN
AhTI8LFW	435	1.41e-20	FLGKDIDVRGHDYELLPFGAGRRMCPGYPLGLKVIQSSLAN
AhZW245F	435	1.41e-20	FLGKNIDVRGHDYELLPFGAGRRMCPGYPLGLKVIQSSLAN
Ah8L02XW	433	1.41e-20	FLDSEIDFKGKNFELIPFGSGRRICPGLPLASRTLNFMLAS
AhYI1B95	449	1.76e-20	NACSGVDFRGQDFEFIPFSSGRRSCPGMTFGMQVVHLTLAR
Ah246LCZ	420	1.76e-20	FEGREIDIKGRDFQFIPFGSGRRGCPGLQLGLTVVRLVVAQ
AhWJIQ4A	428	1.76e-20	FLDNDINLRGQDFKLFPFGSGRRMCPGLPLATAALDLILAN
Ah2YDG1M	449	1.76e-20	NACSGIDFRGQDFEFIPFSSGRRSCPGMTFGMQVVHLTLAR
Ah8EC0VW	459	1.76e-20	NACSGMDFRGQDFEFIPFSSGRRSCPGMTFGMQVVHLTLAR
Ah8TF3WB	428	1.76e-20	FLDNDINLRGQDFKLFPFGSGRRMCPGLPLATAALDLILAN
AhD84CI6	436	1.76e-20	FMNSTIDYIGNNLELIPFGAGRRMCPGITFGVASTESTLAM
AhJE5MND	432	2.18e-20	FLDSSIDYKGTNFELIPFGAGRRICPGIVFATPNMELPLAQ
AhQ2BYIT	447	2.18e-20	GQGNALDTKGHHFELLPFGTGRRGCPGMPLAMRELPAIIGA
AhZC0L0M	440	2.18e-20	TKGQTFEVRGQHFQFLPFGSGRRGCPGTSLALNVAHTSLAA
AhY8NW7M	449	2.18e-20	FLDSDIDFKGKNFEYIPFGVGRRICPGLPFASRSIHFILAS
Ah8C82I7	440	2.18e-20	TKGQTFEVRGQHFQFLPFGSGRRGCPGTSLALNVAHTSLAA
AhYXZ2NC	396	2.71e-20	FIGSDIDVKGTNFELVPFGAGRRICPGLQLANRMLYLMLGS
AhF62UT2	429	2.71e-20	FLGLETDVRGRHFELIPFGAGRRICPGLTYAMRILFLMLGS
AhW5Z7DW	424	2.71e-20	FENIQIDYKGQDFQLLPFGTGRRGCPGISFGIASTEIILAN
AhM38SQY	361	2.71e-20	FIDSSIDYKGNNFEFIPFGAGRRTCPGSTLGLLNVELGLAY
AhX8HWK3	428	2.71e-20	FLGSKIDFKGRDFEFLPFGAGRRICPGVALANRMITLAVAA
Ah98SW16	396	2.71e-20	FIGSDIEVKGTNFELVPFGAGRRICPGLQLANRMLYLMLGS
AhJL7EE1	471	2.71e-20	FLGLETDVRGRHFELIPFGAGRRICPGLTYAMRILFLMLGS
AhX7DVP8	425	3.35e-20	FLGSQIDFRGRNFELTPFGAGRRICPGLPLAMRMLFLMLGL
AhDBN754	387	3.35e-20	FLGSQIDFRGRNFELTPFGAGRRICPGLPLAMRMLFLMLGL
AhSND7WH	419	3.35e-20	FERIDVDFRGRNFRFIPFGSGRRGCPGLQLALTIVRLVVAQ
AhE23E2T	445	4.13e-20	INGNGEVDEDHHFEYLPFGLGRRVCPGASLATQVSLITLAR
AhXMK09V	445	4.13e-20	INGNGEVDEDHHFEYLPFGLGRRVCPGASLATQVSLITLAR
Ah9W7X6Y	428	4.13e-20	FEHDNVDILGRDFRFIPFGSGRRGCPGAQLGFATIKFVVAQ
Ah7Z45GE	446	4.13e-20	FLGSDVDYKGNDFELIPFGAGRRGCPAIAFAAAVIELGLAR
AhFQQS7Y	430	4.13e-20	FLESEIDFQGHDFELIPFGAGKRMCPGLPLAYRAVHILLAS
AhPMY3SS	428	4.13e-20	FEHDNVDIHGRDFRFIPFGSGRRGCPGAQLGFATIKFVVAQ
Ah9D5JX4	429	4.13e-20	FEHNNVDILGRDFRFIPFGSGRRGCPGAQLGFATIKFVVAQ
AhRQ0VMS	446	4.13e-20	FLGSDVDYKGNDFELIPFGAGRRGCPAIAFAAAVIELGLAR
Ah7AD34F	430	4.13e-20	FLESEIDFQGHDFELIPFGAGKRMCPGLPLAYRAVHILLAS
AhCC54W0	450	6.24e-20	TTHKDVDVRGNHFELIPFGSGRRICVGLSFAMPMIHLTLAT
AhETWN8F	855	6.24e-20	VDNYSIDSRGTNFDFIPFGGGRRMCPGIAFATPNMELPLAQ
AhMD7XU0	440	7.64e-20	FIENPIDLKGNDFELIPFGSGRRICPAMNMGLVTIEIALAN
AhB6E5H4	318	7.64e-20	GEAGAVDLRGQHFTLLPFGSGRRMCPGVNLATAGMATLLAS
Ah2HJ0TV	440	7.64e-20	FIENPIDLKGNDFELIPFGSGRRICPAMNMGLVTIEIALAN
Ah1WY37S	361	7.64e-20	GEAGAIDLRGQHFTLLPFGSGRRMCPGVNLATAGMASLLAS
AhAJ1Q9U	424	9.34e-20	FLEEDVDMKGHDFRLLPFGAGRRVCPGAQLGINLVTSMLGH
AhAMJH7D	429	9.34e-20	FEHDNVDILGGDFRFIPFGSGRRGCPGAQLGFATIKFVVAQ
AhN6JQ04	430	9.34e-20	VDNYSIENRGTNFEFISFGGGRRMCPGIAFATPNMELPLAQ
AhAXL13P	424	9.34e-20	FLEEDVDMKGHDFRLLPFGAGRRVCPGAQLGINLVTSMLGH
AhHW8B30	139	1.14e-19	FLECSIDYKGCDVEFIPFGAGRRICPGIYFAVSSIEICVAQ
Ah8NXS3G	457	1.14e-19	TTHKEVDVKGQHYELLPFGCGRRICPGISFGLGVIQFILAN
AhZ5DDPN	442	1.14e-19	FLECSIDYKGCDVEFIPFGAGRRICPGIYFAVSSIEICVAQ
AhR2BA1I	454	1.14e-19	TTHKEVDVKGQHYELLPFGCGRRICPGISFGLGVIQFILAN
AhK44PA8	451	1.38e-19	SSHKDIDVRGQHYELLPFGSGRRSCPGISLSLNVIHLILAA
AhJV4TTH	419	1.38e-19	FEGQDIDVKGKHFQLIPFGSGRRACPGLQLGLTVVRLMVAQ
AhSUFM5S	451	1.38e-19	EERQLLDLRGQNFQLLPFGTGRRVCPGASLALLTVPSTLAA
Ah2U560T	450	1.38e-19	DERQLSDLRGQNFQLLPFGTGRRVCPGASLALLTVPATLAA
AhG691ZN	435	1.38e-19	FMNNYIDVKGNDFELIPFGAGRRGCPGTIFAMVIVEIVLAN
AhN16MIT	193	1.38e-19	INGNGEVDEDHHFKYLPFGLGRRVCPGASLATQVSLITLAR
AhCMKD6L	452	1.38e-19	SSHKDIDVRGQHYELLPFGSGRRSCPGISLSLNVMHLILAA
AhM36XJL	420	1.38e-19	FEGREIDIKGRDFHFIPFGSGRRGCPGLQLGLTVVRLVVAQ
AhJEM7HP	435	1.38e-19	FMNSYIDVKGNDFELIPFGAGRRGCPGTIFAMVIVEIVLAN
Ah3GHL6G	434	2.03e-19	FMGTNVDVKGKDFQLTPFGSGRRICPGLPLAMRMLHLMLGT
AhA8W1T3	139	2.03e-19	EGNQQVDYKVKDFQLIPFGIGRRGCPGISFGVASVEYMMAN
AhYBNU8P	416	2.03e-19	EGNQQVDYKVKDFQLIPFGIGRRGCPGISFGVASLEYVIAN
AhMPKI4V	433	2.03e-19	FMGTNVDVKGKDFQLTPFGSGRRICPGLPLAMRMLHLMLGT
Ah0YP240	67	2.46e-19	FLDSEIDYKGSHFEFIPFGAGKRMCPGMLFALPNIELPLAQ
AhHA4R8H	443	2.46e-19	INGNGEVDEDHHFEYLPFGLGRRVCPGTSLATQVSLITLAR
AhYHVV91	67	2.46e-19	FLDSEIDYKGSHFEFIPFGAGKRMCPGMLFALPNIELPLAQ
AhIYR592	426	2.96e-19	FIDSSIDYKGNNFEFVPFGAGRRTCPGSTLGLLNVELALAY
AhCE3PYG	475	2.96e-19	FLGSNIDVKGRDFQLTPFGSGRRICPGSPLAIRMMHVMLGS
AhULT6DJ	469	2.96e-19	FLGSKIDVKGRDFQLTPFGSGRRICPGSPLAMRMIHVMLGS
Ah9T187T	470	2.96e-19	FLDSKIDVKGRDFQLTPFGSGRRICPGSPLAMRMIHVMFGS
AhJ0SZIG	462	2.96e-19	FLGSKIDVKGRDFQLTPFGSGRRICPGSPLAMRMIHVMLGS
Ah221WPX	446	2.96e-19	TTHKDVDVKGHHFELLPFGSGRRACPAISFGFQMVHFILAS
Ah237GY1	426	2.96e-19	FIDSDIDYKGNNFEFVPFGAGRRTCPGSTLGLLNVELALAY
AhXFV150	266	2.96e-19	LLGSKIDVKGRDFQLTPFGSGRRICPGSPLAMRMIHVMLGS
AhG3469Y	298	2.96e-19	LLGSKIDVKGRDFQLTPFGSGRRICPGSPLAMRMIHVMLGS
AhK55MVY	472	2.96e-19	FLGSNIDVKGRDFQLTPFGSGRRICPGSPLAIRMMHVMLGS
AhKYAL0U	466	2.96e-19	FLGSKIDVKGRDFQLTPFGSGRRICPGSPLAMRMIHVMLGS
AhWK2RNV	472	2.96e-19	FLGSKIDVKGRDFQLTPFGSGRRICPGSPLAMRMIHVMFGS
AhQW591P	442	2.96e-19	TTHKDVDVKGHHFELLPFGSGRRACPAISFGFQMVHFILAS
AhMZ542B	446	2.96e-19	FEGRDIDVRGKHFQLIPFGSGRRACPGLHLGLTVVRLMVAQ
Ah0Q00UB	182	3.56e-19	TTHKDVDVRGNHFELIPFGSGIRMCPGLSFALPMIHLTLAT
AhW7S58I	430	3.56e-19	INGDGEVNEGHHFEYIPFGLGRRACPGFTLATQVILITVAR
Ah9FKG6V	765	3.56e-19	EDSQQVDYKGIDFQFIPFGIGRRACPGMSFGAASLEYMMAN
Ah85G0UF	435	4.28e-19	FLGKNIDVRGHDYELLPFGAGRRMCPGHPLGLKVIQSSLAN
AhAU8Y9Z	418	5.13e-19	FITNNRDYRGYNFEFIPFGAGSRICPGIHLGLTTVKLVVAQ
AhJUC9E0	422	5.13e-19	FENNQVDIKGLDFELIPFGVGRRGCPGISFGLVSTGYVLAN
AhI0CI8T	443	8.75e-19	ENNNSIDYKGNNFEYLPFGGGRRICPASTFGIMNVELTLAF
AhNWH0QG	460	8.75e-19	NACSGIDFRGQDFEFIPFSSGRRSCAGMTFGLQVVHLTLAR
AhFPF4KE	142	1.04e-18	FLGLETHVKGRHFELIPFGAGRRICPALSYAMKILFLMLGS
AhQ6MIXV	445	1.04e-18	FEENQVDFLRQDFHYIPFGFGRRGCAGISFGLASTEFILAN
AhEFJ3XH	430	1.04e-18	VDNYSIDNRGTNFEFIPFGGGRRMCPRITFATPNMELPLAQ
AhGW438E	448	1.24e-18	FENNQVDIKGLDFQLIPFGVGRRGCPGISFGLVSTGYVLAN
AhD1QJXV	444	1.24e-18	TTHKHVDVRGQNFELVPFSSGRRACPGASLALRVVHLTLAR
Ah9TS7X7	451	1.24e-18	FENNQVDIKGLDFQLIPFGVGRRGCPGISFGLVSTGYVLAN
AhMC3KWT	451	1.24e-18	FENNQVDIKGLDFQLIPFGVGRRGCPGISFGLVSTGYVLAN
Ah4UMK2V	444	1.24e-18	TTHKHVDVRGQNFELVPFSSGRRACPGASLALRVVHLTLAR
Ah8F7PE4	436	1.47e-18	GEKADVDVRGNDFEVIPFGAGRRICAGMTLGLRMVQLLTAT
AhSMRD1P	459	1.47e-18	INGDGEVDEGHHFEYLPFGLGRRACPGFTLATQVILITVAR
AhS9LGGB	429	1.47e-18	FLESRIDYQGNDCELIPFSAGRRMCPGLPLAYRGVHTVLGS
AhK8H9R8	436	1.47e-18	GEKADVDVRGNDFEVIPFGAGRRICAGMTLGLRMVQLLTAT
AhG7VI5W	428	1.47e-18	FLHSPIDFGGHHVEMLPFGAGRRGCPGVNFAMPLVELSLAN
AhMT8FXZ	439	1.74e-18	EGESELDLKGQNFELLSFGAGRRSCPGAALALNVVHTTLAA
AhPK3IA3	439	1.74e-18	EGESELDLKGQNFELLSFGAGRRSCPGAALALNVVHTTLAA
AhQM5IC5	446	2.06e-18	IEEGQLDVRGQYFQLMPFGTGRRVCPGASLALQIVPSNLAA
AhZA2U1L	270	2.06e-18	IEERQLDVRGQYFQLMPFGTGRRVCPGASLALQIVPSNLAA
Ah5XS165	428	2.43e-18	FQECKMDTKDNNFEFIPFGAGRRMCPAISLVHRIVPLILAT
AhS12RMD	486	2.87e-18	FEDNEVNFNGKCFEFLPFGSGRRKCPGMTFGLTSVEYVLAN
AhSGZ2CH	424	3.38e-18	QEEKHVEANGNDFRYLPFGVGRRSCPGIILALPILGITLGR
Ah0M9QLC	428	3.38e-18	FLHSPIDFGGHHVEMFPFGAGRRGCPGVNFAMPLVELSLAN
AhAYA1A5	428	3.38e-18	EEESKVEANGNDFRYLPFGVGRRSCPGIILALPILGITLGR
AhK1LFJJ	433	3.38e-18	EEESKVEANGNDFRYLPFGVGRRSCPGIILALPILGITLGR
Ah4BKT9D	451	4.67e-18	LKERFIKMSVNDFRYIPFGFGKRGCPGASLALTVINLTVAA
Ah1A3ME4	454	4.67e-18	LKERFIKMSVNDFRYIPFGFGKRGCPGASLALTVINLTVAA
Ah132YE3	454	4.67e-18	FEKSQIDFMGQHLELIPFGFGRRGCAGISFAIASTEHILAN
AhAM3FDB	552	5.47e-18	DGEAKWDFSGSDFSYFPFGSGRRICAGIAMAERTVLYSLAT
AhD5PZ9F	422	5.47e-18	DGEAKWDFSGSDFSYFPFGSGRRICAGIAMAERTVLYFLAT
Ah3B1CVE	433	6.41e-18	PGKSKIDVRGQYYQLLPFGSGRRSCPGTSLALLVIQGTLAS
AhC4H7FM	445	6.41e-18	FEDNEVNFNGKCFQFLPFGSGRRKCPGMTFGITSVEYVLAN
AhIT7QFA	433	6.41e-18	PGKSKIDVRGQYYQLLPFGSGRRSCPGTSLALLVIQGTLAS
AhDI7WTY	413	6.41e-18	FEENQVDFLRQDFHYVPFGFGRRGCAGISLALASTEVILAN
Ah8R7WRR	416	7.5e-18	NHDQQVDYKVIDFQLIPFGIGRRGCPGVSFGIASAEYLMAN
AhXIHY4L	367	7.5e-18	NDDQQVDYKVIDFQLIPFGIGRRGCPGVSFGIASAEYLMAN
AhLB6PYJ	433	7.5e-18	DPQLWENTEETRFQLLPFGTGRRVCPGISFGISSTEIILAN
AhGE9GZG	252	8.76e-18	LGSNIDYVKGHDCNFTPFGGGRRICPGMKLATKMLHLMLGS
AhMCM1YY	451	1.02e-17	GGANKWDFSGSDFTYFPFGSGRRICAGIAMAERTVLYFLAT
AhNT79F1	451	1.02e-17	GGANKWDFSGSDFTYFPFGSGRRICAGIAMAERTVLYFLAT
AhTS7Z0X	429	1.19e-17	FLTKNFDYRGYSFQFIPFGSGSRGCPGIHLGLTMVKLIVAQ
Ah7PFL6Q	427	1.19e-17	FLTKNFDYRGYSFQFIPFGSGSRGCPGIHLGLTMVKLIVAQ
AhVQIY2H	443	1.39e-17	ENNSSIDYKGNNFEYLPFGGGRRICPASMFGIMNVELTLAF
AhMPT6D2	251	1.61e-17	SGKRQLDVRGQHLHMIPFGSGRRGCPGTSLALQVVQANLGA
AhWR94UY	457	1.61e-17	SGKRQLDVRGQHLHMIPFGSGRRGCPGTSLALQVVEANLGA
AhD0Q46J	432	1.87e-17	FLESKMDVKGFDFGLIPFGAGRRMCPALPLAHRTVHFILAS
AhASTA9Q	432	1.87e-17	FLESKMDVKGFDFGLIPFGAGRRMCPALPLAHRTVHFILAS
AhK9QGVV	464	2.17e-17	SETEAVAGGKVDFRFLPFGVGRRSCPGIILAMPILALIIAK
AhW3WWNZ	451	2.17e-17	SETEAVAGGKVDFRFLPFGVGRRSCPGIILAMPILALIIAK
AhTYH77A	450	3.88e-17	QGGIDFDIRGVDLRLAPFGAGRRVCPGKNLGLATVTLWVAK
Ah49BDLC	423	3.88e-17	LLDKNIDVGGQDFDLIPFSSGRRQCPGMHMAIAALDLILAN
AhH82QG0	485	3.88e-17	EGGVEFSVLGSDLRLAPFGSGRRVCPGKTLGLATVMFWVAS
AhU8Q65R	452	3.88e-17	QGGIDFDIRGVDLRLAPFGAGRRVCPGKNLGLATVTLWVAK
AhJ8Y94D	485	3.88e-17	EGGVEFSVFGSDLRLAPFGSGRRVCPGKTLGLATVMFWVAS
AhVAS5V1	433	4.47e-17	FMKEDVSVMGSDMRLAPFGAGRRVCPGKALGLATVHLWLAK
Ah9D2QNN	453	5.15e-17	EIGRDVNIIGCDLRLAPFGAGRRVCPGKSMGLATVHLWFAQ
AhTW15KP	453	5.15e-17	EMERDVNIIGCDLRLAPFGAGRRVCPGKSMGLATVHLWFAQ
AhU51SK2	480	5.15e-17	EGNQQIDYKVIDSQFIPFGIGRRGCPGMSFGVASLEYVIAN
AhWIE6UT	412	5.93e-17	DPSRFEGKGPAPYTYVPFGGGPRMCPGKEYARLEILVFMHN
AhB3J73C	440	5.93e-17	EGNQQIDYKGIDSQFIPFGIGRRGCPGISFGVASLEYVIAN
Ah1WJI3I	412	5.93e-17	DPSRFEGKGPAPYTYVPFGGGPRMCPGKEYARLEILVFMHN
Ah7Z5EGL	436	6.82e-17	EKSEIDFNGDQWFEFLPFGFGRRGCPGVFFGVAIVEYVLAS
AhE3TQWL	97	6.82e-17	DASRFEGEGPTAYSYVPFGGGPRMCLGIELARLEILVFMHH
AhDX4QZ2	43	6.82e-17	DASRFEGEGPTAYSYVPFGGGPRMCLGIELARLEILVFMHH
Ah6I4HZI	384	7.83e-17	FMKEDVSVMGSDMRLAPFGAGRRVCPGKAMGLATVHLWLAK
Ah9J8RGD	424	1.03e-16	QRFANPEANNNPYALMPFGMGRRACPGSGLAQRTVGLTLGS
AhPJ98Y2	461	1.18e-16	FSQGISKASKDQNAFYPFGWGPRICPGQNFAHLESKMALAM
AhJCXG2J	401	1.18e-16	DASRFEGAGPAPYSYVPFGGGPRMCLGLEFARLEILVFMHH
AhM53M4I	415	1.18e-16	DASRFEGEGPAPYSYVPFGGGPRMCLGLEFARLEILVFMHH
AhHTN29J	442	1.18e-16	EGTQQVDYKGIGFQLIPFGIGRRACPGVSFAVASLEYVMAN
Ah96EPTX	356	1.18e-16	QRFENADANNNPYGFMPFGMGRRACPGSGLAQRTLGLTLGS
AhRHR23G	415	1.18e-16	DASRFEGEGPAPYSYVPFGGGPRMCLGLEFARLEILVFMHH
AhMR6WYG	407	1.18e-16	DASRFEGAGPAPYSYVPFGGGPRMCLGLEFARLEILVFMHH
AhIGV53D	466	1.18e-16	EGTQQADYKGIGFQLIPFGIGRRACPGVSFAVASLEYVMAN
AhNSG19L	394	1.35e-16	FMKEDISIMGSDLRLAPFGAGRRVCPGRALGLATVHIWLAR
Ah180H6H	395	1.35e-16	FLKEDISIMGSDLRLAPFGAGRRVCPGRALGLATVHIWLAR
AhUP7AJF	463	1.54e-16	EKSEIDFNGDQWFEFLPFGYGRRGCPGVFFGVAIVEYVLAS
AhPJWR5J	451	1.54e-16	EKSEIDFNGDQWFEFLPFGYGRRGCPGVFFGVAIVEYVLAS
AhVVP2QU	321	1.54e-16	DPNCEEMKRRHPYAFIPFGIGPRICIGKQYAQQEVKLTLIH
AhE9QM6P	430	1.54e-16	DGFKNLNLNEPSLKLITFGTGRRACPGINLGSTMTVMLFAR
AhPBH5UM	351	1.54e-16	DPNCEEMKRRHPYAFIPFGIGPRICIGKQYAQQEVKLTLIH
AhZS0LC9	430	1.54e-16	DGFKNLNLNEPSLKLITFGTGRRACPGINLGSTMTVMLFAR
AhAM9K54	451	1.76e-16	FSQGVSKASKDQNAFYPFGWGPRICPGQSFAHLESKMALAM
Ah8XWS5Q	392	2.01e-16	DPSRFEGNGPAPYTFVPFGGGPRMCPGNEYARLVIMVFVHN
AhN3C08T	381	2.01e-16	HDFTFNGNGPAPYTFVPFGGGPRMCPGNEYARLVIMVFLHN
AhIFA20P	465	2.29e-16	FEPERFEKEGEAEKLIPFGLGRRACPGANLGNRTVSLTLGL
AhWY8677	422	2.61e-16	PQSWDNPENFIPERYIPFGFGRRGCPGSSLALTVIQTTIAA
AhC991XI	422	2.61e-16	PQSWDNPENFIPERYIPFGFGRRGCPGSSLALTVIQATIAA
AhAU0S52	440	3.83e-16	LDENGAFQQQSSFKFTAFQAGPRICLGKDFAYRQMKVFAAV
AhM1JRW6	497	3.83e-16	PGALYPNEIISDFAFLPFGGGPRKCVGDQFALMESTVALAM
AhMHKX6K	167	3.83e-16	LDQNGAFQQQSSFKFTAFQAGPRICLGKDFAYRQMKVFAAV
AhNAXY0P	497	3.83e-16	LGALYPNEIISDFAFLPFGGGPRKCVGDQFALMESTVALAM
AhIP1Y2C	414	4.35e-16	FKPSRFDEEIPQYAFVPFGGGPRVCAGYQLAKINILILVHY
AhG3X0L7	414	4.35e-16	FKPSRFEEEIPQYAFVPFGGGPRVCAGYQLAKINILILVHY
AhLE699N	426	4.93e-16	PSRFEDQLSIPPYCFIAFGGGSRICPGYELARIETLVSIHY
Ah032U0L	441	4.93e-16	LLDKNIDVGGQDFDLIPFSYGRRQCPGMHMAIAALDLILAN
AhLW6UI8	422	6.32e-16	FKPERFEKQGEENKLIAFGIGRRACPGANLAQRTVNLALGL
AhX1BDZQ	426	7.15e-16	FRPERFEKEGEENKLIPFGLGRRACPGLGLAQRTLGLTLGL
AhF8T0MB	542	8.09e-16	VDGPNPNETNQNFKYLPFGGGPRKCVGDLFASYETIVALAM
Ah570P5C	542	8.09e-16	VDGPNPNETNQNFKYLPFGGGPRKCVGDLFASYETIVALAM
AhHV242L	375	8.09e-16	FSEGVLKATKGQVSFLPFGWGPRICIGQNFALLEAKMALAL
AhX3HSHJ	265	9.13e-16	RWQKFQDKELNNCNFTPFGGGQRLCPGLELARLEASIFLHH
AhB8Y337	212	9.13e-16	FLESKMDVKSFDIGLIPFGAGRRMCPALPLAHRTVHFILAS
AhNYMX1M	145	9.13e-16	NPWRWQDKELNNCNFTPFGGGQRLCPGLELARLEAFIFLHH
AhS53NAY	408	1.03e-15	DPSRFEENGPVPYSYIPFGAGARSCPGKDYTRFVILTFIHN
Ah0VZ5ZP	408	1.03e-15	DPSRFEENGPVPYSYIPFGAGARSCPGKDYTRFVILTFIHN
AhK8E53W	456	1.16e-15	KDGSNLTLTEPNLELITFSTGRRSCPGITLGSTMTIMLFAR
AhUKZ6DB	444	1.16e-15	KDGSNLTLIEPNLELITFSTGRRSCPGITLGSTMTIMLFAR
AhTML5XF	460	1.31e-15	FIEEEVQIMGSDLRVAPFGSGRRVCPGKAMGLATVELWLAI
AhGCF5QH	460	1.31e-15	FIEEEVQIMGSDLRVAPFGSGRRVCPGKAMGLATVELWLAI
AhXS7PLW	422	1.48e-15	FKPERFEKQGEENKLITFGIGRRACPGANLAQRTVNLALGL
Ah9T9VBG	279	1.48e-15	ISEKRSNIQIPSYKFIAFNAGPRSCLGKNLSFIQMKIVAIA
AhXL06X6	440	1.48e-15	ISEKRSNIQIPSYKFIAFNAGPRSCLGKNLSFIQMKIVAIA
AhEKA7CT	445	1.66e-15	ADGISNASNEDHAAFYPFGWGPRICVGQNFAYLQAKMALSK
AhBU3786	456	1.66e-15	FSEGVAKATKGQVSFFPFGWGPRVCLGQNFALMEAKMALSL
AhQL4ZS9	443	1.66e-15	SQDGTKFIMHDSFKFVAFNAGPRICLGKDLAYLQMKSVAAA
AhD47ALZ	445	1.66e-15	ADGISNASNEDHAAFYPFGWGPRICVGQNFAYLQAKMALSK
Ah6HU6DS	448	1.66e-15	GGTTFDIMGSKEIKMMPFGAGRRMCPGYGLAILHLEYFVAN
AhXKLY96	443	1.66e-15	SQDGTKFIMHDSFKFVAFNAGPRICLGKDLAYLQMKSVAAA
AhFQ5MDM	430	1.87e-15	FKPERFEKEGEANNLLTFGMGRRACPGINLAQRTVTLTLGL
AhXX3TAX	452	1.87e-15	FRPERFEKEGEENKLIPFGLGRRACPGLVLAQRTLGLTLGL
Ah12WBQG	472	1.87e-15	MDGPVPNETNTDFRFIPFSGGPRKCVGDQFALLEAIVALTI
AhGLV5L5	472	1.87e-15	MDGPVPNETNTDFRFIPFSGGPRKCVGDQFALLEAIVALTI
AhC56IWK	221	2.1e-15	CFQILKTLTPQDLIFLGFGSGPRMCPGMNLAKIEICVFIHH
AhB1N53D	443	2.1e-15	RDGCDLTLTEPSLELFTFGAGRRSCPAITLGTYVTVMLFAR
Ah8US839	443	2.1e-15	KEKDFDITGNKEIKMMPFGAGRRICPGFNLAMLHLEYFVAN
AhDM8PJ8	443	2.1e-15	RDGCDLTLTEPSLELFTFGAGRRSCPAITLGTYVTVMLFAR
AhWFM3MS	400	2.64e-15	DGFKNMSLNEPSLKLITFSTGRRACPGINLGSTMTVMLFAR
AhTW3GR2	416	2.64e-15	FSEGVAKATKGQVSFFPFGWGPRVCIGQNFALMEVKMALSL
AhE8J0ZS	439	2.64e-15	DGFKNLSLNEPSLKLITFSTGRRACPGINLGSTMTIMLFAR
AhXPI7JM	456	2.64e-15	FSEGVAKATKGQVSFFPFGWGPRVCIGQNFALLEAKMALSL
AhW1ASYG	456	2.64e-15	FSEGVAKATKGQVSFFPFGWGPRVCIGQNFALLEAKMALSL
AhPFQ67U	431	2.96e-15	LDIDGKFQQESPFKFTAFQAGPRVCLGKDFSYRQMKIFSAI
AhFC34FK	431	2.96e-15	LDIDGKFQQESPFKFTAFQAGPRVCLGKDFSYRQMKIFSAI
AhD0DS2K	432	2.96e-15	LDIDGKFQQESPFKFTAFQAGPRVCLGKDFSYRQMKIFSAI
AhJMZ603	431	2.96e-15	LDIDGKFQQESPFKFTAFQAGPRVCLGKDFSYRQMKIFSAI
AhQP0P3V	469	3.32e-15	DPKCDEMKQRHPYAFIPFGIGPRACIGKKFSLQEIKLSLIH
AhDB7AVX	469	3.32e-15	DPKCDEMKQRHPYAFIPFGIGPRACIGKKFSLQEIKLSLIH
AhRE0MA5	890	3.32e-15	FKPERFEKEGEANNLLTFGMGRRACPGANLAQRTVTLTLGL
AhBH9RMT	436	3.32e-15	RFDDNGDGSKVCYNMIPFGVGRRACPGAVLAKHVMGHALGA
AhCNM5E0	447	3.72e-15	GGEEADITGVTGVKMMPFGVGRRICPGLAMGTVHIHLMLAR
Ah5ZM60A	453	3.72e-15	FSEGVLKATNGRVSFFPFGWGPRICIGQNFAIVEAKMALSL
AhE3VCX4	447	3.72e-15	GGEEADITGVTGVKMMPFGVGRRICPGLAMGTVHIHLMLAR
AhE11MFK	453	3.72e-15	FSEGVLKATNGRVSFFPFGWGPRICIGQNFAIVEAKMALSL
Ah84V7WL	431	4.16e-15	LDIDGKFQQERPFKFTAFQAGPRVCLGKDFSYRQMKIFSAI
Ah70PRJ5	391	4.16e-15	GEDKFDIKGFREIKMMPFGAGRRICPAIDMAILHLKYFVAN
AhF34SP4	391	4.16e-15	GEDKFDIKGFREIKMMPFGAGRRICPAIDMAILHLKYFVAN
AhGJ85WH	421	4.65e-15	NPHRWDNNEHKAGEFLPFGGGSRLCPGNDLAKMEIAVFLHH
AhZ630MX	414	4.65e-15	FKPERFEKEGEANKLMAFGLGRRACPGYGLANRIMGLTLGL
Ah35X7CR	428	4.65e-15	FKPERFEKEGEANKLMAFGLGRRACPGYGLANRIMGLTLGL
AhE5ZLCP	428	4.65e-15	FNPERFEKDGEANKLLAFGLGRRACPGLGLAYRTMGLTLGL
Ah10MYPD	290	4.65e-15	NPHRWDNNEHKAGEFLPFGGGSRLCPGNDLAKMEIAVFLHH
AhI1XSYN	428	4.65e-15	FNPERFEKDGEANKLLAFGLGRRACPGLGLAYRTMGLTLGL
AhKC559T	379	4.65e-15	KDGYDLTLTESNLELFTFGTGRRSCPAITLGTTVTVMLFAR
AhVFJD86	460	5.2e-15	FSEGLSKACKYPQAYVPFGLGPRLCLGKNFAIVQLKVVLAL
AhAI0BYL	460	5.2e-15	FSEGLSKACKYPQAYVPFGLGPRLCLGKNFAIVQLKVVLAL
AhEI9KG2	203	5.2e-15	FLEPKMDDKSFDFGLIPFGAGRSMCPALPLAHRTASLLQYF
AhRPLV4X	444	5.2e-15	FSEGIAKATKGQVSYFPFGWGPRMCIGQNFSLMEAKIFFTL
Ah08738Y	467	5.81e-15	FKDGVSKACKYPQAYVPFGVGPRLCVGKNFAMVQLKVVLAL
Ah69UQAR	446	5.81e-15	FKDGVSKACKYPQAYVPFGVGPRLCVGKNFAMVQLKVVLAL
AhNF142P	420	5.81e-15	FKPERFEKEGEANKLMAFGLGRRACPGSGLANRIMGLTLGL
AhYW8AM8	404	6.48e-15	RWQNNSEATIPVNVYTPFGGGPRLCPGYELARVVLSVFLHR
AhFYP59N	454	6.48e-15	FSEGVARAAKHPVAFIPFGLGVRTCIGQNLAVLQTKLALAV
AhMS1QBK	440	6.48e-15	LGDGSGGGDHVVYNMVPFGVGRRVCPGAALAKRVMVHALGA
AhQ94UE0	404	6.48e-15	RWQNNSEATIPVNVYTPFGGGPRLCPGYELARVVLSVFLHR
Ah66GL51	404	6.48e-15	RWQNNSEATIPVNVYTPFGGGPRLCPGYELARVVLSVFLHR
Ah30SZ61	447	6.48e-15	LGDGSGGGDHVVYNMVPFGVGRRVCPGAALAKRVMVHALGA
AhU2CXJI	454	6.48e-15	FSEGVARAAKHPVAFIPFGLGVRTCIGQNLAVLQTKLALAI
Ah7R7017	338	7.23e-15	FAEGVSKATNGKVSYMPFGWGPRLCIGQNFGLLEAKIAVSM
AhJHZU79	439	7.23e-15	ISEKGSIIHIPSYKFIAFQAGPRSCLGKNISFIQMKIIAIT
AhY1EIY6	402	7.23e-15	ISDKGSIIHVPSYKFIAFQAGPRSCLGKNISFIQMKIIAIA
AhJVL3WX	254	7.23e-15	NDACRVTLAEPNLELFTFGIGRRSCPAITLGSTMTIMLFAR
AhDN3C7B	402	7.23e-15	ISDKGSIIHVPSYKFIAFQAGPRSCLGKNISFIQMKIIAIA
Ah5EDI0X	439	7.23e-15	ISEKGSIIQVPSYKFIAFNAGPRSCLGKNISFIQMKIIAIA
AhLKT3FQ	439	7.23e-15	ISEKGSIIHIPSYKFIAFQAGPRSCLGKNISFIQMKLIAIT
Ah412CRS	484	7.23e-15	NDACRVTLAEPNLELFTFGIGRRSCPAITLGSTMTIMLFAR
AhJ201LF	411	8.06e-15	NPWRWQDKDTSTCNFTPFGGGQRLCPGLDLARLEASIFLHH
Ah7AH9CA	445	8.06e-15	WRWEKIGAAASNNCFTPFGGGQRLCPGLELSRLELSIFLHH
AhSPE8CT	393	8.06e-15	NPWRWQDKDTSTCNFTPFGGGQRLCPGLDLARLEASIFLHH
AhB5QQYI	451	8.06e-15	WRWEKIGAAASNNCFTPFGGGQRLCPGLELSRLELSIFLHH
Ah8ZP0HC	517	8.98e-15	LRDNARFMSESAYKFTAFNGGPRLCLGKDFAYYQMKYAAAS
AhP3BMC7	511	8.98e-15	LRDNARFMSESAYKFTAFNGGPRLCLGKDFAYYQMKYAAAS
Ah33A95W	436	1e-14	DGFKNLSLNEPSLKLVTFSTGRRACPGINLGSTMTVMLFAR
AhFMLD33	422	1e-14	FDPSRFDAPRKAGEFLPFGLGTRLCPGNELAKLEITVFLHH
Ah2EZS4K	423	1e-14	FDPSRFDAPRKAGEFLPFGLGTRLCPGNELAKLEITVFLHH
AhU78CR3	466	1e-14	VSEKGINIHIPSYKFIAFNAGPRSCLGKSISFIQMKIIAIA
AhCTE8UD	436	1e-14	DGFKNLSLNEPSLKLVTFSTGRRACPGINLGSTMTVMLFAR
AhV7MTQB	423	1e-14	FDPSRFDSPRKAGEFLPFGLGTRLCPGNELAKLEITVFLHH
AhD59GD5	400	1e-14	VSEKGINIHIPSYKFIAFNAGPRSCLGKSISFIQMKIIAIA
AhJ0QWW1	402	1.11e-14	VSEKGSIIHIPSYKFIAFNAGPRSCLGKNITFIQMKIMAIA
Ah2Z80QE	411	1.11e-14	FNPSRFEVAPKPNTFMPFGSGVHACPGNELAKLETMIMVHH
Ah77LVUR	435	1.11e-14	RFDDNGDGSKVCYNVIPFGVGRRACPGAVLAKHVMGHALGA
AhLVE3Y5	439	1.11e-14	ISEKGSIIHIPSYKFIAFNAGPRSCLGKNITFIQMKIIAIA
AhGBF1RD	402	1.11e-14	VSEKGSIIHIPSYKFIAFNAGPRSCLGKNITFIQMKIMAIA
AhP2ZV1P	177	1.11e-14	ISEKGSIIHIPSYKFIAFNAGPRSCLGKNITFIQMKIVAIA
Ah38X92K	411	1.11e-14	FNPSRFEVAPKPNTFMPFGSGVHACPGNELAKLETMIMVHH
AhSJ99MI	439	1.11e-14	ISEKGSIIHIPSYKFIAFNAGPRSCLGKNITFIQMKIVAIA
AhDFA3IT	439	1.11e-14	VSEKGSIIHIPSYKFIAFNAGPRSCLGKNITFIQMKIMAIA
AhILZ7DY	440	1.24e-14	ISEKGSIIHVPSYKFIAFNGGPRSCLGKNISFIQMKIIAIA
AhJBW4ZX	438	1.24e-14	FSEGIAKATKGRVSYFPFGWGPRMCIGQNFSLMEAKIFFTL
AhDL8Y3K	363	1.38e-14	FSEGVFKATNGKASFLPFGWGPRICIGQNFSLLEAKMALSL
AhW50GDI	435	1.38e-14	ISEKGINIQVPSYKFMAFNAGPRSCLGKNISFIQLKIIAIA
AhQEX5C0	453	1.38e-14	FSEGVFKATNGKASFLPFGWGPRICIGQNFSLLEAKMALSL
AhLR3XS4	169	1.53e-14	FSEGIAKATKGRLSYFPFGWGPRICIGQNFSLMEAKIFLTL
AhZZ7V32	468	1.53e-14	FSEGIAKATKGRLSYFPFGWGPRICIGQNFSLMEAKIFLTL
AhB5JY05	406	1.7e-14	RWQSNTEVTCPTNVYTPFGGGPRRCPGYELARVLLSVFLHR
Ah97WH9V	445	1.7e-14	KDGYDLTLTESNLELFIFGTGRRSCPAITLGTTVIVMLFAR
Ah2TV28S	457	1.7e-14	FAEGVSKATNGKISYMPFGWGPRLCIGQNFGLLEAKIAVSM
AhM3F96W	406	1.7e-14	RWQSNTEVTCPTNVYTPFGGGPRRCPGYELARVLLSVFLHR
AhMA1Z2D	434	1.88e-14	STINANNNNTTNNLFLPFGGGPRLCAGSELAKLEMAVFIHH
AhZIVF7P	437	1.88e-14	NANNNNTTTTTNNLFLPFGGGPRLCAGSELAKLEMAVFIHH
AhVHEE5Y	416	2.09e-14	TVGREEDKVAGAFSYISFGGGRHGCLGEPFAYLQIKAIWSH
AhTJSZ1F	416	2.09e-14	TVGREEDKVAGAFSYISFGGGRHGCLGEPFAYLQIKAIWSH
Ah94R5ZM	425	2.31e-14	WFKDGVLQHESPFKFTAFQGGPRICLGKDSAYLQMRMVMAI
AhC180KA	457	2.31e-14	FSEGVFKATNGKASFFPFGWGPRICIGQNFSLLEAKMALSL
Ah73P2JF	411	2.31e-14	ISEKGGIIHVPSYKFISFNAGPRTCLGKDLSFMQIKMVAAS
Ah0Y92P4	399	2.31e-14	FDPSRFEVSPKANTFMPFGSGIHMCPGNELAKLEILVLLHH
AhTKQ768	438	2.31e-14	ISEKGINIQVPSYKFMAFNGGPRSCLGKNISFIQLKIIAIA
AhXG11M2	425	2.31e-14	WFKDGVLQNESPFKFTAFQGGPRICLGKDSAYLQMRMVMAI
AhGS6JIA	454	2.31e-14	FSEGIFKATNGKASFFPFGWGPRICIGQNFSLLEAKMALSL
Ah4GD1W8	410	2.31e-14	ISEKGGIIHVPSYKFISFNAGPRTCLGKDLSFMQIKMVAAS
AhYRF88J	399	2.31e-14	FDPSRFEVSPKANTFMPFGSGIHMCPGNELAKLEILVLLHH
Ah1J832H	438	2.31e-14	ISEKGINIQVPSYKFMAFNGGPRSCLGKNISFIQLKIIAIA
AhAC0A7B	493	2.56e-14	ENRVRFEQPKDGFKFVAFNAGPRTCLGKDLAYLQMKSVAAA
AhGS1HJ9	451	2.56e-14	ENRVRFEQPKDGFKFVAFNAGPRTCLGKDLAYLQMKSVAAA
Ah9P22GZ	165	2.84e-14	FKPERFEKEGEANNLMAFGLGRRACPGDGLANRIMGLTLGL
Ah0NG64P	425	3.84e-14	FNPSRFADEFKPYSFLAFGMGGRTCLGKNMARAMMLVFLHR
Ah66AX9V	367	3.84e-14	FKEGVSQACKFPQAYVPFGLGPRLCLGRNFAMVQLKVVLAL
AhE2W35F	382	3.84e-14	FNPSRFAGEFKPYSFLAFGMGGRTCLGKNMARAMMLVFLHR
AhC5I0M3	430	4.24e-14	STYISDDNNANREAFIPFGAGTRMCAGRDLTKIEMLIFLHH
AhT38HF5	429	4.24e-14	DDNNNNNNNANREAFIPFGAGTRMCAGRDLTKIEMLIFLHH
Ah96XUR0	31	4.24e-14	ISDKGSIIHIPSYKFIAFNTGPRSCLGKNITFIQMKIIAIA
AhSFE8AG	421	4.69e-14	FKPERFEKEGEINNLLTFGIGRRACPGANLAQRTVNLTLGL
AhRDBF7Y	420	5.17e-14	EGDKWRFVARDSFSYPVFQAGPRICLGKEMAFLQMKRVVAG
AhU7G3WQ	450	5.17e-14	DGSRVEISHGVDFKILPFSAGKRKCPGAPLGVTLVLMALAR
Ah6Z49LM	449	5.17e-14	DGGRVEISHGVDFKILPFSAGKRKCPGAPLGVTLVLMALAR
Ah84B366	424	5.71e-14	FMEDVNGGCKHKMGYLPFGFGGRMCVGRNLAFMEYKIVLTL
Ah24HCRC	424	5.71e-14	FMEDVNGGCKHKMGYLPFGFGGRMCVGRNLAFMEYKIVLTL
AhLXP1WJ	416	5.71e-14	FDPSRFEVAPKPNSFMPFGNGVHACPGNELAKLEMLVLLHH
Ah4Q84I3	357	6.29e-14	ISEKRSNIQIPSYKFIAFNACPRSCLGKNLSFIQMKIVAIA
Ah36LG4X	311	6.29e-14	KDGSNLTLTEPNLDLITFSTGRRSCPGVTLGSTMTIMLFAR
Ah0AN8KE	422	6.94e-14	FKPERFERKGELEKLIAFGLGRRACPGEGLALRAISLTIAL
Ah0UU5IV	422	6.94e-14	FKPERFERKGELEKLIAFGLGRRACPGEGLALRAISLTIAL
AhBK04FV	273	7.64e-14	WLHDGVFVPEDPFKYPVFQAGVRICLGKELAVVEMKSLVAT
AhS3X3J8	219	7.64e-14	WLHDGVFVPEDPFKYPVFQAGVRICLGKELAVVEMKSLVAT
AhUT015H	401	7.64e-14	FANGVSGACKLPHMYMPFGMGPRVCLGRDLAMTELKILLSL
AhQB541W	454	7.64e-14	FANGVSGACKLPHMYMPFGMGPRVCLGRDLAITELKILLSL
AhVG2XB0	273	7.64e-14	WLHAGVFVPEDPFKYPVFQAGVRICLGKELAVVEMKSLVAT
AhXS9ZXI	219	7.64e-14	FANGVSGACKLPHMYMPFGMGPRVCLGRDLAITELKILLSL
Ah07DPKN	463	7.64e-14	FANGVSGACKLPHMYMPFGMGPRVCLGRDLAITELKILLSL
AhG5620Q	431	8.42e-14	FSNGIVGACKFPQAYVPFGLGARICAGQHLAMTELKVILCL
AhMS4PPI	431	8.42e-14	FSNGIVGACKFPQAYVPFGLGARICAGQHLAMTELKVILCL
AhVNK22G	95	8.42e-14	LNTDGVFVQQCPFKYPVFQAGVRVCLGKDLALMEIKSIAAA
Ah1SGL6Z	390	9.26e-14	FDPSRFEMAPKPNTFMPFGNGVHSCPGNELAKLNMLILIHH
Ah87R1SX	371	9.26e-14	ISNRGSVVHVPSYKFISFNAGPRTCLGKDISFIQLKMVAAS
Ah90YAIT	441	9.26e-14	ISNKGSIVHMPSYKFISFNAGPRTCLGKDISFIQLKMVAAS
AhY93W5A	415	9.26e-14	FDPSRFEMAPKPNTFMPFGNGVHSCPGNELAKLNMLILIHH
Ah05IA5I	413	9.26e-14	ISNKGSIVHMPSYKFISFNAGPRTCLGKDISFIQLKMVAAS
AhV21PV4	401	9.26e-14	ISNKGSVVHVPSYKFISFNAGPRTCLGKDISFIQLKMVAAS
AhV40EJ3	378	1.02e-13	FANGVSGACKLPHMYMPFGFGVRICLGKDLAMTEIKMMLSL
AhDXX0FL	407	1.02e-13	PSRWDDKNNTNGGAFFPFGVGTRMCPGRDLTKIEMLIFLHH
AhIDM7IB	471	1.02e-13	SDGDDVVLAEPNLRFMSFSTGRRGCPGVMLGTTMTVMLFAR
AhKE4ULY	473	1.02e-13	SDGDDVVLAEPNLRFMSFSTGRRGCPGVMLGTTMTVMLFAR
Ah51Q8IW	439	1.12e-13	NPERFTSKSYTPGRFLPFASGPRNCVGQAFALMEAKIILAM
Ah30WRGD	439	1.12e-13	NPERFTSKSYTPGRFLPFASGPRNCVGQAFALMEAKIILAM
Ah7V58Y4	385	1.35e-13	FDPSRFEVPPRPNTYMPFGNGIHSCPGNELAKLELLVLLHH
Ah7PS9BN	427	1.35e-13	FNPERFEKEGEEKKLVAFGLGRRACPGEAMAMHGVGFTLGL
AhXDA15Z	427	1.35e-13	FNPERFEKEGEEKKLVAFGLGRRACPGEAMAMHGVGFTLGL
AhUD2091	427	1.63e-13	NPERFASKSFMPGRFIPFASGPRNCVGQSFAIMEAKIILSM
Ah3475Q7	399	1.63e-13	FDPSRFEVAPKPNTFMPFGNGIHACPGNELAKLEMLVLLHH
AhBW1SL4	454	1.63e-13	NDGSNLTLIDPNLETFTFGTGKRSCPGITIGSTMTIMLFAR
Ah210MU5	506	1.79e-13	PENEEKRNWRTSPFYAPFGGGARFCPGAELARLQIALFLHY
AhTD0XWT	117	1.79e-13	PENEEKRNRRTSPFYAPFGGGARFCPGAELARFYIALFFYY
Ah1R2DUV	504	1.79e-13	PENEEKRNWRTSPFYAPFGGGARFCPGAELARLQIALFLHY
AhYQ5RXI	426	2.15e-13	DPSRWDNYHARAGSFLPFGLGSRLCPGGDLAKLEITIFLHH
Ah3D52X3	426	2.15e-13	DPSRWDNYHARAGSFLPFGLGSRLCPGGDLAKLEITIFLHH
Ah27TAQT	402	3.1e-13	PWRWLGNSLESQSHFLIFGGGTRQCPGKELGIAEISTFLHY
AhQE1IHJ	451	3.1e-13	FMDDVNGGCNHKMGYLPFGFGGRMCVGRSLSFMEYKIVLTL
AhA55GPD	265	3.1e-13	FMDDVNGGCNHKMGYLPFGFGGRMCVGRSLSFMEYKIVLTL
Ah2F8F1S	402	3.1e-13	PWRWLGNSLESQSHFLIFGGGTRQCPGKELGIAEISTFLHY
AhF2JX6Z	413	3.39e-13	FMEDVNGGCKHKMGYLPFGFGGRMCVGRNLTFMEYKIVLTL
AhZCE36N	432	3.39e-13	NPERFASKSFMPGRFLPFASGPRNCVGQSFAIMEAKIILSM
Ah77KTPK	631	3.71e-13	DEEGGVFRTESPFRYPVFHAGARMCLGKEMAYIQMKSIVAA
Ah9WXZ62	428	4.84e-13	FKPERFEKEGELEKLIVFGKGRRACPGEALALRTISFTLGV
Ah9P7KAZ	384	4.84e-13	FKPERFEKEGELEKLIVFGKGRRACPGEALAFRTISFTLGL
Ah46TCXF	531	6.87e-13	FNLLELNDPNENAAFLPFGSGTRACVGQKFVIQVIATLLAS
Ah69VPM4	122	6.87e-13	WLKGGVFHHENPFKYPVFQAGLRVCMGKEMALMEIKCVTLP
AhB3NFFH	531	6.87e-13	FNLLELNDPNENAAFLPFGSGTRACVGQKFVIQVVATLLAS
AhDK98W5	122	6.87e-13	WLKGGVFHHENPFKYPVFQAGLRVCMGKEMALMEIKCVTLP
AhR5KZJD	463	8.9e-13	WRWLQDQSLESKNHFLVFGRGTRLCPGKDLGIAEISTFLHY
AhA1DKIN	405	3.37e-12	SRWEGIELNGATRQFMAFGGGMRFCVGADFSKVQMAVFIHC
AhTMG43S	461	3.65e-12	FLDDEKYESMDLYKTIAFGAGKRVCAGALQANLIACSSIGR
AhJX1GXL	381	4.64e-12	SRWEGIELNGATRQFMAFGGGMRFCVGADFTKVQMAVFIHC
AhXPY7J2	450	5.88e-12	FLDDEKYETMDLYKTMAFGAGKRVCAGALQANLIACSSIGR
AhP3G561	450	5.88e-12	FLDDEKYETMDLYKTMAFGAGKRVCAGALQANLIACSSIGR
Ah4MZP26	405	9.38e-12	SRWEGIELNGATRQFMAFGGGMRFCVGTDFTKVQMAVFIHC
Ah9C0JE8	366	1.72e-11	KDNNNNNNNANREALILFGVGTRMCAGRDLTKIELFIFLHH
AhF136KG	449	2e-11	FLDDEKYESMDLYKTMAFGVGKRVCAGALQANLIACSSIGR
Ah64U7NV	430	2.32e-11	FSEERQEDQIYKRNFLAFGAGAHQCVGQRYALNHLVLFIAM
Ah3RGS9M	319	2.32e-11	WRWKELDSFTVSKNFKPFGGGLTQCPGAELSRAFIATFLHV
Ah5ZLV04	430	2.32e-11	FSEERQEDQIYKRNFLAFGAGAHQCVGQRYALNHLVLFIAM
Ah7IJ4L5	415	2.32e-11	WRWKELDSFTVSKNFKPFGGGLTQCPGAELSRAFIATFLHV
AhJZF5VE	404	4.48e-11	PWRWLDKSLESKNHCLIFGGGTRLCPGKEWEEVGGDKLLKF
Ah31R89H	404	4.82e-11	PWRWLDKSLETKNHCLIFGGGTRLCPGKEWEEVGGDKLLKF
AhTTT4AK	451	6.88e-11	GRWKELDSLTVTKNFKPFGGGLAQCPGAELTRAFIATFLHV
AhWK1TYZ	413	1.12e-10	WRWKELDSLTVSKNFKPFGGGLAQCPGAEWTKIKGGNVVRN
Ah6VQD09	391	1.2e-10	NKGDMVSYQPYAMGRMKFIWGPRICLGKEFAYRQMKIFSAV
AhBBT557	117	1.29e-10	LPERFIDEDGEYCEPFGFGSGRKMGPGISLALPLLHATLAA
AhB8WD65	432	9.44e-10	DQPLEFKPERFLNSSVDFKGRRRGCPGLQFATALDETVLAN

## Sheet: Motif3
Table S5 The information of conservative sequence Motif3 in the AhCYP gene family
Gene ID	Start	P-value	Site
AhAF3YLM	54	2.97e-24	NIHQVALAGPLPHRSFRELAKKYGPIMHLKLGENSTVVVSSAKL
AhF6Z6ZJ	54	2.97e-24	NIHQVALAGPLPHRSFRELAKKYGPIMHLKLGENSTVVVSSAKL
Ah0K456L	34	2.97e-24	NLHQLAAAGSLPHRSFRELAKKYGPIMHLKLGENPTVVISSPEL
AhA0NDKG	63	1.07e-23	NIHNLALAGPLPHRAFRELAKKYGPIMHLKLGENSTVVVSSAKL
Ah8IZ54I	54	1.07e-23	NIHQLALAGPLPHRAFRELAKKYGPIMHLKLGENSTVVVSSAKL
Ah75XT4J	55	2.8e-23	IIGNLHILGKLPHRTLAALATKYGPIMSLKLGQLPVVVVSSPEV
Ah9W7X6Y	47	2.8e-23	LIGNLHMLGTQPHRTLQALAEKYGPIMFLKLGQVPTVVVSSPEA
AhQ8VAE5	55	2.8e-23	IIGNLHILGKLPHRTLAALATKYGPIMSLKLGQLPVVVVSSPEV
AhPMY3SS	47	4.45e-23	LIGNLHMLGTQPHRSLQALAEKYGPIMFLKLGQVPTVVVSSPEA
Ah132YE3	75	5.59e-23	FIGNLHQLGTLPHRSFHELSKKHGPLMSLQLGQTPAIVVSSVDV
AhTS7Z0X	54	6.99e-23	FGNLPMLLGKFPHRTLQAMAQKYGPIMSLRLGQIPALIVSNSEA
Ah7PFL6Q	54	6.99e-23	FGNLPMLLGKFPHRTLQAMAQKYGPIMSLRLGQIPALIVSNSEA
AhKZ1626	56	8.72e-23	IIGNLHILGKLPHRTLEALATKYGPIMSLKLGQVPVVVVSSPEV
AhAMJH7D	47	1.09e-22	LIGNLHMLRKQPHRTLQALAAKYGPIMFLKLGQVPTVVVSSPEA
Ah9D5JX4	47	1.09e-22	LIGNLHMLRKQPHRTLQALAAKYGPIMFLKLGQVPTVVVSSPEA
Ah57KEBM	89	2.07e-22	GNIHNLFGSPLPHHTLRDLSTKYGPLMHLKLGEVSTIVVSSPEY
AhD84CI6	89	2.07e-22	GNIHNLFGSPLPHHTLRDLSTKYGPLMHLKLGEVSTIVVSSPEY
AhEH049N	40	2.55e-22	GNMHNLVGSMPPHECLRNLASKYGPLMHLKLGEVSHIIVTSPEM
AhQ6MIXV	66	3.85e-22	FIGNLHQFGTLPHRSFHELSKKHGPLMFLQLGQTPAIVVSSVEV
AhQG8K35	54	3.85e-22	GNLHQLAGSSLPHHALRKLANKHGPLMHLQLGQISAVIVSSPNM
AhWA1FX5	54	3.85e-22	GNLHQLAGSSLPHHALRKLANKHGPLMHLQLGQISAVIVSSPNM
AhA4H8M4	54	3.85e-22	GNLHQLAGSSLPHHALRKLANKHGPLMHLQLGQISAVIVSSPNM
Ah5KG3L9	80	4.72e-22	NLHQLASAGSLPHHALQNLSLKYGPIMHLKLGQVSAVVVSSSDV
AhIU9CVZ	56	4.72e-22	IIGNLHILGKLPHRTLETLATKYGPIMSLKLGQVPVVVVSSPEI
AhE313MA	56	4.72e-22	NLHQLASAGSLPHHALQNLSLKYGPIMHLKLGQVSAVVVSSSDV
Ah77JTQB	59	7.04e-22	IIGNILELGTQPHQSLAKLSQTYGPIMTLKLGTITTIVISSPML
AhIYR592	54	8.57e-22	IGNIPNLIASTPHRKLRDLANKYGPLMHLQLGQVSTIVVSSAEY
AhIKG909	55	8.57e-22	NLHQVALAGPLPHRSLRELAKKYGPFMHLKLGENSTVVISSAKL
AhTL9E5R	58	8.57e-22	NFHQVAQAGPLPHRSLRELAKKYGPFMHLKLGENSTVVISSAKL
Ah3N5ITW	118	8.57e-22	IGNLHQLAGSLPHHALRKLANKHGPLMHLQLGQNSVVIVSSPNM
Ah237GY1	54	8.57e-22	IGNIPNLVTSTPHRKLRDLANKYGPLMHLQLGQVSTIVVSSAEY
AhF2XVK1	55	8.57e-22	NIHQVALAGPLPHRSLRELAKKYGPFMHLKLGENSTVVISSAKL
AhVPW2G6	58	8.57e-22	NFHQVAQAGPLPHRSLRELAKKYGPFMHLKLGENSTVVISSAKL
AhC8YFE9	53	8.57e-22	IGNLHQLAGSLPHHALRKLANKHGPLMHLQLGQNSLVIVSSPNM
Ah0WTA7Q	55	1.26e-21	IIGNILELGKQPHQALAKLSQTYGPIMTLKLGNITTIVISSPQL
Ah7AD34F	533	1.26e-21	IIGNILELSNQPHQALAKLSQTYGPIMTLKLGNITTIVISSPQL
AhDI7WTY	66	1.53e-21	FIGNLHQFGTLPHRSFHELSNKHGPLMFLQLGQTPAIVVSSAEV
Ah7BG7FU	39	1.85e-21	IGNMHNLVGSMPHECLRNLASKYGPLMHLKLGEVSHIIVTSPEM
AhETWN8F	55	1.85e-21	IGNMHNLVGSMPHECLRNLASKYGPLMHLKLGEVSHIIVTSREM
Ah9E5BV9	56	1.85e-21	IGNMHNLVGSMPHECLRNLASKYGPLMHLKLGEVSHIIVTSPEM
Ah82IR2S	56	1.85e-21	IIGNILELGTQPHQALAKLSQTYGPIMTLKLGTITTIVISSPML
AhR97G74	59	1.85e-21	IIGNILELGTQPHQALAKLSQTYGPIMTLKLGTITTIVISSPML
AhN6JQ04	56	1.85e-21	IGNMHNLVGSMPHECLRNLASKYGPLMHLKLGEVSHIIVTSPEM
AhXKY9LP	56	1.85e-21	IGNMHNLVGSMPHECLRNLASKYGPLMHLKLGEVSHIIVTSPEM
AhGMU3XF	60	1.85e-21	IGNMHNLVGSMPHECLRNLASKYGPLMHLKLGEVSHIIVTSPEM
AhVV0UJ5	56	1.85e-21	IGNMHNLVGSMPHECLRNLASKYGPLMHLKLGEVSHIIVTSPEM
AhJ8Z28X	56	1.85e-21	IGNMHNLVGSMPHECLRNLASKYGPLMHLKLGEVSHIIVTSPEM
AhEFJ3XH	56	1.85e-21	IGNMHNLVGSMPHECLRNLASKYGPLMHLKLGEVSHIIVTSPEM
AhN1DX8X	59	1.85e-21	IIGNILELGTQPHQALAKLSQTYGPIMTLKLGTITTIVISSPML
AhPQR1QR	57	2.24e-21	VVGHLHILGELPHRTLETLSKKHGPIMSLRLGQVPTIVISSPEV
AhXD4R0P	52	2.24e-21	VVGHLHILGELPHRTLETLSKKHGPIMSLRLGQVPTIVISSPEV
Ah1GK82V	84	3.24e-21	FIGNLHQLGTLPHRSFQELSNKHGPLMFLQLGQIPALVVSSADL
Ah3GHL6G	57	3.24e-21	IVGNLFQLGQNPHRSLSNLAKIHGPIMTLKLGQVTTIIISSPEM
Ah74WYCB	85	3.24e-21	FIGNLHQLGTLPHRSFQELSNKHGPLMFLQLGQIPTLVVSSADL
AhMPKI4V	56	3.24e-21	IVGNLFQLGENPHRSLSNLAKIHGPIMTLKLGQVTTIIISSPEM
AhJE5MND	58	3.9e-21	GNIHQLVGSSQLHETLRNLASKYGPLMHLQLGEVSHIIVSSPEM
AhKRAQ4G	58	3.9e-21	GNIHQLVGSSQLHETLRNLASKYGPLMHLQLGEVSHIIVSSPEM
AhUF9ZNK	56	4.67e-21	NLHQLAAAGSLPPRSFRELAKKYGPIMHLKLGENPTVVISSPEL
Ah082PYS	80	4.67e-21	IGNMLNLVGSAPHRKLRDLAQKYGPLMHLQLGEIFFIVVSSPAY
AhPG6D45	56	4.67e-21	IGNMLNLVGSAPHRKLRDLAQKYGPLMHLQLGEIFFVVVSSPAY
Ah4N79E8	48	5.6e-21	GNIHQFVGSSQLHETLRNLASKYGPLMHLKLGEVSHIIVTSPEM
AhFQQS7Y	54	5.6e-21	IIGNILELGNQPHQALAKLSQIYGPIMTLKLGNITTIVISSPQL
Ah85G0UF	57	6.69e-21	IIGNLNLIGSLPHRSIDDLSKKYGPIMHLWFGSHPVVVGSSVEM
AhDBZ9PS	57	6.69e-21	IIGNLNLIGSLPHRSIDDLSKKYGPIMHLWFGSHPVVVGSSVEM
AhTI8LFW	57	6.69e-21	IIGNLNLIGSLPHRSIDDLSKKYGPIMHLWFGSHPVVVGSSVEM
AhZW245F	57	6.69e-21	IIGNLNLIGSLPHRSIDDLSKKYGPIMHLWFGSHPVVVGSSVEM
AhSEU0EN	54	1.13e-20	GNLHQLAGSSLPHHALRKLANKHGPFMHLQLGQISAVIVSSPNM
Ah7Z45GE	71	1.6e-20	IIGNLHQLGKNPHISLQTLSQKYGPIIHLQLGEVPTVVVSSSKV
AhRQ0VMS	71	1.6e-20	IIGNLHQLGTNPHISLQTLSQKYGPIIHLQLGEVPTVVVSSSKV
AhZ5DDPN	67	2.25e-20	GSIHHLVGKSLPHHCMRDLAKKYGPLMHLKLGEASIMVVSSPEV
AhGW438E	62	3.14e-20	FIGNLHQLGTLPHRSFHELSKKHGPLMLLELGQVPTLVVSSADV
Ah9TS7X7	65	3.14e-20	FIGNLHQLGTLPHRSFHELSKKHGPLMLLELGQVPTLVVSSADV
AhMC3KWT	65	3.14e-20	FIGNLHQLGTLPHRSFHELSKKHGPLMLLELGQVPTLVVSSADV
Ah9N9P3S	97	4.37e-20	IIGNILDFGNQPHQALAKLSQTYGPIMTMKLGNITTIVISSPQL
AhU51SK2	66	4.37e-20	IIGNLHQLGTLPHQSLKALSDKYGPILLLQLGQTKALVVSSADI
AhKVH5PD	51	4.37e-20	IIGNILDFGNQPHQALAKLSQTYGPIMTMKLGNITTIVISSPQL
AhYWUC8U	56	5.14e-20	LIGNLHQVGRLPHRSFHELSKKHGSLMFLQLGQIPTLVISSADT
Ah7PS9BN	53	8.33e-20	TIGNLHHLKPPLHRAFHRMSQTYGPIFSLWFGSRLAVVVSSPSA
AhJV4TTH	45	8.33e-20	ILGSLHKLGANPHRVLHKLAQKHGPIMYLRLGFVPTIVVSSSQA
AhXDA15Z	53	8.33e-20	IIGNLHHLKPPLHRAFHRMSQTYGPIFSLWFGSRLAVVVSSPSA
AhMZ542B	72	8.33e-20	ILGSLHKLGANPHRVLHKLAQKHGPIMYLRLGFVPTIVVSSSQA
Ah9FKG6V	65	9.76e-20	LIGNLHQLGTLPHQSLKALSKKYGPLLLLQLGQTQALVVSSAEL
Ah06T4QA	571	1.34e-19	IGNIHHLVTSKPHQRLRDLANIYGPLMHLQLGEISTIVISSPEY
AhYBNU8P	41	1.34e-19	IIGNLHQLGTLPHQSLKALSDKYGPLLLLQLGQTQVLVVSSADI
AhHTN29J	65	1.34e-19	LIGNLHQLGTLPHQSLKALSDKYGPLLLLQLGQTQALVVSSSDI
AhB3J73C	65	1.34e-19	LIGNLHQLGTLPHQSLKALSDKYGPLLLLQLGQTQALVVSSADI
AhX7DVP8	53	1.82e-19	IFGNLLQLGNKPHQTLATLATIHGPIMRLQLGQVTTVVMSSAET
Ah8R7WRR	65	1.82e-19	IIGNLHQLGTLPHQSLKALANKYGPLLLLQLGQTQALVVSSAEL
AhDBN754	53	1.82e-19	IFGNLLQLGNKPHQTLATLATIHGPIMRLQLGQVTTVVMSSAET
AhG691ZN	50	2.12e-19	IIGNLHQLGLYPHRTLQSLAKKYGPLMLLHLGRVPVLVVSSAEG
AhJEM7HP	50	2.12e-19	IIGNLHQLGLYPHRTLQSLAKKYGPLMLLHLGRVPVLVVSSAEG
AhI0CI8T	62	2.47e-19	GNIIPHLVTSTPHRKLRDLAIKYGPLMHLQLGEISAIVVSSPEY
Ah7XV9IT	45	2.47e-19	ILGSLHLLGGNPHRDLHRLAQKYGSIMHLRLGFVPTIVLLRDAA
AhAU8Y9Z	53	2.47e-19	FGNLPMLLGKSPHRTLQAMAQRYGPTMSLQLGQVPVVVVSNSEA
AhD0Q46J	53	2.47e-19	IIGNILELGQKPHQSLFNLSKIYGPLMTLKLGSLNALVISSPQI
AhVQIY2H	62	2.47e-19	GNIIPHLVTSTPHRKLRDLAIKYGPLMHLQLGEISAIVVSSPEY
AhASTA9Q	53	2.47e-19	IIGNILELGQKPHQSLFNLSKIYGPLMTLKLGSLNAIVISSPEI
AhSQSQ00	85	2.87e-19	GHLLLFHGSQPLHITLGAMADKYGPLFTIKLGSTKIVVLSNSEM
AhXIHY4L	65	2.87e-19	IIGNLHQLGTLPHQSLKELANKYGPLLLLQLGQTQALVVSSAEL
AhW5Z7DW	67	3.34e-19	FIGNLHQLGTLTHRSFKELSNKHGPLMFLQLGQIPTLVVSSAKI
AhMCE3E8	54	4.5e-19	IIGNILELGNQPHQSLAKLSQNYGPIMSLNLGSIKTIVISSPKL
AhSND7WH	45	4.5e-19	ILGSLHLLGGHPHRDLHRLAQKYGSIMHLRLGFVPTIVVSSPQA
AhISY40W	54	4.5e-19	IIGNILELGNQPHQSLAKLSQNYGPIMSLNLGSIKTIVISSPKL
Ah7Z5EGL	65	5.21e-19	FIGNLLQFGTLPHLSLGNLSKTYGDIMMLQLGQRPSPTLVVSSA
AhYXZ2NC	53	6.04e-19	IIGNLLDMGEKPHLSLSKLAKIHGPIMSLQLGQKTSVVVSSAEM
Ah1G2EUX	67	6.04e-19	IIGNLHQLGPKPHATLSTLSKTYGPLMSLQLGSVTVVIASSPSA
AhGN1SSX	54	6.04e-19	IIGNILDFGNQPHQALAKLSQTYGPIMAMKLGNITTIVISSPQL
AhN64S41	57	6.04e-19	IGSIHHLVTSKPHRRLRDLANIYGPLMQLQLGEISTIVISSPEY
AhAEU5RD	59	6.04e-19	IGNIHHLATSTPHRKLRDLSKIHGPLMHLQLGEIFTIHSLSTLW
AhX8HWK3	46	6.04e-19	IIGNLHQLGPKPHATLSTLSKTYGPLMSLQLGSVTVVIASSPSA
AhZ6EAYS	53	6.04e-19	GHLLLFHGSQPLHITLGAMANKYGPLFTIKLGSTKIVVLSNSEM
AhJ0SPDG	53	8.07e-19	IIGNLHHLKSPFHRSFHALSQTYGHIFSLWIGSQLVVVVSSQTL
AhE5ZLCP	53	8.07e-19	IIGNLHHLKSPFHRSFHALSQTYGHIFSLWIGSQLVVVVSSQTL
AhWR94UY	72	8.07e-19	IIGHLHLLAPIPHQALHKLSIRYGPIMHIKLGSVPCVVASTPES
AhI1XSYN	53	8.07e-19	IIGNLHHLKSPFHRSFHALSQTYGHIFSLWIGSQLVVVVSSQTL
AhZ630MX	54	9.32e-19	IIGNLHHLKPRLHRTFHALSQTYGHIFSLWFGSRLVVVVSCPTL
Ah35X7CR	54	9.32e-19	IIGNLHHLKPRLHRTFHALSQTYGHIFSLWFGSRLVVVVSCPTL
AhIGV53D	66	9.32e-19	LIGNLHQLGTLPHQSLKALSHKYGPLLLLQLGQTQALVVSSSDL
AhBRFB8I	59	1.08e-18	FIGNIHQLSSMPHRGLTKLAQEYGPLMHIKLGSLSTIVVSSPEM
AhSCCY7D	55	1.24e-18	IIGHLHLLSPLPHQDFHKLSTTYGPIIHLYLGSATCVVASTAEA
AhV43J5N	60	1.24e-18	GHLPLLRGSQPLHKTLGAMADKYGPLFTIKLGATETIVVSNWEM
AhS9LGGB	52	1.24e-18	IIGNILELGKHPHKSLTKLSQIYGPIMTLKLGNLTTIVISSPQL
Ah246LCZ	45	1.43e-18	ILGSLHKLGDNPHLDLHKLAQKHGPIMYLRLGLVPTIVVSSPQA
Ah9VYU45	33	1.64e-18	LGSIHHLIGDLPHRRLTKLSKKHGPIIHMQLGETPAIVISSPEI
AhEHKI1X	65	1.64e-18	LGSIHHLIGDLPHRRLTKLSKKHGPIIHMQLGETPAIVISSPEI
AhA0WXBW	59	1.64e-18	FIGNIHQLSSMPHRGLTKLSQEYGPLMHIKLGSLSTIVVSSPEM
AhEN8CHU	71	1.89e-18	GSIHHFVGRSLTHHRLRDLARKHGPIMHLKLGEASIMVVSSPEV
AhPJWR5J	65	2.17e-18	FIGNLLQFGTLPHLSLRNLSNTYGDIMMLQLGQKPNPTLVVSSA
AhGVGT3R	99	2.17e-18	FGSLHHLLGGLPHRRLTELSKKHGSLMHIQLGETSVIVISSPEI
AhXD5XGS	62	2.17e-18	FGSLHHLLGGLPHRRLTELSKKHGSLMHIQLGETSVIVISSPEI
AhM36XJL	45	2.17e-18	ILGSLHKLGDNPHLDLHKLSQKHGPIMYLRLGLVPTIVVSSPQA
AhLB6PYJ	67	2.17e-18	FIGNLHQLGTLTHRSFKELSNKHGPLMFLHLGQIPTLVVSSAKV
AhMD7XU0	52	2.49e-18	IGNLHQLDAKSPHHYFRELSKHYGPIMSFKLGSTQALVISSSKL
AhAA2SHR	58	2.49e-18	VGHLHMLSGELPHRIIETLSKKHGPIMSLRLGQVPTVVISSPEL
Ah2HJ0TV	52	2.49e-18	IGNLHQLDAKSPHHYFRELSKHYGPIMSFKLGSTQALVISSSKL
AhEN2KPM	52	2.86e-18	IIGNILELGTHPHLSLSRLSQIYGPIMTLKLGNITTIVISSPQL
AhJR81PI	27	2.86e-18	LIGNILELGTHPHLSLSRLSQIYGPIMTLKLGNITTIVISSPQL
Ah5Y9TK9	68	3.28e-18	GSIHHLVGKSLPHHRMRDLAKKYGPLMHFKLGEASIMVVSSPEV
AhNF142P	54	3.28e-18	IIGNLHHLKPRLHRTLYALSQTYGHIFSLWFGSRLVVVVSCPTL
AhJUC9E0	65	3.75e-18	FIGNLHQLGTLSHRSFHELSKKHGPLMLLELGQVPTLVVSSADV
Ah8NXS3G	68	4.3e-18	GHLPLLHGAKPLHITLGSMADKYGPLFTIKIGSRRVVVLSNSEM
AhSMRD1P	73	4.91e-18	GHLHLLGTKTPLHRTFASLADKYGPVFQIYFGSLPAIVISNKEG
AhW7S58I	73	4.91e-18	GHLHLLGTKTPLHRTFASLADKYGPVFQIYFGSLPAIVISNKEG
AhRE0MA5	513	5.61e-18	IVGNLHQLKQPLHRCLYELSQKYGKVFSLWFGSRLVVVVSSQTA
Ah4A049R	60	6.41e-18	GHLPLLRGSQPLHKTLGAMADKYGPLFTIKLGGTETIVVSNWEI
AhP3CRQW	63	7.32e-18	IIGHLHLLSPLPHQDFHKLSTTYGPIIHLCLGSATCVVASTAEA
AhQ9F5SX	67	7.32e-18	LPLFHGSRSQPLHITLGAMADKYGPLFTVKLGSKKIVVLSNSAM
AhLBLX5B	50	8.34e-18	ILGNLHQVGLFPHRSLKNLAEKHGPLMLLHFGNVPVLVVSSANT
AhC34INF	56	9.51e-18	GNIFQLGWSLSPHESFAKLARHHGPIMTLWLGSMCTVVVSSSEA
AhC4H7FM	71	9.51e-18	FIGNYHQLGTLPHRTFQSLSKTYGPLILLYLGHLRVLVVSSAEL
AhGM8EQZ	56	9.51e-18	GNIFQLGWSLSPHESFAKLARHHGPIMTLWLGSMCTVVVSSSEA
AhG9VGRV	60	9.51e-18	GHLPLFAASRPPHKTLGAMADKYGSLFTIKIGSQRAVVINNWKT
AhLW6UI8	50	9.51e-18	LIGNLHQLKQPFHRAFYELSQKYGKLFSLWFGSRLVVVVSSQTA
AhS12RMD	85	9.51e-18	FIGNYHQLGTLPHRTFQSLSKTYGPLILLYLGHLRVLVVSSVEL
AhUP7AJF	78	1.4e-17	FIRNLLQLGTLPHLSLLNLSKTYGDIMMLQLGQRPNPTLVVSSA
AhXYZ5G8	63	1.4e-17	GHLHLLGGQQPPHVTLGNMADKYGPIFTIRIGRKNLLVVSNSEI
Ah370AXC	90	1.4e-17	GHLPLLRGSQPLHLTLGTMADKYGPLFTIKFGATKTIVLSNWEM
AhQJ0MNA	50	1.4e-17	ILGNLRQLNFPLHRTLHAFSQKYGQVFSLWFGSQPVIVVSSPSL
Ah1L1IBW	50	1.4e-17	IVGNLHQISLFPHRSLKDLAEKHGPLMLLHFGNVPVLVVSSANM
AhIFA20P	91	1.4e-17	ILGNLRQLNFPLHRTLHAFSQKYGQVFSLWFGSQPVIVVSSPSL
Ah98SW16	53	1.81e-17	IIGSLLDMGEKPHLSLSKLTKIHGPIMSLQLGQKTSVVVSSAEM
AhB8WD65	50	1.81e-17	ILGNLHQVGLFPHRSLKSLAEKHGPLMLLHFGNVPVLVVSSADM
AhTNFT39	62	2.05e-17	GHLPLLRGSQPLHTTLGTMADKYGPLFTIKFGATKTIVLSNWEM
AhJC9XMV	72	2.33e-17	GSIHHFVGRSLSHHRLRDLARKHGPLMHLKLGEASIMVVSSPEV
Ah0M9QLC	48	2.64e-17	FIGNLHQIGELPYLSLQELSSHHGPLMYLKLGSVPTLVVSSAEI
AhD1QJXV	61	2.64e-17	GHLHLFGSHQLTHRTLGAMAEEHGPIFTIKLGSYKVLVLSSCEM
Ah4UMK2V	61	2.64e-17	GHLHLFGSHQLTHRTLGAMAEEHGPIFTIKLGSYKVLVLSSCEM
AhG7VI5W	48	2.99e-17	FIGNLHQIGELPYLSLQELSSHHGPLMFLKLGSVPTLVVSSAEI
AhFQ5MDM	53	3.38e-17	IVGNLHQLKQPLHRCLNELSQKYGKVFSLWFGSRLVVVVSSQTA
AhU7G3WQ	58	3.38e-17	IVGNLLQLGQLPHRDLASLCDKYGPLVYLKLGNIDAITTNDPDI
Ah6Z49LM	58	3.38e-17	IVGNLLQLGQLPHRDLASLCDKYGPLVYLKLGNIDAITTNDPDI
Ah9WXZ62	56	3.83e-17	IIGNLHHLKRPLHHTLKSLSQKYGHVISLRFGSRLVVVVSSASA
AhQM5IC5	59	3.83e-17	IIGHLHLISSLPHQSFHSLSSRYGSIMQIYLGSLPCVVVTTPEI
AhX1ER8K	41	4.33e-17	IIGNILELSHKPYGSLYKLSKTYGPIMTLKFGSLTTIVISSPEI
AhF62UT2	54	4.89e-17	IIGNLHELGNKPHHSSAILAKIHGPIMTLKLGQLTTIVISSAEM
AhMS1QBK	57	4.89e-17	IIGHLHLINQPLHRSLHNLTKKYGHILFLKLGTRNVLVVSSPSA
Ah9P7KAZ	57	4.89e-17	IIGNLHHLKRPLHHSLKSLSQKYGHVISLRFGSRLVVVVSSASA
AhJL7EE1	96	4.89e-17	IIGNLHELGNKPHHSSAILAKIHGPIMTLKLGQLTTIVISSAEM
Ah30SZ61	45	4.89e-17	IIGHLHLINQPLHRSLHNLTKKYGHILFLKLGTRNVLVVSSPSA
Ah21D9BM	58	5.52e-17	HLPLLSGSSEPLHMALGSMADKYGPLFTIKLGATKTIVLSNSEM
AhH0PP7S	54	6.23e-17	LHLLGGSSGKPPYVTLGNLADKYGPIFSIRIGVHNAVVVSSWEL
AhVEAV8C	46	7.92e-17	GSIHHFFGRSLTHHRMRDLARKHGPLMHLKLGEASIMVVSSPEI
AhGI67CA	82	7.92e-17	IIGNLHQIGALPYRSFKALSEKYGDVMLLQLGHIPTVVVSSAQV
AhTY87ZU	74	7.92e-17	IIGNLHQIGALPYRSFKALSEKYGDVMLLQLGHIPTVVVSSAQV
AhXS7PLW	50	8.93e-17	LIGNLHQLKQPFHRAFYELSRKYGKLFSLWFGSRLVVVVSSQTA
AhSFE8AG	49	8.93e-17	LIGNLHQLKQPFHRAFYELSRKYGKLFSLWFGSRLVVVVSSQTA
Ah221WPX	64	1.01e-16	GHLPLLRGSKQLHITLASMADKYGPLFTIKSGSKKTIVLSNWEM
AhJ9N3PQ	54	1.01e-16	LHLLGGSSGKQPYVTLGNLADKYGPIFSIRIGVHNAVVVSSWEL
AhQW591P	64	1.01e-16	GHLPLLRGSKQLHITLASMADKYGPLFTIKSGSKKTIVLSDWEM
Ah96EPTX	48	1.01e-16	LIGNLHLLKPPVFRTFYALSQKYGPIFSFRFGSQLSVVVSSASL
Ah9T04HJ	51	1.27e-16	IGNLHQLDNSILHKQLSQLSKKYGPIFSLKLGLRRAIVVSSSKL
Ah5XS165	43	1.43e-16	IGNILELLSHKPYESLFHLSKTYGPIMTLKFGTLTAVVISSPEI
AhR2BA1I	68	1.43e-16	GHLPLLHGTKPLHITLGSMADKYGPLFTIKVGSKRVVVLSNSEM
AhI5UYY8	67	1.43e-16	IGNILELLSHKPYESLFHLSKTYGPIMTLKFGTLTAIVISSPEI
AhS646GX	51	1.8e-16	ILGNLHQVGLFPHLSLKSLAEKHGPLMLLHFGNVPVLVVSSANM
Ah8F7PE4	51	2.27e-16	IIGNLPHLGPVPHHAIAALAKVHGPLMHLRLGMVDVVVAASAKV
AhE23E2T	57	2.27e-16	GHLHLLGTKTPLARTFASFSDKYGPIFRIRLGSYPAIVISNKDG
AhXMK09V	57	2.27e-16	GHLHLLGTKTPLARTFASFSDKYGPIFRIRLGSYPAIVISNKDG
AhK8H9R8	51	2.27e-16	VIGNLPHLGPVPHHAIAALAKVHGPLMHLRLGMVDVVVAASAKV
AhHA4R8H	57	2.27e-16	GHLHLLGTKIPLARTFASFSDKYGPIFRIRLGSYPAIVISNKDG
Ah9J8RGD	50	2.55e-16	LIGNLHLLKPPVFRTFYGLSQKYGPIFSFRLGSQLSVVVSSASL
AhQ2BYIT	52	2.55e-16	IIGHLHLLKPLIHQAFKDLSHKYGPIILLKTGSVRFVVASNPSL
AhQ2QWLN	52	2.55e-16	IIGHLHLLKPLIHQAFKDLSHKYGPIILLKTGSVRFVVVSNPSL
Ah0AN8KE	51	3.2e-16	IIGNLHHLKKPLHRHFRGLSEKYGDVFSLWFGSRLVVVVSSPTV
Ah0RH2A3	64	3.2e-16	GHLHLLGGPQPPHITLGNMADKYGPIFTISIGRKNLLVVSNSEI
Ah0UU5IV	51	3.2e-16	IIGNLHHLKKPLHRHFRGLSEKYGDVFSLWFGSRLVVVVSSPTV
AhV592UR	74	6.24e-16	IIGHLHLLSSTPHQDFYKFSTRYGPIIHLYLGSAPCVVVSTAEA
Ah6EUZ8B	49	6.24e-16	IIGNLHQLGKNPHHFSAILAKIHGPIMTLKLGQLTTIVISSAEM
Ah22EC2Q	52	6.24e-16	IGNLHQLDNSSLYLQLFELSKKYGPIFSLQLGLRKAIVISSPEL
AhH3NIE5	54	6.24e-16	IGNLHQLDTTSLYLQLFELSKKYGPIFSLQLGLRKAIVISSPKL
AhIY9IB8	57	8.67e-16	IIGHLHLLSSTPHQDFCKFSTRYGPIIHLYLGSAPCVVVSTAEA
AhCW0S7X	62	9.66e-16	HLKIFSGSDQPPYVTLGTMADKYGPIFRIRIGVHPAIVVSSSEL
Ah6BEU00	63	9.66e-16	HLKIFSGSDQPPYVTLGTMADKYGPIFRIRIGVHPAIVVSSLEL
AhTMG43S	72	1.08e-15	VGNLLQLKDKKPHKTFAQFAQKYGPIYSIRTGASTIIVLNSAHL
AhWJIQ4A	53	1.08e-15	IGNLYKLDNSVLHLQLWNLSKKFGPIFTLWLGFRPAIIISSPQL
Ah8TF3WB	53	1.08e-15	IGNLYKLDNSVLHLQLWNLSKKFGPIFTLWLGFRPAIIISSPQL
Ah77LVUR	54	1.2e-15	MIGHLHLIKQPLHQSFHNLTQKYGHMLFLKLGTRKVLVVSSPSA
AhBH9RMT	54	1.2e-15	MIGHLHLIKQPLHQSFHNLTQKYGHMLFLKLGTRKVLVVSSPSA
AhCC54W0	65	1.83e-15	GHLWLFTGSQPPQKTLGAMADKYGAIFRIKIGSQRAVVINDWKT
Ah2U560T	57	2.04e-15	IIGHLHLISSLQHQTLHNLSARYGPIFQILLGSFPCIVVSVPEI
AhPFDI3N	64	2.04e-15	IIGNMLMMEQLTHRGLAKLAKEYGGIFHLRMGFLHMVAISDPDS
AhNWH0QG	68	2.26e-15	GHLHLLNDKIPYFRTFSAMADKYGSIFALRLGCHPTIMVSSAEL
AhX1BDZQ	52	2.26e-15	FLGNLHYLKPPLHRIFAGLAASYGDIMSLWFGNRLVVVVSSPSL
Ah056HEM	71	2.51e-15	GHLWLFTRSQPPQITLGAMADKYGAIFRIKIGSQRAVVINNWKT
AhEJJL2V	56	2.79e-15	HLHLLGSHDQLLYRTLGRMADQYGPAFNIWLGSRRAFVVSSWEV
AhAG2ZXZ	51	3.43e-15	IGNLHQLDNLILYKQLSQLSKKHGPIFSLKLGLRRAIVVSSSKL
Ah49BDLC	39	3.8e-15	IGNLHQLDNTILHLQLCQLFKKYGPIFSLQLGLRPAIIISSSKL
Ah032U0L	56	3.8e-15	IGNLHQLDNTILHLQLSQLFKKYGPIFSLQLGLRPAIIISSSKL
Ah4VZ1PT	60	4.21e-15	GHLHLLGAKTPLARIFASLADKHGPIFQIHLGAYPALVICNKDA
Ah26YYGP	60	4.21e-15	GHLHLLGAKTPLARIFASLADKHGPIFQIHLGAYPALVICNKEA
Ah7J3SUQ	53	4.21e-15	IGNLHQLDNSFLYLQLFEFSKKYGPIFSLQLGLRKAIVISSPEL
AhYY507R	191	4.66e-15	GHLPLFAASEPAHKTLGAMADKYGTLFTIKIGSQRAVVINNWKT
AhSUFM5S	57	4.66e-15	IIGHLHLISSLQHQTLHNLSARYGPIFQIFLGSFPCVVVSAPEI
AhYI1B95	63	5.7e-15	GHLHLLNDKIPYFRTFSAMAEKYGSIFALRLGCHPIIMVSSAEI
Ah2YDG1M	63	5.7e-15	GHLHLLNDKIPYFRTFSAMAEKYGSIFALRLGCHPTIMVSSAEI
Ah8EC0VW	67	5.7e-15	GHLHLLNDKIPYFRTFSAMAEKYGSIFALRLGCHPTIMVSSAEL
AhK9QGVV	82	6.97e-15	FGNWLQVGNDLNHRLLASYSQHYGPVFLLKLGSKNLVVVSDPEL
AhWNL5D9	62	6.97e-15	HLHLLGGSGQLPYEKFGDLADLYGPIFSIRIGVHTAVVVSSWEL
AhK44PA8	62	6.97e-15	GHLHLFGGKKLLFETLCTMAEKYGPAFTIKMGSNRVLVLSSWEM
AhWMM9KJ	57	6.97e-15	IIGNMLMMDQLTHRGLDKLAKQYGGLVHLQMGSLHIVAISTPQM
Ah4YX487	50	6.97e-15	IGNLHQFHFPTLHIQLWKLSKLYGPLFSIKLGLRPCLVVSNSKM
AhIQV007	62	6.97e-15	HLHLLGGSGQLPYEKLGDLADLYGPIFSIRIGVHTAVVVSSWEL
AhCMKD6L	63	6.97e-15	GHLPLFGGKKLLFETLCTMAEKYGPAFTIKMGSNRVLVLSSWEM
AhBJL9W4	56	6.97e-15	IIGNMLMMDQLTHRGLDKLAKQYGGLVHLQMGSLHIVAISTPQM
AhPK3IA3	56	6.97e-15	IIGHLYLLRKLPHQSFHKISTRYGPLVYLLFGSKACVLVSSPEM
AhF136KG	72	7.7e-15	VGNLLQLKDKKPYKTFAQFAQKYGPIYSIRTGASTIIVLNSAHL
AhMG688V	64	8.51e-15	IIGNMLMMEQLTHRGLAKLAREYGGIFHLRMGFLHMVAISDPDS
AhB50IPN	56	8.51e-15	HLHLLGSHHQLLYRTLGRMADQHGPAFNIWLGSRRAFVVSSWEV
AhAYA1A5	53	1.14e-14	FGNWLQVGDDLNHRNLTELAKKFGDIFLLRMGQRNLVVVSSPEL
AhK1LFJJ	53	1.14e-14	FGNWLQVGDDLNHRNLTELAKKFGDIFLLRMGQRNLVVVSSPEL
AhSGZ2CH	53	1.26e-14	FGNWLQVGDDLNHRNLTDLAKKFGDIFLLRMGQRNLVVVSSPDL
AhXX3TAX	77	1.53e-14	FLGNLHYLKPPVHRIFAGLAASYGDIMSLWFGNRLVVVVSSPSL
AhMT8FXZ	56	1.69e-14	IIGHLYLLRKLPHQSFHKISTSYGPLVYLLFGSKACVLVSSPEM
AhW3WWNZ	82	2.05e-14	FGNWLQVGNDLNHRLLASYSQNYGPVFLLKLGSKNLVVVSDPEL
AhAK4T3E	71	2.72e-14	GHLWLFTRSQPPQITLGAMADKYGAIFRIKIGPQRAVVINNWKT
Ah8C82I7	54	2.72e-14	IIGHFHLLQPSLHRAVHKISNRYGPLIQLYLGSNPTVFVSSAEI
AhT2Z52M	57	2.99e-14	IIGNMNIMDQLTHRGLANLAKQYGGVLHLRMGFLHMVAISNPEA
AhD92ENK	58	2.99e-14	IIGNMNIMDQLTHRGLANLAKQYGGVLHLRMGFLHMVAISNPEA
AhMCM1YY	73	3.97e-14	IFGNLLSLDPDLHTYFLSLAHTYGPIFKIQLGSKLGIVITSPSM
AhNT79F1	73	3.97e-14	IFGNLLSLDPDLHTYFLSLAHTYGPIFKIQLGSKLGIVITSPSM
Ah1D9GK9	63	4.35e-14	GNILKLFGTNNPLEAITHLSKTYGPIMTLKLASITTIVISSPQI
AhZC0L0M	54	4.35e-14	IIGHFHLLQPSLHRAVQKISNRYGPLIQLYLGSKPTVFVGSAEI
AhY8NW7M	63	4.35e-14	GNILKLFGTNNPLEAITHLSKTYGPIMTLKLASITTIVISSPQI
AhAM3FDB	177	4.78e-14	IFGNLFSLDPELHTYFAGLARTYGPIFKLQLGGKLGIVITSPTV
AhD5PZ9F	47	4.78e-14	IFGNLFSLDPELHTYFAGLARTYGPIFKLQLGGKLGIVITSPTV
AhXPY7J2	73	9.06e-14	VGNLLQLKDKKPYKTFVQFAQKYGPIYSIRTGASTIIVLNSAHL
Ah3B1CVE	53	9.06e-14	LLGHAPYLRSLLHQALYKLSLRYGPLIHVLIGSKHVVVASSAEM
AhP3G561	73	9.06e-14	VGNLLQLKDKKPYKTFVQFAQKYGPIYSIRTGASTIIVLNSAHL
AhIT7QFA	53	9.06e-14	LLGHAPYLRSLLHQALYKLSLRYGPLIHVLIGSKHVVVASSAEM
Ah8L02XW	52	1.09e-13	GNILDLLNSSNSLESFINLSKTYGPIITLKLGTLTSIVISSPQI
AhLJPA30	52	1.42e-13	GNILDLLNSSNSLKSFINLSKTYGPIITLKLGTLTSIVISSPQI
AhAJ1Q9U	47	2.2e-13	VVGNLYDIKPVRFRCFAEWAQSYGPIISVWFGSTLNVIVSNSEL
AhAXL13P	47	2.2e-13	VVGNLYDIKPVRFRCFAEWAQSYGPIISVWFGSTLNVIVSNSEL
AhHD9YHD	63	2.86e-13	GHLPLLSGSKATHHLFGSIADKYGPLFTIKIGHPRVLVINNSET
Ah4BKT9D	61	3.39e-13	IGHLHLIGSSVIPKSFQALAKLYGPLIQLRLGASTFILVSNAQV
Ah1A3ME4	60	3.39e-13	IGHLHLIGSSVIPKSFQALAKLYGPLIQLRLGASTFILVSNAQV
AhWY8677	61	6.13e-13	IIGHLHLLGSVIPKSFQALANLYGPLIQLRLGASTCILVSNAHV
Ah3M216F	63	1.29e-12	GHLPLLSGSKATHHLFGSITDKYGPIFAIKIGHARVLVINNSET
Ah6HU6DS	58	2.09e-12	NFKLLQRFNKDPKTVLEKLHAKYGPIFSFQMGSHTDIFIANRFL
AhC991XI	59	2.26e-12	IIGHLHLLGSVIPKSFQALAKLYGPLIQLLLGASTCMLVSNAQV
AhCNM5E0	69	6.7e-12	NLFQFARSGKPFFDYVNDLKSIYGPIFTLQMGTRTMIILTDAKL
AhE3VCX4	69	6.7e-12	NLFQFARSGKPFFDYVNDLKSIYGPIFTLQMGTRTMIILTDAKL
Ah46TCXF	103	5.93e-11	YGHSKLISRGNLTDVLSKSHEKYGPIVKLWLGPTQLLVSVKDPL
AhB3NFFH	103	5.93e-11	YGHSKLISRENLTDVLSKSHEKYGPIVKLWLGPTQLLVSVKDPL
AhQP0P3V	63	2.62e-10	LVGHLPLLAKYGPDVFSVLAKQYGPIYRFHMGRQPLIIIAEAEL
AhDB7AVX	63	2.62e-10	LVGHLPLLAKYGPDVFSVLAKQYGPIYRFHMGRQPLIIIAEAEL
AhC5I0M3	65	6.03e-09	LIGKTLHYFKHPHLFVHNLVSKYGEIGMYKTHLFMKPTIMVCSL
AhT38HF5	65	6.03e-09	LLGKTLHYFKHPHLFVHNLVSKYGEIGMYKTHLFMKPTIVVSSL

## Sheet: Motif4
Table S5 The information of conservative sequence Motif4 in the AhCYP gene family
Gene ID	Start	P-value	Site
AhSEU0EN	120	1.18e-26	ILVYGSADITFSPYGEYWRQMRKICTLELLSSKKVQSFSFI
AhQG8K35	120	1.18e-26	IITYGSTDIAFSPYGEYWRQMRKICTLELLSSKKVQSFSFI
AhWA1FX5	120	1.18e-26	IITYGSTDIAFSPYGEYWRQMRKICTLELLSSKKVHSFSFI
AhC8YFE9	119	3.26e-26	IMAYGSTDIAFAPYGEYWRQMRKICTLEVLSSKKVQSFSFI
AhA4H8M4	120	2.91e-25	ILVYGSADITFSPYGEYWRKMRKICTLELLSSKKVQSFSFI
AhIYR592	120	5.04e-25	IISYDCTNIGFAPYGNYWRQLRKICTLELLSTKRVNSFRPI
Ah237GY1	120	5.04e-25	IISYDCTNIGFAPYGNYWRQLRKICTLELLSTKRVNSFRPI
AhM38SQY	51	5.04e-25	IISYDCTNIGFAPYGNYWRQLRKICTLELLSTKRVNSFRPI
Ah3N5ITW	184	1.16e-24	IMAYGSIDIAFAPYGQYWRQMRKICTLEVLSSKKVQSFSFI
Ah5KG3L9	146	8.05e-24	IFTYGLKDVAFAPYGDYWRQIRKMCTLELLSSKRVQSFAFI
AhE313MA	122	8.05e-24	IFTYGSKDVAFAPYGDYWRQIRKMCTLELLSSKRVQSFAFI
Ah7BG7FU	105	3.04e-23	VMNYNGTDIAFAPYGEYWRHVRKICTMELLTVKRVQSFRRI
AhEH049N	106	3.04e-23	VLNYNGTDIVFAPYGEYWRHVRKICTMELLTVKRVQSFRRI
Ah6JQ8YQ	122	3.04e-23	IMAYNGTSVVFAPYGDYWRHVRKICTMELLTAKRVQSFRHI
AhETWN8F	121	3.04e-23	VMIYNRTGIAFAPYGEYWRHVRKICTMELLTAKRVQSFRCI
AhGMU3XF	126	3.04e-23	VLNYNGTGIAFAPYGEYWRHVRKICTMELLTVKRVQSFRHI
AhVV0UJ5	122	3.04e-23	VMNYNRTGIVFAPYGEYWRHVRKICTMELLTVKRVQSFRHI
AhEFJ3XH	122	3.04e-23	VMNYNRTGIVFAPYGEYWRHVRKICTMELLTVKRVQSFRHI
AhJV4TTH	111	8.61e-23	YISWEQRNMVFAEYGPYWRNMRKMCTLELLSHTKINSFKSM
AhMZ542B	138	8.61e-23	YISWEQRNMVFAEYGPYWRNMRKMCTLELLSHTKINSFKSM
Ah06T4QA	637	1.29e-22	IMSYGSTNIVFAPYGNYWRQLRKICMLELFTPKRVKSFQPI
AhPQR1QR	123	1.29e-22	YFSYGYKGMIFAEYGPYWRNMRKVCTLQLLSASKVESFAPL
AhXD4R0P	118	1.29e-22	YFSYGYKGMIFAEYGPYWRNMRKVCTLQLLSASKVESFAPL
Ah221WPX	131	1.92e-22	NLSYNGAMFGFAPYGPYWRQIRKIVTLELLSNRRIEQLSHI
Ah9TS7X7	131	2.82e-22	IFTYGCKDVGFAPYGEEWRQKRKICVLELLSVKRVCSFCFV
AhDI7WTY	132	2.82e-22	IILYGCSDVVFAPYGEEWRQKRKICVLELLSLKRVKSFKYI
Ah132YE3	141	2.82e-22	IIMYGCKDVAFAPYGDEWRQKRKICVLELLSLKRVRSFQSI
AhN64S41	123	3.42e-22	IMSYGSTNIVFAPYGNYWRQLRRICMLELFTPKRVKSFQPI
AhJE5MND	125	4.14e-22	IITYNGTSVSFAAYGDYWRQLRKICTMELLTTKRVQSFRHI
AhA0NDKG	129	6.03e-22	TLVYGPADIAFSPSGDYWRDMRKICTLELLSVKKVQSLASI
Ah8IZ54I	120	6.03e-22	TLVYGPADIAFSPSGDYWRDMRKICTLELLSVKKVQSLASV
AhVPW2G6	124	6.03e-22	TLVYGPADIVFSPSGDYWRDMRKICTLELLSKKKVQSLAFI
Ah4BKT9D	128	8.73e-22	YNLYEGCDFVFAPYGPYWRFMKKLCMNELLSSSQLGRFMHV
AhJ8Z28X	600	8.73e-22	VMTYNCTNIAFGPYGDYWRHVRKICTMELLTTKRVQSFRHI
Ah1A3ME4	127	8.73e-22	YNLYEGCDFVFAPYGPYWRFMKKLCMNELLSSSQLGRFMHV
AhBRFB8I	125	1.26e-21	VITYGSKGMSFSPYGSYWRQMRKICTFELLTPKRVESFRSI
AhA0WXBW	125	1.26e-21	VITYGSKGMSFSPYGSYWRQMRKICTFELLTPKRVESFRLI
Ah246LCZ	111	2.15e-21	YIAWEQRNMSFGEYGPYWRNMRKMCTLELLSQTKINSFRRM
AhSND7WH	111	2.15e-21	YIFWGQRDIVFGEYGPYWRNMRKMCTLELLSQTKINSFRSM
AhM36XJL	111	2.15e-21	YISWEQRNMSFGEYGPYWRNMRKMCTLELLSQTKINSFRRM
Ah082PYS	146	3.06e-21	VVFYGSTDIAFSPYGEYWRLLRKICTTEILSAKRVQSQLPM
AhPG6D45	122	3.06e-21	VVFYGSTNIAFSPYGEYWRLLRKICTTEILSAKRVQSQLPM
Ah8NXS3G	134	4.32e-21	NLGYKRAMFAFAPYGSYWRELRKIVTLELLSNRRIELLSHV
AhQ6MIXV	132	4.32e-21	IILYGCSDVVFAPYGEEWRQKKKICVLELLSLKRVKSFKYI
AhTML5XF	153	4.32e-21	YELLFHRAMGFAPYGEYWRNLRRIATVHLFSPRRIAASGEF
AhR2BA1I	134	4.32e-21	NLGYKRAMFAFAPYGSYWRELRKIVTLELLSNRRIELLSHV
AhGCF5QH	153	4.32e-21	YELLFHRAMGFAPYGEYWRNLRRIATVHLFSPRRIAASGEF
Ah4N79E8	114	6.09e-21	VMTYNCTNIAFGPYGDYWRHVRKICSMELLTTKRVQSFRHI
AhHTN29J	131	6.09e-21	VFFYQCKDIGFAPYGEEWRNKRKLCVLELLSTNRVKSFQPI
Ah21D9BM	124	6.09e-21	NLSYNFTMVGFAPYGSYWRKLRKIVTLELLSNRRIELLAHI
AhF6Z6ZJ	120	6.09e-21	TLTYGPTNIAFSPVGQYWRDMRKICTLELLSVKKVQSLASV
Ah57KEBM	155	8.54e-21	IMSYGSKGLSFSPYGDYYRHLRKICVLELLSSKRVQSFQPI
AhD84CI6	155	8.54e-21	IMSYGSKGLSFSPYGDYYRHLRKICVLELLSSKRVQSFQPI
AhK44PA8	128	1.19e-20	LLGYDGAMFGFAPYGPYWREMRKIVTIHLLSNHRIDLLKHI
AhCMKD6L	129	1.19e-20	LLGYDGAMFGFAPYGPYWREMRKIVTIHLLSNHRIDLLKHI
AhMD7XU0	118	1.41e-20	KLSYNGLDLGFAPYSPYWREMKKLCVLHLFSSQRVHSFRPF
AhUF9ZNK	122	1.41e-20	SFSFGSSDIAFAPCGEMWRQLRKICTLELLSVERVRSLSRV
AhB3J73C	131	1.41e-20	VFFYQCKDIGFAPYGEEWRKKRKLCVLELLSTNRVKSFLSV
Ah2HJ0TV	118	1.41e-20	KLSYNGLDLGFAPYSPYWREMKKLCVLHLFSSQRVHSFRPF
Ah0K456L	100	1.41e-20	SFSFGSSDIAFAPCGEMWRQLRKICTLELLSVERVRSLSRV
Ah9FKG6V	131	1.41e-20	VFFHQCNEVAFAPYGEEWRKKRKLCVLELLSTNRVKSFQPI
AhAF3YLM	120	1.66e-20	TLVYGPADIAFSPIGQYWRDMRKICTLELLSVKKVQSLASV
AhN6JQ04	122	1.95e-20	VMNYNRTGIVFGPYGDYWRRVRKICTTELLTAKRVQSFRHI
AhIKG909	121	2.3e-20	TLVYGPADIVFSPSSDYWRDMRKICTLELLSKKKVQSLAFI
AhTL9E5R	124	2.3e-20	TLVYGPADIVFSPSSDYWRDMRKICTLELLSKKKVQSLAFI
AhWMM9KJ	123	2.3e-20	YLTYDRADMAFANYGPFWRQMRKICVMKLFSRKRAESWASV
AhF2XVK1	121	2.3e-20	TLVYGPADIVFSPSSDYWRDMRKICTLELLSKKKVQSLAFI
AhBJL9W4	122	2.3e-20	YLTYDRADMAFANYGPFWRQMRKICVMKLFSRKRAESWASV
AhW5Z7DW	133	2.7e-20	IFLYGCKDLGFMPYGEEWRQKRKVCVLELLSLKRVKSFLPI
AhLB6PYJ	133	2.7e-20	IFFYGCKDLGFMPYGEEWRQKRKVCVLELLSLKRVKSFLSI
AhE6IN6R	51	3.17e-20	IFVYRCKDVAFSPYSEEWRQKRKICVLELLSLKRVKSFQSI
AhMC3KWT	131	3.17e-20	IFTYGCKDVGFVPYGEEWRQKRRICVLELLSVKRVRSFCFV
AhXIHY4L	131	3.17e-20	IFFYQCKEVGFAPYGEEWRMKRKLCVLELLSTNRVRSFQPI
AhYWUC8U	122	3.17e-20	IFVYGCKDVAFSPYSEEWRQKRKICVLELLSLKRVKSFQSI
AhRQ0VMS	137	3.17e-20	YLFYNCTNVVFSPYGAYWRHIRKICILELLSSKRVQSYSSA
AhH0PP7S	120	3.72e-20	ILAHDYVNFGFAPYGDLWREMRKITTSELLSTRRFEMLRGV
AhG691ZN	116	3.72e-20	ILIYGSKDVSTAPYGEYWRQLRSICVLHLLSVKRVQSFRSV
AhJ9N3PQ	120	3.72e-20	ILAHDYVNFGFAPYGDLWREMRKITTSELLSTRRFEMLRRV
AhJEM7HP	116	3.72e-20	ILIYGSKDVSTAPYGEYWRQLRSICVLHLLSVKRVQSFRSV
Ah370AXC	156	5.1e-20	NLSYNFAVFGLGPYGPYWRELRKIATLELLSNRQIELLGHV
AhD1QJXV	127	5.96e-20	LMGYDCAMFGFTPYGPYWREIRKLTTLQLLSNHRLELLKKT
Ah4UMK2V	127	5.96e-20	LMGYDCAMFGFTPYGPYWREIRKLTTLQLLSNHRLELLKKT
AhXKY9LP	122	6.97e-20	IIAYNRKDIVFGHYGDYWRHVRKICTMELLTAKRVQSFRHI
AhKRAQ4G	125	6.97e-20	IITYNGRSVSYAAYGDYWRQLRKICTMELLTTKRVQSFRHI
AhYI1B95	129	8.14e-20	FLGYDNAVFGLAPYGQYWREIRKIATLELLSSSRLEKLKYI
AhNWH0QG	134	8.14e-20	FLGYDNAIFGLAPYGQYWREIRKIATLELLSSYRLEKLKHI
Ah2YDG1M	129	8.14e-20	LLGYDNAVFGLAPYGQYWREIRKIATLELLSSSRLEKLKHI
Ah8EC0VW	133	8.14e-20	FLGYDNAIFGLAPYGQYWREIRKIATLELLSSYRLEKLKHV
Ah9VYU45	99	9.5e-20	ALTYGWTDLAFSPYGNFWKQVRKICTVELLSAKRVRSFKFI
AhEHKI1X	131	9.5e-20	ALTYGWSDLAFSPYGNFWKQVRKICTVELLSAKRVRSFKFI
AhMG688V	130	1.11e-19	YLTYDRADMAFAHYGPFWRQMRKLCVMKLFSRKRQESWESV
AhT2Z52M	123	1.11e-19	YLSYDRADMAFAHYGPFWRQMRKLCVMKLFSRRRAESWQSV
AhWR94UY	138	1.11e-19	YLTYGSQDFSFAPYGPYWKFMKKICMSELLGGDTLNQLLPL
AhPFDI3N	130	1.11e-19	YLTYDRADMAFAHYGPFWRQMRKLCVMKLFSRKRQESWESV
AhIGV53D	132	1.11e-19	VFFYQCKEIGFAPYGEEWRRKRKLCVLELLSTNRVKSFQPI
AhD92ENK	124	1.11e-19	YLSYDRADMAFAHYGPFWRQMRKLCVMKLFSRRRAESWQSV
AhAK4T3E	137	1.29e-19	HLTYNQAMVSFAPYGHYWREMRRIANQELLSTRRIELSSHL
AhCC54W0	131	1.29e-19	RLTYDQAMFAFTPYGPYWREVRRIANQELLSNRQVELSSHV
Ah056HEM	137	1.29e-19	HLTYNQAIVSFAPYGHYWREMRRIANQELLSTRRIELSRHL
AhQW591P	131	1.29e-19	NLSYNGAMFGFALYGPYWRQIRKIVTLELLSNRRIEQLSHI
Ah85G0UF	123	1.5e-19	YTTYNYSNVLWSQYGPYWRQARRMCVMELFSAKRLESYEYI
AhWY8677	127	1.5e-19	YFLYKGSYFIAAPYGPYWRFMKKLCVTQLLSSSQLGRFMHV
AhC991XI	125	1.5e-19	YFLYKGSYFIAAPYGPYWRFMKKLCVTQLLSSSQLGRFMHV
AhGW438E	128	1.75e-19	IFTYGCKDVAFTQYGEEWRQKKKICVLELLSIKRVRSFGSV
AhV43J5N	126	1.75e-19	NLTYNFAAFGLGPYGPYWRELRKITTLELLSNRRIELLGDV
Ah4A049R	126	2.36e-19	NLTYNFAAFGLGPYGPYWRELRKIVTLELLSNRRIELLGDV
AhTNFT39	128	2.36e-19	NLSYNFAVFGLGPYGPYWRELRKIVTLELLSNRRIELLGHV
Ah9E5BV9	122	2.73e-19	VMTYNRTDIALGPYGDYWRHIRKICNMELLTAKRVQSFRHI
Ah9J8RGD	116	2.73e-19	HLTYNNTVVITSPYGDHWRNLRRICSLEILSTQRLNSFTGI
Ah96EPTX	114	2.73e-19	HLTYNNTVVITSPYGDHWRNLRRICSLEILSTQRLNSFTGI
Ah9W7X6Y	113	3.17e-19	MFFNGGKGIGMAQYGWYWRHMKKLCTLQLLSGSKVEMYGPL
Ah0M9QLC	114	3.67e-19	RLGYNGSAMTFTPYGDYWKKIRKIVMLELLSAKRVQSFQAV
AhAMJH7D	113	3.67e-19	TFFSGSKGIGMAQYGWYWRHVRKLCTLQLLSGSKVEMYGPL
AhSFE8AG	115	3.67e-19	YIGYNNTTLVLSPYGDHWRNLRRIATLEVLSTHRINSFLEI
AhTS7Z0X	120	3.67e-19	YVSYGSKGLLFSEYGTYWRNMKRLCTSQLLSASKVSSFAGV
Ah7Z45GE	137	3.67e-19	YLFYNCTNVVFSPYGAYWRHIRKICILEILSSKRVQSYSSA
AhRE0MA5	115	3.67e-19	YIGYNNTTLVLSPYGDHWRNLRRIATLEVLSTHRINSFLEI
Ah7PFL6Q	120	3.67e-19	YVSYGSKGLLFSEYGTYWRNMKRLCTSQLLSASKVSSFAGV
AhYBNU8P	107	4.25e-19	VFFYQCKEIAFAPYGEEWRNKRKLCVLELLNTNRVKSFHPV
AhU51SK2	132	4.25e-19	VLFYQCKEIAFAPYGEEWRNKRKLCVLELLNTNRVKSFHPV
AhEJJL2V	122	4.91e-19	HMGYNYAVFGFAPYSAFWREMRKIATLELLSNRRLEMLKHV
AhV592UR	141	4.91e-19	TLTYGFKDFLFAPYGPYWKFMKKVCMSELLGGKMLHQLLHV
AhSCCY7D	122	4.91e-19	SLSYGFKGFVFAPYGPYWKFMKKVCMSELLGGKMLHQLLHV
AhAA2SHR	124	4.91e-19	YFSYGYKGMIYSEYGPYWRNMRKVCTLQLLTASKVESFAPL
AhB50IPN	122	4.91e-19	HMGYNYAVFGFAPYSAFWREMRKIATLELLSNRRLEMLKHV
AhIY9IB8	124	4.91e-19	ALTYGFKDFLFAPYGPYWKFMKKVCMSELLGGKMLHQLLHV
AhP3CRQW	130	4.91e-19	SLSYGFKDFVFAPYGPYWKFMKKVCMSELLGGKMLHQLLHV
AhQ8VAE5	121	5.68e-19	TLSYGRKGLVFTEYGGYWRNVRKLCTLQLLSASKVEMFGPL
AhJUC9E0	131	5.68e-19	IFTYGCKDVGFAPYGEEWRQKKKFCVLELLSNKRVRSFGSV
Ah4VZ1PT	126	7.58e-19	HLGYNFAGFGFAPYGPYWTKLRKLAMLELLSPRRIESLRHV
AhMT8FXZ	122	7.58e-19	YITYGSSDFVLAPYGPYWRFMKKLCMTELLGGRILQQHLPI
Ah26YYGP	126	7.58e-19	HLGYNFAGFGFAPYGPYWTKLRKLAMLELLSPRRIESLRHV
AhPK3IA3	122	7.58e-19	YITYGSSDFVLAPYGPYWRFMKKLCMTELLGGRILQQHLPI
AhZ6EAYS	119	8.74e-19	NLSYNQAMFGFASYDPYWREMRKIVTSELLSNRRMELLRDI
Ah9D5JX4	113	8.74e-19	TFFSGSKGIGMSQYGWYWRHVRKLCTLQLLSGSKVEMYGPL
AhXS7PLW	116	1.01e-18	YIGYNDTTLALAPYGDHWRNLRRIATVEVLSTHRITTFLEI
AhG7VI5W	114	1.01e-18	RLGYNGSAMTFTPYGNYWKEIRKIVMLELLSAKRVQSFQAV
AhLW6UI8	116	1.01e-18	YIGYNDTTLALAPYGDHWRNLRRIATVEVLSTHRITTFLEI
AhTW15KP	139	1.34e-18	YELLFHRAMGFAPYGEYWRNLRRISSTHLFCQKRLTGFEGF
AhSMRD1P	139	1.54e-18	HLAYNNAAFGFAPYGPYWAKQRKLAVLELLSSRRLESLRHV
AhGVGT3R	165	1.54e-18	AVTYGYITFTLSPYGDYWKRIRRICTQELLSAKRVRSFQSI
AhW7S58I	139	1.54e-18	HLAYNNAAFGFAPYGPYWAKQRKLAVLELLSSRRLESLRHV
AhIQV007	128	1.54e-18	ILTYDYVNFAFAPYGEFWREIRKIIASELLSARRFDMLRGI
AhXD5XGS	128	1.54e-18	AVTYGYITFTLSPYGEYWKRIRRICTQELLSAKRVRSFQSI
Ah3B1CVE	119	1.77e-18	SLTYGAADYFFIPYGTYWRFLKKLCMNELLSGRTLEHFVDT
AhMCM1YY	139	1.77e-18	AATYGGADIAWAPYGPEWRMLRKVCVLKMLSNNTLDSVYEL
AhZ5DDPN	133	1.77e-18	ILTYGSTNIATAQYGGYWKQLRRICSMELLSPKRVSSFKSI
AhQ9F5SX	133	1.77e-18	NLGYNGAMIGFTPYGPYWRELRKFSNLELLSNRRIELLSHV
AhIT7QFA	119	1.77e-18	SLTYGAADYFFIPYGTYWRFLKKLCMNELLSGRTLEHFVDT
AhNT79F1	139	1.77e-18	AATYGGADIAWAPYGPEWRMLRKVCVLKMLSNNTLDSVYEL
AhHD9YHD	129	2.03e-18	TMTYNHAMFGFAPYGPYWREIRKIVTLGFLSNYQIDLLSHV
Ah3M216F	129	2.03e-18	TMTYNHAMFGFAPYGPYWREIRKIVTLGFLSNYQIDLLSHV
Ah8F7PE4	117	2.67e-18	YIAYNYQDLVFAPYGPRWRMLRKISSLHLFSAKALDDFKHL
AhK8H9R8	117	2.67e-18	YIAYNYQDLVFAPYGPRWRMLRKISSLHLFSAKALDDFKHL
AhIU9CVZ	122	2.67e-18	TLSYGRKGLVFTEYGGYWRNVRKLCSLQLLSASKVEMFGPL
Ah9D2QNN	139	3.51e-18	YELLFHRAMGFAPYGEYWRNLRRISSSHLFCQKRLTGFEGF
AhMTQ70D	3	3.51e-18	MIFSPYNEFWREIRKVCVTHVLSSRRVSSFSSI
Ah7J3SUQ	119	3.51e-18	KLTYNGLEMIFSPYNEFWREIRKVCVTHVLSSRRVSSFSSI
Ah77LVUR	120	4.61e-18	LLNYGSRTIGFASYGDHWRSLRRLTTLELFSTNRLAMFESI
AhBH9RMT	120	4.61e-18	LLNYGSRTIGFASYGDHWRSLRRLTTLELFSTNRLAMFESI
Ah75XT4J	121	5.27e-18	TFSYGRKGFVFTEYGSYWRSVRKLCSLQLLSASKVEMFGPL
AhH3NIE5	120	5.27e-18	KLSYNGLEIFFSQYNDYWREIRKTCVSHLLSAKRVSSFSSI
AhI0CI8T	128	6.88e-18	IVTYNCTDIAFSPYGNYWKLLRKVSTLELFSPKRVNSFKSI
AhAM3FDB	243	6.88e-18	AATYGGSDIVWTPYGPEWRMLRKVCVMKMLSNHTLDSVYEL
AhVQIY2H	128	6.88e-18	IVTYNCTDIAFSPYGNYWKLLRKVSTLELFSPKRVNSFKSI
AhD5PZ9F	113	6.88e-18	AATYGGSDIVWTPYGPEWRMLRKVCVMKMLSNHTLDSVYEL
AhC4H7FM	137	7.86e-18	VLLYGCKDIAFESYGEAWRQKRKICVLELLSAKKVQLLQYI
AhS12RMD	151	7.86e-18	VLLYGCKDIAFESYGEAWRQKRKICVLELLSAKKVQLLQYI
AhPMY3SS	113	1.33e-17	MFFNGGKGIGMAQYGWYWRHMKKLCILQLLSGSKVEMYGPL
AhDBZ9PS	123	1.51e-17	YTTYNYSDITWSQYGPYWRQARRMCLMELFSAKRLESYEYI
AhFQ5MDM	119	1.51e-17	YIAYNYTTLVSSPYGDHWRNLRRIVATEVLSTHRIDSFLEI
AhTI8LFW	123	1.51e-17	YTTYNYSDITWSQYGPYWRQARRMCLMELFSAKRLESYEYI
AhDR7X1V	16	1.72e-17	KLSYNGLEMFFSQNNDYWREIRKICVSHLLSAKRVSSFSSI
Ah5Y9TK9	134	2.23e-17	ILTYGSTNIATARYGGYWKQLRRICSMELLSPKRVSSFKSI
AhJ0SPDG	119	2.23e-17	HLFYDCTSLGCSSYGDHWRNLRRIATTEILSTHRINSFAET
AhE5ZLCP	119	2.23e-17	HLFYDCTSLGCSSYGDHWRNLRRIATTEILSTHRINSFAET
AhS646GX	117	2.23e-17	ILLYDSKDIATSPYGEYWRQIRSLAVLHLLSNKRVQSYGLI
AhI1XSYN	119	2.23e-17	HLFYDCTSLGCSSYGDHWRNLRRIATTEILSTHRINSFAET
AhB8WD65	116	2.23e-17	ILLYDSKDIATSPYGEYWRQIRSLAVLHLLSNKRVQSYGLI
AhWNL5D9	128	2.53e-17	ILTYDYVNFAFAPYGKFWREIRKIVASELLSAHRFEMLRGI
AhUP7AJF	146	2.87e-17	ILLYGATDVGFGLYGDDWRQKRKICVLQLLSTRRVQSFRAI
AhPJWR5J	133	2.87e-17	ILLYGATDVGFGLYGDDWRQKRKICVLQLLSTRRVQSFRAI
Ah7Z5EGL	133	2.87e-17	ILLYGATDVGFGLYGDDWRQKRKICVLQLLSTRRVQSFRAI
AhVAS5V1	164	4.75e-17	RLLMFERAIGFAPYGTYWHHLRKVAATHMFSPRSISGLESL
Ah9T04HJ	117	4.75e-17	KMSYNGLDIAFSQYGDHWREVRKIGVTHVLSARSVSSFSSI
Ah6I4HZI	80	4.75e-17	RLLMFERAIGFAPYGTYWHHLRKVAATHMFSPRSISGLESL
AhZW245F	123	6.09e-17	YTTYNYSDVLWSQYGPYWRQARRMWVMELFSAKCLESYEYI
AhSQSQ00	151	6.89e-17	NLSYNQAMFGFASYDLYWREMRKIVTSELLSNRRMELLRDV
Ah49BDLC	105	6.89e-17	KLSYNGLDIAFSSCGDYWREVRKISVTHVLSARRVSSFSSI
AhZC0L0M	120	6.89e-17	SLTYDKSDLAFAPYGTFWKFMKKLCMSELLNGRMLELLSPI
Ah032U0L	122	6.89e-17	KLSYNGLDIAFSSCGDYWREVRKISVTHVLSARRVSSFSSI
Ah8C82I7	120	6.89e-17	SLTYDKSDLAFAPYGTFWKFMKKLCMSELLNGRMLELLSPI
Ah9WXZ62	122	7.79e-17	YVLYDSTTLGSSSYGDHWRNLRRITTLHVLSTQRINDLCSS
AhA5BJE4	3	7.79e-17	MFFSQNNDYWREIRKLCVSHLLSAKRVSSFSSI
AhQM5IC5	125	7.79e-17	YLSYGSKGFLFAPYGSFWKFMKKLCMSELLGQRTLDQLLLL
Ah9P7KAZ	123	7.79e-17	YVLYDSTTLGSSSYGDHWRNLRRITTLHVLSTQRINNLYSS
Ah6BEU00	129	8.8e-17	ILGQNYANFGFCAYNNYWREMRKITASELLSTRRFELLRDI
Ah1GK82V	150	9.94e-17	ICIYGCKDIAFAPYNEAWRQKKKVCVVKLLSTKKVKSLLPV
AhMS1QBK	123	1.12e-16	HLNYNCKTMAFVPYGDHWRSLRRLTSLELFTANRLAMLARV
Ah30SZ61	110	1.12e-16	KHLSTTITMAFVPYGDHWRSLRRLTSLELFTANRLAMLARV
AhVEAV8C	112	1.43e-16	ILCYGSTDIATARYGNYWKQLRKISSMELLSHKRVRSFKSI
AhCW0S7X	128	1.82e-16	ILGQNYANFGFCAYDNYWREMRKITASELLSTRRFELLRDI
AhGI67CA	148	2.04e-16	ILLYGSNDIGFGNYGERWKQKRKICVRELLSPKMVQSESIR
AhNSG19L	141	2.04e-16	KTLMFERAIGFAPSGTYWRHLRRIAAFHMFSPKNIQSLENL
AhTY87ZU	140	2.04e-16	ILLYGSNDIGFGNYGERWKQKRKICVRELLSPKMVQSESIR
Ah180H6H	141	2.04e-16	KTLMFERAIGFAPSGTYWRHLRRIAAFHMFSPKNIQSLENL
AhQJ0MNA	116	2.59e-16	HVGYNFTTVTVAPYGDHWRNVRRIISLDVLSTHRLNSFLGI
AhIFA20P	157	2.59e-16	HVGYNFTTVTVAPYGDHWRNVRRIISLDVLSTHRLNSFLGI
AhYXZ2NC	119	3.28e-16	VLNHENYSFAFIPISPLWREMRKICNTQLLSHKNLDDSQHV
AhK9QGVV	148	3.28e-16	IFTGNGQDMVFTVYGDHWRKMRRIMTLPFFTNKVVHNYSNM
AhKZ1626	106	3.28e-16	THDLVFANRPKVQYGGYWRNVRKLCTLQLLSASKVEMFGPL
AhW3WWNZ	148	3.28e-16	IFTGNGQDMVFTVYGDHWRKMRRIMTLPFFTNKVVHNYSNM
Ah98SW16	119	3.28e-16	VLNHEHYSFAFIPISPLWREMRKICNTQLLSHKNLDDSQHV
AhXMK09V	123	3.68e-16	YIGYNYAAVGFAPYGSLWTKQRKLAMLELLSSRRVELLRYV
AhLBLX5B	116	3.68e-16	ILLYDSKDIANSAYGEYWRQMRSLAVLHLLSNKRVQSYSRV
Ah1L1IBW	116	3.68e-16	ILLYDSKDIANSAYGEYWRQMRSLAVLHLLSNKRVQSYSRV
AhTYH77A	152	4.64e-16	KSLMFSRAIGFAPNGSYWRLLRKIASIHLFSPRRIAAHEAG
AhH82QG0	179	4.64e-16	YSLMFNRAIGFAAHGTYWRTLRRIAATHLFSPKQIKASEIQ
AhU8Q65R	153	4.64e-16	KSLMFSRAIGFAPNGSYWRLLRKIASIHLFSPRRIAAHEAG
AhJ8Y94D	179	4.64e-16	YSLMFNRAIGFAAHGTYWRTLRRIAATHLFSPKQIKASETQ
AhAU8Y9Z	119	6.55e-16	CVLYGSKGLVFSEFGPYWRSMRRLFTSQLLSASKVSSFARA
AhXX3TAX	143	7.35e-16	YIFYNYTTLGSASYGDHWRNLRRITTVDVLSSHRLNSFLDV
AhX1BDZQ	118	7.35e-16	YIFYNYTTLGSASYGDHWRNLRRITTVDVLSSHRLNSFLDV
AhAG2ZXZ	117	7.35e-16	KLSYNGLDIALSQYGDHWREVRKIGVTHVLSARRVSSFSSI
Ah22EC2Q	118	1.15e-15	KLTYNGLEMIFSPYNEFRREIRKICVTHVLSSRRVSSFSSI
Ah0AN8KE	117	1.44e-15	YIFYNYTTVGSSEYGEHWRNLRRITSLDVLSNHRLNSFSPI
AhAYA1A5	119	1.44e-15	IFTGKGQDMVFTVYGEHWRKMRRIMTVPFFTNKVVQQYRYG
Ah0UU5IV	117	1.44e-15	YIFYNYTTVGSSEYGEHWRNLRRITSLDVLSNHRLNSFSPI
AhK1LFJJ	119	1.44e-15	IFTGKGQDMVFTVYGEHWRKMRRIMTVPFFTNKVVQQYRYG
AhG9VGRV	127	1.61e-15	RLAYKGAMFPFAPNHLYWREMRRIANQELLSNKRVELLGPV
AhQ2BYIT	118	1.8e-15	IVTYHDSTFAFSPYNTYWKFMKKLSTSELLGSRTLSQFLPI
AhZ630MX	120	2.79e-15	YLFYNHTSLVFSSNNDHWRNLRRIATMDVLSTPRLNSFFEI
Ah35X7CR	120	2.79e-15	YLFYNHTSLVFSSNNDHWRNLRRIATMDVLSTPRLNSFFET
Ah74WYCB	151	2.79e-15	IFLYGCKDIAFAPCDEAWRQKKKVCVVKLLSPKKVKSFLPV
AhNF142P	120	2.79e-15	YLFYNHTSLVFSSNNDHWRNLRRIATMDVLSMPRLNSFFET
AhYY507R	258	3.11e-15	RLAYKGAMFPFAPNHLYWRDMRRIANQELLSNKRVELLGPV
AhU7G3WQ	124	3.11e-15	HLAYGCGDVALAPLGPHWKRMRRICMEHLLTTKRLESFSKH
Ah6Z49LM	124	3.11e-15	HLAYGCGDVALAPLGPHWKRMRRICMEHLLTTKRLESFSKH
AhQ2QWLN	118	3.47e-15	IVTYHDSTFAFSPYDTYWKFMKKLSTSELLGSRTLSQFLPI
Ah7PS9BN	119	3.86e-15	YIFYNYTTVGSCSYGDHWRNLRRITSLDVLSTQRTHSFAGI
Ah5XS165	109	3.86e-15	ALGHNKVSMVWSPVCDHWRTLRKLCSTNIFSPRRLESTSKL
AhXDA15Z	119	3.86e-15	YIFYNYTTVGSCSYGDHWRNLRRITSLDVLSTQRTHSFAGI
AhI5UYY8	133	3.86e-15	ALGHNKVSMVWSPVCDHWRTLRKLCSTNIFSPQRLESTSKL
Ah2AN8JB	62	4.78e-15	ILCYGSTDIATARYSNYWKQLRKVSSMELLSHKRVRSFKSI
AhIDM7IB	136	5.32e-15	TATNGYLTTALTPFGEQWRKMKKIVANDLLSPQKHQWLQDK
AhKE4ULY	136	5.32e-15	TATNGYLTTALTPFGEQWRKMKKIVANDLLSAQKHQWLQDK
AhCE3PYG	165	7.31e-15	ALDHHNYSLPFLPVCPLWKDLRKICNEQLFSTKVLDTSQGL
AhULT6DJ	162	7.31e-15	SLDHHNYSLPFLPVCPLWKDLRKICNEQLFSTKVLDLSQGL
AhJ0SZIG	155	7.31e-15	SLDHHNYSLPFLPVCPLWKDLRKICNEQLFSTKVLDLSQGH
AhD0Q46J	119	7.31e-15	ALDHHKVSLVWSPICDHWRTLRKLCSTNIFSPQKLESTSTL
AhK55MVY	162	7.31e-15	ALDHHNYSLPFLPVCPLWKDLRKICNEQLFSTKVLDMSQGL
AhKYAL0U	159	7.31e-15	SLDHHNYSLPFLPVCPLWKDLRKICNEQLFSTKVLDLSQGL
AhASTA9Q	119	7.31e-15	ALDHHKVSLVWSPICDHWRTLRKLCATNIFSPQKLESTSTL
AhAJ1Q9U	113	8.12e-15	KFSRDGKDLIWADYGPHYVKVRKVCTLELFSPKRLESLRPI
AhAXL13P	113	8.12e-15	KFSRDGKDLIWADYGPHYVKVRKVCTLELFSPKRLESLRPI
Ah33A95W	131	9.02e-15	HVSSGFLSTIAAPYGEQWKKMKRVMANELVSPRKLQWLQDK
AhCTE8UD	131	9.02e-15	HVSSGFLSTIAAPYGEQWKKMKRVMANELVSPRKLQWLQDK
AhC34INF	122	1e-14	GPYGCEGSLITSQYGPHWRMLRRLSTTEFFATSRLDAMRAV
AhWJIQ4A	119	1e-14	RISYDGIEMAFSPYDNCWKEIKKICVSNVLSPRRIAGYYSI
Ah8TF3WB	119	1e-14	RISYNGIEMAFSPYDNCWKEIKKICVSNVLSPRRIAGYYSI
AhXYZ5G8	129	1.86e-14	ILGYDYAIFSFKSYGPSWRNLRKMAILEVLSGHKIHMNSHV
AhS9LGGB	118	3.4e-14	AHDHHIYSVGWMQPSSQWRILRKICATKVFSSQQLDSTQVV
AhJC9XMV	139	3.76e-14	ILFYGSTDIAMARYGGYWKQLRRISSVELLGPKRVRSFKSI
Ah6EUZ8B	115	3.76e-14	VHNHHVHSIAFMPITPLWRFLRKICNNQLFANKTIGATQDL
AhB1N53D	123	4.15e-14	YVSSGYLTTSVTPCGEQWKKMKRIFVEELLSPQRHQWMHDK
AhDM8PJ8	123	4.15e-14	YVSSGYLTTSVTPCGEQWKKMKRIFVEELLSPQRHQWMHDK
AhKVH5PD	117	4.15e-14	AHDHHKFSIVWLPPTTQWRSLRKVCATKVFSTQNLDSAQVL
Ah92UC5T	116	4.58e-14	VLSDLFGEGIFAVDGEKWRQQRKLASYEFSTRVLRDFSCSV
Ah82IR2S	122	4.58e-14	ALDHHLYSVGWLPPSTQWRILRRVCATKVFSPLKLDSTEVL
AhR97G74	125	4.58e-14	ALDHHMYSVGWLPPSTQWRILRRVCATKVFSPLKLDSTEVL
AhGM8EQZ	122	4.58e-14	GPYGCEGSLITSQYGPHWRMLRRLSTTEFFVASRLDAMRAV
Ah7AD34F	120	4.58e-14	ALDHNLYSVGWMQPSNEWRILRKICATKVFSSQQLDSTQVL
AhNXI5US	116	4.58e-14	VLSDLFGEGIFAVDGEKWRQQRKLASYEFSTRVLRDFSCSV
AhN1DX8X	125	4.58e-14	ALDHHLYSVGWLPPSTQWRILRRVCATKVFSPLKLDSTEVL
AhWFM3MS	131	5.06e-14	HVSFGYLSTIVVPYGEQWKKMKRVMANELVSPRRLQWLQDK
AhE9QM6P	131	5.06e-14	HVSGGYLSTIVVPYGEQWKKMKRVMANELVSPRRLQWLQDK
AhK8E53W	135	5.06e-14	HVSLGYLTTAITPFGEQWRKMKRVITSELVSPLRLQWLHDK
AhE8J0ZS	131	5.06e-14	HVSFGYLSTIVVPYGEQWKKMKRVMANELVSPRRLQWLQDK
AhZS0LC9	131	5.06e-14	HVSGGYLSTIVVPYGEQWKKMKRVMANELVSPRRLQWLQDK
AhX9FN5M	114	6.15e-14	ILRDLLGDGIFTVDGEKWRHQRKTASYQLSSKLSRDYSSSV
AhGN1SSX	120	6.15e-14	AHDHHKFSVVWLPPTSQWRSLRKVCATKVFSTQNLDSTQVL
Ah0WTA7Q	121	6.78e-14	ALDHHIHSVGWMQPSPLWRTLRKVCATKVFSSQQLDSTQII
AhFQQS7Y	120	7.47e-14	ALDHNLYSVGWMQPSNEWRILRRICATKVFSSQQLDSTQVL
AhF62UT2	120	8.23e-14	VHNHHIHSIAFMPMTPLWRSLRKICNNQLFANKTIDARQDL
AhJL7EE1	162	8.23e-14	IHNHHIHSIAFMPMTPLWRSLRKICNNQLFANKTIDARQDL
AhDBN754	119	1.21e-13	GAGHDAYSIPFMPVSPRWRDLRKICNNLIFSSKNLDASQEL
Ah0RH2A3	130	1.46e-13	ILGYDYAIFSFKSYGPSWRNLRKTAILEVLTGHKIHMNSHV
Ah77JTQB	125	1.77e-13	VLDHHMYSMGWLQPSTQWRILRRVCATKVFSPKQLDSTQVL
AhUKZ6DB	124	1.77e-13	YASLGYLTTAITPFGEQWKKMKRVITNELVSPLRLEWLHDK
AhG35LTC	124	1.77e-13	LASMGYLTTAITPFGEQWKKMKRVITNELVSPLRLQWLHEK
Ah1G2EUX	133	2.13e-13	AQPNVLDTLAWSPGGPRWRSRRRLCTTKIFTAQRLDLLQHL
AhPFQ67U	114	2.13e-13	ILRDLLGDGIFTVDGEKWRHQRKAASYQFSSKLLRDYSSSV
AhFC34FK	114	2.13e-13	ILRDLLGDGIFTVDGEKWRHQRKAASYQFSSKLLRDYSSSV
AhX8HWK3	112	2.13e-13	AQPNVLDTLAWSPGGPRWRSRRRLCTTKIFTAQRLDLLQHL
AhD0DS2K	114	2.13e-13	ILRDLLGDGIFTVDGEKWRHQRKAASYQFSSKLLRDYSSSV
AhMHKX6K	346	2.13e-13	ILRDLLGDGIFTVDGEKWRHQRKAASYQFSSKLLRDYSSSV
Ah84V7WL	114	2.34e-13	ILRDLLGDGIFTVDGEKWRHQRKTASYQFSSKLSRDYSSSV
AhMCE3E8	120	2.34e-13	ALDHHIFSMVWMPPTNQWRILRRACANKVFSPQLLDSTQIL
AhSUFM5S	124	2.34e-13	YMTYGLKGLVLTPYGSYFKFMKKLCMAELLGKRTLDQLLPL
Ah2U560T	124	2.34e-13	YITYGLKGLVLTPYGSYFKFMKKLCMAELLGKRTLDQLLPL
AhISY40W	120	2.34e-13	ALDHHIFSMVWMPPTNQWRILRRACANKVFSPQLLDSTQIL
Ah9N9P3S	163	3.09e-13	AHDHHKFSIVWLPPTTQWRSLRKFCATKVFSTQNLDSAEVL
AhE23E2T	123	3.72e-13	YIGYNYAGFGFAPYGSFFIKHKKLATLELLSSRRVELLRYV
AhHA4R8H	123	3.72e-13	YIGYNYAGFGFAPYGSFFIKHKKLATLELLSSRRVELSRYV
Ah27RLCF	115	6.41e-13	NLRDFLGDGIFTVDGEKWREQRKISSHEFSTKMLRDFSIFV
Ah97WH9V	125	6.41e-13	FVSSGYLATTLTPFGEQWKKMKRVIVEELISPQRHQWLHDK
Ah6VQD09	116	6.41e-13	NLRDFLGDGIFTVDGEKWREQRKISSHEFSTKMLRDFSIFV
AhQBKG1B	125	7.01e-13	YVSSGYLTTTITPFGEQWKKMKRVMVEELISPKRHQWLHDK
Ah412CRS	164	7.01e-13	YVSSGYLTTTITPFGEQWKKMKRVMVEELISPKRHQWLHDK
AhB6E5H4	1	9.16e-13	.MVPFGPYWKFIRKLIMNDLLNATTVAKLRPL
Ah1WY37S	44	9.16e-13	RRLTYDNSVAMVPFGPYWKFIRKLIMNDLLNATTVAKLRPL
Ah9T187T	163	1.09e-12	SLDHHNYSLPFLPVCPLWRDFRRICNDQLFANKTLDASQGL
AhWK2RNV	165	1.09e-12	SLDHHNYSLPFLPVCPLWRDFRRICNDQLFANKTLDASQGL
AhJMZ603	114	1.09e-12	ILRDLLGDGIITVDGEKWRHQRKTASYQLSSKLSRDYSSSV
Ah94R5ZM	121	1.42e-12	YMEVLLGDGIFNVDGELWRKQRKTASLEFASRNLRDFSTKV
AhXG11M2	121	1.42e-12	YMEVLLGDGIFNVDGELWRKQRKTASLEFASRNLRDFSTKV
Ah8R7WRR	131	1.85e-12	IFFYQCKEVGFAPYGEEWRMKRKLCVRSFQPIRKDEVSMMI
AhAU0S52	121	2.39e-12	ILTDLLGDGIFTVDGEKWQHQRKVATQEISTKAVKDFSLQV
AhBW1SL4	134	2.39e-12	HVSLGYLTIGPSPFGQQWKKMKRVITNELASPLRLQWLHDK
AhX7DVP8	119	2.61e-12	GAGHDAYSLPFIPVSPRWRDLRKTCNNLIFSNKNLDASQEL
AhLJPA30	121	3.66e-12	EEHCNKNSIIFLPSSTKWRLLRRACATRIFSPQQLDSTQIL
Ah8L02XW	121	3.66e-12	EDHCNKNSIIFLPSSTKWRLLRRACATRIFSPQQLDSTQIL
AhSGZ2CH	110	4.33e-12	SRTRNVVFDIFTGKGQHWRKMRRIMTVPFFTNKVVQQYRPG
Ah3GHL6G	124	4.33e-12	LDHAYYGIGFLPNSSPLWRYLRRICNNQLFTNKALDASKFL
AhMPKI4V	123	4.33e-12	LDHAYYGIGFLPNSSPLWRYLRRICNNQLFTNKALDASKFL
AhEN2KPM	118	5.12e-12	ALDHHKVSVIWLPLRKKWRNLRRICADNLFSIQKLDSTQVL
AhJR81PI	93	5.12e-12	AMDHHKVSVIWLPLRKKWRNLRRICADNLFSIQKLDSTQVL
Ah4YX487	116	6.57e-12	KISYNRIEIAFSAYNDSWKAIKKICITHFLNSSSVSKFSSI
Ah8US839	126	1.37e-11	ILTCNQHNINSAPYGSTWRSLRRNLTTEMLHPNRIKSFSSV
AhKC559T	125	1.61e-11	FVSSGYLATTLTPFGEQWKKTKRVIVEELISPQRHQWLHEK
AhBK04FV	114	2.59e-11	ILGDLLGHGIFNVDGSAWMFQRKMASLELGSVAVRTYALQI
AhVG2XB0	114	2.59e-11	ILGDLLGHGIFNVDGSAWMFQRKMASLELGSVAVRTYALQI
Ah1D9GK9	134	2.48e-10	EDFSKTSLVWMPASAAKWRTLRRACATKIFSPQQLDSTQCI
AhY8NW7M	134	2.67e-10	EDFSKTSLVWMPASAAKWRILRRACATKIFSPQQLDSTQCI
Ah6HU6DS	125	4.72e-10	IISSNQNDILFSFYGPVWRALRRNLTSNILHPSQVKSYANA

## Sheet: Motif5
Table S5 The information of conservative sequence Motif5 in the AhCYP gene family
Gene ID	Start	P-value	Site
AhCSQB0P	236	7.16e-18	VPLGAPHESMEDCNIGGYHIPAGTRLLTNISKIHRDP
AhE23E2T	394	8.84e-18	GPLLLPHEAREDCYINGYYVPKGTRVFGNVWKLHRDP
AhXMK09V	394	8.84e-18	GPLLLPHEAREDCYINGYYVPKGTRVFGNVWKLHRDP
AhN16MIT	142	8.84e-18	GPLLLPHEAREDCYINGYYVPKGTRVFGNVWKLHRDP
Ah0YP240	17	1.64e-17	GGALLPRECRETCEINGYTIPAGTQVLVNSWAIGRDP
Ah26YYGP	399	1.64e-17	GPLLVPHEAREDCNIHGYYVPKGTRVFANVWKLHRDP
AhYHVV91	17	1.64e-17	GGALLPRECRETCEINGYTIPAGTQVLVNSWAIGRDP
AhDBZ9PS	385	9.34e-17	APMLVPRKAREDIKIDGYDIPKGTQVLIHVWTVGRDP
AhTI8LFW	385	9.34e-17	APMLVPRKAREDIKIDGYDIPKGTQVLIHVWTVGRDP
Ah4VZ1PT	399	1.12e-16	GPLLVPHEAREDCYIHGYYVPKGTRVFANVWKLHRDP
AhF62UT2	378	1.92e-16	VPFLIPRKADTDVEINGYTIPKGSQVLINVYAIGRDS
AhJL7EE1	420	1.92e-16	VPFLIPRKADTDVEINGYTIPKGSQVLINVYAIGRDS
Ah9J9RW8	233	2.3e-16	VVLSLPHESMDDCVVGGYHIPAGTQLWTNISKMQRDP
AhXYZ5G8	341	2.3e-16	AVLSLPHESMDDCVVGGYHIPAGTQLWTNISKMQRDP
Ah0RH2A3	379	2.3e-16	VVLNLPHESMDDCVVGGYHIPAGTQLWTNISKMQRDP
Ah7V58Y4	340	2.74e-16	ILSFTFREAVEDVELQGYYIPKGWKVLPLFRSIHHSA
AhYW8AM8	355	8.93e-16	IIGGIFRRATTDININGYTIPKGWKVFASFRAVHLNP
AhXX3TAX	407	8.93e-16	APLLLPHSASEDCTIGGYNIPKDTIVLTNVWLIHRDP
AhQ94UE0	355	8.93e-16	IIGGIFRRATTDININGYTIPKGWKVFASFRAVHLNP
Ah66GL51	355	8.93e-16	IIGGIFRRATTDININGYTIPKGWKVFASFRAVHLNP
AhX1BDZQ	381	8.93e-16	APLLLPHSASEDCTIGGYNIPKDTIVLTNVWLIHRDP
Ah0Q00UB	130	1.05e-15	AIFSGPREFADDCFVNGYHIPKGTQLIINLWKIHTDP
AhZ1GZMD	168	1.24e-15	ILSFTFREAVEDVVVQGYYIPKGWKVLPLFRSIHHSA
AhPK3IA3	385	1.45e-15	TGPLIVRQSTEDCNVNGYHIPSKTTVFVNVWSIGRDP
Ah4H0NN3	306	2e-15	ILSFTFREAVEDVVLQGYYIPKGWKVLPLFRSIHHSA
Ah57KEBM	415	2.34e-15	GAFLLPRECGQDCEINGYHIPSKSKVIINAWAIGRDP
AhAK4T3E	414	2.73e-15	AIFSGPREFADDCFVNGYYIPKGTQLITNLWKIHTDP
Ah77LVUR	386	3.19e-15	APLLLPHESSSDCNVCGYDIPKGTMLLVNLWTLQRDP
AhBH9RMT	387	3.19e-15	APLLLPHESSSDCNVCGYDIPKGTMLLVNLWTLQRDP
AhVRM8BV	100	3.72e-15	STLSGLRVFTEDCTIGGYYIPKGTPLMTNLWKIHRDP
AhD84CI6	386	3.72e-15	GAFLLPRECGKDCEINGYHIPSKSKVIINAWAIGRDP
AhMJ29ZM	119	4.33e-15	APLAAPHEFTEDCNLGGYHIKKGTQLITNIWKINTDP
AhQ9F5SX	408	4.33e-15	APLAAPHEFTEDCNLGGYHIKKGTQLITNIWKINTDP
AhFPF4KE	91	5.04e-15	VPFLIPRKADTDVEINGYTIPKGSQLLINVYAIGRDS
AhB5JY05	357	5.86e-15	IIGGIFRRAMTDINIKGYTIPKGWKVFASFRAVHLNP
AhM3F96W	357	5.86e-15	IIGGIFRRAMTDINIKGYTIPKGWKVFASFRAVHLNP
AhJ201LF	365	6.81e-15	VIIGVMRKAMKDVEIKGYFIPKGWCVLAYFRSIHLDD
AhCC54W0	398	6.81e-15	AIFSGPREFADDCFVNGYYIPKGTQLVTNLWKIHTDP
AhSPE8CT	347	6.81e-15	LSLPFTQTAMKDVEIKGYFIPKGWCVLAYFRSIHLDD
Ah3475Q7	354	7.9e-15	ILSFTFREAVEDVEYQGYLIPKGWKVLPLFRNIHHSP
AhEJJL2V	362	7.9e-15	GPLLGPREAQEDCTVAGYHVPAGTRLVVNLWKIHRDP
Ah0Y92P4	354	7.9e-15	ILSFTFREAVEDVEYQGYLIPKGWKVLPLFRNIHHSP
AhB50IPN	362	7.9e-15	GPLLGPREAQEDCTVAGYHVPAGTRLVVNLWKIHRDP
AhYRF88J	354	7.9e-15	ILSFTFREAVEDVEYQGYLIPKGWKVLPLFRNIHHSP
AhLXP1WJ	371	7.9e-15	ILSFTFREAVEDVEYQGYLIPKGWKVLPLFRNIHHSP
AhE6G4NP	343	9.16e-15	IVNGVLRKTIQDVELNGYLIPKGWKIYVFIREINYDP
AhR5KZJD	415	9.16e-15	IVNGVLRKTIQDVELNGYLIPKGWKIYVFIREINYDP
Ah7AH9CA	397	1.23e-14	IVNGIWRKAVKDVEIKGYLIPKGWCVMASLTSVHLDS
Ah21D9BM	393	1.23e-14	APLSAPPEFTQDCTLGGYHIKKGTQLITNIWKINTNS
AhB5QQYI	403	1.23e-14	IVNGIWRKAVKDVEIKGYLIPKGWCVMASLTSVHLDS
AhMS1QBK	388	1.42e-14	APLLLPHESSNDCKVCGYDIPKGTMLLVNAWTLQRDP
Ah30SZ61	395	1.42e-14	APLLLPHESSNDCKVCGYDIPKGTMLLVNAWTLQRDP
AhG7VI5W	378	1.64e-14	APLLVPRETIQPCTIKGYEIPAGTRVFINAKTIAMDP
AhCE3PYG	425	1.89e-14	APLLLPRKAKVDVEISGYTIPKGARVLINAWAIGRNP
AhMT8FXZ	385	1.89e-14	TGPLIVRQSTEDCSVNGYHIPSKTTVFVNVWSIGRDP
AhK55MVY	422	1.89e-14	APLLLPRKAKVDVEISGYTIPKGARVLINAWAIGRNP
AhWNL5D9	399	2.18e-14	GPLSGPREFTEDCTLGGYHIKAGTRMLLNIWKLHRDP
AhIQV007	392	2.18e-14	GPLSGPREFTEDCTLGGYHIKAGTRMFLNIWKLHRDP
AhAM3FDB	499	2.51e-14	LPLLVPHCPSETTTVGGYTIPKGSRVFVNVWAIHRDP
AhD5PZ9F	369	2.51e-14	LPLLVPHCPSETTTVGGYTIPKGSRVFVNVWAIHRDP
AhYQLI8B	181	2.88e-14	ILSFTFREVVEDVELQDYYIPKGWKVLPLFRSIHHSA
AhD4PHYG	206	2.88e-14	ILSFTFREVVEDVELQDYYIPKGWKVLPLFKAFTILL
AhCW0S7X	397	3.81e-14	GPLSGLRIFTEDCTLGGYHIKQGTRLFLNLWKLHRDP
Ah6BEU00	392	3.81e-14	GPLSGLRIFTEDCTLGGYHIKQGTRLFLNLWKLHRDP
AhX3HSHJ	216	4.37e-14	IIIGAMRKATKDVKIKGYLIPKGWCVLANFRSVHLDE
AhNYMX1M	99	4.37e-14	IIIGAMRKATKDVKIKGYLIPKGWCVLANFRSVHLDE
Ah9VYU45	280	5.01e-14	TPVLLPKECLKCCEINGYTIPVGTQVFVNVWAIGRDP
Ah85G0UF	385	5.74e-14	APMLAPRQAREDIKIDEYDIPKGTQVLIHIWTVGRDP
AhZW245F	385	5.74e-14	APMLVPRQAREDIKIDEYDIPKGTQVLIHIWTVGRDP
AhHW8B30	86	6.58e-14	FPLLLPRECRETCEINGYTIAAGSQVIVNAWAIGRDP
AhKZ1626	368	7.52e-14	GPFLVPHESTEDVTINGYFIEKNTRIMVNAWAIGRDP
AhA5BJE4	262	7.52e-14	GPLLMPKETTEKCTIDGYEIPAKTIVYINAWTIHRDS
AhJ8Z28X	379	7.52e-14	LPLLIPRENKEPCQINGYQIPANSRIIINAWAIGRDP
AhIU9CVZ	384	7.52e-14	GPFLVPHESTEDVTINGYFIEKNTRIMVNAWAIGRDP
AhMPT6D2	195	8.6e-14	TGPMTVRESSEDCTIWGYEIPAKTQLFVNIWAIGRDP
AhWR94UY	401	8.6e-14	TGPMTVRESSEDCTIWGYEIPAKTQLFVNIWAIGRDP
AhT5ZVXW	33	9.83e-14	TPVLLPKECLKYCEINGYTIPVGTQVFVNAWAIGRDP
AhX7DVP8	375	1.12e-13	VPLLLPRQAEMDVEIQGYTVPKGAQVLVNVWAIGRDP
AhHD9YHD	402	1.12e-13	SPLSGIREFREDCTLGGYHVRKGTRLLTNIWKIQVDP
AhSEU0EN	378	1.12e-13	VPLLLPRQSREECTIHGYHIPIKTKVMVNAYALGRDP
AhQG8K35	380	1.12e-13	LPLLLPRQSREECTIHGYHIPIKTKVMVNAYALGRDP
Ah3M216F	402	1.12e-13	SPLSGIREFREDCTLGGYHVRKGTRLLTNVWKIQVDP
AhWA1FX5	382	1.12e-13	LPLLLPRQSREECTIHGYHIPIKTKVMVNAYALGRDP
AhA4H8M4	378	1.12e-13	VPLLLPRQSREECTIHGYHIPIKTKVMVNAYALGRDP
AhIP1Y2C	369	1.28e-13	PIFGSFRKTITDIEYEGYTIPKGWKVLWTTYGTHYNE
Ah0WTA7Q	382	1.28e-13	IPFLLPHKSQEDVELCGFTVPKNAQVWVNVWAMGRDS
AhG3X0L7	369	1.28e-13	PIFGSFRKAITDIEYEGYTIPKGWKVLWTTYGTHYNE
AhULT6DJ	419	1.46e-13	APLLLPRKAKVDVEISGYRIPQGTRVLINEWAIGRNP
Ah0AN8KE	377	1.46e-13	APLLLPHSSAEKCTIGGYNIPKDTIVLINGWAIHRDP
AhKYAL0U	416	1.46e-13	APLLLPRKAKVDVEISGYRIPQGTRVLINEWAIGRNP
AhWK2RNV	422	1.46e-13	APLLLPRKAKVDVEISGYRIPQGTRVLINEWAIGRNP
AhJZF5VE	357	1.66e-13	IVNGVLRKTTQDMELNGYLIPKGWKIYVYTREINYDH
AhYI1B95	397	1.66e-13	APLTGIREATEDCYLNGYYISKGTRLFINLWKLHRDP
Ah4N79E8	354	1.66e-13	VPLLVPRENKEPCQINGYQIPANSRIVINAWAIGRDP
AhWMM9KJ	391	1.66e-13	PIPMALHESAEDSVIEGYAIPKGTRVWINAWSIGRDS
AhKRAQ4G	382	1.66e-13	VPLLIPRQNREPCQIKGYQIPANSRIMINAWAIGRDP
AhBJL9W4	390	1.66e-13	PIPMALHESAEDSVIEGYAIPKGTRVWINAWSIGRDS
Ah9J8RGD	376	1.89e-13	APMLLPHLSAQDCTLGGYHVPRNTLVFVNAWAIHRDP
AhT38HF5	377	1.89e-13	FSFLLFREATADVNINGYTIPKGWKAVILPKTCHMSS
Ah96EPTX	308	1.89e-13	APMLLPHLSAQDCTLGGYHVPRNTLVFVNAWAIHRDP
AhT2Z52M	389	2.15e-13	PIPLLLHETAEDATVSGYFVPKGSRVMINAWAIGRDK
Ah0UU5IV	377	2.15e-13	APLLLPHSSAEKCTIGGYKIPKDTIVLINGWAIHRDP
AhVEAV8C	373	2.45e-13	LPLLLPRECRETCEINGYTISAGSKVIVNAWAIGRDP
AhY93W5A	370	2.45e-13	IISFTFREAVVDVEYKGYLIPKGWKVMPLFRNIHHNP
Ah2AN8JB	287	2.45e-13	LPLLLPRECRETCEINGYTISAGSKVIVNAWAIGRDP
AhGE9GZG	201	2.78e-13	APFLLPRKAKENVEIHGYIIPKGAQVIINEWGIGRNP
AhSQSQ00	423	2.78e-13	APLTATHEFSENCTLGGYHIEKGTQLIANLWKINNDP
AhVVP2QU	270	3.16e-13	ASPLIAREASTDVEIGGYLLPKGTWVWLALGALSKDP
AhH0PP7S	394	3.16e-13	GPLSGPREFTEDCSLGGYHIKAGTRMLLNLWKLHRDP
AhBRFB8I	379	3.16e-13	VPLLLPRECSERCEINGYEIPAKSRVVVNAWGIGRDP
AhPBH5UM	300	3.16e-13	ASPLIAREASTDVEIGGYLLPKGTWVWLALGALSKDP
AhJ9N3PQ	398	3.16e-13	GPLSGPREFTEDCSLGGYHIKAGTRMFLNLWKLHRDP
AhH3NIE5	379	3.16e-13	GPLLMPKETNEKCIIDGYEIPAKTIVYINAWTIHRDS
AhA0WXBW	379	3.16e-13	VPLLLPRECSERCEINGYEIPAKSRVVVNAWGIGRDP
AhIYR592	376	3.58e-13	APLLLPRECGEACEINGYYIPYKSKVIVNAWAIGRDP
AhSMRD1P	408	3.58e-13	TPLLLPHGASSDCSINGYYVPKGADVFLNVWKLHRDP
Ah7BG7FU	362	3.58e-13	VPLLVPRENKEPCQIKGYQIPANSRIIINAWAIGRDP
Ah6JQ8YQ	380	3.58e-13	VPLLVPRENKEPCQIKGYQIPANSRIIINAWAIGRDP
AhETWN8F	1225	3.58e-13	VPLLIPRENREPCQIKGYQIPANSRIIINAWAIGRDP
AhU7G3WQ	396	3.58e-13	GPFLIPHESLRDTTINGFDIPAKTRVFINTHGLGRNT
Ah5X8MPR	64	3.58e-13	PLLLPHKSPQEDIEICGFMVPKNAQVWVNVWGMGRDS
Ah237GY1	376	3.58e-13	APLLLPRECGEACEINGYYIPYKSKVIVNAWAIGRDP
AhM38SQY	311	3.58e-13	APLLLPRECGEACEINGYYIPYKSKVIVNAWAIGRDP
AhXKY9LP	378	3.58e-13	LPLLVPRENKEPCQIKGYQIPANSRIIINAWAIGRDP
Ah6Z49LM	395	3.58e-13	GPFLIPHESLRDTTINGFDIPAKTRVFINTHGLGRNT
AhI0CI8T	391	4.06e-13	PLLLPRECGKQECEINGYHIPYKSKVIVNVWAIGRDP
Ah75XT4J	383	4.06e-13	GPFLVPRESLEDVTIHGYFIEKNTRIMVNAWAIGRDP
Ah27TAQT	355	4.06e-13	IVNGVLRKTTHDMELNGYLIPKGWRIYVYTREINYDQ
AhGJ85WH	375	4.06e-13	FSLVVFREAKSDVVMNGYTIPKGWKALVWFRSVHLDP
AhWJIQ4A	378	4.06e-13	PAPIIPRATHESCNIGGYQIPPNTLVYVNTWAIHRDP
AhVQIY2H	391	4.06e-13	PLLLPRECGKQECEINGYHIPYKSKVIVNVWAIGRDP
Ah2YDG1M	397	4.06e-13	APLTGIREATEDCSLNGYYISKGTRLFINLWKLHRDP
AhXFV150	216	4.06e-13	APLLLPRKAKVDVEISGYRIPKNARVLINEWAIGRNP
AhG3469Y	248	4.06e-13	APLLLPRKAKVDVEISGYRIPKNARVLINEWAIGRNP
Ah2F8F1S	355	4.06e-13	IVNGVLRKTTHDMELNGYLIPKGWRIYVYTREINYDQ
Ah10MYPD	244	4.06e-13	FSLVVFREAKSDVVMNGYTIPKGWKALVWFRSVHLDP
Ah8TF3WB	378	4.06e-13	PAPIIPRATHESCNIGGYQIPPNTLVYVNTWAIHRDP
Ah8C82I7	387	4.06e-13	PSPFIMRESSENCTINGFHIPARTKILINVWAIGRDP
AhXPY7J2	400	4.6e-13	APIVPLRHVDEDTQIGGYHIPAGSEIAINIYGCNMDE
AhDXX0FL	360	4.6e-13	FAIPLSREATTDVNINGYIIPKGWRAVVWQKACHMSS
Ah221WPX	394	4.6e-13	SPLGVHREFTENCNLGGYQIKKGTRLITNIWKIHTDS
AhJ5GSJM	295	4.6e-13	IFPGLLRKALKDIPINGYTIPAGWMILVATPTLHVNP
AhTMG43S	411	4.6e-13	APIVPLRHVDEDTQIGGYHIPAGSEIAINIYGCNMDE
Ah9WXZ62	383	4.6e-13	GPLLLPHLSSDDCTIGGYRVPRDTIVLTNAWHINRDP
Ah056HEM	414	4.6e-13	AIFSGPREFADDCYVNGYYISKGTQLITNLWKIHTDP
AhP3G561	400	4.6e-13	APIVPLRHVDEDTQIGGYHIPAGSEIAINIYGCNMDE
AhQW591P	390	4.6e-13	SPLGVHREFTENCNLGGYQIKKGTRLITNLWKIHTDS
AhF136KG	399	4.6e-13	APIVPLRHVDEDTQIGGYHIPAGSEIAINIYGCNMDE
Ah9P7KAZ	339	4.6e-13	GPLLLPHLSSDDCTIGGYRVPRDTIVLTNAWHMNRDP
AhQ6MIXV	770	5.21e-13	APLLIPRETLSDVKLKGYDIPSKTKVYLNAWTIQRDP
Ah132YE3	404	5.21e-13	APLLIPRETLSDVKLKGYDIPSKTKVYLNAWTIQRDP
AhD92ENK	390	5.21e-13	PIPLLLHETAEDATVSGYLVPKGSRVMINAWAIGRDK
AhLE699N	379	5.9e-13	PIFGSFRKAVTDIEYDGYIIPKGWQIFWVTAMTQMDN
AhZ6EAYS	391	5.9e-13	APLTATHEFSENCTLGGYHIEKGTKLIANLWKINNDP
AhNWH0QG	408	6.67e-13	APLTGIREATEDCYLNGYYVSKGTRLFINLWKLHRDP
AhMCM1YY	395	6.67e-13	LPLLIPHRPSETTTIGGYTVPKDSRVFVNVWAIHRDP
Ah8EC0VW	407	6.67e-13	APLTGIREATEDCYLNGYYVSKGTRLFINLWKLHRDP
AhZ5DDPN	389	6.67e-13	FPLLLPRECRETCDINGYTIAAGSQVIVNAWAIGRDP
AhDR7X1V	275	6.67e-13	GPLLMPKETNEKCIIDGYKIPAKTIVYINAWTIHRDS
AhNT79F1	395	6.67e-13	LPLLIPHRPSETTTIGGYTVPKDSRVFVNVWAIHRDP
Ah0M9QLC	378	7.55e-13	APLLVPRETIQTCTIKGYEIAAGTRVFINAKTIAMDP
AhGN1SSX	383	8.52e-13	GPFLVPHRPEDDVELCGYMVPKNAQILTNVWAMGRDS
Ah9N9P3S	426	8.52e-13	APFLVPHRPEDDVELCGYMVPKNAQILTNVWAMGRDS
AhG5TCW6	201	8.52e-13	FSLMTFREAKRDVKLNGFLIPKGWKVFVCYRAIHQDP
AhV7MTQB	378	8.52e-13	FSLMTFREAKRDVKLNGFLIPKGWKVFVWYRAIHQDP
AhKVH5PD	380	8.52e-13	APFLVPHRPEDDVELCGYMVPKNAQILTNVWAMGRDS
AhC34INF	384	9.63e-13	LPFLVPHMAMDSCKLQGYHIPKHSQVLVNVWAIGRDP
Ah8NXS3G	405	9.63e-13	APLAAPHEITENCTLGGYDIKKGTWLMINLWKINTDP
Ah7PS9BN	382	9.63e-13	APLLIPHVSSQDITIGGFNVPKNTIVMINAWGMHRDP
Ah9T04HJ	382	9.63e-13	APLLVPRETTQHCIIDGYEIPAKTIVYINAWAIHRDP
AhGM8EQZ	384	9.63e-13	LPFLVPHMAMDSCKLQGYHIPKHSQVLVNVWAIGRDP
AhXDA15Z	382	9.63e-13	APLLIPHVSSQDITIGGFNVPKNTIVMINAWGMHRDP
AhAG2ZXZ	383	9.63e-13	APLLVPRETTQHCIIDGYEIPAKTIVYINAWAIHRDP
AhMTQ70D	262	1.09e-12	TPLLVPRETNKTCIINGYEIPSKTIVYVNAWAIHRDP
Ah554ZX1	625	1.09e-12	PVPLVPKETNKTCIINGYEIPSKTIVYVNAWAIHRDP
Ah22EC2Q	377	1.09e-12	GPLLVPKETNKTCIINGYEIPSKTIVYVNAWAIHRDP
Ah7J3SUQ	378	1.09e-12	TPLLVPKETNKTCIINGYEIPSKTIVYVNAWAIHRDP
AhJC9XMV	391	1.23e-12	FPILLPRECRETCEINGYTIGAGSTVIVNAWAIGRDP
AhS9LGGB	379	1.23e-12	PFPLIPHKSKEDVELCGFNVPKNAQVLINIWGVGRDS
AhR97G74	391	1.23e-12	APLLAPHKALEDVEIAGFMIPKNAQILVNVWAMGKDS
AhEW6SWI	200	1.23e-12	VPLLLPRENRESCQIKGYQIPSNSRIIINVWAIGRDP
AhVV0UJ5	379	1.23e-12	VPLLVPRENKESCQIKGYQIPSNSRIIINAWAIGRDP
AhEFJ3XH	379	1.23e-12	VPLLVPRENKESCQIKGYQIPSNSRIIINAWAIRRDP
AhSFE8AG	375	1.38e-12	APLLVPHLSSEDCTLEGYKVPQNTIVLVNAWAIHRDP
AhR2BA1I	402	1.38e-12	APLASPHEITENCTLGGYDIKKGTWLLINVWKINTDP
AhRE0MA5	844	1.38e-12	APLLVPHYSSEDCTLEGYKVPQNTIVLVNAWAIHRDP
AhSND7WH	369	1.56e-12	GPLLIPHQSMEDCNVGDFFIPKKSRVIINAWAIMRDP
Ah7XV9IT	290	1.75e-12	GPLLIPHQSMEDCKVGDFFIPKKSRVIINAWAIMRDL
Ah9T187T	420	1.97e-12	APLLLPRKAKVDVEISGYRIPKDARVLINEWAIGRNP
AhJ0SZIG	412	1.97e-12	APLLLPRKAKVDVEISGYRIPKDARVLINEWAIGRNP
Ah9E5BV9	327	1.97e-12	VPLLLPRENREPCQIKGYQIPSNSRIIINAWAIGRDP
AhYQ5RXI	380	1.97e-12	ISFANFRQAKVNVNINGYTIPKDWKILVWNRGVHMDP
AhN6JQ04	379	1.97e-12	VPLLLPRENREPCQIKGYQIPSNSRIIINAWAIGRDP
Ah3D52X3	380	1.97e-12	ISFANFRQAKVNVNINGYTIPKDWKILVWNRGVHMDP
Ah7AD34F	380	1.97e-12	APLLVPHKAQEDVELCGFIVPKNAQVWVNVWAMGRDS
AhH82QG0	431	2.49e-12	PLLSWARLAITDTIVDGYHVPKGTTAMVNMWAIARDP
AhJ8Y94D	431	2.49e-12	PLLSWARLAITDTIVDGYHVPKGTTAMVNMWAIARDP
AhC5I0M3	377	2.8e-12	FSFLLFREATADVNINGYIIPKGWKAVILPKTCHMSS
Ah82IR2S	365	3.15e-12	APLLAPHKALEDVEITGFMIPKNAQILVNVWAMGKDS
AhJR81PI	312	3.15e-12	PLLLPHKSPQEDIELCGFMVPKNAQVLVNVWGMGRDS
AhN1DX8X	391	3.15e-12	APLLAPHKAHEDVEITGFMIPKNAQILVNVWAMGKDS
Ah77JTQB	388	3.53e-12	GPLLVSHKAHEDVEMSGFMIPKNAQVLVNIWAMGKDP
AhYXZ2NC	346	4.44e-12	VPFLLPRKAEIDVDIGGYTIPKDAQVMVNVWNIGRDP
AhYNYA8U	79	4.44e-12	VSLLVPRENKVPCQIDGYRIPANSRIMINAGAIGRDP
Ah98SW16	346	4.44e-12	VPFLLPRKAEIDVDIGGYTIPKDAQVMVNVWNIGRDP
Ah06T4QA	389	4.98e-12	VPLLLPRECRSECDINGYHIPEKSKVIVNAWAIGRDP
Ah9W7X6Y	377	4.98e-12	APLLLPHESRNDVVVDGYYIKKNTRIIINAWAIGRDP
AhA0NDKG	386	4.98e-12	TPLLIPRECTEATNIHGYTIPIKTRVMVNVWAIARDP
AhAEU5RD	352	4.98e-12	VPLLLPRECRSECDINGYHIPEKSKVIVNAWAIGRDP
AhPMY3SS	377	4.98e-12	APLLLPHESRNDVVVDGYYIKKNTRIIINAWAIGRDP
Ah246LCZ	370	5.58e-12	APLLIPHQSMEDCMVGDFFIPKKSRVIINAWAIMRDP
AhM36XJL	370	5.58e-12	APLLIPHQSMEDCMVGDFFIPKKSRVIINAWAIMRDP
AhN5YDJK	245	6.24e-12	PVPLVPKETNKTCIIQGYKIPSKTIVYVNAWAIHRDP
AhQP0P3V	418	6.99e-12	VSPLVARETSTEVEIGGYLLPKGTWVWLALGVLAKDP
AhDB7AVX	418	6.99e-12	VSPLVARETSTEVEIGGYLLPKGTWVWLALGVLAKDP
AhVPW2G6	380	6.99e-12	TPLLIPRECTEETNIHGYDIPVKTRVMVNVWAIGRDP
AhDI7WTY	363	6.99e-12	APFLTPRETLSDVKLKGFDIPSKTRVFINAWAIQRDP
AhPG6D45	378	6.99e-12	GPLLLPRECGQACEINGYHIPTKSKIVINAWAIATDP
AhMG688V	385	7.82e-12	PIPLLLHETAEETTVGGYFIPKRARVMINAWAIGRDP
AhA8W1T3	88	7.82e-12	GPLLIPRETVNSVEIKGYHIPKKVTVYINLYAIHRDP
AhPFDI3N	400	7.82e-12	PIPLLLHETAEETTVGGYFIPKRARVMINAWAIGRDP
AhU51SK2	429	7.82e-12	GPFLIPRETANSVEIKGYHIPKKVTVYINSYAIHRDP
Ah9FKG6V	714	7.82e-12	GPLLIPRETANSVEIKGYHIPKKVTVYINSYAIHRDP
AhYWUC8U	389	7.82e-12	LPLLIPRETLSAVEVKGYDIPPKTRVFFNVWGIQRDP
AhIGV53D	415	7.82e-12	GPLLIPRETANSVEIKGYHIPKKVTVYINSYAIHRDP
AhE5ZLCP	382	8.74e-12	GPLLLPHVSSDECNIEGFTIPRGTIVLTSAWTIHRDP
AhB1N53D	390	8.74e-12	VDFNVPHVSTEDTIVANYFIPKGSHVLIRRQGVGQNP
AhI1XSYN	382	8.74e-12	GPLLLPHVSSDECNIEGFTIPRGTIVLTSAWTIHRDP
AhDM8PJ8	390	8.74e-12	VDFNVPHVSTEDTIVANYFIPKGSHVLIRRQGVGQNP
AhJE5MND	382	9.77e-12	LPFLVPRRNRETCKIMGYDIPANSKIMINYWAIGRDP
AhIKG909	377	9.77e-12	TPLLIPRECTEATNIHGYDIPVKTRVMVNVWAIGRDP
AhTL9E5R	380	9.77e-12	TPLLIPRECTEATNIHGYDIPVKTRVMVNVWAIGRDP
AhQ2BYIT	394	9.77e-12	PIPLLMRKGINDCVISGYNIPKGSILCINIWAMGRDP
AhQ2QWLN	369	9.77e-12	PIPLLMRKGINDCVISGYNIPKGSILCINIWAMARDP
AhFVXT0M	201	1.22e-11	GPLLMPKETTEKCIIYGYEIPAKTIVYINAWTIHRDS
AhW7S58I	379	1.22e-11	TPLLLPHGASSDCSINDYYVPKGADVFLNVWKLHRDP
AhGMU3XF	383	1.36e-11	VPMLVPRENKVPCQIKGYQIPANSRIVINAWAIGRDP
AhE313MA	377	1.36e-11	VPLLLPRECTEATKVKGYDIPKKAKVIVNAWAIGRDP
AhB3J73C	389	1.52e-11	GPLLIPRETANSVEIKGYYIPKKVTVYINSYAIHRDP
Ah1G2EUX	399	1.69e-11	VPLLLPYVAGNDVEVGGYTIHKGDQVLINAWSIGRDP
AhXS7PLW	376	1.69e-11	APLLVPHLSSEDFTLEGYKVPKDTMVLVNAWAIHRDP
AhJV4TTH	369	1.69e-11	GPLLIPHQSVEDCMVADFFIPKNSRVIINAWTIMRDP
AhX8HWK3	378	1.69e-11	VPLLLPYVAGNDVEVGGYTIHKGDQVLINAWSIGRDP
Ah4A049R	402	1.69e-11	GTLGAPREFIENCTLGGFHVKKGSRLIANIWKIQSDP
AhLW6UI8	376	1.69e-11	APLLVPHLSSEDFTLEGYKVPKDTMVLVNAWAIHRDP
AhMZ542B	396	1.69e-11	GPLLIPHQSMEDCMVADFFIPKNSRVIINAWTIMRDP
AhAJ1Q9U	374	1.88e-11	TPLMLPHRANSNVKVGGYDIPKGSNVHVNVWAVARDP
AhLJPA30	383	1.88e-11	APFLVPHKANDDVELGGFTVPKSAQILINVWSIGRDS
Ah31R89H	357	1.88e-11	IVNGVLRKTTQDMELNCYLIPKGWKIYVYTREINYDH
AhAXL13P	374	1.88e-11	TPLMLPHRANSNVKVGGYDIPKGSNVHVNVWAVARDP
Ah8L02XW	383	1.88e-11	APFLVPHKANDDVELGGFTVPKSAQILINVWSIGKDS
AhS53NAY	362	2.1e-11	TAPGAFREAVTDITFEGFTIPKGWKIFWAMMGTNKNS
AhFQQS7Y	380	2.1e-11	APLLVPHKSQENVELCGFIVPKNAQVWVNVWAMGRDS
AhN64S41	383	2.1e-11	APLLIPRECREACEINGYHIAVKSKVIVNAWAIGRDP
Ah0VZ5ZP	362	2.1e-11	TAPGAFREAVTDITFEGFTIPKGWKIFWAMMGTNKNS
AhE6IN6R	318	2.34e-11	LPLLVPRETLSGVEVKGYDIPPKTRVFFNVWGIQRDP
AhFMLD33	377	2.6e-11	FSLMTFREAKRDVKLNGFLIPEGWKVFVWYRAIHQDP
Ah2EZS4K	378	2.6e-11	FSLMTFREAKRDVKLNGFLIPEGWKVFVWYRAIHQDP
AhJVL3WX	201	2.6e-11	ADFNVPHVSMEDTIVANYFIPKGSHILIRRQGIGQNP
Ah412CRS	431	2.6e-11	ADFNVPHVSMEDTIVANYFIPKGSHILVRRQGIGHNP
AhBW1SL4	401	2.89e-11	VDFNIPHVSMEDTILSNYFIPKGSHILIRRQGIGQNP
AhV43J5N	402	3.22e-11	GPLGAPREFIENCTLGGFHVKKGSRLVANIWKIQSDP
AhMA1Z2D	367	3.22e-11	VVRYLHRKALKDVRYKGYDIPCGWKVLPVIAAVHLDP
AhLBLX5B	391	3.22e-11	IPILVPRESTKGVKLNGYDIEAGTQVLVNAWAVATDP
AhZIVF7P	367	3.22e-11	VVRYLHRKALKDVRYKGYDIPCGWKVLPVIAAVHLDP
AhKC559T	326	3.22e-11	NDFNILHVSMKDTTVANYFIPKGSHILIRKLGIGQNP
AhK8E53W	403	3.58e-11	VDFNIPHVSMKDTIVANYFIPKGSHVLIRRQGIGQNP
AhUKZ6DB	391	3.58e-11	VDFNIPHVSMKDTIVANYFIPKGSHVLIRRQGIGQNP
AhIFA20P	420	3.58e-11	FPLLAPHYSSKDCTVGGYNFPKNTILLVNAWAIHRDP
AhAF3YLM	376	3.98e-11	SPLLIPRECTEATNIHGYAIPIKTRVMVNVWAIARDP
AhF6Z6ZJ	376	3.98e-11	SPLLIPRECTEATNIHGYAIPIKTRVMVNVWAIARDP
AhASTA9Q	382	3.98e-11	PVPFLHHKSKSMVEICGFKIPKDTQVLINLWAIGRNS
AhDBN754	337	4.9e-11	VPLLLPREAEMDVEIQGYTVQKGAQVLVNVWAIGRDP
Ah8IZ54I	376	4.9e-11	TPLLIPRECTEATNIHGYVIPIKTRVMVNVWAIARDP
AhD1ZZI9	220	4.9e-11	FSLMTFREAKRYVKLNGFLIPKGWKVFVWYRAIHQDP
Ah36LG4X	258	4.9e-11	VDFNIPHVSMKDTFVSNYFIPKGSHVLIRRQGIGQNP
Ah84B366	373	6.04e-11	PSPNVQRQTRDDIQIDGLTVPKGTNMWIDVVAMHHDP
AhZ630MX	368	6.04e-11	SPLLLPHFSSDEVNIGGFTIPRDTIVLINSWAMRRDP
Ah35X7CR	382	6.04e-11	SPLLLPHFSSDEVNIGGFTIPRDTIVLINSWAMRRDP
Ah9P22GZ	119	6.04e-11	SPLLLPHFSSDEVNIGGFTIPRDTIVLINSWAMRRDP
Ah24HCRC	373	6.04e-11	PSPNVQRQARDDIQIDGLTVPKGTNMWIDVVAMHHDP
AhNF142P	374	6.04e-11	SPLLLPHFSSDEVNIGGFTIPRDTIVLINSWAMRRDP
Ah1GK82V	420	6.69e-11	LPVLVPRQTTSNSKIKGYDIPSKTTVYLNVWAIHRDP
Ah2Z80QE	366	6.69e-11	IISFPFREAVADVEYKGFLIPKGWKAMPLFRNIHHNP
Ah370AXC	439	6.69e-11	GPLGGPREFTESCTLGGFYVKKGSRLITNIWKIQTDP
AhS646GX	382	6.69e-11	LPVLVPRESTKGIKLNGYDIEAGTQVLVNAWAVATDP
AhZC0L0M	387	6.69e-11	PSPFIMRESSENCTIDGFHIPGRTKILINVWAIGRDP
Ah082PYS	402	6.69e-11	GPLLLPRECGQACEINGYHIPTKSKMVINAWAIATDP
Ah74WYCB	419	6.69e-11	LPILVPRQTTSNSKIKGYDIPSKTTVYLNVWAIHRDP
Ah38X92K	366	6.69e-11	IISFPFREAVADVEYKGFLIPKGWKAMPLFRNIHHNP
Ah1L1IBW	370	6.69e-11	LPVLVPRESTKGIKLNGYDIEAGTQVLVNAWAVATDP
AhGI67CA	416	7.42e-11	APLLVPRVATRHVKLSGYDIPAKTRLYVNVWAIQRDP
AhTY87ZU	408	7.42e-11	APLLVPRVATRHVKLSGYDIPAKTRLYVNVWAIQRDP
AhYBNU8P	365	8.22e-11	GPFLIPRETANSVEIKGYHIPKKVAIYINSYAIHRDP
AhHTN29J	391	8.22e-11	GPFLIPRETANSVEIKGYHIPKKVAIYINSYAIHRDP
AhAMJH7D	378	9.11e-11	APLLVPHVSRNDVVIEGYYIKRNTQIIINAWAIGRDP
AhJX1GXL	333	9.11e-11	IAPGIFRKALREINFKGYTIPAGWAVMVCPPAVHLSP
Ah08MLA9	357	9.11e-11	IVPGIFRKALREINFKGYTIPAGWAVMVCPPAVHLSP
Ah9D5JX4	378	9.11e-11	APLLVPHVSRNDVVIEGYYIKRNTQIIINAWAIGRDP
Ah4MZP26	357	9.11e-11	IVPGIFRKALREINFKGYTIPAGWAVMVCPPAVHLSP
Ah97WH9V	392	1.01e-10	NDFNIPHVSMKDTIVANYFIPKGSHILIRRQGIGQNP
AhUP7AJF	412	1.12e-10	CTVLPPRETMAHVKLNGFDIPAKTMVLTNAWAIQRDP
AhPJWR5J	400	1.12e-10	CTVLPPRETMAHVKLNGFDIPAKTMVLTNAWAIQRDP
Ah0NG64P	380	1.12e-10	VVQWLPRVALQDCEIQGFKIKKGWNVDIDAKFIHFDP
AhW5Z7DW	374	1.12e-10	VPILVPRQTTSNAKVKGYDIPSKTTVYYNVWAIHRDP
AhE2W35F	337	1.12e-10	VVQWLPRVALQDCEIQGFKIKKGWNVDIDAKFIHFDP
AhY8NW7M	399	1.12e-10	APFLIPHKAIDYVELGGFTVPKNAQILVNVWSMGRDS
AhB8Y337	162	1.23e-10	PFLVLQHKSKSMVEICGFKVPKDTQVLINLWAIGRNS
AhMD7XU0	390	1.23e-10	SPLLLPRETIETCNIEGYEIKPKTLVYVNAWAIARDP
AhFQ5MDM	384	1.23e-10	APLLLPHYSSEDSTLEGYKVPQNTIVLVNAWAIHRDP
AhMCE3E8	378	1.23e-10	IPLLVPHKSEDNVEICGFMVPKDAQILVNVWAMGRDS
AhD0Q46J	382	1.23e-10	PVPFLHHKSKSMVEICGFKVPKDTQVLINLWAIGRNS
AhEI9KG2	153	1.23e-10	PVPFLQHKSKSMVEICGFKVPKDTQVLINLWAIGRNS
Ah2HJ0TV	390	1.23e-10	SPLLLPRETIETCNIEGYEIKPKTLVYVNAWAIARDP
AhC4H7FM	395	1.37e-10	APLLTPRETTRKTKLQGYDIPQKTMVYVNVWAIQRDP
AhS12RMD	436	1.37e-10	APLLTPRETTCKTKLQGYDIPQKTMVYVNVWAIQRDP
Ah8U3ZEX	82	1.51e-10	PIPLLFHKSKSNVEINGFKVPKHAQVLVNLWAIGRNS
AhSGZ2CH	372	1.67e-10	IPLLVPHMNLHDAKLGGYDIPAESKILVNAWWLANNP
AhAC0A7B	437	1.67e-10	VPEDFKYALNDDVLPDGTFVPKGSTVTYSIYSVGRMK
AhIDM7IB	418	1.67e-10	APFNVPHVSIKNTIIGNYLIPKGSHILLSRQGLGRNP
AhAYA1A5	376	1.67e-10	IPLLVPHMNLHDAKLGGYDIPAESKILVNAWWLANNP
AhMXC2BM	79	1.67e-10	LPLLVPRENKEPCQIKEYQIPSNSRIIINAWAIGRDP
AhKE4ULY	420	1.67e-10	VPFNVPHVSIKNTIIGNYLIPKGSHILLSRQGLGRNP
AhGS1HJ9	395	1.67e-10	VPEDFKYALNDDVLPDGTFVPKGSTVTYSIYSVGRMK
AhD1QJXV	392	2.03e-10	PIITFRAAMEDCTFSCGYHIPAGTHLMVNAWKIHRDG
Ah4UMK2V	392	2.03e-10	PIITFRAAMEDCTFSCGYHIPAGTHLMVNAWKIHRDG
AhAA2SHR	388	2.25e-10	AGPFISRKSMEDIVIHNYYIKKSSRILVNLWAIGRDP
AhC991XI	386	2.25e-10	TAPFALRQSAQDCIINGYQVKSQTRTLINVYAIMRDP
AhTNFT39	411	2.25e-10	GPLGGPREFTESCTLGGFYVTKGSRLITNIWKIQTDP
AhB8WD65	392	2.25e-10	LPVLVPRESTKGIKLKGYDIEAGTQVLVNAWAVATDP
AhVFJD86	409	2.48e-10	PAAFVSREAYEDIQIGNLHVPKGVCLWTLIPTMNRDP
AhFYP59N	403	2.48e-10	PTIATIRRAKADVDLGGYKIPRGTELLIPILAVHHDQ
AhEN8CHU	341	2.48e-10	FLILLPRECRETREINGYTIAAGSTVIVNAWAIGRDP
AhISY40W	378	2.48e-10	IPLLVPHKSEDSVEICGFMVPKDAQILVNVWAMGRDS
AhU2CXJI	403	2.48e-10	PTIATIRRAKADVDLGGYKIPRGTELLIPILAVHHDQ
Ah49BDLC	371	2.73e-10	LPLLLPRETKEASIIDGYEIPSKTLVYINAWAIHRDP
AhEH049N	364	3.01e-10	VPLLVPRENKVPCQIKGYQIPVNSRIVINVWAIGRDP
AhSCCY7D	351	3.01e-10	PGALIVRECSRTATVDGYHIPARTRLFINAWSIGRDP
AhWY8677	386	3.01e-10	TAPFALRQSAQDCIINGYEVKSQTRTLINVYAIMRDP
AhK8H9R8	382	3.01e-10	TPLSLPRVAAKSCEIFGYHIPEGATLLVNVWAIARDP
AhP3CRQW	399	3.01e-10	PGALIVRECSRTATVDGYHIPARTRLFINAWSIGRDP
AhK9QGVV	409	3.66e-10	IPLLVPHMNLEEANLGGYKIPKESKVVVNAWWLANNP
AhW3WWNZ	396	3.66e-10	IPLLVPHMNLEEANLGGYKIPKESKVVVNAWWLANNP
AhK44PA8	398	4.03e-10	GVIFPRAAMKDCTLSTGYHIPAGTKLMINIWKIMHDE
AhCMKD6L	399	4.03e-10	AVIFPRAAMKDCTLSTGYHIPAGTKLMINIWKIMHDE
AhE3TQWL	51	4.03e-10	PVNTNFKEAIRDFNYAGYTIPKGWKLRWATCSTHMDP
AhWIE6UT	366	4.89e-10	PLQGGFREAITDFIFNGFSIPKGWKLYWSANSSHKNP
AhG691ZN	385	4.89e-10	IPLLVPRESMQDIKLQDYNIASGTRVIVNAWAIARDP
Ah1WJI3I	366	4.89e-10	PLQGSFREAITDFIFNGFSIPKGWKLYWSANSSHKNP
Ah032U0L	389	4.89e-10	LPLLLPRETKEASIIDGYKIPSKTLVYINAWAIHRDP
AhJEM7HP	385	4.89e-10	IPLLVPRESMQDIKLQDYNIASGTRVIVNAWAIARDP
AhBK04FV	222	5.38e-10	VQFDSKFAQEDDVLPDGTFVPMGTRVTYHPYAMGRME
AhS3X3J8	168	5.38e-10	VQFDSKFAQEDDVLPDGTFVPMGTRVTYHPYAMGRME
AhVG2XB0	222	5.38e-10	VQFDSKFAQEDDVLPDGTFVPMGTRVTYHPYAMGRMD
Ah8F7PE4	382	6.5e-10	TPLSLPRVAAKSCEILGYHIPEGATLLVNVWAIARDP
AhF2JX6Z	362	6.5e-10	PSPNVQRQAREDIEVKGLIVPKGTNMWIDVVAMHHDP
Ah8US839	390	7.15e-10	GHFVLPHAVMEDVVLNGYLVPKKGTVNFMVAQIGWDP
Ah4YX487	388	8.63e-10	LPLLLTRETNEACKIGEYEIEAKTLVYVNAWAIQRDP
Ah9H79HM	231	8.63e-10	LPLLLTRETNEACKIGEYEIEAKTLVYVNAWAIQRDP
Ah70PRJ5	335	9.48e-10	GHFILPRAVIEDTIMDGYVIPKDAIVNFLVAEIGWDP
Ah1D9GK9	399	9.48e-10	APFLVPHKAIDYVELGGFTVPKHAQILVNVWSMGRDS
AhF34SP4	335	9.48e-10	GHFILPRAVIEDTIMDGYVIPKDAIVNFLVAEIGWDP
AhQL4ZS9	390	1.04e-09	VPEDSKHVVADDVLPDGTFVPAGSSVTYSIYSAGRLK
AhXKLY96	390	1.04e-09	VPEDSKHVVADDVLPDGTFVPAGSSVTYSIYSAGRLK
AhA1DKIN	357	1.14e-09	IAPGIFRKALREINFKGYTIPAGWGVMVCPPAVHLSP
AhTS7Z0X	378	1.37e-09	AGAFFPRETIKDTMVNGYHIREKTIIIINLWALGRDP
Ah8R7WRR	362	1.37e-09	VPLLVPRETSTSVKLKGYNIPNKTTVYVNSYAIHRDP
AhAI0BYL	409	1.37e-09	PAAFVSREAYEDIQIGNLNVPKGVCLWTLIPTMNRDP
Ah7PFL6Q	376	1.37e-09	AGAFFPRETIKDTMVNGYHIREKTIIIINLWALGRDP
AhB6E5H4	260	1.65e-09	PLPVVKRKCVAECEVDGYVIPEGALILFNVWAVQRDP
Ah1WY37S	303	1.65e-09	PLPVVKRKCVAECEVDGYVIPEGALILFNVWAVQRDP
Ah3GHL6G	384	2.17e-09	PLLLPRKAKVSVELINGYTIPKGANIMINVFAIGRHQ
AhMPKI4V	383	2.17e-09	PLLLPRKAKVSVELINGYTIPKGANIMINVFAIGRHQ
Ah69VPM4	71	2.37e-09	VQFDSKFCVEDDVLPDGTKVKSGTRVTYHPYAMGRLE
AhDK98W5	71	2.37e-09	VQFDSKFCVEDDVLPDGTKVKSGTRVTYHPYAMGRLE
Ah3V8RSY	244	2.6e-09	VPLFLLRECRSECDINGYHIPEKSVEIKMKLKVCLRN
Ah5EDI0X	387	2.6e-09	LPFEHKSAVKSDILPSGDHVNANTRILYSLYSMGRME
AhGW438E	398	2.84e-09	LPVLGPRQTTSSVKVQNFNIPPKTRVFINAWAIQRDP
Ah3B1CVE	377	2.84e-09	PTPIFAREALRSCQVEGYDIPQYSKIFVNAWAIGRDP
AhIT7QFA	377	2.84e-09	PTPIFAREALRSCQVEGYDIPQYSKIFINAWAIGRDP
AhWK1TYZ	365	3.11e-09	LLPGLLRIALKDIHFNEYVIPANWIILIFTPSLHMNS
Ah27RLCF	370	3.4e-09	VPVDAKICFADDILPDGYNVNKGDMVSYQPYAMGRMK
Ah05IA5I	361	3.4e-09	IPFERKQPIKSDILPSGHHVNPGTMILLSLFAMGRFE
Ah6VQD09	371	3.4e-09	VPVDAKICFADDILPDGYNVNKGDMVSYQPYAMGRMK
AhM53M4I	369	4.06e-09	PVAGAYREATGDFTFAGYTIPKGWKLNWTTFSTHMDP
AhRHR23G	369	4.06e-09	PVAGAYREATGDFTFAGYTIPKGWKLNWTTFSTHMDP
AhK1LFJJ	381	4.06e-09	IPLLVPHMNLHHAKLGGYDIPAESKILVNAWWLANNP
Ah4BKT9D	389	4.84e-09	TAPLSLREAAEDFSINGYTVKSQTRTIINIYAIMRDP
AhLVE3Y5	387	5.28e-09	VPFEHKCAVKSDVLPSGHRVNANTIVIYSPYSMGRME
AhSJ99MI	387	5.28e-09	VPFEHKCAVKSDVLPSGHRVNANTIVIYSPYSMGRME
AhPQR1QR	387	5.77e-09	AGTFITRKSMKDIVIHNYYIKKSSEILVNLWAIGRDP
Ah7Z45GE	396	5.77e-09	VPVLVPRESMEDIVLEGFEIPARTRFFVNAWAIGRDP
AhXD4R0P	382	5.77e-09	AGTFITRKSMKDIVIHNYYIKKSSEILVNLWAIGRDP
AhRQ0VMS	396	5.77e-09	VPVLVPRESMEDIVLEGFEIPARTRFFVNAWAIGRDP
AhTTT4AK	403	5.77e-09	LLPGLLRIALKDIHFDEYVIPANWIILISTPSLHMNS
AhJUC9E0	372	6.29e-09	VPLLVPRQTTSNVKVQSFNIPPKTRVFINAWTIQRDP
AhC8YFE9	379	6.29e-09	LPLLLPRQSREERIIHGYHLPMNTKVMVNAYVLGRDP
AhRDBF7Y	364	6.86e-09	VPTDSKEAVNDDVLPDGTAVKKGTVVTYHVYAMGRME
Ah3N5ITW	444	6.86e-09	LPLLLPRQSREERFIHGYHLPINTKVMVNAYVLGRDP
AhTML5XF	410	7.48e-09	PLLSWARLAIHDTQVGPHMIPAGTTAMVNMWGITHDK
Ah66AX9V	316	8.15e-09	PAAFVSREAYEDIQIGDINVPKGVCLWTLIPTLHRDP
AhILZ7DY	388	8.89e-09	LPFEHKCAVKSDILPSGHRVNANTMILYSLYSMGRME
AhGCF5QH	410	8.89e-09	PLLSWARLAIHDTQVGAHMIPAGTTAMVNMWGITHDK
AhUF9ZNK	358	9.68e-09	TPLLIPRECTERNTIGGYEIGVGTRVMVNAWAMGRDP
Ah3RGS9M	271	9.68e-09	LLPGILRKTLKDIHFKEYIIPANWIILAFTPNLHMNS
Ah0K456L	336	9.68e-09	TPLLIPRECTERNTIGGYEIGVGTRVMVNAWAMGRDP
Ah7IJ4L5	367	9.68e-09	LLPGILRKTLKDIHFKEYIIPANWIILAFTPNLHMNS
AhFC34FK	379	1.05e-08	VPWHTKICSSDDVWPDGFYVKKGDVVTYQPYAMGRMK
Ah9TS7X7	401	1.15e-08	VPLLVPRQTTSSVKVQSFNIPPKTRVFINAWAIQRDP
AhMC3KWT	401	1.15e-08	LPLLIPRQTTSSVKVQSFNIPPKTRVFINAWAIQRDP
AhJ0QWW1	350	1.36e-08	VPFEHKSAVKSDILPSGHRVNANSMVIYSLYSMGRME
AhJHZU79	387	1.36e-08	VPFEHKSAVKSDILPSGHRVNANSMVIYSLYSMGRME
AhGBF1RD	350	1.36e-08	VPFEHKSAVKSDILPSGHRVNANSMVIYSLYSMGRME
Ah1A3ME4	388	1.36e-08	TAPLSLREAAEDFSINGYNVKSQTRTIINIYAIMRDP
AhLKT3FQ	387	1.36e-08	VPFEHKSALKSDILPSGHRVNANSMVIYSLYSMGRME
AhDFA3IT	387	1.36e-08	VPFEHKSAVKSDILPSGHRVNANSMVIYSLYSMGRME
Ah8ZP0HC	465	1.48e-08	VPVDHKEVVEDDTFPDGTVLKKGTKVIYAIYSMGRME
AhP3BMC7	459	1.48e-08	VPVDHKEVVEDDTFPDGTVLKKGTKVIYAIYSMGRME
AhBU3786	405	1.61e-08	PNVYFNRAVNKDVKLGNLSLPAGTQVSLPILLIHHDR
AhTW3GR2	365	1.61e-08	PTVYFNRAVHKDVKLGNLSLPAGTQVSLPILLIHHDR
Ah73P2JF	359	1.61e-08	IPFERKQPIKSDILPSGHHVNPNTTILLSLYAMGRYE
AhW1ASYG	405	1.61e-08	PTVYFNRAVHKDVKLGNLSLPAGTQVSLPILLIHHDR
Ah9D2QNN	401	1.9e-08	PLLSWARLAIRDVFIGDKLVPAGTTAMVNMWAITHNE
Ah5XS165	378	1.9e-08	PIPILFHKSNFNVEINGFKVPKHAEVLVNLWAIGRNS
AhTW15KP	401	1.9e-08	PLLSWARLAIRDVFIGDKLVPAGTTAMVNMWAITHNE
AhI5UYY8	403	1.9e-08	PIPILFHKSNFNVEINGFKVPKHAEVLVNLWAIGRNS
Ah94R5ZM	374	2.07e-08	NQRDPKGVLEDDVLPDGTKIKAGGMVTYVPYSMGRME
AhXG11M2	374	2.07e-08	NQRDPKGVLEDDVLPDGTKIKAGGMVTYVPYSMGRME
AhDN3C7B	350	2.07e-08	LPIEHKSAVKSDILPSGDRVNANTMILYSLYSMGRMK
AhXPI7JM	405	2.24e-08	PIVYFNRAVYKDVKLGDLSLPAGTQVSLPILLIHHDR
AhVNK22G	43	2.24e-08	VQFDSKYAQEDDVLPDGTFVRRGSRVTYHPYAMGRMD
AhV592UR	401	2.44e-08	AGPLLFRQCSRRAIVNGYEIPAKCRLFVNVWAIGRDP
AhIY9IB8	361	2.44e-08	AGPLLFRQCSRRAIVNGYEIPAKCRLFVNVWAIGRDP
Ah84V7WL	379	2.65e-08	IPWDTKICFSDDVWPDGFYVKKGDLVAYQPYAMGRMK
AhPFQ67U	379	2.65e-08	VPWDAKICFSDDVWPDGFYVKKGDLVAYQPYAMGRMK
Ah210MU5	453	2.65e-08	IAIWLMREAKEDIQYQDFVIPKGCFVVPFLSAVHLDE
Ah51Q8IW	392	2.65e-08	PALVLPRMAFEDILLGDLYIPKGLSIWIPVLAIHHSE
Ah30WRGD	392	2.65e-08	PALVLPRMAFEDILLGDLYIPKGLSIWIPVLAIHHSE
Ah4Q84I3	305	2.87e-08	VPFEHKCAIKSDILPSGDYIGPNTMIYYSLYSMRRME
AhD0DS2K	380	3.12e-08	VPWHTKICFSDDVWPDGFYVKKGDVVAYQPYAMGRMK
AhMHKX6K	612	3.12e-08	VPWDAKICFSDDVWPDGFYVKKGDVVAYQPYAMGRMK
AhQM5IC5	395	3.67e-08	AAPLLGRQSTEISNVCGYEIPSKSLLFINLWSMGRDP
AhZA2U1L	219	3.67e-08	PAPLLGRQSTEISNVCGYEIPSKSLLFINLWSMGRDP
Ah87R1SX	319	3.98e-08	IPFERKQPIKSDILPSGHHVNPSTMILLSLFAMGRFE
Ah90YAIT	389	3.98e-08	IPFERKQPIKSDILPSGHHVNPSTMILLSLFAMGRFE
AhW50GDI	383	3.98e-08	VPFEHKCAIKSDILPSGDRVDANTMVYYSIYSMGRME
AhWGK629	200	4.67e-08	PAPLVPREFNKKSRIAGYEIEAKTIVYVNVFAIHRDP
Ah2U560T	397	4.67e-08	PLIARQSTSETSVNVCGYEIASKSLLFINLWSMGRNP
AhP8VCWZ	200	4.67e-08	PAPLVPREFNKKSRIAGYEIEAKTIVYVNVFAIHRDP
AhTKQ768	386	5.06e-08	VPFEHKCAIKSDILPSGDCVDANTMVYYSIYSMGRME
AhAU8Y9Z	367	5.94e-08	PGAIVTRESTKDAMVNGYRIREKTLIIINLWAIGRDP
AhSUFM5S	398	5.94e-08	PLLARQSTSKTSVNVCGYEIVSKSILFINLWSMGRNP
Ah4GD1W8	358	6.96e-08	IPFERKQPIKSEILPSGHHVNPNTMILLSLYAMGRYE
Ah1J832H	386	7.53e-08	VPFEHKCAIKSDILPSGDRVDANTIVYYSIYSMGRME
AhV21PV4	349	8.81e-08	IPFERKQPIKCDTLPSGHHVNPSTMILLSLFAMGRFE
Ah08738Y	416	1.03e-07	PGAFVSREVYKDTQIGKLLVPKGVVLWTLIPTIHRDP
Ah9T9VBG	227	1.03e-07	VPFEHKCAIKSDILPSGDCIGPNTMIYYSLYSMGRME
Ah69UQAR	395	1.03e-07	DSLPLLKTVYKDTQIGKLLVPKGVVLWTLIPTIHRDP
AhXL06X6	388	1.03e-07	VPFEHKCAIKSDILPSGDCIGPNTMIYYSLYSMGRME
AhNSG19L	344	1.3e-07	PLLSWARLAVHDVHVDKVFVPAGTTAMVNMWAISHDS
Ah180H6H	345	1.3e-07	PLLSWARLAVHDVHVDKVFVPAGTTAMVNMWAISHDS
AhQEX5C0	402	1.63e-07	PVPGLTRTTAKDIKLGDLNLPQGVQIFFPIVLIHHDF
AhD59GD5	348	1.63e-07	VPFEHKCAIKSDILPSGDCVSPNTMIYYSLYSMGRME
AhEKA7CT	394	1.76e-07	PLPVLYRYTECETKIGNMTIPAGVELVLQVLHIHHDN
AhVAS5V1	383	1.76e-07	PLLSWARLAIHDVQIDKVLVPRGTTAMVNMWAIAHDS
AhWFM3MS	341	1.76e-07	INVTHVSMEDTFVANNTYFIPKGSHIVLRRQGIGQNP
Ah33A95W	377	1.76e-07	INATHVSMEDTFVANNTYFIPKGSHIVLRRQGIGQNP
AhD47ALZ	394	1.76e-07	PLPVLYRYTKCETKIGNMTIPAGVELVLQVLHIHHDN
AhE8J0ZS	381	1.76e-07	INATHVSMEDTFVANNTYFIPKGSHIVLRRQGIGQNP
AhCTE8UD	377	1.76e-07	INATHVSMEDTFVANNTYFIPKGSHIVLRRQGIGQNP
AhE9QM6P	371	2.05e-07	INATHVSMEDTFIADNTYFIPKGSHIVLRRQGIGQNL
AhY1EIY6	350	2.05e-07	LPIEHKSAVKSDMLPSGDSVNANTTILYSLYSMGRME
AhP2ZV1P	125	2.05e-07	VPFEHKSAVKSDILPSGHRVNANTMGIYSLYSMGRME
AhZS0LC9	371	2.05e-07	INATHVSMEDTFIADNTYFIPKGSHIVLRRQGIGQNL
AhU78CR3	414	2.21e-07	VPFEHKCAIKSDILPSGDSVSPNTMIYYSLYSMGRME
AhJMZ603	379	2.21e-07	VPWDTKICFSYDVWPDGFYVKKGDLVAYQPYAMGRMK
AhCNM5E0	394	2.57e-07	THFVLTHAVTQPTTLGGYHIPLFANVEVYTPAIGEDR
AhE3VCX4	394	2.57e-07	THFVLTHAVTQPTTLGGYHIPLFANVEVYTPAIGEDR
AhV40EJ3	327	2.98e-07	PVPVIPKEALEDMELGNIHVSKGVSIWIMCLTSHTDP
AhDL8Y3K	312	3.46e-07	PVPGLTRTTAKDIKLGDLNLPEGVQIFFPIVLIHHDF
AhUD2091	380	3.72e-07	AVSSSNCASKNDIALGDLYIPKGLSIWIPVLAIHHSQ
AhZCE36N	385	3.72e-07	AVSSSNCASKNDIALGDLYIPKGLSIWIPVLAIHHSQ
Ah2TV28S	406	4e-07	PVVMFARFLRKDAKLGDLIIPAGVELIVPISMLHQEK
AhLR3XS4	118	4.31e-07	PVLFFNRRVQKDIKMQNLSLPAGVKVTLPILLIHKDR
AhZZ7V32	417	4.31e-07	PVLFFNRRVQKDIKMQNLSLPAGVKVTLPILLIHHDR
AhJCXG2J	355	5.76e-07	PVTGAYREALRDFSYADYTIGKGWKLHWTTCSSHVDP
Ah7R7017	287	6.19e-07	PVVMFARFLRKDAKLGDLIIPAGVELVVPISMLHQEK
AhG5620Q	380	6.65e-07	VAAFVSRSALEDIHLKGILIPKGMNIEISVPILMQDP
AhMS4PPI	380	6.65e-07	VAAFVSRSALEDIHLKGILIPKGMNIEISVPILMQDP
AhC180KA	406	7.14e-07	PVLGLTRTTGKDMKLGDLNLPEGVQIYLPIVLVHHDF
AhAM9K54	401	7.14e-07	PVPVVSRYTTCETKVGSMTIPAGVDLYLPVLLLHHDG
AhGS6JIA	403	7.14e-07	PVLGLTRNTGKDMKLGDLNLPEGVQIYLPIVLVHHDV
AhPGGD94	286	8.24e-07	FSMRELIDECKTFFISGYEITSLSIIWSLLLLAMHED
AhJBW4ZX	387	1.02e-06	PTLFFSRTLHKDIKMENLSLPAGVKVTLPILMIHHDR
AhPJ98Y2	411	1.26e-06	PVPVISRYTTCETTVGSMAIPAGVELYLPLLLLHHDG
Ah6HU6DS	394	1.26e-06	LHYVAPHRVTKDVVLDGFLVPTTASVNFFVAEIGRDP
AhQE1IHJ	400	1.35e-06	APNVQRQVREDIKVDNNFTVPSGTNIWIDVVGMHHDP
AhA55GPD	214	1.35e-06	APNVQRQVREDIKVDNNFTVPSGTNIWIDVVGMHHDP
AhAU0S52	388	1.55e-06	VPLDGKLCLSDETLPDGFSVKRGDMVSYLPYAMGRME
AhM1JRW6	426	2.03e-06	SLKPDVLPGGYKGDKDGYAIPAGTDVFLSVYNLHRSP
AhNAXY0P	426	2.03e-06	SLKPDVLPGGYKGDKDGYAIPAGTDVFLSVYNLHRSP
AhRPLV4X	393	2.17e-06	PTLFFSRTLNKDIKMQNLSLPAGVKISLPILLIHHDR
Ah6I4HZI	334	2.85e-06	PLLSWARLAIHDVQIDKVLVTRGTTAMVNMWAIAHDS
Ah5ZM60A	402	3.48e-06	PVIGLTRITHKDMKLGYLTLPAGVQLSLPTLLVHHDP
AhE11MFK	402	3.48e-06	PVIGLTRITHKDMKLGYLTLPAGVQLSLPTLLVHHDP
AhBBT557	26	6.67e-06	VSTIFLQSIIQDILVTGTDTTALTMEWAMAELINNPR
AhQB541W	325	8.6e-06	AIENFIVDNCKNIYLAGYETTAVSAAWCLLLLASNQK
Ah07DPKN	334	8.6e-06	GIENFIVDNCKNIYLAGYETTAVSAAWCLLLLASNQK
AhXS9ZXI	185	1.18e-05	NQEWQDLVRAEALQICNGQIPDSTMLSKMKQPERFAN
AhUT015H	272	1.33e-05	VIENFIVDNCKTIYVAGYETTAITAAWCLMLLASNQE
Ah64U7NV	190	1.81e-05	LARDMNLETSQTVFVGPYLTPKARQSFERDYYLFNVG
Ah5ZLV04	190	1.81e-05	LARDMNLETSQTVFVGPYLTPKARQSFERDYYLFNVG
AhU8Q65R	398	1.81e-05	LLSWARLSTSDVQLSNGMVVPSNTTTMVNMWAITHDP
AhHA4R8H	314	2.6e-05	TRDTIIKAQIMGILLAGTDTTSSTMIWMLALLLKNKH
Ah1SGL6Z	345	3.92e-05	PLTWGQTRNMPFTHRVRYLIPKGWKVMPLFRNIHHNP
AhM6ATHE	10	4.4e-05	MVLGWNLIATSVSMGPTEIPSQSMETIKTPTANYEF
AhGVGT3R	337	4.66e-05	FSRNNVKALLQDMLLAGSETSSSTMEWVFSEMLKNPR
AhXD5XGS	300	4.66e-05	FSRNNVKALLQDMLLAGSETSSSTMEWVFSEMLKNPR
AhDB4GMR	341	4.94e-05	QYAKAREDIIVNSHDDSFQIKKGEMLFGYQPFATKDS
AhF73TU2	343	4.94e-05	QYAKAREDIIVNSHDDSFQIKKGEMLFGYQPFATKDS
AhPY06B9	56	5.54e-05	LTKESIKAFILDIFIAGTDTSALTIEWGLAELINHPQ
AhTYH77A	396	5.86e-05	LLSWARLSTSDVQLSNGMVVPLNTTTMVNMWAITHDP
AhI2ECPT	520	5.86e-05	LLVVELFLRYDSFEIQVGTSPLGSKITLTSLKRASF
AhB9A644	520	5.86e-05	LLVVELFLRYDSFEIQVGTSPLGSKITLTSLKRASF
AhF8T0MB	490	7.76e-05	QPPVLIRRSLENDMLGEYPINRGEDIFISVWNLHRSP
Ah570P5C	490	7.76e-05	QPPVLIRRSLENDMLGKYPIKRGEDIFISVWNLHRSP
Ah1R2DUV	298	0.000108	SQINEMAQLFSDFVDGCLSIPINTPGFTYHTAMKARE
Ah77KTPK	335	0.000114	ASYEFNTKSLRNFAIQNVTVEIQTRLIPLLQRASKSE
AhEER8WF	55	0.000142	RLLLKRGMAGEAVDVGGELLKLSNNVISRMIMSKTHM
AhQIZ0QD	61	0.000142	RLLLKRGMAGEAVDVGGELLKLSNNVISRMIMSKTHM
AhEHKI1X	304	0.000166	LTNDNIKAILQDMLIAGGETTSLTVEWIFSEMLKNPR
AhMIH95F	78	0.000266	AVSFKLYDLDSTCFIECQEIADNGKTLSLFIELQTLG
Ah92UC5T	300	0.000266	MTDKYLRDIIMNFMLAGKDSSANTLTWFFYMLCKNPL
AhQJ0MNA	197	0.000266	RMISGKRYYGDDCDVADTEEAKQFRELIKELLSLGGS
Ah46TCXF	461	0.000326	PMLQRCSLEHDLSLSTGVTIPAAAVLVVPVQLVQKDD
AhB3NFFH	461	0.000326	PMLQRCSLEHDLSLSTGVTIPAAAVLVVPVQLVQKDD
Ah4A4I8X	21	0.000562	TCLLFVATIVVAKLISAFIVPKSRKRLPPIVKGLPFI
AhVHEE5Y	21	0.000562	TCLLFVATIVVAKLISAFIVPKSRKRLPPIVKGLPFI
AhTJSZ1F	21	0.000562	TCLLFVATIVVAKLISAFIVPKSRKRLPPIVKGLPFI
AhU5WKYJ	438	0.000619	NGPQSGSATSSNKQCAGKDIVPLTAALIVAHLFRRYD
AhRPFA7S	294	0.000619	NGPQSGSATSSNKQCAGKDIVPLTAALIVAHLFRRYD
AhHCI2BQ	7	0.000649	MFLERIEDIVVNSLQVMADNSMQQPIEVFKETK
AhLR8YZ7	264	0.000681	TCLIGIQSAGDEQVITEKEIIHNSMLVMVAGYDTSSV
Ah4EKW8A	402	0.000786	VASAILRNYHIQVVENHPTTPAHSTVLFMKHGLKLNH
Ah8XWS5Q	436	0.00109	RFKWKMLIPHEKIVIDPFPMPTNNLPVRLYPHNPY
AhQJ905H	20	0.00156	SSRCIFGLRFETSDDGRKSIAKVVRKMMSQFLKLGVG
Ah0779KL	4	0.00156	MEATWAMITGARIALTVAVVYWAWKVVNWL
AhHV242L	4	0.00156	MEATWAMITGARIALTVAVVYWAWKVVNWL
AhC57HZG	13	0.00179	NPEWQTRAREEVFQVFGNPKPDRVKVTLPILLIHHDR
AhCA3HD6	117	0.00187	PRVMEKARQELDAVIGKKRIVDESDIVNLPTFRPL
Ah96XUR0	69	0.00187	AIALLCNFQFEVVEGHNNVCPCVSIILHMKHGLKVKL
AhM79VT4	134	0.00187	LTSTMVQCCHDVIQMGGDAVFRGLLPTSVNRGMIKID
AhX9FN5M	198	0.00222	ELDTIGGTYEEGTKLSLFTSKFRTSIFHFQSLVNIKK
Ah5KG3L9	104	0.00222	PIMHLKLGQVSAVVVSSSDVAKEIMKTHDHAFLQRPE
Ah9Z1ZRJ	166	0.00242	VAVEKAFNKMEDTILYRHLVPRWFWNLQIWLQIGHEN
AhX1ER8K	65	0.00242	PIMTLKFGSLTTIVISSPEIAKEALTKHNLAFPNKKV
Ah9C0JE8	247	0.00263	KNRKKVEKIVESVVQDRKMMLKNGEVLSEKKDLVDVL
AhN3C08T	425	0.00275	RFKWQMLIPHEKIVMDPFPMPTNNLPVRLYPHNPY
AhXIHY4L	9	0.00353	MSLVRSIQEKLQHQPHSITLSTICFIIITILCIVK
Ah6EUZ8B	83	0.00383	TTIVISSAEMAKIVLQNYDQFLSNRTVPEAVRVHNHH
AhF2XVK1	79	0.00415	PFMHLKLGENSTVVISSAKLAKEVLKTYDGSFQKRPL
AhH8DQQQ	251	0.0045	AVKGSYNKLYEGVSTAGTAVLDEAEKLGIKRDEACHN
AhQQ1SRH	252	0.0045	AVKGSYNKLYEGVSTAGTAVLDEAEKLGIKRDEACHN
AhYY507R	106	0.00469	ARTVKECETAQKANEEAPPVIKETLVLVHDLAKIKEA
AhEN2KPM	222	0.00469	MEEIGRPNVVDFFPILRMLDPQGTRARMQRYFKKLIN
AhG9VGRV	303	0.00488	VMLSVLDGTDELAGYDVDTIIKATVLVWIFMQF
AhDX4QZ2	3	0.00488	MLAYTIPKGWKLRWATCSTHMDPEYFPNP
AhLB6PYJ	188	0.00488	ACSRDDSPSSFVINLSELMIATSNNIVSRCVLGQKYD
Ah7Z5EGL	398	0.00594	CTVLPPRETMAHVLTNAWAIQRDPRLWERPEEFMPER
AhVN8AVF	453	0.00837	YVLWSNGPETESPSVRNKQCPGKDFVVLVSRLLVVEM
AhMR6WYG	151	0.00837	RNFVPKMDTIAQIHINTHWQGKEQVVVHSTVQKYTYA
AhFD34N0	69	0.00935	GLSNVEYALAKLLYHFNWQVPKGIKAQDLDVSETFGS
Ah08CWXL	86	0.0125	LDILLDIHEDDNSEIRLTKENIKAFILTHIARPSSRA
AhW4G0M5	31	0.0165	SWWVSPFKTHQKLKTCGFGGPPPSFPLGNIQEIKKKN
AhG35LTC	87	0.0165	RLGNIHVIPVTSPSIAREILTKQDAIFASRPLNWFSE
Ah5Y9TK9	167	0.0171	RVSSFKSIREEEVMNLITWISDNTESCVNLSEKVASL
AhL13TAJ	87	0.0189	NRKIVLQVRKEQVDFIVPLIEQRRKAIENPGSDEIAT
AhLAC4GL	162	0.0195	LLTGKDGIVSLNLFYTGQQVLGPTSLLQTNGDPHKRL
Ah48QVST	158	0.0195	LLTGKDGIVSLNLFYTGQQVLGPTSLLQTNGEPHKRL
AhQBKG1B	100	0.0202	PSIAREFFMKQDAIFASRPLNWSSKYVSSGYLTTTIT
AhC56IWK	27	0.0209	FKIISSSFSSMPIKLPGTAFHRGIKARDRMYEMLDSI
Ah12WBQG	515	0.0316	QNMNFELVPDQNISMTTGATIHTTNGLYMKLSKR
AhGLV5L5	515	0.0316	QNMNFELVPDQNISMTTGATIHTTNGLYMKLSKR
AhNXI5US	348	0.0325	VTCYSSHEGEENIDEFGDGVYYLTYSMGRMSSIWGED
AhJ0SPDG	87	0.0414	LVVVVSSQTLAQQCFTKYDIVLANRARNLVGKHLFYD
AhQQN6QG	48	0.0414	QPEYYTDQIIEGLIMAMMVTRTETSAITIEWALSNLL
AhTD0XWT	7	0.0582	MNSVFSEQIFDDKLSKLNSTQQCIENPYLACAA
AhQ8VAE5	220	0.072	MYLIGAFNLADYVPILGSFDLQVCPCLLLISELRS
AhWHJ9X6	78	0.0759	TNKDFNNFELIPFRLEEECVPQFHWFIE

## Sheet: Motif6
Table S5 The information of conservative sequence Motif6 in the AhCYP gene family
Gene ID	Start	P-value	Site
AhP3CRQW	325	3.27e-23	KAFIMDILVGGTDTTAVTMEWAMAELINNPGVMEKAREE
AhV592UR	328	1.21e-22	KAFIMDILVAGTDTTAVTMEWAMAELMKNPDVMEKARQE
AhA0NDKG	312	1.21e-22	AVLRLDMFAAGTDTTASTIEWAMAEMIKNPRVMAKAQAE
AhF6Z6ZJ	302	1.21e-22	KAVVGDMFVAGTDTTASTIEWAMAEMIKNPRVMAKAQAE
Ah8IZ54I	302	1.21e-22	KAVIEDMFAAGTDTTASTIEWAMAEMIKNPRVMAKAQAE
AhAF3YLM	302	2.91e-21	KAVVGDVFVAGTETTASTIEWAMAEMIKNPRVMAKAQTE
AhZC0L0M	311	5.26e-21	KGFLMDMFGGGTDTTAATIEWALAELINHPTAMEKARNE
Ah8C82I7	311	5.26e-21	KGFLMDMFGGGTDTTAATIEWALAELINHPTAMEKARNE
AhC34INF	310	1.23e-20	NVVVFEMFTAGTDTTTSTLEWAMAELLHNPRALEKVQTE
AhGM8EQZ	310	1.23e-20	NVVVFEMFTAGTDTTTSTLEWAMAELLHNPRALEKVQTE
AhXX3TAX	333	3.6e-20	KGLIQAMLLAGTDTSAVAMEWAMAELLNHPEIMKKVKDE
Ah9WXZ62	309	5.99e-20	KGLALNMFLAGTDTSAVTLEWAMSCLLNHQDVMKKARDE
Ah9P7KAZ	265	5.99e-20	KGLVLNMFLAGTDTSAVTLEWAMSCLLNHEDAMKKAQDE
AhQM5IC5	322	7.7e-20	KAFILDLFMAGTDTSAITIEWAFAELINNPHVMKKARQE
AhZA2U1L	146	7.7e-20	KAFILDLFMAGTDTSAITIEWAFAELINNPHVMKKARQE
AhCA3HD6	88	1.26e-19	TGKNMDILVAGTDTTAVTMEWATAELINNPRVMEKARQE
AhUF9ZNK	284	1.59e-19	EDLVDDIFAAGTDTSASTLEWAMSEMVRNPRVMAKSQAE
AhFQ5MDM	308	1.59e-19	KGLILVMVSAGTDTSAVTLEWAMSNLLNHPEIIEKARKE
AhMCE3E8	302	1.59e-19	LHLFLDLFVAGTDTTSSTIEWAMSELLCNPEKLEKVRKE
Ah1D9GK9	325	1.59e-19	IYLFVDLFIAGIDTTSSTLEWAMAELLHNPEKMFKVKEE
Ah0K456L	262	1.59e-19	EDLVDDIFAAGTDTSASTLEWAMSEMVRNPRVMAKSQAE
AhISY40W	302	1.59e-19	LHLFLDLFVAGTDTTSSTIEWAMSELLCNPEKLEKVRKE
AhY8NW7M	325	1.59e-19	IYLFVDLFMAGIDTTSSTLEWAMAELLHNPEKMFKVRAE
AhXS7PLW	302	4.02e-19	KGLILVMLLAGTDTSSVTLEWAMSNLLNHPEIIKKAREE
AhSFE8AG	301	4.02e-19	KGLIMVMLLAGTDTSSVTLEWAMSNLLNHPEILERARKE
AhLW6UI8	302	4.02e-19	KGLILVMLLAGTDTSSVTLEWAMSNLLNHPEIIKKARKE
AhMT8FXZ	312	6.28e-19	KAFIMNMIGAGTETSAVTIEWALSELINHPEMMSKAREE
AhPK3IA3	312	6.28e-19	KAFIMNMIGAGTETSAVTIEWALSELINHPEMMSKAREE
Ah3GHL6G	309	7.81e-19	KHLLHDLFVAGTDTTSYSLEWAMAELIHNPDIMSKAKKE
AhE5ZLCP	308	7.81e-19	KGLIQDMLIGGTDTTAVTMEWALAALLNHPGIFKKAMNE
AhMPKI4V	308	7.81e-19	KHLLHDLFVAGTDTTSYSLEWAMAELIHNPDIMSKAKKE
AhI1XSYN	308	7.81e-19	KGLIQDMLIGGTDTTAVTMEWALAALLNHPGIFKKAMNE
Ah7AD34F	306	9.7e-19	LHLFLVLLVAGVDTTSITIEWAMAELLRNPEKLEKVRNE
AhJUC9E0	298	1.2e-18	ENKDFDMFVGGSDTTSTTLEWTFAELIKNPKAMKKAQEE
AhGW438E	324	1.49e-18	KAILVDMFVGGSDTTSTTLEWTFAELLKNPKAMKKAQEE
AhGI67CA	342	1.49e-18	KSILLDMFAAGSETTSVTVEWAMSELMKNPMELKKVQEE
Ah9TS7X7	327	1.49e-18	KAILVDMFVGGSDTTSTTLEWTFAELLKNPKAMKKAQEE
AhE6IN6R	244	1.49e-18	KAILADMFVGGSDTTSTTLEWTFAELLKNPNVMKKAQEE
AhTY87ZU	334	1.49e-18	KSILLDMFAAGSETTSVTVEWAMSELMKNPMELKKVQEE
AhYWUC8U	315	1.49e-18	KAILADMFVGGSDTTSTTLEWTFAELLKNPNVMKKAQEE
AhX1BDZQ	307	1.83e-18	IKGLIQMLLAGTDTSAVAMEWVMAELLNHPEIMKKVKDE
Ah9N9P3S	351	2.26e-18	LHLFLDLFVAGIDTTSSTIEWAMTELVHNSKKLVKVREE
AhKVH5PD	305	2.26e-18	PHLFLDLFVAGIDTTSSTIEWAMTELVHNSKILVKVREE
AhX7DVP8	301	4.15e-18	ERLSLDLFLAGTDTITSTVEWAMAELLHNPKVMSKAKSE
Ah2U560T	322	4.15e-18	KALILDIFVAGTDTSATNIEWALAELINNPHVMEKARKE
Ah1G2EUX	324	5.06e-18	KPMLLDLFIAGSDTSGSTIEWAMAELLHNPETMQKARKE
AhGN1SSX	308	5.06e-18	PHLFMDLFVAGVDTTSSTIEWAMTELVHNSKKLDKVREE
AhX8HWK3	303	5.06e-18	KPMLLDLFIAGSDTSGSTIEWAMAELLHNPEKMQKARKE
Ah8F7PE4	308	6.16e-18	KALLLNMFTAGTDTSSSTTEWAIAELIRNPRIMGQVQNE
AhUP7AJF	336	6.16e-18	KSLLMDMFVAGTDTTSATIEWAMTRLVQNPEIMKKIQEE
AhPJWR5J	324	6.16e-18	KSLLMDMFVGGTDTTSATIEWAMTRLVQNPEIMKKVQEE
AhK8H9R8	308	6.16e-18	KALLLNMFTAGTDTSSSTTEWAIAELIRNPRIMGQVQKE
Ah7Z5EGL	322	6.16e-18	KSLLMDMFVGGTDTTSATIEWAMTRLVQNPEIMKKVQEE
Ah554ZX1	552	7.49e-18	KALFMDILVAGTDTTAATTVWAMTALIKNPRVMKKVQEE
AhT2Z52M	316	7.49e-18	KAIIMDVMFGGTETVASAIEWAMAELIRNPNELKRVQQE
AhN5YDJK	172	7.49e-18	KALFMDILVAGTDTTAATTVWAMTALIKNPRVMKKVQDE
AhD92ENK	317	7.49e-18	KAIIMDVMFGGTETVASAIEWAMAELIRNPNELKRVQQE
AhV43J5N	328	9.09e-18	KATSMSMIAGGTDTTSVTLTWALCLLLRNPRTLKKVKEE
Ah4A049R	328	9.09e-18	KATTMSMIAGGTDTTSVTLTWALCLLLRNPRTLKKVKEE
AhE313MA	306	1.33e-17	KAIIWDMFAAGTDTSSTVLEWTMMELMRNPSAMKKLQAE
Ah22EC2Q	303	1.33e-17	KALFVDTLVAATDTTAATIVWAMTALIKNPRVMKKVQEE
Ah7J3SUQ	304	1.33e-17	KALFVDTLVAATDTTAATIVWAMTALIKNPRVMKKVQDE
AhSUFM5S	323	1.61e-17	KAFILDIFVAGTDTSAINIEWALAELINNPNVMEKARKE
AhIFA20P	346	1.61e-17	KGIVLVMLLGGTETSATSLEWAMAALLNHPEVLKKAKEE
AhAJ1Q9U	300	1.94e-17	IGLLWDMITAGMDTTAISVEWAMAELIKNPRVQQKAQEE
Ah0WTA7Q	307	1.94e-17	LHLLLDLFVAGLDTTSITIEWAMAELLRNPEKLQKLKEE
AhAXL13P	300	1.94e-17	IGLLWDMITAGMDTTAISVEWAMAELIKNPRVQQKAQEE
Ah57KEBM	344	2.33e-17	KAVILDIFAAGTETSATTVLWAMAEMIKNPLIMKKAQAE
AhM6ATHE	323	2.8e-17	KGLIMAMMVAGTDTSAITIEWALSNMLNHPQVLEKARVE
AhF62UT2	304	4.01e-17	EHLMLTLFVAGTDTITSTLEWAMTELLSNPDTMTKAKRE
AhFPF4KE	17	4.01e-17	EHLMLTLFVAGTDTITSTLEWAMTELLSNPNTMKRAKRE
AhJL7EE1	346	4.01e-17	EHLMLTLFVAGTDTITSTLEWAMTELLSNPNTMRKAKRE
AhU7G3WQ	322	4.8e-17	KALIQDMIAAATDTSAVTNEWAMAEVIKHTHVLRKIQEE
AhS9LGGB	305	4.8e-17	LHLLVDLFVAGIDTTASTIEWAMTELLYNPKKLQKVKNE
AhD0Q46J	309	4.8e-17	LHLFVDLFVAGIETTTSTIEWAMTELVHNPKKMARVKEE
Ah6Z49LM	321	4.8e-17	KALIQDMIAAATDTSAVTNEWAMAEVIKHTHVLRKIQEE
AhASTA9Q	309	4.8e-17	LHLFVDLFVAGIETTTSTIEWAMTELVHNPKKMARVKEE
AhZ6EAYS	317	5.73e-17	KATILNMIIGATETTSITMTWAMSLLLKNPHTLENAKEE
Ah9E5BV9	253	6.82e-17	IKTDKDIFTAGGETSSAVVEWAMAEMIKNPKVMERAQSE
Ah221WPX	320	6.82e-17	KATTLTMITGATDTTTVTLTWAMCMLLRNPHTLKKAKEE
Ah9J8RGD	302	6.82e-17	KGLIMAMMVAGTETSAITIEWALSNLLNHPQVLEKARME
AhQW591P	316	6.82e-17	KATTLSMITGATDTTTVTLTWAMCMLLRNPHTLKKAKEE
Ah96EPTX	234	6.82e-17	DFVPVAMMVAGTETSAITIEWALSNLLNHPQVLEKARME
AhSQSQ00	349	8.12e-17	KATILNMIIGATETTSITMTWAMCLLLKNPHTLENAKEE
AhIKG909	303	8.12e-17	KAVIGDIFAAGMDTSAATLEWGMSEMMKNPRVMAKLQAE
AhTL9E5R	306	8.12e-17	KAVIGDIFAAGMDTSAATLEWGMSEMMKNPRVMAKLQAE
AhMTQ70D	188	8.12e-17	KALFVDTLVAATDTTAATTVWAMTALIKNPRVMKKVQEE
AhEW6SWI	126	8.12e-17	KAIIQDIFTAGGETSSAVVEWAMSELIKNPKVMERAQSE
AhVPW2G6	306	8.12e-17	KAVIGDIFAAGMDTSAATLEWGMSEMMKNPRVMAKLQAE
AhWR94UY	328	9.65e-17	KAFILDIFIAGTDTSALTIEWSLAELINHPQVMERARQE
AhXIHY4L	319	9.65e-17	RGILMDMFVGGSDTVSTTLEWAFSELAKNPKCMKKAQEE
AhMPT6D2	122	1.14e-16	KAFILDIFIAGTDTSALTIEWGLAELINHPQVMERARQE
Ah8NXS3G	331	1.14e-16	KATTLAMIAGGTDTSTVTLTWTLCLLLNNPGKLEKAKEE
Ah370AXC	365	1.14e-16	KATTMAMIVGGTDTTGVTLTWALSLLLRNPRTLKKVKEE
AhQ6MIXV	696	1.14e-16	KAILMDVFAGGGDTTSTLLEWTFAELIKNPKIMKKVQEE
AhFVXT0M	127	1.14e-16	KAILMDILVAATDTTAATTVWAMTALMKNPRIMKKVQDE
AhEER8WF	195	1.14e-16	KAFILDIFIAGTDTSALTIEWGLAELINHPQVMERARQE
AhQIZ0QD	201	1.14e-16	KAFILDIFIAGTDTSALTIEWGLAELINHPQVMERARQE
AhR2BA1I	328	1.14e-16	NQSHNAMIAGGTDTSTVTLTWTLCLLLNNPSKLEKAKEE
AhTNFT39	337	1.14e-16	KATTMAMIVGGTDTTGVTLTWALSLLLRNPRTLKKVKEE
Ah132YE3	330	1.14e-16	KAILMDVFAGGGDTTSTLLEWTFAELIKNPKIMKKVQEE
AhFQQS7Y	306	1.36e-16	LHLFLVLLVAGVETTSITIEWVMAELLRNPEKLEKVRNE
AhLBLX5B	317	1.61e-16	IDSAKDMFAAGTDTTYTVLEWAMAELLKRPAVMHKLQDE
AhMS1QBK	314	1.61e-16	KGVILAMLTAGSETSATTLEWAVSLLLNNPKTMKKLEAE
Ah77JTQB	313	1.61e-16	VHLFLTLFVAGVDSTSITIEWAMTELLRNPEKLEKLRKE
Ah1L1IBW	296	1.61e-16	KAILLDMFAAGTDTTYTVLEWAMAELLKRPAVMHKLQDE
Ah30SZ61	321	1.61e-16	IRVSLAMLTAGSETSATTLEWAVSLLLNNPKTMKKLEAE
AhN1DX8X	313	1.61e-16	VHLFLILFMAGVDSTSITIEWAMTELLRNPEKLEKLRKE
Ah7XV9IT	216	2.24e-16	KAILLDMMLASTDTSAAAIEWALSELIKHPRVMKNLQME
Ah3N5ITW	370	2.24e-16	KAVIWDIFAAGTDTSGVVIEWVMSELMRNPRAMKKVQAE
Ah0RH2A3	305	2.24e-16	KATCLTLILAGTDTTTGTLSWALALLLNNRQVLNKAVHE
AhSND7WH	295	2.24e-16	KAILLDMMLASTDTSAAAIEWALSELIKHPRVTKNLQME
AhAEU5RD	278	2.64e-16	KAIILNIFGAGGGTTATTIDWAMAEMIKNPTIMKKAQVE
AhBH9RMT	313	2.64e-16	KGIILALLIAGSETSATTMEWAVSLLLNNPQTMKKLQHE
AhA5BJE4	188	3.11e-16	KAVLSDIIVAATDTTAATAVWAMTALIKNPRVMKKVQEE
AhC991XI	313	3.11e-16	KAFFLDIFLAGTDTSSVALQWSMAELLNHPIILKKLRAD
AhH3NIE5	305	3.11e-16	KAILMDILVAATDTTAATAVWAMTALIKNPRVMKKVQDE
AhDR7X1V	201	3.11e-16	KAILSDIIVAATDTTAATAVWAMTALIKNPRVMKKVQEE
AhCW0S7X	323	4.29e-16	KATCLTLIAGATDTTTVTMTWTLSLLLNNRHVLKKVQDE
Ah49BDLC	291	4.29e-16	KAIFMDMLVGATDTTAATSVWAMTALIKNPRVLKKVQEE
Ah6BEU00	318	4.29e-16	KATCLTLIAGATDTTTVTMTWTLSLLLNNRHVLKKVQDE
Ah032U0L	308	4.29e-16	KAIFMDMLVGATDTTAATSVWAMTALIKNPRVLKKVQEE
AhI0CI8T	316	5.03e-16	KAIILTIFTAGGETTATTIDWVMSEMMKNPRVLQKTQAE
AhCSQB0P	161	5.03e-16	KTTCLAMIIGGTDTTTGTVTWALSLLLNNRNVLNKVRDE
AhMCM1YY	321	5.03e-16	KALLMDMVVGGSDTSANTIEFAMAEMIKNSEVMKKVQEE
AhVQIY2H	316	5.03e-16	KAIILTIFTAGGETTATTIDWVMSEMMKNPRIMQKTQAE
AhDI7WTY	289	5.03e-16	VQKDGDMFAGASDTTSTLLEWTLAELIKNPNTMKKVQEE
AhIGV53D	341	5.03e-16	ALLGKDMFVAGSDTVSTTIEWVFAELANNPKTMKKIQEE
AhNT79F1	321	5.03e-16	KALLMDMVVGGSDTSANTIEFAMAEMIKNSEVMKKVQEE
AhSMRD1P	334	5.9e-16	KAHVMNLILAGTETTSTTMTWILAALMNNKHSLKLAQEE
AhH0PP7S	320	5.9e-16	KATCLMIISAATDTTTVTMTWTLSLLLNHRHILKKVQDE
Ah0AN8KE	303	5.9e-16	KGLGLAMLLAGTDSSAVTLEWSMCNLLNHPEALNRVREE
AhYBNU8P	291	5.9e-16	KALLLDLLVAGSDSISTTIEWAFAELANNPKVMKKVQEE
AhC4H7FM	321	5.9e-16	KALIMDMFLGGSDTTSSTLEWAFTELMRSPMKMKKAQDE
Ah8U3ZEX	18	5.9e-16	MIIFIDLFNAGIETTTSTVEWAMTELLCNPEKMCLGKNE
AhJ9N3PQ	324	5.9e-16	KATCLMIISAATDTTTVTMTWTLSLLLNHRHILKKVQDE
Ah0UU5IV	303	5.9e-16	KGLGLAMLLAGTDSSAVTLEWSMCNLLNHPEALNRVREE
AhS12RMD	362	5.9e-16	KALILDMFLGGSDTTSSTLEWAFTELMRSPIKMKKAQEE
Ah6HU6DS	319	5.9e-16	CTLCSEFLNAGTDTTSTALEWIMANLVKYPQIQERLVEE
AhHTN29J	317	6.9e-16	KALLLDMFVAGSDTVSSTIEWVFAELANNPKTMKKVQEE
Ah4VZ1PT	325	8.06e-16	KANIMNIMLAGSDTTSSTMTWILSLLLNNKHALKRAKDE
AhB6E5H4	187	8.06e-16	KALVVDFFSAGTDSTAVATDWALAELINNPRVLAKAREE
Ah77LVUR	312	8.06e-16	KGVILAMLIAGSETSAITMEWAVSLLLNNPQTMKKLQHE
AhB3J73C	315	8.06e-16	KALLLDLLVGGSDSVSTTIEWAFAELANNPKVMKKVQEE
AhMC3KWT	327	8.06e-16	KAILVDMFVGGSDTFSTTLEWTFAELLKNPKAMKKAQEE
Ah26YYGP	325	8.06e-16	KANIMNIMLAGSDTTSSTMTWILSLLLNNKHALKRAKDE
AhG7VI5W	302	8.06e-16	KGVLTDIFIAGTDTAAATMIWTMSELIRNPEKMERAQQE
AhPFDI3N	327	8.06e-16	KAIIMDVMFGGTETVASAIEWAMAELMRSPEDLKRVQQE
Ah1WY37S	230	8.06e-16	KALVVDFFSAGTDSTAVATDWALAELINNPRVLAKAREE
AhWNL5D9	325	9.42e-16	KATSLMIISGATDTTAVTMIWTLSLLINHQHALKKVRDE
AhIQV007	318	9.42e-16	YDLDTMIISGATDTTAVTMIWTLSLLINHQHALKKVRDE
Ah5XS165	305	1.28e-15	LHLFLDLFIAGLETTTSTVEWAMAELVHNPKKMAKAKEE
AhWJIQ4A	305	1.28e-15	KAIIMDILVGATDTTAATTVWIMTNLIKNARVLKKVQEE
AhI5UYY8	330	1.28e-15	LHLFLDLFIAGLETTTSTVEWAMAELVHNPKKMAKAKEE
Ah8TF3WB	305	1.28e-15	KAIIMDILVGATDTTAATTVWIMTNLIKNARVLKKVQEE
AhR97G74	313	1.49e-15	VHLFLILFMAGVDSTSMTIEWAMTELLRNPEKLEKLRKE
AhIU9CVZ	310	1.49e-15	KAIILDLIAGSYDTSSIAIEWAMSELLKNSRIMKKLQNE
AhLJPA30	309	1.73e-15	VSLLMDLFVASIDTTSSTLEWAMAELIHSPKKLLKVREE
AhJR81PI	237	1.73e-15	LLDSMDLFNAGIDTTSSMIEWTMAELVRNPKELKKVREE
Ah8L02XW	309	1.73e-15	VSLLMDLFVASIDTTSSTLEWAMAELIHSPKKLLKVREE
Ah0M9QLC	302	2.01e-15	KGVLTDIFIAGTDTAAATTIWTMSELIRNPEKMERAQQE
Ah9T04HJ	308	2.01e-15	KALVMDMLVAATDTTSATTVWAMFALMKNPRVLKKVQEE
AhAG2ZXZ	309	2.01e-15	KALVMDMLVAATDTTSATTVWAMFALMKNPRVLKKVQEE
AhE23E2T	320	2.33e-15	KAQIMGILLAGTDTTSSTMIWMLALLLKNKHALKRAQEE
AhYNYA8U	5	2.33e-15	MFIGGGETSSAVVEWAMAEMIKKPKMMERAQSE
Ah4N79E8	280	2.33e-15	KAVILDMFAGGGETSSAVVEWAMAEMIKKPSVMERAQSE
Ah7BG7FU	288	2.33e-15	KAVIQDIFAGGGETSSAVVEWAMAEMIKKPKVMERAQSE
AhEH049N	290	2.33e-15	KAVIQDIFIGGGETSSAVVEWAMAEMIKKPKVMEAAQAE
Ah6JQ8YQ	306	2.33e-15	KAVIQDMFIGGGETSSAVVEWAMAEMIKKPKVMERAQSE
AhMJ29ZM	45	2.33e-15	DVMLSTMIVGGNDTTTVSLTWAMCLLLKNPHVLEKAKQE
AhMXC2BM	5	2.33e-15	MFAGGGETSSAVVEWAMAEMIKKPKVMEAAQAE
AhN6JQ04	305	2.33e-15	KSVIQDIFVGGGETSSAVVEWAMAEMIKKPKMMEAAQAE
AhXKY9LP	304	2.33e-15	KAVIQDIFAGGGETSSAVVEWAMAEMIKKSKVMEAAQAE
AhVV0UJ5	305	2.33e-15	KAVIQDIFAGGGETSSAVVEWAMAEMIKKSKVMEAAQAE
AhQ9F5SX	334	2.33e-15	KATILTMIVGGNDTTTVSLTWAMCLLLKNPHVLEKAKQE
Ah082PYS	325	2.7e-15	KAIIFDVFTGGSDTAATTINWAMAEMMKNPKILKKAESE
Ah21D9BM	319	2.7e-15	KATTLAMIVGGVDTVTVTLTWAMCLLMRNPNILEKAKEE
AhPG6D45	301	2.7e-15	KAIIFDVFTGGSDTAATTINWAMAEMMKNPKILKKAESE
AhAU0S52	305	3.62e-15	RDIILSFIIAGRDTTAVTLSWFLYLLCKNPHVQEKIAQE
AhWGK629	127	3.62e-15	DVLFELKKQAASDTTAATTTWIMTALMKNPRVMKKAQEE
Ah2AN8JB	212	3.62e-15	FYMTQDMFGAGVETSSAVIEWAISELVKNPKAMARAQEE
AhMHKX6K	32	3.62e-15	RDIILSFIIAGRDTTAVTLSWFLYLLCKNPHVQEKIAQE
AhP8VCWZ	127	3.62e-15	DVLFELKKQAASDTTAATTTWIMTALMKNPRVMKKAQEE
AhCE3PYG	351	4.18e-15	KHFLLDLLVAGTDTTAYGLERAMTELLHNPKVMSKAKQE
AhJV4TTH	295	4.18e-15	KAILLDMLVGSMDTSATAIEWALSELIKHPRVMKKVQME
AhK55MVY	348	4.18e-15	KHFLLDLLVAGTDTTAYGLERAMTELLHNPKAMSKAKQE
AhMZ542B	322	4.18e-15	KAILLDMLVGSMDTSATAIEWALSELIKHPRVMKKVQME
Ah246LCZ	296	4.83e-15	KAILLDMLAGSVDTSATAIEWALSELIKHPRVMKKLQIE
AhW5Z7DW	300	4.83e-15	DNKDFDMFVGGSDTTSTNLEWIFTELLRNPNTMKKVQEE
AhEN8CHU	267	4.83e-15	LTMDNDMFVAGVETSSAVIEWTISELMKNPKAMARAQEE
AhM36XJL	296	4.83e-15	KAILLDMLAGSVDTSATAIEWALSELIKHPRVMKKLQME
AhLB6PYJ	326	4.83e-15	KAMLMDMFVGGSDTTSTNLEWIFTELLRNPNTMKKVQEE
AhC8YFE9	305	4.83e-15	KAVIWDIFAAGTDTSGVVIEWVISELMRNPRAMKKVQAE
AhHW8B30	10	5.57e-15	MDCQDLYGAGIETSSAVIEWTISELVKNPEAMARAQEE
Ah7PS9BN	308	5.57e-15	KGLALAMLFAGTDSSAVTLEWSLCNLLNHPEVLNKAREE
AhZ5DDPN	317	5.57e-15	KAIVFDLYGAGIETSSAVIEWTISELVKNPEAMARAQEE
AhXDA15Z	308	5.57e-15	KGLALAMLFAGTDSSAVTLEWSLCNLLNHPEVLNKARKE
Ah06T4QA	315	6.42e-15	KAIILNIFGAGGGTTATTIDWAMAEMIKDPTIMKKAQVE
Ah9J9RW8	159	6.42e-15	KATCLTLILAGTDTTTGTLGWALALLLNNRQILNKAVHE
AhXYZ5G8	267	6.42e-15	ELDEFTLILGGTDTTTGTLGWALALLLNNRQVLNKAVHE
AhU8Q65R	322	6.42e-15	SDFVDEMIFRGTDTTALVTEWVMAELVLNQEIQARLRNE
AhKZ1626	294	7.39e-15	KAIVLDLIAGAYDTSSTAIEWTMSELFKNPRTMKKLQNE
AhWMM9KJ	318	8.49e-15	KALIMDVMFGGTETVASVIEWIMAELLRSPMDLHKVQQE
AhBJL9W4	317	8.49e-15	KALIMDVMFGGTETVASVIEWIMAELLRSPMDLHKVQQE
AhIYR592	302	9.76e-15	KAILLDMFGGGSETSAHTIDWAMSEMIRDPRVMEKAQAE
AhA8W1T3	14	9.76e-15	FSTIIDLLVAGGDTVSSIIEWAFAELANNPKVMKKVQEE
AhSEU0EN	304	9.76e-15	KAVIWDIFAGGTDTSGVVIEWVMSELMRSPRAMKRAQAE
AhQG8K35	306	9.76e-15	KAVIWDIFAAGTDTSGVVIEWVMSELMRSPRAMKKAQTE
AhG691ZN	311	9.76e-15	KCLILDVFVAGADTTSTILEWTMTELLRHPMVLKKVQDE
Ah237GY1	302	9.76e-15	KAILLDMFGGGSETSAHTIDWAMSEMIRDPRVMEKAQAE
AhWA1FX5	308	9.76e-15	KAVIWDIFAAGTDTSGVVIEWVMSELMRSPRAMKKAQTE
AhA4H8M4	304	9.76e-15	KAVIWDIFAGGTDTSGVVIEWVMSELMRSPRAMKKAQAE
AhJEM7HP	311	9.76e-15	KCLILDVFVAGADTTSTILEWTMTELLRHPMVLKKVKDE
AhWY8677	313	1.12e-14	KAFFLDIFLAGTDTSSVALQWSMAEILNHPIILNKLRAE
AhM38SQY	237	1.29e-14	KAILLDIFGGGSETSAHTIDWAMTEMIRDPGVMEKAQAE
AhDBZ9PS	311	1.47e-14	KAFSQDLIAGGTESSAVTVEWAISEMLKKPEIFKKATEE
AhTI8LFW	311	1.47e-14	KAFSQDLIAGGTESSAVTVEWAISEMLKKPEIFKKATEE
AhAMJH7D	303	1.69e-14	KAVMMDMIGAAYETSTSAIEWVMSELLKHPNVMKKLQHE
Ah9D5JX4	303	1.69e-14	KAIMMDMIGAAYETSTSAIEWVMSELLKHPSVMKKLQHE
AhRDBF7Y	293	1.93e-14	TDIVISFILAGKDTTSAALTWFFWLLSKNPRVEKEILKE
AhAM3FDB	425	1.93e-14	KSLLMDMVVGGSDTSSNTIEFAMAEMINKPEIMKIVQEE
AhC180KA	351	2.52e-14	IDECKLFYFAGQETTSVLLVWTMVLLSKHSHWQARAREE
AhULT6DJ	345	2.52e-14	RHFLLDLLVAGTDTTAYGLERAMTEVLHNQEVMSKAKQE
AhJ0SZIG	338	2.52e-14	KHFLLDLLVAGTDTTAYGLERAMTEVLHNLEVMSKAKQE
AhBRFB8I	305	2.52e-14	KATILDIFAAGSGTSAKTLEWSMSELIKNPSVMERAQAE
AhXFV150	142	2.52e-14	KHFLLDLLVAGTDTTAYGLERAMTEVLHNPEVMSKAKQE
AhG3469Y	174	2.52e-14	KHFLLDLLVAGTDTTAYGLERAMTEVLHNPEVMSKAKQE
AhKYAL0U	342	2.52e-14	RHFLLDLLVAGTDTTAYGLERAMTEVLHNPEVMSKAKQE
AhGS6JIA	331	2.52e-14	IDECKLFYFAGQETTSVLLVWTMVLLSKHSHWQARAREE
AhA0WXBW	305	2.52e-14	KATILDIFAAGSGTSAKTLEWSMSELIKNPSVMERAQAE
AhU51SK2	355	2.88e-14	YSVLTDLLVAGSDSISSTIEWAFAELANSPKVMKKVQEE
AhS646GX	308	3.28e-14	KAILVDMFTAGTDPTYTVLEWAMAELLKRPAVMHKLQDE
Ah74WYCB	345	3.28e-14	KAILVDMFLGATDSSSITLEWTFSELLKKPSTMKKVQEE
AhB8WD65	318	3.28e-14	IDSAKDMFTAGTDPTYTVLEWAMAELLKRPAIMHKLQDE
AhTYH77A	320	3.74e-14	SDFVDEMIFRGTDTTALVTEWVMAELVFNQEIQTRLRNE
Ah1GK82V	345	4.26e-14	KAILVDMFLGATDSSSTILEWTFSELLKNKPSTMKKVQE
Ah4YX487	309	4.26e-14	KAVLMDILIGGTYSSAATSTWAMANLMKNPKAMMKVQEE
Ah9H79HM	153	4.26e-14	DHIKADILIGGTYSSAATSTWAMANLMKNPKAMMKVQEE
AhB8Y337	87	4.85e-14	LHLFVDLFVAEIETTTSTIEWAMTELVHNPKKMARVKEE
AhDBN754	263	4.85e-14	LVRERLRLRSDGDTITSTVEWAMAELLQNPKVMSKAKSE
Ah94R5ZM	308	5.51e-14	RDVVLNFVIAGRDTTATTLSWAIYMVMTHSHVADRLYLE
AhHD9YHD	328	5.51e-14	KATTMALILGATDTSSVTNIWAICLLLNNPRTLEKLREE
AhXG11M2	308	5.51e-14	RDVVLNFVIAGRDTTATTLSWAIYMVMTHAHVADKLYLE
Ah8US839	315	5.51e-14	VTLCSEFLSAGTDTTATALQWIMANVVKYPHVQQRLLEE
Ah3M216F	328	5.51e-14	KATTMALILGATDTSSVTNIWAICLLLNNPHTLEKLREE
Ah9T187T	346	6.27e-14	RHFLLDLLVAGTDTTAYGLERTMTEVLHNPEVMFKAKQE
AhC5I0M3	300	6.27e-14	VDLLILFLIAGQQTTATTIMWAMIYLTNNPLVLKKAKEE
AhN64S41	309	6.27e-14	KAIIQDIFGAGGETASTTIDWAMAEMMKDPRVMQKAQVE
AhZW245F	311	6.27e-14	KAFSQDLIAGGTESSAVTIEWAISEILNKPEIFKKATEE
AhWK2RNV	348	6.27e-14	RHFLLDLLVAGTDTTAYGLERTMTEVLHNPEVMFKAKQE
AhYI1B95	323	7.11e-14	KATALMLVLTGSGSTAITLTWALSLLLNHPNAMKAAKEE
Ah6I4HZI	259	7.11e-14	VAILWEMIFRGTDTVAILLEWTMARLVLHPDIQTKARQE
Ah2YDG1M	323	7.11e-14	KATALMLVLTGSGSTAITLTWALSLLLNHPNAMKAAKEE
AhJE5MND	308	8.07e-14	KAVIQDMFVGGGETSSAVVDWTMAEMIKKPKVMERAQSE
Ah9C0JE8	300	8.07e-14	VDLLILFLVAGQQTTASTIMWAMIYLTNNPLVFKKAKEE
Ah75XT4J	309	8.07e-14	KAIVVDLIAGAYDTSKTAIEWGMSELLKNPRTLRKLQNE
AhM1JRW6	346	8.07e-14	RDDLMTMLIAGHETTAAVLTWATFLLSQNPDKMRKAQAE
AhD1QJXV	317	8.07e-14	KATCLNLILAGSDATMVTLTWALSLLLNNKTELKRVQEE
AhT38HF5	300	8.07e-14	VDLLILFLIAGQQTTASTIMWAMIYLTNNPLVFKKAKEE
AhNAXY0P	346	8.07e-14	RDDLMTMLIAGHETTAAVLTWATFLLSQNPDKMRKAQAE
Ah4UMK2V	317	8.07e-14	KATCLNLILAGSDATMVTLTWALSLLLNNKTELKRVQEE
AhRQ0VMS	322	8.07e-14	KAIILDMFAAGTDTTFITLDWGMTELLMNPQIMKRAQKE
AhGE9GZG	127	9.15e-14	KHLFLDLIIAGIDTSSYVVERAMTELLHNPNIMSKAKME
Ah85G0UF	311	1.17e-13	KAFSQDLIAGGTESTTVTIEWAISEILNKPEIFKKATEE
AhXMK09V	320	1.17e-13	KAQIMNQILAGTDTTSSTMIWMVALLLKDKQILRRAQEE
AhPQR1QR	314	1.17e-13	KAIVLDMIAAAFDTSATVILWALSELLRNPRVMKKLQEE
Ah70PRJ5	261	1.17e-13	VSLCSEFILGGTDTTATTWLWAMANIIKCQDIQEKLFDE
AhN16MIT	68	1.17e-13	KAQIMNQILAGTDTTSSTMIWMVALLLKDKQILRRAQEE
AhXD4R0P	309	1.17e-13	KAIVLDMIAAAFDTSATVILWALSELLRNPRVMKKLQEE
AhF34SP4	261	1.17e-13	VSLCSEFILGGTDTTATTWLWAMANIIKCQDIQEKLFDE
AhJC9XMV	317	1.33e-13	LTMDNDMFVAGVETSSAVIEWTISELMKSPKAMARAQEE
Ah4BKT9D	316	1.33e-13	KAFFRDIFLAGTDSSSVSVQWTMAEILNHPTVLKRLRAE
Ah1A3ME4	315	1.33e-13	KAFFRDIFLAGTDSSSVSVQWTMAEILNHPTVLKRLRAE
AhDL8Y3K	240	1.5e-13	IDECKLFYFAGQETTSVLLVWSMVLLSKHSHWQARAREE
AhQEX5C0	330	1.5e-13	IDECKLFYFAGQETTSVLLVWSMVLLSKHSYWQARAREE
AhD5PZ9F	295	1.5e-13	KSLLMDMVVGGSDTSSNTIEFALAEMIKKPEIMKIVQEE
Ah7Z45GE	322	1.7e-13	KAIILDMFAAGTDTTFITLDWGMTELVMNPQIMKRAQKE
Ah3V8RSY	170	1.92e-13	KAIILNIFGAGGGTTSTTIDWAMAEIMKDPTIMKKAQVE
AhMD7XU0	316	2.16e-13	KAVLMNIFIAGTDPSAGTTVWAMNELLKNPKAMKKLQSE
AhQL4ZS9	306	2.16e-13	QHVALNFILAGRDTSSVALSWFFWLVIQNPSVETKILRE
AhKRAQ4G	308	2.16e-13	KAVIQDMFTGGGKTSSAVVEWTMAEMIKKPKMMERAQSE
AhEFJ3XH	305	2.16e-13	KVVIQDMFIGGGKTSSAVVEWAMTEMIKKPKVMERAQTE
Ah2HJ0TV	316	2.16e-13	KAVLMNIFTAGTDPSAGTTVWAMNELLKNPKAMKKLQSE
AhPMY3SS	302	2.16e-13	KAIIMDMIGATYESSASAIEWVMSELLKNPSVMKKLQHE
AhXKLY96	306	2.16e-13	QHVALNFILAGRDTSSVALSWFFWLVIQNPSVETKILRE
AhJ8Z28X	305	2.75e-13	KAVIQDIFAGGGETSSAVVDWAMAEMTKKPKVMEAAQAE
AhJBW4ZX	315	3.09e-13	VEECNTFYLAGQETTAVLIVWTMVMLSRYPEWQSRAREE
AhM79VT4	222	3.09e-13	VEECYTFYMAGQETTAVLIVWTMVMLSRYPEWQSRAREE
AhRPLV4X	321	3.09e-13	VEECYTFYMAGQETTAVLIVWTMVMLSRYPEWQSRAREE
AhNSG19L	269	3.92e-13	RLASKEMIFRGTDTVAILLEWIMARMVLHQDIQMKARQE
Ah180H6H	270	3.92e-13	RLASQEMIFRGTDTVAILLEWIMARMVLHQDIQMKARQE
AhCNM5E0	321	4.4e-13	VSLCSEFLNGGTDTTATAVEWGIAQLIANPEVQEKLYRE
AhVEAV8C	298	4.4e-13	KAIIFDMFGAGVETSPAVIEWAISELVKNPKAMARAQEE
AhE3VCX4	321	4.4e-13	VSLCSEFLNGGTDTTATAVEWGIAQLIANPEVQEKLYRE
Ah8ZP0HC	374	4.94e-13	RDICVNFILAGRDTSSVALSWFFWLLDQNPEVEEKIVEE
AhP3BMC7	370	4.94e-13	RDICVNFILAGRDTSSVALSWFFWLLDQNPEVEEKIVEE
AhQ2QWLN	296	5.55e-13	DKDSESKHYLTTDTTAISVEWSIAELFNNPRVLKKAQEE
AhXPY7J2	327	6.99e-13	MMLLWETIIETSDTTLVTSEWAMYELAKDKTRQDRLYSE
AhTMG43S	326	6.99e-13	MMLLWETIIETSDTTLVTSEWAMYELAKDKTRQVVRLTC
AhP3G561	327	6.99e-13	MMLLWETIIETSDTTLVTSEWAMYELAKDKTRQDRLYSE
AhF136KG	326	6.99e-13	MMLLWETIIETSDTTLVTSEWAMYELAKDKTRQDRLYSE
AhK9QGVV	336	7.83e-13	LYIVENINVAAIETTLWSIEWAIAELVNHPEVQRKIRDE
AhF8T0MB	418	7.83e-13	RDDLMTMLIAGHETSAAVLTWTFYLLSKEPSVVSKLQEE
Ah12WBQG	356	8.77e-13	RDDLLSLLVAGHETTGSVLTWTLYLLSKDSSALAKAQEE
AhNF142P	300	8.77e-13	KGLIQDMLLAGTNTTVLTMEWTLSALLNHPEILRKAKEE
AhGLV5L5	356	8.77e-13	RDDLLSLLVAGHETTGSVLTWTLYLLSKDSSALAKAQEE
AhNXI5US	305	8.77e-13	RDIIMNFMLAGKDSSANTLTWFFYMLCKNPLLQEKIAQE
AhUD2091	320	9.82e-13	MDECKTFFFAGHETTAILLTWTTMLLASNPQWQQKVRDE
Ah9W7X6Y	302	9.82e-13	KAIIMDMIGATYESSTSAIEWVMSELLKHPSVMKKLQHE
AhZCE36N	325	9.82e-13	MDECKTFFFAGHETTAILLTWTTMLLASNPQWQQKVRDE
AhBU3786	333	1.23e-12	MEECNAFYLAGQETTSVLLVWTMVLLGRYPDWQARAREE
AhW3WWNZ	323	1.23e-12	LYIVENINVAAIETTLWSMEWAIAELVNHPEVQRKIRDE
AhXPI7JM	333	1.23e-12	MDECNAFYLAGQETTSVLLVWTMVLLGRYPDWQARAREE
AhW1ASYG	333	1.23e-12	MDECNAFYLAGQETTSVLLVWTMVLLGRYPDWQARAREE
Ah27RLCF	285	1.37e-12	RDIILNFVIAGKDTTAATLAWFIYMLCKYPEVQERAAEE
AhH82QG0	356	1.37e-12	IAVLWEMIFRGTDTVSVLIEWILARMVLHPDVQRKVQDE
Ah6VQD09	286	1.37e-12	RDIILNFVIAGKDTTAATLAWFIYMLCKYPEVQERAAEE
AhJ8Y94D	356	1.37e-12	IAVLWEMIFRGTDTVSVLIEWILARMVLHPDVQRKVQDE
AhVRM8BV	26	1.53e-12	PLVITILTAGAVDTSTVSLTWIITCLLNNIVSLEEAQKE
AhTS7Z0X	305	1.71e-12	KAILLDTIAGSFETSATVIVWVLSELLKHPRVMRNLQDE
Ah7PFL6Q	303	1.71e-12	KAILLDTIAGSFETSATVIVWVLSELLKHPRVMRNLQDE
AhCC54W0	324	2.13e-12	KSTTLILMGASIDTTAGTLIWILSCMLNNRATIEQAHKE
Ah9D2QNN	327	2.13e-12	IAVLWEMIFRGTDTVAILLEWVLARMVLHPDMQAKAQDE
AhTML5XF	335	2.13e-12	VAILWEMIFRGTDTVAILLEWILARMVLHPEIQAKAQSE
AhTW15KP	327	2.13e-12	IAVLWEMIFRGTDTVAILLEWVLARMVLHPDMQAKAQGE
AhGCF5QH	335	2.13e-12	VAILWEMIFRGTDTVAILLEWILARMVLHPEIQAKAQSE
AhTW3GR2	293	2.37e-12	MEECNAFYLAGQETTSVLLVWTMILLGRYPDWQARAREE
Ah35X7CR	308	2.37e-12	KGLIQDMLLAGTNTTVPTMEWTLSALLNHPEILRKAKDE
Ah9P22GZ	45	2.37e-12	KGLIQDMLLAGTNTTVPTMEWTLSALLNHPEILRKAKDE
Ah87R1SX	238	2.65e-12	RDLAFNLFVAGRDTITSALTWFFWLVATNPLVEAKILDE
Ah73P2JF	279	2.65e-12	RDSAFNLFVAGRDTITSALTWFFWLVATNPLVETKILDE
Ah90YAIT	309	2.65e-12	RDSTFNIFVAGRDTITSALTWFFWLVATNPLVETRILDE
AhAA2SHR	315	2.65e-12	KAIVLDMILAAFDTSTTLVLWALSELLRNPRVMKKLQEE
Ah51Q8IW	326	2.65e-12	MDECKTFFFAGHETTALLLTWTVMLLASNPSWQQKVRDE
AhGMU3XF	309	2.65e-12	KAVIQDIFTGGGKTFSAVVEWAMAEMIKKPKVMEAAQAE
Ah4GD1W8	278	2.65e-12	RDSAFNLFVAGRDTITSALTWFFWLVATNPLVETKILDE
Ah30WRGD	326	2.65e-12	MDECKTFFFAGHETTALLLTWTVMLLASNPSWQQKVRDE
Ah84V7WL	296	2.95e-12	KDIILSFIIAGKDTTATTLSWFLYRLCKLPHVQEKIAQE
AhAK4T3E	340	3.28e-12	KATTWILMGGSIDTTSGTLIWILSCMLNNTGTIEQAQKE
Ah0Q00UB	56	3.28e-12	KATTWILMGGSIDTTSGTLIWILSCMLNNTGTIEQAQKE
Ah056HEM	340	3.28e-12	KATTWILMGGSIDTTSGTLIWILSCMLNNTGTIEQAQKE
AhV21PV4	268	3.28e-12	RDLAFNLFVAGRDTITSALTWFFWLVATHPLVEAKILDE
AhF2JX6Z	302	3.65e-12	VDECKTFFFGGHETTALSITWTLLLLAMHQDWQNQLRDE
Ah570P5C	418	3.65e-12	RDDLMTMLIAGHETSAAVLTWTFHLLSKEPSVVSKLQEE
Ah84B366	299	4.06e-12	VDECKTFFFGGHETTALSLTWTLLLLAMHQDWQNQLRHE
AhNWH0QG	334	4.06e-12	KATTLMLVLTGSGSTAMTLTWSLSLLLNHPNAMKAAKEE
AhAU8Y9Z	294	4.06e-12	KALLLDSIAGSFETSATVIIWVLSELLKHPRVMRNLQDE
Ah24HCRC	299	4.06e-12	VDECKTFFFGGHETTALSLTWTLLLLAMHQDWQNQLRHE
Ah8EC0VW	333	4.06e-12	KATTMMLVLTGSGSTAMTLTWSLSLLLNHPNTMKAAKEE
Ah5ZM60A	330	4.51e-12	IEECKLFYFAGEETTSTLLVWTMVLLSRYPDWQARAREE
AhE11MFK	330	4.51e-12	IEECKLFYFAGEETTSTLLVWTMVLLSRYPDWQARAREE
AhK44PA8	323	5.56e-12	IKSTVLNMLAGSDSIMVAITWILSLMLNNPQVLKKAQDE
AhCMKD6L	324	5.56e-12	IKSTVLNLLAGSDSIMVAITWILSLMLNNPQVLKKAQDE
AhDXX0FL	283	6.17e-12	VDLLILFLIAGHLSTATVMMWAMIYLSNNPLAFKKAKEE
AhHCI2BQ	114	6.17e-12	VDLLILFLIAGHLSTATVMMWAMIYLSNNPLAFKKAKEE
AhJ0QWW1	271	6.84e-12	RDNALTLLVAGRDTISSSLSWFFWLVSTHPVVEAKILEE
AhLVE3Y5	308	6.84e-12	RDNALTLLAAGRDTISSSLSWFFWLVSTHPVVEAKILEE
AhGBF1RD	271	6.84e-12	RDNALTLLVAGRDTISSSLSWFFWLVSTHPVVEAKILEE
AhSJ99MI	308	6.84e-12	RDNALTLLAAGRDTISSSLSWFFWLVSTHPLVEAKILEE
AhDFA3IT	308	6.84e-12	RDNALTLLVAGRDTISSSLSWFFWLVSTHPVVEAKILEE
AhFC34FK	296	7.58e-12	KDIILSFIIAGKDTTATTLSWFLFRLCKLPHVQEKIAQE
AhD0DS2K	296	7.58e-12	KDIILSFIIAGKDTTATTLSWFLFRLCKLPHVQEKIAQE
AhJMZ603	296	7.58e-12	KDIILSFIIAGKDTTATTLSWFLFRLCKLPHVQEKIAQE
AhSGZ2CH	298	8.4e-12	LYIVENINVAAIETTLWSIEWGIAELVNHPEIQKNVRDE
AhK1LFJJ	307	8.4e-12	LYIVENINVAAIETTLWSIEWGIAELVNHPEIQKKVRDE
AhVFJD86	357	9.31e-12	VDNCKNIYFAGHETIAITASWCLMLLAKYPDWQTRIRDE
AhAI0BYL	357	9.31e-12	VDNCKNIYFAGHETIAITASWCLMLLAKYPDWQTRIRDE
Ah7V58Y4	263	1.03e-11	SDNLIGVIFAAHDTTATALTWLLKYLHDNPNLLEAVTKE
Ah4Q84I3	227	1.03e-11	RDTAINLLTAGRDTISAGLSWFFWLVSTHPKVEIKILEE
AhZ1GZMD	91	1.03e-11	SDNLIGVIFAAHDTTATALTWLLKYLHDNPILLEAVTKE
Ah4H0NN3	229	1.03e-11	SDNLIGVIFAAHDTTATALTWLLKYLHDNPILLEAVTKE
AhXL06X6	310	1.03e-11	RDTAINLLTAGRDTISAGLSWFFWLVSTHPKVEIKILEE
Ah3B1CVE	304	1.14e-11	KAFALDMFIAGTNGPASVLEWSLAELIRNPHALKKAREE
AhP2ZV1P	46	1.14e-11	RDNAISLLLAGRDTISSGLSWFFWLVSTHPFVEAKILEE
AhQE1IHJ	326	1.14e-11	VDECKTFFFAGHETTALAISWTLFLLAVHEDWQIQLRDE
AhA55GPD	157	1.14e-11	VDECKTFFFAGHETTALAISWTLFLLAVHEDWQIQLRDE
AhIT7QFA	304	1.14e-11	KAFALDMFIAGTNGPASVLEWSLAELIRNPHALKKAREE
AhAC0A7B	353	1.26e-11	QRIALNFVLAGRDTSSVALSWFFHLVSSHPAVEDRILRE
AhGS1HJ9	311	1.26e-11	QRIALNFVLAGRDTSSVALSWFFHLVSSHPAVEDRILRE
AhV40EJ3	255	1.4e-11	VDNCKNIYLAGSETTSLSIVWCLMLLASNQEWQDRVRAE
AhTKQ768	308	1.4e-11	RDIAVNLLAAGRDTISASLCWFFWLVSTHPNVETKILAE
AhW50GDI	308	1.4e-11	RDIAVNLLAAGRDTISASLCWFFWLVSTHPNVETKILAE
AhXS9ZXI	157	1.4e-11	VDNCKTIYVAGYETTAITAAWCLMLLASNQEWQDLVRAE
Ah1J832H	308	1.4e-11	RDIAVNLLAAGRDTISASLCWFFWLVSTHPNVETKILVE
AhU78CR3	336	1.54e-11	KDTAINLLAAGRDTISACLSWFFWLVSTHPFVEAKILEE
AhD59GD5	270	1.54e-11	KDTAINLLAAGRDTISACLSWFFWLVSTHPFVEAKILEE
AhD84CI6	315	1.7e-11	EYLLDVLLKFQDKTSATTVLWAMAEMIKNPLIMKKAQAE
Ah66AX9V	244	1.88e-11	VDNCKNIYFAGHETTAIAASWSLMLLALHPQWQEKIRTE
Ah0Y92P4	275	1.88e-11	TDNIIGVIFAARDTTATVLTWIVKYLGENPTVLQAVTEE
AhYRF88J	275	1.88e-11	TDNIIGVIFAARDTTATVLTWIVKYLGENPTVLQAVTEE
Ah3475Q7	275	2.29e-11	TDNIIGVIFAARDTTASVLTWIVKYLGENPTVLQAVTEE
AhLXP1WJ	292	2.29e-11	TDNIIGVIFAARDTTASVLTWIVKYLGENPTVLQAVTEE
AhIDM7IB	344	2.78e-11	KSQIIELMMAAIDNPSNAVEWALAEMINQPELLQKAIEE
AhKE4ULY	346	2.78e-11	KSQIIELMMAAIDNPSNAVEWALAEMINQPELLQKAIEE
AhPFQ67U	296	3.07e-11	KDIILSFIIAGKDTTATTLSWFLYKLSKLPHVQEKIAQE
Ah1SGL6Z	293	3.72e-11	ADNVIGVLFAAQDTTASVLTWILKYLHDDQKLLEAIKAE
Ah77KTPK	497	3.72e-11	RDIVISFILAGRDTTSSALSWFFWILSSRPDVKDKIIKE
AhY93W5A	293	3.72e-11	ADNVIGVLFAAQDTTASVLTWILKYLHDDQKLLEAIKAE
AhG5620Q	308	4.51e-11	IDNCKNIFFAGHESTAITASWCLMLLAIHQDWQDRVRAE
AhMS4PPI	308	4.51e-11	IDNCKNIFFAGHESTAITASWCLMLLAIHQDWQDRVRAE
Ah08738Y	344	4.96e-11	VDNCKNIYFAGHETVAITASWSLMLLATYPEWQDRVRKE
AhVHEE5Y	286	4.96e-11	TGLLIAALFAGQHTSSITSTWTGAYLLSNSKYLSAVVDE
Ah69UQAR	344	4.96e-11	VDNCKNIYFAGHETVAITASWSLMLLATYPEWQDRVRKE
AhTJSZ1F	286	4.96e-11	TGLLIAALFAGQHTSSITSTWTGAYLLSNSKYLSAVVDE
AhLR3XS4	46	7.22e-11	VEECNTFYLAGQETTADLMVWTVVMLSRYPEWQTRAREE
AhZZ7V32	345	7.22e-11	VEECNTFYLAGQETTADLMVWTVVMLSRYPEWQTRAREE
AhHV242L	252	1.05e-10	IEESKVFYVAGQETTSNLLVWTIVLLSRFPDWQARARDE
Ah2Z80QE	289	1.26e-10	ADNIIGVLFAAQDTTASVMTWIVKYLHDQPKLLQTVKAE
Ah38X92K	289	1.26e-10	ADNIIGVLFAAQDTTASVMTWIVKYLHDQPKLLQTVKAE
AhEKA7CT	321	1.65e-10	IEECKLFYFAGHVTTSNLLAWTMVCLSMDPFWQEKARDE
AhFYP59N	330	1.65e-10	VEECKSFFFAGKQTTSNLLTWTTILLAMHPHWQVQARDE
AhD47ALZ	321	1.65e-10	IEECKLFYFAGHVTTSNLLAWTMVCLSMDPFWQEKARDE
AhU2CXJI	330	1.65e-10	VEECKSFFFAGKQTTSNLLTWTTILLAMHPHWQVQARDE
AhC56IWK	105	2.58e-10	KDNVLTLLVAGHDTTTAALTWLIKFLEENPHVLEQLREE
Ah48QVST	343	2.58e-10	KDNVLTLLVAGHDTTTAALTWLIKFLEENPHVLEQLREE
AhYQ5RXI	301	4.75e-10	VDLLVIFLLAGHESSAHGILWTIIYLTQHPVLFLTAKVR
Ah3D52X3	301	4.75e-10	VDLLVIFLLAGHESSAHGILWTIIYLTQHPVLFLTAKVR
Ah64U7NV	306	8.62e-10	GGYLFDFLFAAQDASTSSLLWAVTLLDSHPDVLARVRDE
Ah7R7017	215	8.62e-10	VEEVKLFYLAGQEANAELLVWTMLLLSKHPDWQEKAREE
AhAYA1A5	302	8.62e-10	NEDNVLYIVENINTTLWSIEWGIAELVNHPEIQKKVRDE
Ah5ZLV04	306	8.62e-10	GGYLFDFLFAAQDASTSSLLWAVTLLDSHPDVLARVRDE
Ah2TV28S	334	8.62e-10	VEEVKLFYLAGQEANAELLVWTMLLLSKHPDWQEKAREE
Ah0NG64P	303	1.67e-09	KDNILTMMIAGQDTIANAMTWMVKFVDENQEVLNTLKKE
AhE2W35F	260	1.67e-09	KDNILTMMIAGQDTIANAMTWMVKFVDENQEALNTLKKE
AhMG688V	312	2.13e-09	ADDLHNSIKLTKDNIKAIIMWAMAELMRSPEDLKRVQQE
AhFMLD33	300	2.13e-09	IDIMIMYLNAGHESSGHTTMWATLILQQHPQYFQKAKQE
Ah2EZS4K	301	2.13e-09	IDIMIMYLNAGHESSGHTTMWATLILQQHPQYFQKAKQE
AhG5TCW6	124	2.13e-09	IDIMIMYLNVGHESSGHTTMWATLILQQHPQYFQKAKQE
AhV7MTQB	301	2.13e-09	IDIMIMYLNAGHESSGHTTMWATLILQQHPQYFQKAKQE
AhD1ZZI9	143	2.13e-09	IDIMIMYLNAGHESSGHTTMWATLILQQHPQYFQKAKQE
AhJVL3WX	127	2.31e-09	KSQIMEIAVGAIDNPYNNVEWVLSEMINQPEMLQKATQE
Ah412CRS	357	2.31e-09	KSQIMEIAVGAIDNPYNNVEWVLSEMINQPEMLQKATQE
AhBW1SL4	327	2.51e-09	KAQIMEIMMATIDNPYNNIEWVLAEMLNQPKLLQKATEE
AhLE699N	284	4.37e-09	IHNSMLVMVAGYDTSSVLITFLIRLLANEPAIFAAVLQG
AhLR8YZ7	284	4.37e-09	IHNSMLVMVAGYDTSSVLITFLIRLLANEPAIFAAVLQV
AhPJ98Y2	337	6.44e-09	IEECKLFYFAGQVTTKNLLAWTMVVLSIHPDWQEKARQE
AhAM9K54	327	6.44e-09	IEECKLFYFAGQVTTKNLLAWTMVVLSIHPDWQEKARQE
AhIP1Y2C	293	6.96e-09	IDNVVLLVFAAHDTTSFAIAMTFRMLAEHPECYRKLLQE
AhG3X0L7	293	6.96e-09	IDNVVLLVFAAHDTTSFAIAMTFRMLAEHPECYRKLLQE
AhEI9KG2	87	7.51e-09	ELSCHHLLHLFVDLFVVGIEWAMTELVHNPKKMARSFGK
AhJCXG2J	279	1.48e-08	MDNILLLLFAGHDTSRSTLSSLMRYLAQLPHVYNKVLAE
AhMR6WYG	285	1.48e-08	MDNILLLLFAGHDTSRSTLSSLMRYLAQLPHVYNKVLAE
AhSCCY7D	277	2.14e-08	KKKEQGSTTGDDDDVKDILDWAMAELINNPGVMEKAREE
Ah82IR2S	287	2.3e-08	KDVLDSVLEVMLEDNSQVTQWAMAELLRNPEKLEKLRKE
Ah97WH9V	318	3.55e-08	KSQIMEIAVGTMDNPYNNVEWVLSEIINQPEILQKAIEE
Ah1R2DUV	375	6.25e-08	ADFIINLLFAGNETTTKTMLFAVYFLTQCPQAMKQLLDE
Ah210MU5	378	1.16e-07	ADFIINLLFAGNETTTKTMLFAVFFLTQCPQAMKQLLDE
AhKC559T	252	1.52e-07	KSQIMEIAVGTMDNLYNNVEWVLSEIINQPEILQKAIEE
AhQ2BYIT	321	2.75e-07	TSVVSEMCPTRGYGNSAKLEWSIAELFNNPRVLKKAQEE

## Sheet: Motif7
Table S5 The information of conservative sequence Motif7 in the AhCYP gene family
Gene ID	Start	P-value	Site
Ah237GY1	79	3.73e-24	LMHLQLGQVSTIVVSSAEYAKEVMKTHDIIFASRPAVLAAKIIS
AhBRFB8I	84	4.6e-24	LMHIKLGSLSTIVVSSPEMAKEVMRTHDIIFANRPHNLAIDVIT
AhA0WXBW	84	4.6e-24	LMHIKLGSLSTIVVSSPEMAKEVMRTHDIIFANRPHNLAIDVIT
Ah06T4QA	596	5.65e-24	LMHLQLGEISTIVISSPEYAREVMKTHDVVFASRPKILATEIMS
AhN64S41	82	5.65e-24	LMQLQLGEISTIVISSPEYAREVMKTHDVVFASRPKILATEIMS
Ah57KEBM	114	8.47e-24	LMHLKLGEVSTIVVSSPEYAKEFLKTHDLNFSSRTPILASKIMS
AhD84CI6	114	8.47e-24	LMHLKLGEVSTIVVSSPEYAKEFLKTHDLNFSSRTPILASKIMS
AhIU9CVZ	81	3.91e-23	IMSLKLGQVPVVVVSSPEIAKLILKTHDLVFANRPKVQVVETLS
Ah5XS165	68	9.57e-23	IMTLKFGTLTAVVISSPEIAKEALTKHDLAFSNRQVLDITKALG
AhASTA9Q	78	1.14e-22	LMTLKLGSLNAIVISSPEIAKEALTKHDLAFSNREVPDITRALD
AhI5UYY8	92	1.14e-22	IMTLKFGTLTAIVISSPEIAKEALTKHDLAFSNRQVLHITTALG
AhB8WD65	75	2.25e-22	LMLLHFGNVPVLVVSSADMAEEVMKTHDLVFSNRPPRKTSEILL
AhI0CI8T	87	2.66e-22	LMHLQLGEISAIVVSSPEYAKLVMKTHDVIFASRPKFLFSEIVT
AhGN1SSX	79	2.66e-22	IMAMKLGNITTIVISSPQLAKEVLHKHDQIFSNRTIPDSATAHD
AhVQIY2H	87	2.66e-22	LMHLQLGEISAIVVSSPEYAKLVMKTHDVIFASRPKFLFSEIVT
AhKVH5PD	76	2.66e-22	IMTMKLGNITTIVISSPQLAKEVLHKHDQIFSNRTIPDSATAHD
AhKZ1626	81	3.13e-22	IMSLKLGQVPVVVVSSPEVAELVLKTHDLVFANRPKVQYGGYWR
Ah75XT4J	80	3.13e-22	IMSLKLGQLPVVVVSSPEVAELVLKTHDLVFANRPKLQVVETFS
AhQ8VAE5	80	3.13e-22	IMSLKLGQLPVVVVSSPEVAELVLKTHDLVFANRPKLQVVETLS
AhS646GX	76	4.34e-22	LMLLHFGNVPVLVVSSANMAEEVMKTHDLVFSNRPPRKMSDILL
Ah1L1IBW	75	4.34e-22	LMLLHFGNVPVLVVSSANMAEEVMKTHDLVFSNRPRRKMSDILL
Ah3N5ITW	143	5.1e-22	LMHLQLGQNSVVIVSSPNMAREIMKTHDLAFADRPEFLPSKIMA
AhG691ZN	75	5.1e-22	LMLLHLGRVPVLVVSSAEGAREIMKTHDLVFANRPQRKLFDILI
AhJEM7HP	75	5.1e-22	LMLLHLGRVPVLVVSSAEGAREIMKTHDLVFANRPQRKLFDILI
AhSEU0EN	79	5.98e-22	FMHLQLGQISAVIVSSPNMAREIMKTHDLAFADRPEFLPSKILV
AhA4H8M4	79	5.98e-22	LMHLQLGQISAVIVSSPNMAREIMKTHDLAFADRPEFLPSKILV
Ah0M9QLC	73	9.59e-22	LMYLKLGSVPTLVVSSAEIAKEIFKNHDLAFSGRPKLYAGNRLG
AhG7VI5W	73	9.59e-22	LMFLKLGSVPTLVVSSAEIAKEIFKNHDLAFSGRPKLYAGNRLG
Ah74WYCB	110	1.12e-21	LMFLQLGQIPTLVVSSADLAKEIFKNHDLVFASRPPTTAGNIFL
Ah9W7X6Y	72	1.31e-21	IMFLKLGQVPTVVVSSPEAAKLFLKTHDLDFANRSKFQAVEMFF
AhPMY3SS	72	1.31e-21	IMFLKLGQVPTVVVSSPEAAKLFLKTHDLDFANRSKFQAVEMFF
AhIYR592	79	1.77e-21	LMHLQLGQVSTIVVSSAEYAKEVMNTHDIIFASRPPVLAAKIIS
AhM38SQY	10	1.77e-21	MHLQLGQVSTIVVSSAEYAKEVMNTHDIIFASRPAVLAAKIIS
Ah246LCZ	70	2.77e-21	IMYLRLGLVPTIVVSSPQAAELFLKTHDLVFASRPPHEAAKYIA
AhM36XJL	70	2.77e-21	IMYLRLGLVPTIVVSSPQAAELFLKTHDLVFASRPPHEAAKYIS
Ah9VYU45	58	3.71e-21	IIHMQLGETPAIVISSPEIAKELFKTHDTAFAQRPQFPAIEALT
AhD0Q46J	78	3.71e-21	LMTLKLGSLNALVISSPQIAKEALTKHDIAFSNREVPDITRALD
AhLBLX5B	75	5.73e-21	LMLLHFGNVPVLVVSSANTAEEVMKTHDLVFSNRPRRKMSDILL
Ah4A049R	85	5.73e-21	LFTIKLGGTETIVVSNWEIAKECFTTNDMAVSSRPKTIAMENLT
AhAMJH7D	72	6.61e-21	IMFLKLGQVPTVVVSSPEAAELFLKTHDLDFANRPKFQVVETFF
Ah9D5JX4	72	6.61e-21	IMFLKLGQVPTVVVSSPEAAELFLKTHDLDFANRPKFQVVETFF
AhS12RMD	110	6.61e-21	LILLYLGHLRVLVVSSVELAKEVMQTNDVVFANRPHHTATRVLL
Ah3GHL6G	82	7.61e-21	IMTLKLGQVTTIIISSPEMAKEVLQTHDHSLSDRPIPQSLTVLD
AhMPKI4V	81	7.61e-21	IMTLKLGQVTTIIISSPEMAKEVLQTHDHSLSDRPIPQSLTVLD
AhMCE3E8	79	1.01e-20	IMSLNLGSIKTIVISSPKLAKEILHKHDLILSNRTIPDTIRALD
AhISY40W	79	1.01e-20	IMSLNLGSIKTIVISSPKLAKEILHKHDLILSNRTIPDTIRALD
Ah9WXZ62	81	1.16e-20	VISLRFGSRLVVVVSSASAAEECFTKNDVILANRPRFLSGKYVL
Ah9P7KAZ	82	1.16e-20	VISLRFGSRLVVVVSSASAAEECFTKNDVILANRPRFLSGKYVL
AhVV0UJ5	81	1.33e-20	LMHLKLGEVSHIIVTSPEMAQEIMKTHDLNFCDRPNLLLARVMN
AhEFJ3XH	81	1.33e-20	LMHLKLGEVSHIIVTSPEMAQEIMKTHDLNFCDRPNLLLARVMN
AhPQR1QR	82	1.52e-20	IMSLRLGQVPTIVISSPEVAELFLKKHDTVFASRPLLEASKYFS
AhXD4R0P	77	1.52e-20	IMSLRLGQVPTIVISSPEVAELFLKKHDTVFASRPLLEASKYFS
AhV43J5N	85	1.75e-20	LFTIKLGATETIVVSNWEMAKECFTTNDMTVSSRPKTIAMENLT
AhEN2KPM	77	1.75e-20	IMTLKLGNITTIVISSPQLAKEVLHKHDKTFCDRQTPDTLTALD
AhJR81PI	52	1.75e-20	IMTLKLGNITTIVISSPQLAKEVLHKHDKTFCDRQTPDTLTAMD
AhC8YFE9	78	2e-20	LMHLQLGQNSLVIVSSPNMAREIMKTHDLAFADRPEFLPSKIMA
AhA0NDKG	88	2.29e-20	IMHLKLGENSTVVVSSAKLAKEVLKTHDACFQKRPFIAAVPTLV
AhS9LGGB	77	2.29e-20	IMTLKLGNLTTIVISSPQLAKEVLHKNDQNFSYRTVPDTVKAHD
Ah8IZ54I	79	2.29e-20	IMHLKLGENSTVVVSSAKLAKEVLKTHDACFQKRPFIAAVPTLV
AhZ5DDPN	92	2.62e-20	LMHLKLGEASIMVVSSPEVAKEVFKTHDINFAERPKNLGADILT
AhJV4TTH	70	3.89e-20	IMYLRLGFVPTIVVSSSQAAELFLKTHDHVFASRPPIEAAKYIS
Ah0WTA7Q	80	3.89e-20	IMTLKLGNITTIVISSPQLAKQVLHKNDLIFSYRTVPDTLKALD
Ah2YDG1M	88	3.89e-20	IFALRLGCHPTIMVSSAEIAKECLTTKDRVFASRPDTAAGRLLG
AhMZ542B	97	3.89e-20	IMYLRLGFVPTIVVSSSQAAELFLKTHDHVFASRPPIEAAKYIS
AhNWH0QG	93	4.44e-20	IFALRLGCHPTIMVSSAELAKECLTTKDRVFASRPGTAGGRFLG
AhXX3TAX	102	4.44e-20	IMSLWFGNRLVVVVSSPSLAHECFTKNDVVLANRPRFLTGKYIF
AhQG8K35	79	4.44e-20	LMHLQLGQISAVIVSSPNMAREIMKAHDLAFADRPEFLPSKIIT
Ah8EC0VW	92	4.44e-20	IFALRLGCHPTIMVSSAELAKECLTTKDRVFASRPDTAGGRFLG
AhX1BDZQ	77	4.44e-20	IMSLWFGNRLVVVVSSPSLAHECFTKNDVVLANRPRFLTGKYIF
AhWA1FX5	79	4.44e-20	LMHLQLGQISAVIVSSPNMAREIMKAHDLAFADRPEFLPSKIIT
AhUP7AJF	105	5.05e-20	MLQLGQRPNPTLVVSSAELAKEIAKNYDLVFSNRPQNTATKILL
Ah1GK82V	109	5.75e-20	LMFLQLGQIPALVVSSADLAKEIIKNHDLVFASRPRTTAGNICI
Ah9N9P3S	122	5.75e-20	IMTMKLGNITTIVISSPQLAKEVLHKRDQIFSNRTIPDSATAHD
Ah8C82I7	79	5.75e-20	LIQLYLGSNPTVFVSSAEIAKEILKTHEVCFANRPANIAISSLT
AhC4H7FM	96	6.54e-20	LILLYLGHLRVLVVSSAELAKEVMETNDVVFASRPHHTATRVLL
AhEJJL2V	81	7.43e-20	AFNIWLGSRRAFVVSSWEVAKECFTTNDKALASRPTTVAAKHMG
Ah9TS7X7	90	7.43e-20	LMLLELGQVPTLVVSSADVAKEIIKNHDVVFSDRPQTTAANIFT
AhB50IPN	81	7.43e-20	AFNIWLGSRRAFVVSSWEVAKECFTTNDKALASRPTTVAAKHMG
AhSND7WH	70	7.43e-20	IMHLRLGFVPTIVVSSPQAAELFLKIHDHVFASRPPSEAAKYIF
AhJUC9E0	90	7.43e-20	LMLLELGQVPTLVVSSADVAKEIIKNHDVVFSDRPQTTAANIFT
AhWNL5D9	87	8.44e-20	IFSIRIGVHTAVVVSSWELAKECFTTLDAIVSSRPKFTAAKILT
Ah4N79E8	73	8.44e-20	LMHLKLGEVSHIIVTSPEMAQEIMKTQDLNFCDRPNLLFARVMT
Ah7BG7FU	64	8.44e-20	LMHLKLGEVSHIIVTSPEMAQEIMKTQDLNFCDRPNLLYARVMN
AhEH049N	65	8.44e-20	LMHLKLGEVSHIIVTSPEMAQEILKTQDLNFCDRPNVLFARVLN
Ah9E5BV9	81	8.44e-20	LMHLKLGEVSHIIVTSPEMAQEIMKTQDLNFCDRPNLLFARVMT
Ah7Z45GE	96	8.44e-20	IIHLQLGEVPTVVVSSSKVAKEVLRTHDLALASRPQLYSAKYLF
AhQJ0MNA	75	8.44e-20	VFSLWFGSQPVIVVSSPSLVQECFTKNDIILANRPPLRSAKHVG
Ah082PYS	105	8.44e-20	LMHLQLGEIFFIVVSSPAYAREILKTHDANFASRPYSLASDVVF
AhIQV007	87	8.44e-20	IFSIRIGVHTAVVVSSWELAKECFTTLDAIVSSRPKFTAAKILT
AhN6JQ04	81	8.44e-20	LMHLKLGEVSHIIVTSPEMAQEIMKTQDLNFCDRPNLLFARVMN
AhXKY9LP	81	8.44e-20	LMHLKLGEVSHIIVTSPEMAQEIMKTQDLNFCDRPNPLFARIIA
AhGMU3XF	85	8.44e-20	LMHLKLGEVSHIIVTSPEMAQEIMKTQDLNFCDRPNVLFARVLN
AhRQ0VMS	96	8.44e-20	IIHLQLGEVPTVVVSSSKVAKEVLRTHDLALASRPQLYSAKYLF
AhIFA20P	116	8.44e-20	VFSLWFGSQPVIVVSSPSLVQECFTKNDIILANRPPLRSAKHVG
Ah0AN8KE	76	9.58e-20	VFSLWFGSRLVVVVSSPTVVQECFTKNDVVLANRPRFLSGKYIF
Ah0UU5IV	76	9.58e-20	VFSLWFGSRLVVVVSSPTVVQECFTKNDVVLANRPRFLSGKYIF
Ah7J3SUQ	78	1.09e-19	IFSLQLGLRKAIVISSPELAKEALKNHDREFAGRPNLIGQQKLT
AhULT6DJ	121	1.23e-19	IMFLKFGQSTTVIISSPNIAKEVLQTNDLLFSDRTVPSIVTSLD
Ah9T187T	122	1.23e-19	IMLLRLGQSTTVIISSPNIAKEVLQTNDLLFSDRTVPSIVTSLD
AhCW0S7X	87	1.23e-19	IFRIRIGVHPAIVVSSSELAKELFTTHDAIISSRPKYTAAKILG
AhK44PA8	87	1.23e-19	AFTIKMGSNRVLVLSSWEMARECFTEHDKAFSDRPLVTASRLLG
AhSUFM5S	82	1.23e-19	IFQIFLGSFPCVVVSAPEIAKEFLKTHDSSFSGRFVKSSAQYYM
AhKYAL0U	118	1.23e-19	IMFLKFGQSTTVIISSPNIAKEVLQTNDLLFSDRTVPSIVTSLD
AhWK2RNV	124	1.23e-19	IMLLRLGQSTTVIISSPNIAKEVLQTNDLLFSDRTVPSIVTSLD
AhCE3PYG	124	1.4e-19	MLLKLVQSSTTIIISSPNIAKEVLQTNDLLFSDRTVPTIVTALD
AhH0PP7S	79	1.4e-19	IFSIRIGVHNAVVVSSWELARECFTTLDVVVSSRPKFTAAKILA
AhMD7XU0	77	1.4e-19	IMSFKLGSTQALVISSSKLAKEVLKTHDLKFASRPPYLGLRKLS
AhJ9N3PQ	79	1.4e-19	IFSIRIGVHNAVVVSSWELARECFTTLDVVVSSRPKFTAAKILA
AhK55MVY	121	1.4e-19	MLLKLIQSSTTIIISSPNIAKEVLQTNDLLFSDRTVPTIVTALD
Ah2HJ0TV	77	1.4e-19	IMSFKLGSTQALVISSSKLAKEVLKTHDLKFASRPPYLGLRKLS
AhEHKI1X	90	1.58e-19	IIHMQLGETPAIVISSPEIAKLLFKTHDTAFAQRPQFPAIEALT
AhGW438E	87	1.79e-19	LMLLELGQVPTLVVSSADVAREIIKNHDVVFSDRPQTTAANIFT
AhMS1QBK	82	2.02e-19	ILFLKLGTRNVLVVSSPSAIEECFTNNDIIFANRPQTLAGKHLN
AhKRAQ4G	83	2.02e-19	LMHLQLGEVSHIIVSSPEMAQEIMKIQDLNFCDRPHETLFARII
AhCMKD6L	88	2.02e-19	AFTIKMGSNRVLVLSSWEMAKECFTEHDKSFSDRPLVTASRLLG
Ah132YE3	100	2.02e-19	LMSLQLGQTPAIVVSSVDVAKEIIKNHDVVFSNRPQTTSERIIM
Ah30SZ61	70	2.02e-19	ILFLKLGTRNVLVVSSPSAIEECFTNNDIIFANRPQTLAGKHLS
Ah9J8RGD	75	2.28e-19	IFSFRLGSQLSVVVSSASLAEECFTKNDIVLANRLRSLKTKHLT
AhW5Z7DW	92	2.28e-19	LMFLQLGQIPTLVVSSAKIAKEIVKNQDIIFSNRPQTTAANIFL
Ah2U560T	82	2.28e-19	IFQILLGSFPCIVVSVPEIAKEFLKTHDSSFSGRFIKSSAEYYI
Ah96EPTX	73	2.28e-19	IFSFRFGSQLSVVVSSASLAEECFTKNDIVLANRFRSAKTKHLT
Ah1D9GK9	88	3.28e-19	IMTLKLASITTIVISSPQIAKEALHKNDALFSGRKLPVITTWSQ
AhXD5XGS	87	3.28e-19	LMHIQLGETSVIVISSPEISKQIFKTHDTAFAQRPQIVAAEAVT
AhLB6PYJ	92	3.28e-19	LMFLHLGQIPTLVVSSAKVAKEIVKNQDIIFSNRPQTTAANIFF
AhY8NW7M	88	3.28e-19	IMTLKLASITTIVISSPQIAKEALHKNDALFSGRKLPVITTWSQ
AhGVGT3R	124	3.7e-19	LMHIQLGETSVIVISSPEISKQILKTHDTAFAQRPQIVAAEAVT
AhAF3YLM	79	3.7e-19	IMHLKLGENSTVVVSSAKLAQEVLKNHDACFQKRPFIAAVPTLV
Ah7PS9BN	78	3.7e-19	IFSLWFGSRLAVVVSSPSAFQECFTKNDIVLANRPRSLSGKYIF
AhYBNU8P	66	3.7e-19	LLLLQLGQTQVLVVSSADIVEEIVKTHDVAFSNRANTKAAKVFF
Ah2AN8JB	21	3.7e-19	LMHLKLGEASIMVVSSPEIAKQVFKTYDAIFAERPRQFGADILC
AhF6Z6ZJ	79	3.7e-19	IMHLKLGENSTVVVSSAKLAQEVLKNHDACFQKRPCIAAVPTLT
AhXDA15Z	78	3.7e-19	IFSLWFGSRLAVVVSSPSAFQECFTKNDIVLANRPRSLSGKYIF
AhYI1B95	88	4.16e-19	IFALRLGCHPIIMVSSAEIAKECLTTKDRVFASRPDTAAGRFLG
AhB3J73C	90	4.16e-19	LLLLQLGQTQALVVSSADIVEEIVKTHDVAFSNRANTKAAKVFF
AhU51SK2	91	4.16e-19	ILLLQLGQTKALVVSSADIVEEIVKTHDVAFSNRANTKAAKVLF
AhAU8Y9Z	78	5.27e-19	TMSLQLGQVPVVVVSNSEAAEVFLKTHDAAFASRPKMQASDCVL
Ah77LVUR	79	5.27e-19	MLFLKLGTRKVLVVSSPSAIEECFTKNDITFANRPTTLAAKLLN
Ah9T04HJ	76	5.27e-19	IFSLKLGLRRAIVVSSSKLAKETLKNHDIVFSGRPKLLGQQKMS
Ah4YX487	75	5.27e-19	LFSIKLGLRPCLVVSNSKMAQEVLKTHDIEFCGRPSFLAQNKIS
AhBH9RMT	79	5.27e-19	MLFLKLGTRKVLVVSSPSAIEECFTKNDITFANRPTTLAAKLLN
AhAG2ZXZ	76	5.27e-19	IFSLKLGLRRAIVVSSSKLAKETLKNHDIVFSGRPKLLGQQKLS
AhUKZ6DB	83	5.93e-19	IACIRLGNIHVIPVTSPSIAREILTKQDAIFASRPLNWSSEYAS
Ah21D9BM	83	5.93e-19	LFTIKLGATKTIVLSNSEMAKECFTKNDMVVSSRPKLVAIENLS
AhE313MA	81	5.93e-19	IMHLKLGQVSAVVVSSSDVAKEIMKTHDHAFLQRPEFHSVAIFT
AhJC9XMV	97	6.67e-19	LMHLKLGEASIMVVSSPEVAEEVFKTYDTIFAERPKQLIGADIL
AhEN8CHU	96	6.67e-19	IMHLKLGEASIMVVSSPEVAEEVFKTYDTIFAERPKQLIGADIL
Ah22EC2Q	77	6.67e-19	IFSLQLGLRKAIVISSPELAKETLKNHDREFAGRPNLIGQQKLT
Ah7AD34F	558	7.49e-19	IMTLKLGNITTIVISSPQLAKEVLHKNDLIFFYRTVPDTLKALD
AhV592UR	99	9.43e-19	IIHLYLGSAPCVVVSTAEAAREFLKTHETSFSDRPAQTVAIETL
Ah221WPX	89	9.43e-19	LFTIKSGSKKTIVLSNWEMAKECFTTNDMAVSTRPTKLVANENL
Ah77JTQB	84	9.43e-19	IMTLKLGTITTIVISSPMLAKQILQKYDQIFSYRTIPDTVKVLD
AhFQQS7Y	79	9.43e-19	IMTLKLGNITTIVISSPQLAKEVLHKNDLISSYRAVPDTLRALD
Ah82IR2S	81	9.43e-19	IMTLKLGTITTIVISSPMLAKQILQKYDQIFSYRTIPDTIKALD
AhR97G74	84	9.43e-19	IMTLKLGTITTIVISSPMLAKQILQKYDQIFSYRTIPDTVKALD
AhN1DX8X	84	9.43e-19	IMTLKLGTITTIVISSPMLAKQILQKYDQIFSYRTIPDTVKALD
AhPJWR5J	92	1.06e-18	MLQLGQKPNPTLVVSSAELAKKIAKNHDLVFSNRPQNTATKILL
AhAA2SHR	83	1.06e-18	IMSLRLGQVPTVVISSPELFELFLKKHDTVFASRPHLEASKYFS
Ah8NXS3G	93	1.06e-18	LFTIKIGSRRVVVLSNSEMAKECFTKNDVVSSSRPILVSSENLG
Ah370AXC	115	1.06e-18	LFTIKFGATKTIVLSNWEMAKECFTINDMAVSSRPKTVAIENLS
AhZ630MX	79	1.06e-18	IFSLWFGSRLVVVVSCPTLAQQCLTKYDTVLANRPRFLTGKYLF
Ah35X7CR	79	1.06e-18	IFSLWFGSRLVVVVSCPTLAQQCLTKYDTVLANRPRFLTGKYLF
AhLJPA30	77	1.06e-18	IITLKLGTLTSIVISSPQIAKEALQKNDVILSNRTIPYTMFSTI
AhR2BA1I	93	1.06e-18	LFTIKVGSKRVVVLSNSEMAKECFTKNDVVSSSRPILISSENLG
AhNF142P	79	1.06e-18	IFSLWFGSRLVVVVSCPTLAQQCLTKYDTVLANRPRFLTGKYLF
AhYY507R	216	1.19e-18	LFTIKIGSQRAVVINNWKTAKECFTTNDVALSSRPSNLIAVERL
AhPG6D45	81	1.19e-18	LMHLQLGEIFFVVVSSPAYAREILKIHDANFASRPYSLASDVVF
AhE5ZLCP	78	1.33e-18	IFSLWIGSQLVVVVSSQTLAQQCFTKYDIVLANRARNLVGKHLF
AhB1N53D	82	1.33e-18	IACIRVGNIHVIPVSSPSIAREFLMKQDAIFASRPLNWSSKYVS
AhHTN29J	90	1.33e-18	LLLLQLGQTQALVVSSSDIVEEIVKTHDVAFSNRANTKAAKVFF
AhE6IN6R	10	1.33e-18	MFLQLGQIPTLVISSADTAKEITKNHDIIFSSRPQVTAAKIFV
AhI1XSYN	78	1.33e-18	IFSLWIGSQLVVVVSSQTLAQQCFTKYDIVLANRARNLVGKHLF
AhYWUC8U	81	1.33e-18	LMFLQLGQIPTLVISSADTAKEITKNHDIIFSSRPQVTAAKIFV
AhDM8PJ8	82	1.33e-18	IVCIRLGNIHVIPVSSPSIAREFLMKQDAIFASRPLNWSSKYVS
Ah8L02XW	77	1.33e-18	IITLKLGTLTSIVISSPQIAKEALQKNDIILSNRTIPYTFLSTI
AhAK4T3E	96	1.49e-18	IFRIKIGPQRAVVINNWKTAKECFTTNDIALSSRPRVVAVEHLT
Ah056HEM	96	1.49e-18	IFRIKIGSQRAVVINNWKTAKECFTTNDIALSSRPRVVAVEHLT
AhTNFT39	87	1.49e-18	LFTIKFGATKTIVLSNWEMAKECFTINDMAISSRPKTVAIENLS
AhDI7WTY	91	1.49e-18	LMFLQLGQTPAIVVSSAEVAEEIIKKHDIAFSNKPQTTSGKIIL
AhIGV53D	91	1.49e-18	LLLLQLGQTQALVVSSSDLVEEIVKTHDVAFSNRANTKASKVFF
AhIY9IB8	82	1.66e-18	IIHLYLGSAPCVVVSTAEAAKEFLKTHENSFSDRPAQTVAIEAL
AhMC3KWT	90	1.86e-18	LMLLELGQVPTLVVSSADVAREIIKNYDVIFSDRPQTTAANIFT
AhMT8FXZ	81	1.86e-18	LVYLLFGSKACVLVSSPEMARQCLKTHETCFLNRPKRTNLDYIT
AhH3NIE5	79	1.86e-18	IFSLQLGLRKAIVISSPKLAKEALKIHDREFAGRPILISQQKLS
AhPK3IA3	81	1.86e-18	LVYLLFGSKACVLVSSPEMARQCLKTHETCFLNRPKRTNLDYIT
Ah98SW16	78	2.33e-18	IMSLQLGQKTSVVVSSAEMAKEILLTHDHLLSNRPIPQSVSVLN
AhUF9ZNK	81	2.9e-18	IMHLKLGENPTVVISSPELAMEILKTHDSCFLKRPRILAAESFS
AhF62UT2	79	2.9e-18	IMTLKLGQLTTIVISSAEMAKMVLQTYDQFLSNRTVPEAARVHN
Ah0K456L	59	2.9e-18	IMHLKLGENPTVVISSPELAMEILKTHDSCFLKRPRILAAESFS
AhJL7EE1	121	2.9e-18	IMTLKLGQLTTIVISSAEMAKMVLQTYDQFLSNRTVPEAARIHN
AhYXZ2NC	78	3.24e-18	IMSLQLGQKTSVVVSSAEMAKEILLTHDHHLSNRPIPQSVSVLN
Ah1G2EUX	92	3.24e-18	LMSLQLGSVTVVIASSPSAAQEILQKHDSSFSDRPIPDAITAQP
AhJ0SZIG	114	3.24e-18	IMLLRLGQSTTVIISSPNIAKEVLQTKDLLFSDRTVPSIVTSLD
Ah49BDLC	64	3.24e-18	IFSLQLGLRPAIIISSSKLAKEVLKNHDHEFCGRPRLLGQQKLS
AhX8HWK3	71	3.24e-18	LMSLQLGSVTVVIASSPSAAQEILQKHDSSFSDRPIPDAITAQP
Ah9FKG6V	90	3.24e-18	LLLLQLGQTQALVVSSAELVEEIAKSHDVAFSNRANNKAARVFF
Ah032U0L	81	3.24e-18	IFSLQLGLRPAIIISSSKLAKEVLKNHDHEFCGRPRLLGQQKLS
AhXS7PLW	75	4.02e-18	LFSLWFGSRLVVVVSSQTAAQECFSKNDIVLANRPHFLTGKYIG
AhSFE8AG	74	4.02e-18	LFSLWFGSRLVVVVSSQTAAQECFSKNDIVLANRPHFLTGKYIG
AhFQ5MDM	78	4.02e-18	VFSLWFGSRLVVVVSSQTAAQECFSKNDIVLANRPYFLVGKYIA
Ah8R7WRR	90	4.02e-18	LLLLQLGQTQALVVSSAELVEEIAKSHDIAFSNRANTKAAKIFF
AhLW6UI8	75	4.02e-18	LFSLWFGSRLVVVVSSQTAAQECFSKNDIVLANRPHFLTGKYIG
AhXIHY4L	90	4.02e-18	LLLLQLGQTQALVVSSAELVEEIAKSHDIAFSNRANTKAAKIFF
AhWFM3MS	90	4.99e-18	IACIRLGNIHVIPITSPEIARELLTKQDSIFASRPTNWSSEHVS
AhE9QM6P	90	4.99e-18	IACIRLGNIHVIPITSPEIARELLTKQDSIFASRPTNWSSEHVS
Ah33A95W	90	4.99e-18	IACIRLGNIHVIPITSPEIARELLTKQDSIFASRPMNWSSEHVS
AhE8J0ZS	90	4.99e-18	IACIRLGNIHVIPITSPEIARELLTKQDSIFASRPTNWSSEHVS
AhZS0LC9	90	4.99e-18	IACIRLGNIHVIPITSPEIARELLTKQDSIFASRPTNWSSEHVS
AhCTE8UD	90	4.99e-18	IACIRLGNIHVIPITSPEIARELLTKQDSIFASRPMNWSSEHVS
AhBW1SL4	93	4.99e-18	IACIRLGNIHVIPVTSPSIAREILMKQDAIFASRPLNWSSEHVS
AhKC559T	84	4.99e-18	IACIRLGNVHVIPVTSPSIAREILMKQDAIFASRPLSWSSNFVS
AhVEAV8C	71	5.56e-18	LMHLKLGEASIMVVSSPEIAKQLFKTYDAIFAERPRQFGADILC
Ah3B1CVE	78	6.19e-18	LIHVLIGSKHVVVASSAEMAKQILKTNEESFCNRPIMIASESLT
Ah6BEU00	88	6.19e-18	IFRIRIGVHPAIVVSSLELAKELFTTHDAIISSRPKYTAAKILG
AhG9VGRV	85	6.19e-18	LFTIKIGSQRAVVINNWKTAKECFTTNDVTLSSRPSNLIAVERL
AhCC54W0	90	6.88e-18	IFRIKIGSQRAVVINDWKTAKECFTTNDIALSSRPRLIAIERLT
AhK8E53W	94	6.88e-18	IACIRLGNIHVIPVTSPSIAREILMKQDTIFASRPLNWSSEHVS
Ah7Z5EGL	92	7.65e-18	MLQLGQRPSPTLVVSSAELAKKIAKNYDLVFSNRPQNTATKILL
AhXYZ5G8	88	8.5e-18	IFTIRIGRKNLLVVSNSEIAKECFTVNDKAFAGRPKMIAYEILG
Ah0RH2A3	89	8.5e-18	IFTISIGRKNLLVVSNSEIAKECFTVNDKAFAGRPKMIAFEILG
Ah5Y9TK9	93	9.44e-18	LMHFKLGEASIMVVSSPEVAKEVFKTFDINFAERPRHLGADILT
AhMCM1YY	98	1.16e-17	IFKIQLGSKLGIVITSPSMVREVLKEHDSVFANRDVPAAGRAAT
AhNT79F1	98	1.16e-17	IFKIQLGSKLGIVITSPSMVREVLKEHDSVFANRDVPAAGRAAT
AhIKG909	80	1.29e-17	FMHLKLGENSTVVISSAKLAKEVLKTYDGSFQKRPLLAAVKTLV
AhZC0L0M	79	1.29e-17	LIQLYLGSKPTVFVGSAEIAKEILKTHEVCFANRPANIAISSLT
AhVPW2G6	83	1.29e-17	FMHLKLGENSTVVISSAKLAKEVLKTYDGSFQKRPLLAAVPTLV
AhQ6MIXV	91	1.43e-17	LMFLQLGQTPAIVVSSVEVAEEIIKKHDVAFSNKPQTTSGKIIL
AhHD9YHD	88	1.59e-17	LFTIKIGHPRVLVINNSETAKECFTTNDLAVSYRPNLVAVETMT
AhTS7Z0X	79	1.59e-17	IMSLRLGQIPALIVSNSEAAEMFLKTHDASFASRRKTQASEYVS
Ah3M216F	88	1.59e-17	IFAIKIGHARVLVINNSETAKECFTTNDLAVSYRPNLVAVETMT
Ah7PFL6Q	79	1.59e-17	IMSLRLGQIPALIVSNSEAAEMFLKTHDASFASRRKTQASEYVS
Ah97WH9V	84	1.76e-17	IACIRLGNVHVIPVTSPSIARQILMKQDAIFASRPLSWSSKFVS
AhGI67CA	107	1.95e-17	VMLLQLGHIPTVVVSSAQVVDEIMKAHDLALSNRGQSTATNILL
AhQM5IC5	84	1.95e-17	IMQIYLGSLPCVVVTTPEIAKEFLKTHETTFINRFKSSAVHYLS
AhWR94UY	97	1.95e-17	IMHIKLGSVPCVVASTPESAKEFLKTHESSFSNRPRNLAVDYLT
AhTY87ZU	99	1.95e-17	VMLLQLGHIPTVVVSSAQVVDEIMKAHDLALSNRGQSTATNILL
AhSQSQ00	110	2.39e-17	LFTIKLGSTKIVVLSNSEMAKECFTKNDKAASSRPKLIAIENLS
AhD1QJXV	86	2.39e-17	IFTIKLGSYKVLVLSSCEMVKECFTIHDKAFSTRPCVAASKLMG
AhZ6EAYS	78	2.39e-17	LFTIKLGSTKIVVLSNSEMAKECFTKNDKAASSRPKLIAIENLS
Ah4UMK2V	86	2.39e-17	IFTIKLGSYKVLVLSSCEMVKECFTIHDKAFSTRPCVAASKLMG
AhIT7QFA	78	2.92e-17	LIHVLIGSKHVVVASSAEMAKQILKTNEEFFCNRPIMIASESLT
Ah412CRS	123	3.57e-17	IACIRLGNIHVILVTSPSIAREFFVKQDAIFASRPLNWSSKYVS
AhSMRD1P	98	5.3e-17	VFQIYFGSLPAIVISNKEGIKECFTKNDKVLASRTPSSRGTHLA
AhW7S58I	98	5.3e-17	VFQIYFGSLPAIVISNKEGIKECFTKNDKVLASRTPSSRGTHLA
AhQ9F5SX	92	5.3e-17	LFTVKLGSKKIVVLSNSAMAKECFTKNDAIVASRPNLVSFENLG
AhAYA1A5	78	5.85e-17	IFLLRMGQRNLVVVSSPELAKEVLHTQGVEFGSRTRNVVFDIFT
AhK1LFJJ	78	5.85e-17	IFLLRMGQRNLVVVSSPELAKEVLHTQGVEFGSRTRNVVFDIFT
AhTL9E5R	83	6.45e-17	FMHLKLGENSTVVISSAKLAKEVLKTYDGSFQRRPLLAAVPTLV
AhP3CRQW	88	6.45e-17	IIHLCLGSATCVVASTAEAAKEFLKIHETSFSDRPTKTVAVESL
AhAM3FDB	202	7.11e-17	IFKLQLGGKLGIVITSPTVACQVLKDHDTVFANRDVPAAGRAAT
AhD5PZ9F	72	7.11e-17	IFKLQLGGKLGIVITSPTVACQVLKDHDTVFANRDVPAAGRAAT
AhWY8677	86	8.63e-17	LIQLRLGASTCILVSNAHVAREVMKTHELNFCYRPNFGSSEYFL
AhT2Z52M	82	9.51e-17	VLHLRMGFLHMVAISNPEAARQVLQVHDNIFSNRPATIAISYLS
AhD92ENK	83	9.51e-17	VLHLRMGFLHMVAISNPEAARQVLQVHDNIFSNRPATIAISYLS
AhBJL9W4	81	1.15e-16	LVHLQMGSLHIVAISTPQMAREVLQAQDSAFANRPANVAISYLT
AhSCCY7D	80	1.27e-16	IIHLYLGSATCVVASTAEAAREFLKIHETSFSDRPTQTVAVESL
Ah26YYGP	85	1.27e-16	IFQIHLGAYPALVICNKEAIKECFTTNDVVLASRPKSSHGIHLG
AhC991XI	84	1.27e-16	LIQLLLGASTCMLVSNAQVAREVMKTHELNFCYRPNFGSSEYFL
AhWMM9KJ	82	1.39e-16	LVHLQMGSLHIVAISTPQMAREVLQAQDSAFSNRPANVAISYLT
AhJE5MND	83	1.68e-16	LMHLQLGEVSHIIVSSPEMALEIMKNQDLNFIDRPHETLFARII
AhC34INF	81	1.85e-16	IMTLWLGSMCTVVVSSSEAACHMFKNNDVILAGRKIYEAMRGPY
AhGM8EQZ	81	1.85e-16	IMTLWLGSMCTVVVSSSEAACHMFKNNDVILAGRKIYEAMRGPY
AhSGZ2CH	78	2.03e-16	IFLLRMGQRNLVVVSSPDLAKEVLHTQGVEFGSRTRNVVFDIFT
Ah8F7PE4	76	2.45e-16	LMHLRLGMVDVVVAASAKVAEQFLKVHDANFSSRPPNAGAKYIA
AhK8H9R8	76	2.45e-16	LMHLRLGMVDVVVAASAKVAEQFLKVHDANFSSRPPNAGAKYIA
AhQW591P	89	2.68e-16	LFTIKSGSKKTIVLSDWEMAKECFTTNNMAVSTRPTKLVANENL
Ah4VZ1PT	85	4.25e-16	IFQIHLGAYPALVICNKDAIKECFTTNDVVLASRPKSSHGIHLG
AhAJ1Q9U	72	5.58e-16	IISVWFGSTLNVIVSNSELAKEVLKEHDQQLADRHRSRSAAKFS
AhAXL13P	72	5.58e-16	IISVWFGSTLNVIVSNSELAKEVLKEHDQQLADRHRSRSAAKFS
AhZW245F	82	6.1e-16	IMHLWFGSHPVVVGSSVEMVRSFLKTHDAAIADRPKFSAGKYTT
AhE23E2T	82	6.68e-16	IFRIRLGSYPAIVISNKDGIKECFTINDKALASRPKSSQGVYIG
AhXMK09V	82	6.68e-16	IFRIRLGSYPAIVISNKDGIKECFTINDKALASRPKSSQGVYIG
AhHA4R8H	82	6.68e-16	IFRIRLGSYPAIVISNKDGIKECFTINDKALASRPKSSQGVYIG
Ah8TF3WB	78	7.98e-16	IFTLWLGFRPAIIISSPQLAEEAMKIQDPKFCGRPKFVAQQRIS
AhX7DVP8	78	1.04e-15	IMRLQLGQVTTVVMSSAETAKSALQIHDQHLSNRKMPDAMKGAG
AhDBN754	78	1.04e-15	IMRLQLGQVTTVVMSSAETAKSALQIHDQHLSNRKMPDAMKGAG
Ah85G0UF	82	1.14e-15	IMHLWFGSHPVVVGSSVEMVRSFLKTHDAAIAGRPKFSAGKYTT
AhDBZ9PS	82	1.14e-15	IMHLWFGSHPVVVGSSVEMVRSFLKTHDAAIAGRPKFSAGKYTT
AhTI8LFW	82	1.14e-15	IMHLWFGSHPVVVGSSVEMVRSFLKTHDAAIAGRPKFSAGKYTT
AhIDM7IB	95	2.09e-15	IACFRIGNVHVIPVTCPKLACEFLRKHDADFATRPLSMATETAT
AhQ2QWLN	77	2.7e-15	IILLKTGSVRFVVVSNPSLAKEFLKENELTYSSRTMNMAINIVT
Ah4BKT9D	86	3.49e-15	LIQLRLGASTFILVSNAQVAKQVLKTNEINFINRPHIGSSSEYN
Ah1A3ME4	85	3.49e-15	LIQLRLGASTFILVSNAQVAKQVLKTNEINFINRPHIGSTSEYN
AhWJIQ4A	78	7.39e-15	IFTLWLGFRPAIIISSPQLAEEAMKIQDPKVCGRPKFVAQQRIS
AhKE4ULY	95	9.45e-15	IACFRIGNVHVIPVTCPKLACEFLRKYDADFATRPLSMATETAT
AhQ2BYIT	77	1.95e-14	IILLKTGSVRFVVASNPSLAKEFLKENELTYSSRKMNMAINIVT
AhMG688V	89	2.68e-14	IFHLRMGFLHMVAISDPDSARQVLQVQDNIFSNRPATIAISYLT
AhPFDI3N	89	2.68e-14	IFHLRMGFLHMVAISDPDSARQVLQVQDNIFSNRPATIAISYLT
AhK9QGVV	107	3.47e-13	VFLLKLGSKNLVVVSDPELATQVLHSQGVEFGSRPRNVVFDIFT
AhW3WWNZ	107	3.47e-13	VFLLKLGSKNLVVVSDPELATQVLHSQGVEFGSRPRNVVFDIFT
Ah1WY37S	3	7.58e-13	MPTVVASSPELFKLFLQTHEATSFNTRFQTSAIRRL
AhXPY7J2	98	1.62e-12	IYSIRTGASTIIVLNSAHLAKEAMITRYSSISSRKLSNALTILT
AhP3G561	98	1.62e-12	IYSIRTGASTIIVLNSAHLAKEAMITRYSSISSRKLSNALTILT
AhF136KG	97	1.62e-12	IYSIRTGASTIIVLNSAHLAKEAMITRYSSISSRKLSNALTILT
AhU7G3WQ	83	6.18e-12	LVYLKLGNIDAITTNDPDIIREILVRQDDVFASRPHTLAAVHLA
Ah6Z49LM	83	6.18e-12	LVYLKLGNIDAITTNDPDIIREILVRQDDVFASRPHTLAAVHLA
AhTMG43S	97	7.51e-12	IYSIRTGASTIIVLNSAHLVKEAMITRYSSISSRKLSNALTILT
Ah2Z80QE	94	9.12e-12	IFKSNILGCPCVMLTSPEAARFVLVTHSHLFKPTYPKSKERLIG
Ah38X92K	94	9.12e-12	IFKSNILGCPCVMLTSPEAARFVLVTHSHLFKPTYPKSKERLIG
Ah1SGL6Z	92	4.65e-11	IFKTHILGCPCVMLASPEGARFVLVTHAHLFKPTYPKSKEKLIG
AhY93W5A	92	4.65e-11	IFKTHILGCPCVMLASPEGARFVLVTHAHLFKPTYPKSKEKLIG
Ah4H0NN3	91	1.14e-10	IFKTHILGCPCVMISNPDAARAVLVSHAHLFKAGHPPSKEKLIG
Ah7V58Y4	91	2.05e-10	IFKTHILGCPCVMISDPDAARVVLVSHAHLFKAGHPPSKEKLIG

## Sheet: Motif8
Table S5 The information of conservative sequence Motif8 in the AhCYP gene family
Gene ID	Start	P-value	Site
Ah9T04HJ	415	2.99e-17	HRDPEIWKDPEEFYPERFLENHIDFRGQDFELIPF
AhAG2ZXZ	416	2.99e-17	HRDPEIWKDPEEFYPERFLENHIDFRGQDFELIPF
Ah7Z45GE	429	2.98e-15	GRDPESWEDPNEFKPERFLGSDVDYKGNDFELIPF
AhRQ0VMS	429	2.98e-15	GRDPESWEDPNEFKPERFLGSDVDYKGNDFELIPF
AhA5BJE4	295	3.96e-15	HRDSEAWENPEEFYPERFLGSSIDFKGQDFELIPF
AhFVXT0M	234	3.96e-15	HRDSEAWENPEEFYPERFLGSSIDFKGQDFELIPF
AhH3NIE5	412	3.96e-15	HRDSEAWENPEEFYPERFLGSSIDFKGQDFELIPF
AhDR7X1V	308	3.96e-15	HRDSEAWENPEEFYPERFLGSSIDFKGQDFELIPF
AhGN1SSX	416	1.46e-14	GRDSSVWTNPNEFMPERFLESEIDFKGQNFELIPF
Ah9N9P3S	459	1.46e-14	GRDSSVWTNPNEFMPERFLESEIDFKGQNFELIPF
Ah0WTA7Q	415	1.46e-14	GRDSSIWTNPNEFMPERFLESKIDFKGQDFELIPF
AhFQQS7Y	413	1.46e-14	GRDSSIWTNPNEFMPERFLESEIDFQGHDFELIPF
AhKVH5PD	413	1.46e-14	GRDSSVWTNPNEFMPERFLESEIDFKGQNFELIPF
Ah7AD34F	413	1.46e-14	GRDSSIWTNPNEFMPERFLESEIDFQGHDFELIPF
AhMTQ70D	295	2.36e-14	HRDPEAWKDPYEFYPERFLGSDIDFLGQHFELIPF
Ah554ZX1	658	2.36e-14	HRDPEAWKDPYEFYPERFLGSDIDFLGQHFELIPF
Ah4YX487	421	2.36e-14	QRDPEIWKDPEEFYPERFLKSSIDFKGQDFELIPF
Ah9H79HM	264	2.36e-14	QRDPEIWKDPEEFYPERFLKSSIDFKGQDFELIPF
Ah22EC2Q	410	2.36e-14	HRDPEAWKDPYEFYPERFLGSDIDFLGQHFELIPF
AhN5YDJK	278	2.36e-14	HRDPEAWKDPYEFYPERFLGSDIDFLGQHFEMIPF
Ah7J3SUQ	411	2.36e-14	HRDPEAWKDPYEFYPERFLGSDIDFFGQHFELIPF
Ah0YP240	50	2.96e-14	GRDPKYWNEAEKFYPERFLDSEIDYKGSHFEFIPF
AhLBLX5B	424	2.96e-14	ATDPKCWDQPLEFKPERFLNSSVDFKGCDFQFIPF
AhS646GX	415	2.96e-14	ATDPKCWDQPLEFKPERFLNSSVDFKGRDFQFIPF
Ah237GY1	409	2.96e-14	GRDPKNWSEPEKFYPERFIDSDIDYKGNNFEFVPF
AhYHVV91	50	2.96e-14	GRDPKYWNEAEKFYPERFLDSEIDYKGSHFEFIPF
Ah1L1IBW	403	2.96e-14	ATDPKCWDQPLEFKPERFLNSSVDFKGCDFQFIPF
Ah77JTQB	421	3.71e-14	GKDPSIWENPNEFMPERFLDSKIDIHGHDFEFIPF
Ah82IR2S	398	3.71e-14	GKDSSIWEHPNEFMPERFLDSKIDIHGHDFELIPF
AhR97G74	424	3.71e-14	GKDSSIWEHQNEFMPERFLDSKIDIHGHDFELIPF
Ah3M216F	435	3.71e-14	QVDPSIWEDPLEFKPERFLTSHKDVDAKGNHFEYI
AhN1DX8X	424	3.71e-14	GKDSSIWEHPNEFMPERFLDSKIDIHGHDFELIPF
AhMCE3E8	411	5.77e-14	GRDSSIWRNPNEFSPERFLENDVDFKGQDFELIPF
AhISY40W	411	5.77e-14	GRDSSIWRNPNEFSPERFLENDVDFKGQDFELIPF
AhQ6MIXV	428	7.14e-14	QRDPKIWKNPEEFIPERFEENQVDFLRQDFHYIPF
AhDI7WTY	396	7.14e-14	QRDPKIWKNPEEFIPERFEENQVDFLRQDFHYVPF
AhAK4T3E	447	1.08e-13	HTDPSIWSDPLEFKPERFLTTHKDVDVRGNHFELI
Ah0Q00UB	163	1.08e-13	HTDPSIRSDPLEFKPERFLTTHKDVDVRGNHFELI
AhCC54W0	431	1.08e-13	HTDPSIWSDPLEFKPERFLTTHKDVDVRGNHFELI
AhHD9YHD	435	1.08e-13	QVDPSIWEDPLEFKPERFLTTHKDVDAKGNHFEYI
Ah221WPX	427	1.08e-13	HTDSSIWSDPLEFKPERFLTTHKDVDVKGHHFELL
Ah056HEM	447	1.08e-13	HTDPSIWSDPLEFKPERFLTTHKDVDVRGNHFELI
AhQW591P	423	1.08e-13	HTDSSIWSDPLEFKPERFLTTHKDVDVKGHHFELL
Ah21D9BM	426	1.08e-13	NTNSQSWPYPLEFKPERFLTTHKDVDVRGHHFELL
AhIYR592	409	1.62e-13	GRDPNYWSDPEKFYPERFIDSSIDYKGNNFEFVPF
Ah1GK82V	453	1.62e-13	HRDPELWKDPEEFIPERFESNQIDFKGQDFQYIPF
AhM38SQY	344	1.62e-13	GRDPNYWSEPEKFYPERFIDSSIDYKGNNFEFIPF
Ah74WYCB	452	1.62e-13	HRDPELWKDPEEFIPERFESNQIDFKGQDFQYIPF
AhUP7AJF	445	2.39e-13	QRDPKLWERPEEFMPERFEKSEIDFNGDQWFEFLP
AhPJWR5J	433	2.39e-13	QRDPKLWERPEEFMPERFEKSEIDFNGDQWFEFLP
AhCW0S7X	430	2.39e-13	HRDPRVWSNPLEFKPERFISTHSDVDVKGQHFELL
Ah9VYU45	313	2.39e-13	GRDPKYWSEAERFYPERFLDSEIDYKGSHFEFIPF
Ah7Z5EGL	418	2.39e-13	QRDPRLWERPEEFMPERFEKSEIDFNGDQWFEFLP
AhT5ZVXW	66	2.39e-13	GRDPKYWSEAERFYPERFLDSEIDYKGSHFEFIPF
AhV43J5N	435	2.89e-13	QSDPSIWSDPLEFKPERFLTTHKDIDVKGQHFELL
Ah4A049R	435	2.89e-13	QSDPSIWSDPLEFKPERFLTTHKDIDVKGQHFELL
Ah132YE3	437	2.89e-13	QRDPEIWNNPEEFIPERFEKSQIDFMGQHLELIPF
AhGW438E	431	4.19e-13	QRDPKLWEEAEEFIPERFENNQVDIKGLDFQLIPF
Ah9TS7X7	434	4.19e-13	QRDPKLWEEAEEFIPERFENNQVDIKGLDFQLIPF
AhMC3KWT	434	4.19e-13	QRDPKLWEEAEEFIPERFENNQVDIKGLDFQLIPF
AhJUC9E0	405	4.19e-13	QRDPKLWEKAEEFIPERFENNQVDIKGLDFELIPF
AhJE5MND	415	6.01e-13	GRDPRLWVDAESFIPERFLDSSIDYKGTNFELIPF
AhWJIQ4A	411	7.18e-13	HRDPQSWKDPEEFYPERFLDNDINLRGQDFKLFPF
AhYWUC8U	422	7.18e-13	QRDPELWKNPEEFLPERFENNQVDFKGQDFQFLPF
Ah8TF3WB	411	7.18e-13	HRDPQSWKDPEEFYPERFLDNDINLRGQDFKLFPF
AhAJ1Q9U	407	8.55e-13	ARDPAVWKNPLEFRPERFLEEDVDMKGHDFRLLPF
AhJV4TTH	402	8.55e-13	MRDPSAWTEPEEFWPERFEGQDIDVKGKHFQLIPF
AhAXL13P	407	8.55e-13	ARDPAVWKNPLEFRPERFLEEDVDMKGHDFRLLPF
Ah06T4QA	930	1.01e-12	GRDPKYWSEAERFYPERFIDSSIDYKGSNFEYIPF
AhN64S41	416	1.01e-12	GRDPKYWSEAERFYPERFIDSSIDYKGSNFEYIPF
AhH0PP7S	427	1.2e-12	HRDPRVWSDPMEFKPERFLSAHKDVDVKGQHFELL
Ah9J9RW8	266	1.2e-12	QRDPALYPDPLEFRPERFLTTHKDIELKGQHFELI
AhXYZ5G8	374	1.2e-12	QRDPALYPDPLEFRPERFLTTHKDIELKGQHFELI
Ah0RH2A3	412	1.2e-12	QRDPALYPDPLEFRPERFLTTHKDIELTGQHFELI
AhJ9N3PQ	431	1.2e-12	HRDPRVWSDPMEFKPERFLSAHKDVDVKGQHFELL
AhWNL5D9	432	1.42e-12	HRDPRVWLDPLEFKPERFLTTHKDMDVKGQHFELL
AhQ2BYIT	427	1.42e-12	GRDPTIWDSPLEFRPERFLEGQGNALDTKGHHFEL
Ah6BEU00	425	1.42e-12	HRDPRVWLNPLEFKPERFISTHRDVDVKGQHFELL
AhQ2QWLN	402	1.42e-12	ARDPTIWDSPLEFRPERFLEGQGNALDIKGQHFEL
AhY8NW7M	432	1.42e-12	GRDSSIWANPNSFEPERFLDSDIDFKGKNFEYIPF
AhDBZ9PS	418	1.68e-12	GRDPEIWDNPTEFQPERFLGKDIDVRGHDYELLPF
AhTI8LFW	418	1.68e-12	GRDPEIWDNPTEFQPERFLGKDIDVRGHDYELLPF
AhV592UR	434	1.98e-12	GRDPNHWENPLEFRPERFIGKHMDVRGQQYELIPF
AhFC34FK	413	1.98e-12	RMKSLWGDDAEEFKPERWLDIDGKFQQESPFKFTA
AhCSQB0P	269	1.98e-12	HRDPTIYDDPLEFRPERFLKEHKDIDFKGHNFEFI
AhD0DS2K	414	1.98e-12	RMKSLWGDDAEEFKPERWLDIDGKFQQESPFKFTA
AhVEAV8C	410	2.32e-12	KYWGGEEDDAESFRPERFLECSIDYKGSNFEFIPF
AhJC9XMV	427	2.32e-12	PKYWGGKEDAESFRPERFLECSIDYKGSNFEFIPF
AhH82QG0	464	2.32e-12	ARDPSVWKDPLEFKPERFVENEGGVEFSVLGSDLR
AhJ8Y94D	464	2.32e-12	ARDPSVWKDPLEFKPERFVENEGGVEFSVFGSDLR
Ah85G0UF	418	3.19e-12	GRDPKIWDNPTEFQPERFLGKNIDVRGHDYELLPF
Ah9T187T	453	3.19e-12	GRNPNVWDNANSFLPERFLDSKIDVKGRDFQLTPF
AhS9LGGB	412	3.19e-12	GRDSSIWRNPDEFIPERFLESRIDYQGNDCELIPF
AhLJPA30	416	3.19e-12	GRDSRVWANPNSFEPERFLDSEIDFKGKNFELIPF
AhTML5XF	443	3.19e-12	THDKEVWCEPEEFKPERFIEEEVQIMGSDLRVAPF
AhZW245F	418	3.19e-12	GRDPKIWDNPTEFQPERFLGKNIDVRGHDYELLPF
Ah8L02XW	416	3.19e-12	GKDSRVWANPNSFEPERFLDSEIDFKGKNFELIPF
AhGCF5QH	443	3.19e-12	THDKEVWCEPEEFKPERFIEEEVQIMGSDLRVAPF
AhMZ542B	429	3.72e-12	MRDPSAWTEPEEFWPERFEGRDIDVRGKHFQLIPF
Ah5X8MPR	97	4.34e-12	GRDSSIWTNPNEFMPQRFLESNIDFRGNDFELIPF
Ah2AN8JB	324	4.34e-12	KYWGGEEDDAESFRPERFLECSVDYKGSNFEFIPF
AhJR81PI	345	4.34e-12	GRDSSIWTNPNEFMPQRFLESNIDFRGNDFELIPF
AhW5Z7DW	407	5.05e-12	HRDPELWENPEEFIPERFENIQIDYKGQDFQLLPF
AhIQV007	425	5.05e-12	HRDPRVWLDPLEFKPERFLTTHKDLDVKGQHFELL
Ah9D5JX4	412	5.05e-12	RDPRVWSENAEKFYPERFEHNNVDILGRDFRFIPF
AhAU0S52	422	5.87e-12	RMEFLWGNDAEEFRPERWLDENGAFQQQSSFKFTA
AhG691ZN	418	5.87e-12	ARDPKYWDRPEEFAPERFMNNYIDVKGNDFELIPF
AhBRFB8I	412	5.87e-12	GRDPRYWKEAEKFDPERFIDGSVDFKGADFEFIPF
AhV21PV4	383	5.87e-12	RFEEIWGKDCLEFKPERWISNKGSVVHVPSYKFIS
AhA0WXBW	412	5.87e-12	GRDPRYWKEVEKFDPERFIDGSVDFKGADFEFIPF
AhJ0SZIG	445	6.8e-12	GRNPNVWDNANSFLPERFLGSKIDVKGRDFQLTPF
AhHW8B30	122	6.8e-12	PNHWGGEEDAERFRPERFLECSIDYKGCDVEFIPF
Ah84V7WL	413	6.8e-12	RMKSLWGDDAEEFRPERWLDIDGKFQQERPFKFTA
AhPFQ67U	413	6.8e-12	RMKSLWGDDAEEFRPERWLDIDGKFQQESPFKFTA
Ah370AXC	472	6.8e-12	QTDPSIWSDPLEFKPERFLTTHRDTDLKGQHFELL
AhZ5DDPN	425	6.8e-12	PNHWGGQEDAERFRPERFLECSIDYKGCDVEFIPF
AhTNFT39	444	6.8e-12	QTDPSIWSDPLEFKPERFLTTHRDTDLKGQHFEFL
AhJMZ603	413	6.8e-12	RMKSLWGDDAEEFRPERWLDIDGKFQQESPFKFTA
AhJEM7HP	418	6.8e-12	ARDPKYWDRPEEFAPERFMNSYIDVKGNDFELIPF
AhX8HWK3	411	9.1e-12	GRDPQFWDDPMVFRPERFLGSKIDFKGRDFEFLPF
AhD0Q46J	415	1.05e-11	GRNSSTWSDPNSFVPERFLESKMDVKGFDFGLIPF
Ah1WY37S	336	1.05e-11	QRDPKYWESPLEFKPERFLENPAEAGEAGAIDLRG
AhASTA9Q	415	1.05e-11	GRNSSTWSDPNSFVPERFLESKMDVKGFDFGLIPF
Ah90YAIT	423	1.21e-11	RFEEVWGKDCLEFKPERWISNKGSIVHMPSYKFIS
Ah05IA5I	395	1.21e-11	RFEEVWGKDCLEFKPERWISNKGSIVHMPSYKFIS
AhAA2SHR	422	1.39e-11	RDPKVWSNNALEFYPERFLNKNVDLRGYDFELIPF
AhPQR1QR	421	1.39e-11	RDPKVWSNNALEFYPERFLNKNVDLRGYDFELIPF
Ah9W7X6Y	411	1.39e-11	RDPRVWSENAEKFYPERFEHDNVDILGRDFRFIPF
AhAMJH7D	412	1.39e-11	RDPRVWSENAEKFYPERFEHDNVDILGGDFRFIPF
AhTS7Z0X	412	1.39e-11	RDPKAWSNNANEFYPERFLTKNFDYRGYSFQFIPF
Ah1D9GK9	432	1.39e-11	GRDSSIWANPNLFEPERFLDSDIDFKGKSFEYIPF
AhEN8CHU	377	1.39e-11	PKYWGGEEDAESFRPERFLEYSIDYKGSNFEFIPF
AhPMY3SS	411	1.39e-11	RDPRVWSENAEKFYPERFEHDNVDIHGRDFRFIPF
AhXD4R0P	416	1.39e-11	RDPKVWSNNALEFYPERFLNKNVDLRGYDFELIPF
Ah7PFL6Q	410	1.39e-11	RDPKAWSNNANEFYPERFLTKNFDYRGYSFQFIPF
Ah7BG7FU	395	1.6e-11	GRDPTYWVDAMEFKPERFVDNYSIDNNRGTNFEFI
Ah6JQ8YQ	868	1.6e-11	GRDPRYWVDAMEFKPERFVDNYSIDNRGTNFEFIS
AhETWN8F	837	1.6e-11	GRDPRYWVDAMEFKPERFVDNYSIDSRGTNFDFIP
Ah0M9QLC	411	1.6e-11	AMDPTCWENPTEFSPERFLHSPIDFGGHHVEMFPF
AhC4H7FM	428	1.6e-11	QRDPQIWQEPDEFIPERFEDNEVNFNGKCFQFLPF
AhVQIY2H	424	1.6e-11	GRDPNYWTEPEKFYPERFMENNSSIDYKGNNFEYL
AhXKY9LP	411	1.6e-11	GRDPTYWVDAMEFKPERFVDNYSIDKAQTLSLFHL
AhVV0UJ5	412	1.6e-11	GRDPTYWVDAMEFKPERFVDNYSIDSRGTNFELIP
AhEFJ3XH	412	1.6e-11	RRDPTYWVDAMEFKPERFVDNYSIDNRGTNFEFIP
AhG7VI5W	411	1.6e-11	AMDPTCWENPTEFSPERFLHSPIDFGGHHVEMLPF
AhMHKX6K	149	1.6e-11	RMEFLWGNDAEEFRPERWLDQNGAFQQQSSFKFTA
AhS12RMD	469	1.6e-11	QRDPQIWQEPDEFIPERFEDNEVNFNGKCFEFLPF
Ah1G2EUX	432	1.83e-11	GRDPQFWDDPMVFQPERFLGSKIDFKGRDFEFLPF
AhE6IN6R	351	1.83e-11	QRDPELWENPEDFLPERFENNQVDFKGQDFQFLPF
AhAYA1A5	409	2.1e-11	ANNPAKWNNPQEFRPERFLEEESKVEANGNDFRYL
AhK1LFJJ	414	2.1e-11	ANNPAKWNNPQEFRPERFLEEESKVEANGNDFRYL
Ah8R7WRR	395	2.4e-11	HRDPKLWENAEEFIPERFEGNNHDQQVDYKVIDFQ
AhZC0L0M	420	2.4e-11	GRDPKNWDNPLEFKPERFLGTKGQTFEVRGQHFQF
Ah8C82I7	420	2.4e-11	GRDPKNWDNPLEFKPERFLGTKGQTFEVRGQHFQF
AhTYH77A	429	2.73e-11	THDPNVWEDPLEFKPERFLKAQGGIDFDIRGVDLR
Ah87R1SX	353	2.73e-11	RFEEVWGKDCLEFKPERWISNRGSVVHVPSYKFIS
Ah73P2JF	393	2.73e-11	RYEEIWGKDCLEFKPERWISEKGGIIHVPSYKFIS
AhLVE3Y5	421	2.73e-11	RMEQIWGEDCLEFKPERWISEKGSIIHIPSYKFIA
AhJHZU79	421	2.73e-11	RMEQIWGEDCLEFKPERWISEKGSIIHIPSYKFIA
AhILZ7DY	422	2.73e-11	RMEQIWGEDCLEFKPERWISEKGSIIHVPSYKFIA
AhP2ZV1P	159	2.73e-11	RMEQIWGEDCLEFKPERWISEKGSIIHIPSYKFIA
AhAEU5RD	385	2.73e-11	GRDPNYWSEPERFYPERFFDSSIDYRGNNFEYIPF
AhU8Q65R	431	2.73e-11	THDPNVWEDPLEFKPERFLKAQGGIDFDIRGVDLR
Ah4GD1W8	392	2.73e-11	RYEEIWGKDCLEFKPERWISEKGGIIHVPSYKFIS
Ah5EDI0X	421	2.73e-11	RMEQIWGEDCLEFKPERWISEKGSIIQVPSYKFIA
AhLKT3FQ	421	2.73e-11	RMEQIWGEDCLEFKPERWISEKGSIIHIPSYKFIA
AhSJ99MI	421	2.73e-11	RMEQIWGEDCLEFKPERWISEKGSIIHIPSYKFIA
AhSMRD1P	441	3.12e-11	HRDPSIWSEPEKFSPERFINGDGEVDEGHHFEYLP
AhEH049N	397	3.12e-11	GRDPRYWVDAMEFKPERFVNNYSIDNRGTNFEFIP
AhY1EIY6	384	3.12e-11	RMEQIWGEDCLEFKPERWISDKGSIIHVPSYKFIA
Ah082PYS	435	3.12e-11	ATDPNYWTEPERFFPERFIDSSIDFKGNNFEFIPF
Ah8US839	423	3.12e-11	GWDPEVWEDPMAFKPERFLEKEKDFDITGNKEIKM
AhW7S58I	412	3.12e-11	HRDPSIWSEPEKFSPERFINGDGEVNEGHHFEYIP
AhDN3C7B	384	3.12e-11	RMKQIWGEDCLEFKPERWISDKGSIIHVPSYKFIA
AhPG6D45	411	3.12e-11	ATDPNYWTEPERFFPERFIDSSIDFKGNNFEFIPF
AhB3J73C	422	3.55e-11	HRDPKLWDNAEEFIPERFEGNQQIDYKGIDSQFIP
AhIY9IB8	394	3.55e-11	GRDPNHWENPLKFRPERFMGKQMDVRGQQYELIPF
AhU51SK2	462	3.55e-11	HRDPKLWDNAEEFIPERFEGNQQIDYKVIDSQFIP
AhMD7XU0	423	4.03e-11	ARDPKNWKDPEEFCPERFIENPIDLKGNDFELIPF
AhB6E5H4	293	4.03e-11	QRDPKYWESPLEFKPERFLENPTEAGEAGAVDLRG
AhEW6SWI	233	4.03e-11	GRDPRYWIDAMEFKPERFVDDYSIDNRGTNFEFIP
Ah2HJ0TV	423	4.03e-11	ARDPKNWKDPEEFCPERFIENPIDLKGNDFELIPF
AhXIHY4L	346	4.03e-11	KNPKCMKKAQEEFIPERFEGNNDDQQVDYKVIDFQ
AhI0CI8T	424	4.57e-11	GRDPNYWTEPEKFYPERFMENNNSIDYKGNNFEYL
AhCE3PYG	458	4.57e-11	GRNPNIWEDANLFLPERFLGSNIDVKGRDFQLTPF
AhK55MVY	455	4.57e-11	GRNPNIWEDANLFLPERFLGSNIDVKGRDFQLTPF
AhE23E2T	427	5.19e-11	HRDPSIWSEPEKFSPERFINGNGEVDEDHHFEYLP
AhXMK09V	427	5.19e-11	HRDPSIWSEPEKFSPERFINGNGEVDEDHHFEYLP
AhULT6DJ	452	5.19e-11	GRNPNVWDNANLFLPERFLGSKIDVKGRDFQLTPF
AhHA4R8H	425	5.19e-11	SYIEIQVFEPEKFSPERFINGNGEVDEDHHFEYLP
AhN16MIT	175	5.19e-11	HRDPSIWSEPEKFSPERFINGNGEVDEDHHFKYLP
Ah26YYGP	432	5.19e-11	HRDPSIWAEPEKFSPERFINGNGEVNEDQNFEYLP
AhKYAL0U	449	5.19e-11	GRNPNVWDNANLFLPERFLGSKIDVKGRDFQLTPF
AhWK2RNV	455	5.19e-11	GRNPNVWDDANLFLPERFLGSKIDVKGRDFQLTPF
Ah7XV9IT	323	5.87e-11	MRDLSAWIKPEEFWPERFERIDVDFRGRDFRFIPF
AhSND7WH	402	5.87e-11	MRDPSAWIKPEEFWPERFERIDVDFRGRNFRFIPF
AhTKQ768	420	7.49e-11	RMEHIWGKDCLEFKPERWISEKGINIQVPSYKFMA
AhW50GDI	417	7.49e-11	RMEQIWGKDCLEFKPERWISEKGINIQVPSYKFMA
AhMXC2BM	112	7.49e-11	GRDPRYWVDAMEFKPERFVDNYSIENRGTNFEFIP
AhN6JQ04	412	7.49e-11	GRDPRYWVDAMEFKPERFVDNYSIENRGTNFEFIS
Ah1J832H	420	7.49e-11	RMEQIWGKDCLEFKPERWISEKGINIQVPSYKFMA
AhJ0QWW1	384	8.45e-11	RMEQTWGEDCLEFKPERWVSEKGSIIHIPSYKFIA
AhIKG909	410	8.45e-11	GRDPQYWHDAESFIPERFEDSSLDYKGNNFEYLPF
AhA0NDKG	419	8.45e-11	ARDPQYWHDSESFIPERFEESSLDFKGNNFEYLPF
AhTL9E5R	413	8.45e-11	GRDPQYWHDAESFIPERFEDSSLDYKGNNFEYLPF
AhGBF1RD	384	8.45e-11	RMEQTWGEDCLEFKPERWVSEKGSIIHIPSYKFIA
Ah8IZ54I	409	8.45e-11	ARDPQYWHDSESFIPERFEESSLDFKGNNFEYLPF
AhVPW2G6	413	8.45e-11	GRDPQYWHDAESFIPERFEDSSLDYKGNNFEYLPF
AhE313MA	410	8.45e-11	GRDPKHWDDALSFKPERFHGSCVDFRGSNFEYIPF
AhDFA3IT	421	8.45e-11	RMEQTWGEDCLEFKPERWVSEKGSIIHIPSYKFIA
AhAF3YLM	409	9.52e-11	ARDPQYWHDSESFIPERFEDGSLDFKGNNFEYLPF
AhWGK629	233	9.52e-11	HRDPETWKDPEVFDPERFIDSNINFTGQDFELIPF
Ah246LCZ	403	9.52e-11	MRDPSAWSEPEKFWPERFEGREIDIKGRDFQFIPF
AhA55GPD	248	9.52e-11	HDPTLWGDDVNEFKPERFMDDVNGGCNHKMGYLPF
AhF6Z6ZJ	409	9.52e-11	ARDPQYWHDSESFIPERFEDGSLDFKGNNFEYLPF
AhP8VCWZ	233	9.52e-11	HRDPETWKDPEVFDPERFIDSNINFTGQDFELIPF
AhM36XJL	403	9.52e-11	MRDPSAWSEPEKFWPERFEGREIDIKGRDFHFIPF
Ah8F7PE4	415	1.07e-10	ARDPKEWAEPLEFRPERFLKGGEKADVDVRGNDFE
AhYXZ2NC	379	1.07e-10	GRDPSLWDNPTLFSPERFIGSDIDVKGTNFELVPF
AhBU3786	439	1.07e-10	HDRDIWGDDATEFKPERFSEGVAKATKGQVSFFPF
AhTW3GR2	399	1.07e-10	HDRDIWGDDATEFKPERFSEGVAKATKGQVSFFPF
AhK8H9R8	415	1.07e-10	ARDPKEWAEPLEFRPERFLKGGEKADVDVRGNDFE
AhXPI7JM	439	1.07e-10	HDRDIWGDDATEFKPERFSEGVAKATKGQVSFFPF
AhW1ASYG	439	1.07e-10	HDRDIWGDDATEFKPERFSEGVAKATKGQVSFFPF
AhF2JX6Z	396	1.2e-10	HDPELWGEDANEFKPERFMEDVNGGCKHKMGYLPF
Ah84B366	407	1.2e-10	HDPELWGHDANEFKPERFMEDVNGGCKHKMGYLPF
Ah57KEBM	448	1.2e-10	GRDPNHWVEPERFNPERFMNSTIDYIGNNLEFIPF
Ah24HCRC	407	1.2e-10	HDPELWGHDANEFKPERFMEDVNGGCKHKMGYLPF
AhD84CI6	419	1.2e-10	GRDPNHWVEAERFNPERFMNSTIDYIGNNLELIPF
AhX7DVP8	408	1.35e-10	GRDPNVWENPHVFSPERFLGSQIDFRGRNFELTPF
AhA8W1T3	121	1.35e-10	HRDPKLWDNAEEFIPERFEGNQQVDYKVKDFQLIP
AhYBNU8P	398	1.35e-10	HRDPKLWDNAEEFIPERFEGNQQVDYKVKDFQLIP
AhDBN754	370	1.35e-10	GRDPNVWENPHVFSPERFLGSQIDFRGRNFELTPF
Ah9FKG6V	423	1.35e-10	HRDPKLWDNAEEFIPERFEGNQQVDYKVIDFQLIP
AhSGZ2CH	405	1.52e-10	ANNPANWKNPEEFRPERFLQEEKHVEANGNDFRYL
AhAU8Y9Z	401	1.52e-10	RDPKAWSNNAEEYYPERFITNNRDYRGYNFEFIPF
AhIDM7IB	451	1.7e-10	GRNPKVWKEPHKFKPERHIKSDGDDVVLAEPNLRF
AhIGV53D	448	1.7e-10	HRDPKLWDNAEEFIPERFEGTQQADYKGIGFQLIP
AhKE4ULY	453	1.7e-10	GRNPKVWKEPHKFKPERHIKSDGDDVVLAEPNLRF
AhK9QGVV	442	1.9e-10	ANNPAWWKNPQEFRPERFLEEESETEAVAGGKVDF
AhW3WWNZ	429	1.9e-10	ANNPAWWKKPQEFRPERFLEEESETEAVAGGKVDF
AhSCCY7D	384	2.12e-10	GRDPNHWENPLDFRPERFIDQNGSALTHLDVRGQH
AhU78CR3	448	2.12e-10	RMEQTWGKDCLEFKPERWVSEKGINIHIPSYKFIA
AhJ8Z28X	412	2.12e-10	GRDPRYWVDAMDFKPERFVDNYSIDNRGTNFEFIP
AhP3CRQW	432	2.12e-10	GRDPNHWENPLDFRPERFIDQNGSALTHLDVRGQH
AhD59GD5	382	2.12e-10	RMEQTWGKDCLEFKPERWVSEKGINIHIPSYKFIA
AhQE1IHJ	434	2.37e-10	HDPTLWGDDVNEFRPERFMDDVNGGCNHKMGYLPF
AhHTN29J	424	2.64e-10	HRDPKLWDNAEEFIPERFEGTQQVDYKGIGFQLIP
AhBW1SL4	434	2.64e-10	GQNPKVWKDPLKFKPERHLKNDGSNLTLIDPNLET
Ah7R7017	321	2.95e-10	QEKEFWGDDAKEFKPERFAEGVSKATNGKVSYMPF
Ah4Q84I3	339	2.95e-10	RMEQIWDKDCLEFKPERWISEKRSNIQIPSYKFIA
Ah2TV28S	440	2.95e-10	QEKEFWGDDAKEFKPERFAEGVSKATNGKISYMPF
AhXL06X6	422	2.95e-10	RMEQIWGKDCLEFKPERWISEKRSNIQIPSYKFIA
AhLR3XS4	152	3.28e-10	KDRELWGDDATEFKPERFSEGIAKATKGRLSYFPF
AhC57HZG	47	3.28e-10	HDRELWGDDATEFKPERFSEGIAKATIFHLDGGLE
AhZZ7V32	451	3.28e-10	HDRELWGDDATEFKPERFSEGIAKATKGRLSYFPF
Ah66AX9V	350	4.05e-10	RDPENWGQDSNEFKPERFKEGVSQACKFPQAYVPF
Ah9E5BV9	360	4.05e-10	GRDPRYWIDAMDFKPERFVDEYSIDNRGTNFEFIP
AhMT8FXZ	418	4.05e-10	GRDPSYWKEPLEFMPERFMNEEGESELDLKGQNFE
AhPK3IA3	418	4.05e-10	GRDPSYWKDPLEFMPERFMNEEGESELDLKGQNFE
AhA4H8M4	411	4.99e-10	GRDPDYWYDAETFLPERFQESPMDFKGTNFEYIPF
AhIU9CVZ	418	5.53e-10	RDPRVWLENNDMFFPERFENNDVDFKGHDFRLIPF
Ah180H6H	378	5.53e-10	SHDSSIWEEPWAFKPERFLKEDISIMGSDLRLAPF
AhVFJD86	443	6.12e-10	RDPENWGPDANEFKPERFSEGLSKACKYPQAYVPF
Ah4VZ1PT	432	6.12e-10	HRDPSIWAEPEKFSPERFINGNGELNEDQNFEYLP
AhBK04FV	256	6.12e-10	RMERVWGSDCLKFKPERWLHDGVFVPEDPFKYPVF
AhS3X3J8	202	6.12e-10	RMERVWGSDCLKFKPERWLHDGVFVPEDPFKYPVF
AhKZ1626	402	6.12e-10	RDPRVWSENSDMFFPERFENNDVDVKGHDFRLIPF
AhAI0BYL	443	6.12e-10	RDPENWGPDANEFKPERFSEGLSKACKYPQAYVPF
Ah08738Y	450	6.77e-10	RDPEIWGANANEFQPERFKDGVSKACKYPQAYVPF
Ah3N5ITW	477	6.77e-10	GRDPDYWCDAETFLPERFQDTPMDFKGTNFEYIPF
AhQG8K35	413	6.77e-10	GRDPDYWYDSETFLPERFQDTPMDFKGSNFEYIPF
Ah69UQAR	429	6.77e-10	RDPEIWGANANEFQPERFKDGVSKACKYPQAYVPF
AhWA1FX5	415	6.77e-10	GRDPDYWYDSETFLPERFQDTPMDFKGSNFEYIPF
AhC8YFE9	412	6.77e-10	GRDPEYWCDAETFLPERFQDTPMDFKGSNFEYIPF
AhYNYA8U	112	7.48e-10	GRDPRYWIDSMDFKPERFVDNYSIEQTLSLFHLVV
AhMPT6D2	228	7.48e-10	GRDPNYWENPLEFKPERFLVEEESGKRQLDVRGQH
AhWR94UY	434	7.48e-10	GRDPNYWENPLEFKPERFLVEEESGKRQLDVRGQH
AhUT015H	384	8.26e-10	TDPDIWGSDAYKFKPERFANGVSGACKLPHMYMPF
AhQB541W	437	8.26e-10	TDTDIWGLDAYKFKPERFANGVSGACKLPHMYMPF
Ah2U560T	430	8.26e-10	GRNPKIWENPLEFRPERFIDDERQLSDLRGQNFQL
AhSEU0EN	411	8.26e-10	GRDPDYWYDAETFLPERFQETPMDFKGTNFEYIPF
Ah98SW16	379	8.26e-10	GRDPSLWDNPTLFSPERFIGSDIEVKGTNFELVPF
AhEI9KG2	186	8.26e-10	GRNSSTWSDPNSFVPERFLEPKMDDKSFDFGLIPF
Ah07DPKN	446	8.26e-10	TDTDIWGLDAYKFKPERFANGVSGACKLPHMYMPF
AhSUFM5S	431	9.11e-10	GRNPKIWENPLEFMPERFIDEERQLLDLRGQNFQL
AhMJ29ZM	152	1e-09	NTDPYIWSDHLDFKPEKFLTTHKDIDVKGHHFELL
AhK8E53W	436	1e-09	GQNPRVWEEPLKFKPERHLKKDGSNLTLTEPNLEL
AhUKZ6DB	424	1e-09	GQNPRVWNEPLKFKPERHLKKDGSNLTLIEPNLEL
AhQ9F5SX	441	1e-09	NTDPYIWSDHLDFKPEKFLTTHKDIDVKGHHFELL
AhWFM3MS	374	1.11e-09	GQNPRIWEDPLKFKPERHLEKDNNNIDGFKNMSLN
AhUF9ZNK	391	1.11e-09	GRDPEYWHDAEKFIPERFDGNCSIGFRRTSFEYLP
AhE9QM6P	404	1.11e-09	GQNLRIWEEPLKFKPERHLEKDNNNIDGFKNLNLN
Ah33A95W	410	1.11e-09	GQNPRIWEEPLKFKPERHLEKDNNNIDGFKNLSLN
AhNSG19L	377	1.11e-09	SHDSSIWEEPWAFKPERFMKEDISIMGSDLRLAPF
Ah0K456L	369	1.11e-09	GRDPEYWHDAEKFIPERFDGNCSIGFRGTSFEYLP
AhZS0LC9	404	1.11e-09	GQNLRIWEEPLKFKPERHLEKDNNNIDGFKNLNLN
AhCTE8UD	410	1.11e-09	GQNPRIWEEPLKFKPERHLEKDNNNIDGFKNLSLN
Ah49BDLC	404	1.22e-09	HRDPEKWKDPEEFYPERFLLLDKNIDVGGQDFDLI
Ah97WH9V	425	1.22e-09	GQNPRVWNEPLKFKPERHLKKDGYDLTLTESNLEL
Ah032U0L	422	1.22e-09	HRDPEKWKDPEEFYPERFLLLDKNIDVGGQDFDLI
AhKC559T	359	1.22e-09	GQNPRVWNEPLKFKPERHLKKDGYDLTLTESNLEL
AhVAS5V1	416	1.34e-09	AHDSSVWEDPWDFNPERFMKEDVSVMGSDMRLAPF
Ah8U3ZEX	115	1.34e-09	GRNSSTWNNPNSFVPERFIERKMDTNKDFNNFEFI
Ah6I4HZI	367	1.34e-09	AHDSSVWEDPWDFNPERFMKEDVSVMGSDMRLAPF
AhWHJ9X6	54	1.34e-09	GRNSSTWNNPNSFVPERFIERKMDTNKDFNNFELI
AhG5620Q	414	1.47e-09	QDPEIWGHDSHEFNPERFSNGIVGACKFPQAYVPF
AhMS4PPI	414	1.47e-09	QDPEIWGHDSHEFNPERFSNGIVGACKFPQAYVPF
AhJBW4ZX	421	1.62e-09	HDRELWGDDAREFKPERFSEGIAKATKGRVSYFPF
AhRPLV4X	427	1.62e-09	HDRELWGDDAREFKPERFSEGIAKATKGQVSYFPF
Ah70PRJ5	368	1.78e-09	GWDPNVWEDPMEFKPERFLRYGKGEDKFDIKGFRE
Ah5XS165	411	1.78e-09	GRNSSIWSNPNSFVPERFQECKMDTKDNNFEFIPF
AhVG2XB0	256	1.78e-09	RMDRIWGSDCLKFKPERWLHAGVFVPEDPFKYPVF
AhF34SP4	368	1.78e-09	GWDPNVWEDPMEFKPERFLRYGKGEDKFDIKGFRE
AhVNK22G	77	1.78e-09	RMDTIWGPDSDQFRPERWLNTDGVFVQQCPFKYPV
Ah9D2QNN	434	1.95e-09	THNEDVWPEPDVFKPERFMEIGRDVNIIGCDLRLA
AhGMU3XF	416	1.95e-09	GRDPKYWVDAMEFKPGRFVDNYSIDSRSTNFEYIP
AhZA2U1L	252	1.95e-09	GRDPKIWENPLEFRPERFIEERQLDVRGQYFQLMP
AhAM9K54	434	2.34e-09	HHDGRYWENPQEFNPERFSQGVSKASKDQNAFYPF
Ah6HU6DS	427	2.34e-09	GRDPTAWDDPMAFKPERFMDNGGTTFDIMGSKEIK
AhV40EJ3	361	2.56e-09	TDPELWGSDAYKFNPERFANGVSGACKLPHMYMPF
AhQL4ZS9	424	2.56e-09	RLKSTWGEDCMEFRPERWLSQDGTKFIMHDSFKFV
AhXKLY96	424	2.56e-09	RLKSTWGEDCMEFRPERWLSQDGTKFIMHDSFKFV
Ah77KTPK	612	2.8e-09	RMESIWGSDCVEFKPERWFDEEGGVFRTESPFRYP
Ah1A3ME4	421	2.8e-09	MRDPEAWPNPEDFIPERFLDDTTNDGVYGDHYNLK
AhC180KA	440	3.06e-09	HDFGLWGDDAKEFNPERFSEGVFKATNGKASFFPF
AhYI1B95	430	3.35e-09	HRDPKTWSNPNAFEPERFLNACSGVDFRGQDFEFI
AhB1N53D	423	3.35e-09	GQNPRVWEEPLKFKPERHLKRDGCDLTLTEPSLEL
AhAC0A7B	471	3.65e-09	RMKSVWGEDCMEFKPERWISVQENRVRFEQPKDGF
AhJVL3WX	234	3.65e-09	GQNPRVWEEPLKFKPERHLKNDACRVTLAEPNLEL
AhXFV150	249	3.65e-09	GRNPNVWDNANSFLPERLLGSKIDVKGRDFQLTPF
AhG3469Y	281	3.65e-09	GRNPNVWDNANSFLPERLLGSKIDVKGRDFQLTPF
AhKRAQ4G	415	3.65e-09	GRDPRYWVDAIEFKPERFVDNYSIENRGTNFEFIP
Ah412CRS	464	3.65e-09	GHNPRVWEEPLKFKPERHLKNDACRVTLAEPNLEL
Ah4N79E8	387	4.35e-09	GRDPTYWVDAMEFKPEMFVDNYSIDNRGTNFEFIP
Ah75XT4J	417	4.35e-09	RDPRVWSENSDIFFPERFENNHVDVKGHDFRLIPF
AhHV242L	358	4.35e-09	HDSNLWGDDANEFKPDRFSEGVLKATKGQVSFLPF
AhEJJL2V	395	4.74e-09	HRDPRVWKDPCSFQPERFLTSHHAAIDVRGQNFEL
Ah8ZP0HC	499	4.74e-09	RMEAIWGKDCREFKPERWLRDNARFMSESAYKFTA
AhB50IPN	395	4.74e-09	HRDPRVWKDPCSFQPERFLTSHHAAIDVRGQNFEL
AhP3BMC7	493	4.74e-09	RMEAIWGKDCREFKPERWLRDNARFMSESAYKFTA
AhVVP2QU	303	5.17e-09	SKDPKSFPEPEKFKPERFDPNCEEMKRRHPYAFIP
AhB8Y337	195	5.17e-09	GRNSSTWSDPNSFVSERFLESKMDVKSFDIGLIPF
AhK44PA8	431	5.17e-09	MHDENLWPDPYSFQPERFLCSSHKDIDVRGQHYEL
Ah2YDG1M	430	5.17e-09	HRDPKTWSNPNAFEPERFLNACSGIDFRGQDFEFI
AhPBH5UM	333	5.17e-09	SKDPKSFPEPEKFKPERFDPNCEEMKRRHPYAFIP
AhTW15KP	434	5.17e-09	THNEDVWPEPDVFKPERFMEMERDVNIIGCDLRLA
AhCMKD6L	432	5.17e-09	MHDENLWPDPYSFQPERFLCSSHKDIDVRGQHYEL
AhPJ98Y2	444	5.63e-09	HHDGRYWENPQEFNPERFSQGISKASKDQNAFYPF
AhE8J0ZS	414	6.12e-09	GQNPRIWKDPLRFQPERHLEKDNNIDGFKNLSLNE
Ah36LG4X	291	6.12e-09	GQNPRVWEEPSKFKPERHLKKDGSNLTLTEPNLDL
Ah4BKT9D	422	6.66e-09	MRDPEAWPNPEDFIPERFFDDGVYGDHYYLKERFI
AhRDBF7Y	398	7.25e-09	RMESLWGGDWAEFRPERWLERVEGDKWRFVARDSF
AhF62UT2	412	7.25e-09	RDSNVWKNDTNLFSPERFLGLETDVRGRHFELIPF
AhJL7EE1	454	7.25e-09	RDSNVWKNDTNLFSPERFLGLETDVRGRHFELIPF
AhI5UYY8	436	8.55e-09	GRNSSIWSNPNSFVPERFQEWKMDTKDNNFDLELE
AhRE0MA5	409	9.29e-09	RDPKLWSDDSTQFKPERFEKEGEINNLLTFGIGRR
Ah3GHL6G	417	1.01e-08	GRHQETWENPTLFSPDRFMGTNVDVKGKDFQLTPF
AhMPKI4V	416	1.01e-08	GRHQETWENPTLFSPDRFMGTNVDVKGKDFQLTPF
Ah4UMK2V	425	1.01e-08	HRDGDVWEDPQDFKPQRFLTTHKHVDVRGQNFELV
AhGE9GZG	234	1.09e-08	GRNPNIWDDPNLFSPKRFLGSNIDYVKGHDCNFTP
AhT2Z52M	422	1.09e-08	GRDKDSWEDPESFRPSRFLEEGVADFKGSNFEFIP
AhGS1HJ9	429	1.09e-08	RMKSVWGEDCMEFKPERWISVRENRVRFEQPKDGF
AhD92ENK	423	1.09e-08	GRDKDSWEDPESFRPSRFLEEGVADFKGSNFEFIP
Ah9T9VBG	261	1.19e-08	RMEQIWGKDCLEFKPEKWISEKRSNIQIPSYKFIA
AhVRM8BV	133	1.29e-08	HRDPSVWLHPFDFKPERFLSGNHKNVDVRGNHFEL
AhNWH0QG	441	1.39e-08	HRDPKTWSNPDAFEPERFLNACSGIDFRGQDFEFI
AhSQSQ00	456	1.39e-08	NNDPCVWSNHLDFTPEKFLTTHKDVDVKGHHFELL
AhGS6JIA	437	1.39e-08	HDVGLWGDNAKEFDPERFSEGIFKATNGKASFFPF
AhZ6EAYS	424	1.39e-08	NNDPCVWSNHLDFTPEKFLTTHKDVDVKGHHFELL
AhU7G3WQ	429	1.63e-08	GRNTKIWDTVEEFRPERHLLVDGSRVEISHGVDFK
Ah6Z49LM	428	1.63e-08	GRNTKIWDNVEEFRPERHLLVDGGRVEISHGVDFK
Ah96XUR0	13	1.63e-08	RMEQIWREDCLEFKLERWISDKGSIIHIPSYKFIA
AhEKA7CT	427	1.77e-08	HHDNKYWEKAEEFNPARFADGISNASNEDHAAFYP
AhCNM5E0	427	1.77e-08	GEDRRLWSNPEKFDPDRFITGGEEADITGVTGVKM
AhD47ALZ	427	1.77e-08	HHDNKYWEKAEEFNPARFADGISNASNEDHAAFYP
AhE3VCX4	427	1.77e-08	GEDRRLWSNPEKFDPDRFITGGEEADITGVTGVKM
AhXPY7J2	433	2.07e-08	NMDEELWENPEQWMPERFLDDEKYETMDLYKTMAF
AhTMG43S	444	2.07e-08	NMDEEVWENPEQWMPERFLDDEKYESMDLYKTIAF
AhP3G561	433	2.07e-08	NMDEELWENPEQWMPERFLDDEKYETMDLYKTMAF
AhF136KG	432	2.07e-08	NMDEEVWENPEQWMPERFLDDEKYESMDLYKTMAF
AhQP0P3V	451	2.24e-08	AKDPKQFPEPEKFKPERFDPKCDEMKQRHPYAFIP
AhDB7AVX	451	2.24e-08	AKDPKQFPEPEKFKPERFDPKCDEMKQRHPYAFIP
Ah8NXS3G	438	2.42e-08	NTDPYFWPNHLDFEPEKFLTTHKEVDVKGQHYELL
AhR2BA1I	435	2.42e-08	NTDPYFWPNHLDFEPEKFLTTHKEVDVKGQHYELL
Ah8EC0VW	440	2.82e-08	HRDPKTWSNPDAFEPERFLNACSGMDFRGQDFEFI
AhFYP59N	437	3.29e-08	HDQAIWGNDVNEFNPGRFSEGVARAAKHPVAFIPF
Ah69VPM4	105	3.29e-08	RLEELWGQDCMEFRPQRWLKGGVFHHENPFKYPVF
AhDK98W5	105	3.29e-08	RLEELWGQDCMEFRPQRWLKGGVFHHENPFKYPVF
AhU2CXJI	437	3.29e-08	HDQAIWGNDVNEFNPGRFSEGVARAAKHPVAFIPF
AhD1QJXV	425	3.54e-08	HRDGDVWEDPQNFKPQRFLTTHKHVDVRGQNFELV
AhU5WKYJ	406	3.82e-08	MRDPLVFQEPESFKPDRFANGGAQLLDYLFWSNGP
Ah77LVUR	419	3.82e-08	QRDPNLWADPTKFVPERFDDNGDGSKVCYNVIPFG
AhRPFA7S	262	4.79e-08	MRDPLVFQEPESFKPDRFANDGAQLLDYLFWSNGP
AhAM3FDB	532	5.15e-08	HRDPSIWDKPLEFNPTRFLEDGEAKWDFSGSDFSY
AhDL8Y3K	346	5.97e-08	HDFKLWGNDAKNFNPERFSEGVFKATNGKASFLPF
AhQEX5C0	436	5.97e-08	HDFRLWGNDAKNFNPERFSEGVFKATNGKASFLPF
AhQM5IC5	428	6.43e-08	GRDPKIWENPLEFRPESFIEEGQLDVRGQYFQLMP
AhM1JRW6	459	6.92e-08	HRSPYFWERPDEFEPERFLVQRTNEQIEGWAGFDP
AhNAXY0P	459	6.92e-08	HRSPYFWERPDEFEPERFLVQRTNEQIEGWAGFDP
AhFPF4KE	125	7.44e-08	RDSNVWKNDTNLFSPERFLGLETHVKGRHFELIPF
AhMCM1YY	428	7.44e-08	HRDPSIWDNPLEFDPTRFLRDDDGGANKWDFSGSD
AhNT79F1	428	7.44e-08	HRDPSIWDNPLEFDPTRFLRDDDGGANKWDFSGSD
AhBH9RMT	420	8e-08	QRDPNLWADPTRFVPERFDDNGDGSKVCYNMIPFG
Ah5ZM60A	436	8.6e-08	HDPELWDENAKEFNPTRFSEGVLKATNGRVSFFPF
AhE11MFK	436	8.6e-08	HDPEIWGENAKEFNPTRFSEGVLKATNGRVSFFPF
AhD5PZ9F	402	9.24e-08	HRDPSIWDKPLEFDPTRFLEDGEAKWDFSGSDFSY
AhMG688V	418	9.92e-08	GRDPSSWEEPETFRPGRFLKAGVPDFKGSNFEFIP
AhPFDI3N	433	9.92e-08	GRDPSSWEEPETFRPGRFLKAGVPDFKGSNFEFIP
AhVN8AVF	425	1.14e-07	TKDPKIFERAEEFVGDRFLGEEGEKLLKYVLWSNG
Ah46TCXF	495	1.52e-07	KDDSSWGSDASDFNPYRFLSNHAKESGSAEEVTKS
AhB3NFFH	495	1.52e-07	KDDSSWGSDASDFNPYRFLSNHAKESGSAEEVTKS
Ah96EPTX	341	1.63e-07	HRDPDLWAQSSTFMPQRFENADANNNPYGFMPFGM
Ah92UC5T	378	1.74e-07	RMSSIWGEDAEEFLPQRWLHHGVFQPQSPFKFVAF
AhNXI5US	376	1.74e-07	RMSSIWGEDAEEFLPQRWLHHGVFQPQSPFKFVAF
AhI2ECPT	461	1.87e-07	TKDPKIFDRAEEFVGDRFMGEEGEKLLKYVIWSNG
AhB9A644	461	1.87e-07	TKDPKIFDRAEEFVGDRFMGEEGEKLLKYVIWSNG
Ah3B1CVE	410	2e-07	GRDPNHWDNALEYLPERFLQTEEPGKSKIDVRGQY
AhIT7QFA	410	2e-07	GRDPNHWDNALEYLPERFLQTEEPGKSKIDVRGQY
Ah64U7NV	413	2.46e-07	ESSFQGFPEPDRFDPDRFSEERQEDQIYKRNFLAF
Ah5ZLV04	413	2.46e-07	ESSFQGFPEPDRFDPDRFSEERQEDQIYKRNFLAF
AhMS1QBK	421	3.22e-07	QRDPDLWVDPAMFVPERFDLGDGSGGGDHVVYNMV
Ah30SZ61	428	3.22e-07	QRDPDLWVDPAMFVPERFDLGDGSGGGDHVVYNMV
Ah12WBQG	453	3.68e-07	DIMISVWDRAEEFLPERFDMDGPVPNETNTDFRFI
AhGLV5L5	453	3.68e-07	DIMISVWDRAEEFLPERFDMDGPVPNETNTDFRFI
AhDB4GMR	374	9.09e-07	TKDSRIFEKAEEFVARRFVGEEGERLLKYVVWSNG
AhF73TU2	376	9.09e-07	TKDSRIFEKAEEFVARRFVGEEGERLLKYVVWSNG
AhWMM9KJ	424	1.1e-06	GRDSSAWDEPETFNPSRFLREAAPDFKGSDFEFIP
AhBJL9W4	423	1.1e-06	GRDSSAWDEPETFNPSRFLREAAPDFKGSDFEFIP
Ah94R5ZM	408	1.24e-06	RMEYNWGPDAPSFIPERWFKDGVLQHESPFKFTAF
AhXG11M2	408	1.24e-06	RMEYNWGPDAPSFIPERWFKDGVLQNESPFKFTAF
AhXS9ZXI	202	1.24e-06	GQIPDSTMLSKMKQPERFANGVSGACKLPHMYMPF
Ah9J8RGD	409	1.32e-06	HRDPDLWAQSSTFMPQRFANPEANNNPYALMPFGM
AhF8T0MB	523	1.69e-06	HRSPNLWDEADKFQPERWPVDGPNPNETNQNFKYL
Ah570P5C	523	1.69e-06	HRSPNLWDDADKFQPERWPVDGPNPNETNQNFKYL
AhQQ1SRH	399	3.88e-06	TKDPKIFENPEEFVGHRFIGDGERLLRNVFWSNGR
AhB5JY05	53	4.61e-06	GETIQLISAYKSDNPEPFIDQRVNRYGPIFTTHVF
AhM3F96W	53	4.61e-06	GETIQLISAYKSDNPEPFIDQRVNRYGPIFTTHVF
AhYW8AM8	52	1.13e-05	GETLQLISAYKSDNPEPFMDRRMNRYGPVFTTHVF
AhSPE8CT	60	2.92e-05	GETIEFISCAYSDHPESFMDKRRNMYGKVFKSHIF
AhM6ATHE	300	9.6e-05	NTMIDHLLSFQESQPEYYTDQIIKGLIMAMMVAGT
Ah27RLCF	71	0.000264	AGKHKTYRLLSPFRNEIYTSDPINVEYILKTHFEN
Ah6VQD09	72	0.000264	AGKYKTYRLLSPFRNEIYTSDPINVEYILKTHFEN

## Sheet: Motif9
Table S5 The information of conservative sequence Motif9 in the AhCYP gene family
Gene ID	Start	P-value	Site
Ah1G2EUX	49	5.37e-19	IILRRRQKNRPPGPPGLPIIGNLHQLGPKPHATLS
AhX8HWK3	28	5.37e-19	IILRRRQKNRPPGPPGLPIIGNLHQLGPKPHATLS
AhIKG909	34	8.28e-19	YFFKTRSINLPPGPWKLPIIGNLHQVALAGPLPHR
Ah4YX487	31	1.96e-18	FFQKQKNKAFPPGPKGLPIIGNLHQFHFPTLHIQL
Ah22EC2Q	33	1.96e-18	KQTTLKNKAFPPGPKGLPIIGNLHQLDNSSLYLQL
Ah7J3SUQ	34	4.77e-18	KQTTLKNKAFPPGPRGLPIIGNLHQLDNSFLYLQL
AhH3NIE5	35	4.77e-18	QKTLNKKKNFPPGPRGLPIIGNLHQLDTTSLYLQL
AhAF3YLM	33	5.66e-18	KYFKPRSINLPPGPWKLPIIGNIHQVALAGPLPHR
AhF6Z6ZJ	33	5.66e-18	KYVKPRSINLPPGPWKLPIIGNIHQVALAGPLPHR
Ah8IZ54I	33	5.66e-18	KYSKPRSYKLPPGPWKLPIIGNIHQLALAGPLPHR
AhF2XVK1	34	5.66e-18	YFFKPSSINLPPGPWKLPIIGNIHQVALAGPLPHR
AhUF9ZNK	35	1.34e-17	VLNYNLTQKLPPGPRKLPIIGNLHQLAAAGSLPPR
Ah0K456L	13	1.34e-17	VLNYNLTQKLPPGPRKLPIIGNLHQLAAAGSLPHR
Ah5KG3L9	59	2e-17	LKQNSHTQKLPPGPWKLPLIGNLHQLASAGSLPHH
Ah3N5ITW	99	2e-17	AKKGKSVHKVPPGPWKLPLIGNLHQLAGSLPHHAL
AhSEU0EN	34	2e-17	AKKGKSVHKVPPGPWKLPLIGNLHQLAGSSLPHHA
AhQG8K35	34	2e-17	AKKGKSVHKVPPGPWKLPLIGNLHQLAGSSLPHHA
AhE313MA	35	2e-17	LKQNSHTQKLPPGPWKLPLIGNLHQLASAGSLPHH
AhWA1FX5	34	2e-17	AKKGKSVHKVPPGPWKLPLIGNLHQLAGSSLPHHA
AhA4H8M4	34	2e-17	AKKGKSVHKVPPGPWKLPLIGNLHQLAGSSLPHHA
AhC8YFE9	34	2e-17	AKKGKSVHKVPPGPWKLPLIGNLHQLAGSLPHHAL
AhMD7XU0	33	3.66e-17	NTRTRSRTPLPPGPKGLPLIGNLHQLDAKSPHHYF
Ah6EUZ8B	31	3.66e-17	NVRSKASYKLPPGPSPLPIIGNLHQLGKNPHHFSA
Ah2HJ0TV	33	3.66e-17	NTRTRSRTPLPPGPKGLPLIGNLHQLDAKSPHHYF
Ah06T4QA	552	6.6e-17	LKKIESTANIPPGPWKLPIIGNIHHLVTSKPHQRL
AhYBNU8P	23	6.6e-17	TRRNNKINNLPPSPPKLPIIGNLHQLGTLPHQSLK
Ah8R7WRR	47	6.6e-17	TRRNNKFNNLPPSPPKLPIIGNLHQLGTLPHQSLK
Ah7Z45GE	53	6.6e-17	RKSKNNIKNLPPSPPKLPIIGNLHQLGKNPHISLQ
AhU51SK2	48	6.6e-17	TRRNNKFNKLPPSPPKLPIIGNLHQLGTLPHQSLK
AhXIHY4L	47	6.6e-17	TRRNNKFNNLPPSPPKLPIIGNLHQLGTLPHQSLK
AhRQ0VMS	53	6.6e-17	RKPKNNIKNLPPSPPKLPIIGNLHQLGTNPHISLQ
Ah49BDLC	20	7.86e-17	YRTLKNNPSFPPGPRGLPLIGNLHQLDNTILHLQL
Ah032U0L	37	7.86e-17	TFKNNNNPSFPPGPRGLPLIGNLHQLDNTILHLQL
Ah4N79E8	28	9.48e-17	KKSTFSKTNLPPGPWKLPLIGNIHQFVGSSQLHET
AhJE5MND	38	9.48e-17	KKSTCNKTNLPPGPWKLPLIGNIHQLVGSSQLHET
AhKRAQ4G	38	9.48e-17	KKSTCNKTNLPPGPWKLPLIGNIHQLVGSSQLHET
AhG7VI5W	30	1.37e-16	FRKSDLQKNLPPGPRKLPFIGNLHQIGELPYLSLQ
Ah0AN8KE	33	1.93e-16	LIQSRSFKNLPPGPPSLPIIGNLHHLKKPLHRHFR
Ah0UU5IV	33	1.93e-16	LIQSRSFKNLPPGPPSLPIIGNLHHLKKPLHRHFR
Ah8F7PE4	33	2.31e-16	KFVTRPSLPLPPGPKPWPIIGNLPHLGPVPHHAIA
AhKC559T	38	2.31e-16	SRKKSKKPRLPPGPKPWPIVGNLPQMLANKPTLRW
AhA0NDKG	42	2.74e-16	KYSKPRSYKLPPGPWKLPIIGNIHNLALAGPLPHR
AhWFM3MS	44	3.24e-16	TSKCKQTTSLPPGPKPWPIIGNLPEMLANKPTFRW
AhE9QM6P	44	3.24e-16	TSKRKQTTLLPPGPKPWPIIGNLPEMVANKSASRW
Ah33A95W	44	3.24e-16	TSKRKQTTLLPPGPKPWPIIGNLPEMLASKSASRW
AhE8J0ZS	44	3.24e-16	TSKCKQTTSLPPGPKPWPIIGNLPEMLANKPTSTW
AhZS0LC9	44	3.24e-16	TSKRKQTTLLPPGPKPWPIIGNLPEMVANKSASRW
AhCTE8UD	44	3.24e-16	TSKRKQTTLLPPGPKPWPIIGNLPEMLASKSASRW
AhGW438E	44	4.54e-16	NFTRKKNNNLPPCPPKLPFIGNLHQLGTLPHRSFH
Ah9WXZ62	38	4.54e-16	LVLKFHRLRLPPGPPCLPIIGNLHHLKRPLHHTLK
AhF62UT2	36	4.54e-16	VRRSKANYKLPPGPSPLPIIGNLHELGNKPHHSSA
Ah9TS7X7	47	4.54e-16	FTRKKNNQNLPPCPPKLPFIGNLHQLGTLPHRSFH
AhMC3KWT	47	4.54e-16	FTRTKNNQNLPPCPPKLPFIGNLHQLGTLPHRSFH
Ah9P7KAZ	39	4.54e-16	LVLKLHRPRLPPGPPCLPIIGNLHHLKRPLHHSLK
AhJUC9E0	47	4.54e-16	FTRKKNNQNLPPCPPKLPFIGNLHQLGTLSHRSFH
AhJL7EE1	78	4.54e-16	VRRSKANYKLPPGPSPLPIIGNLHELGNKPHHSSA
Ah1GK82V	66	5.38e-16	TRRSKSIINLPPSPPKLPFIGNLHQLGTLPHRSFQ
AhQ6MIXV	48	5.38e-16	NYKPNNNKNLPPSPPKLPFIGNLHQFGTLPHRSFH
AhW5Z7DW	49	5.38e-16	TRKRNKSINLPPSPPKLPFIGNLHQLGTLTHRSFK
Ah74WYCB	67	5.38e-16	TRRSKSIINLPPSPPKLPFIGNLHQLGTLPHRSFQ
Ah1L1IBW	32	5.38e-16	QYSKPTNKNLPPSPPKLPIVGNLHQISLFPHRSLK
AhDI7WTY	48	5.38e-16	NYKPNNNKNLPPSPPKLPFIGNLHQFGTLPHRSFH
AhLB6PYJ	49	5.38e-16	TRKRNKSINLPPSPPKLPFIGNLHQLGTLTHRSFK
Ah132YE3	57	5.38e-16	TKKGRKSNNLPPSPPKLPFIGNLHQLGTLPHRSFH
AhLW6UI8	32	6.28e-16	LFKSRALKNLPPGPPCLPLIGNLHQLKQPFHRAFY
AhB3J73C	47	7.4e-16	TRRNNKINNLPPSPPKLPLIGNLHQLGTLPHQSLK
AhRE0MA5	495	7.4e-16	MCKSRKSKNLPPGPPYLPIVGNLHQLKQPLHRCLY
Ah9FKG6V	47	7.4e-16	TRRNKKINNLPPSPPKLPLIGNLHQLGTLPHQSLK
AhYWUC8U	38	7.4e-16	RTRRNKSNNLPPSPPKLPLIGNLHQVGRLPHRSFH
AhIGV53D	48	7.4e-16	TRRNNKFNNLPPSPPKLPLIGNLHQLGTLPHQSLK
AhV592UR	56	8.74e-16	RKQNHSSLPLPPGPKALPIIGHLHLLSSTPHQDFY
AhK8E53W	48	8.74e-16	STKKPKKHRLPPGPKPWPIVGNIPQMLANKPTFRW
Ah97WH9V	38	8.74e-16	STKKSKKPRLPPGPKPWPIVGNIPQMLANKPTLRW
AhIY9IB8	39	8.74e-16	RKQNHSTLPLPPGPKALPIIGHLHLLSSTPHQDFC
AhXS7PLW	32	1.02e-15	LFKSRALKNLPPGPPYLPLIGNLHQLKQPFHRAFY
AhSFE8AG	31	1.02e-15	LFKSRALKNLPPGPPYLPLIGNLHQLKQPFHRAFY
AhXDA15Z	35	1.2e-15	LSKSRRLRNLPPGPTPLPIIGNLHHLKPPLHRAFH
AhKZ1626	38	1.39e-15	NPANGSTKKLPPGPKPLPIIGNLHILGKLPHRTLE
Ah75XT4J	37	1.39e-15	NHANGSTKKLPPGPKPLPIIGNLHILGKLPHRTLA
AhBRFB8I	41	1.39e-15	SKPKPQNSKLPPGPSKLPFIGNIHQLSSMPHRGLT
AhIU9CVZ	38	1.39e-15	NPANGSSKKLPPGPKPLPIIGNLHILGKLPHRTLE
AhQ8VAE5	37	1.39e-15	NHANGSTKKLPPGPKPLPIIGNLHILGKLPHRTLA
AhA0WXBW	41	1.39e-15	SKPKPQNSKLPPGPSKLPFIGNIHQLSSMPHRGLT
AhEH049N	20	1.91e-15	FSSSKDITNLPPGPRKLPIIGNMHNLVGSMPPHEC
Ah6JQ8YQ	37	1.91e-15	FSSSKDITNLPPGPRKLPIIGNMHNLVGSMPHECL
AhETWN8F	463	1.91e-15	FSSSKDITNLPPGPRKLPIIGNMHNLVGSMPHECL
Ah9E5BV9	37	1.91e-15	FSSSKDITNLPPGPRKLPIIGNMHNLVGSMPHECL
AhS646GX	33	1.91e-15	QYSKPTNKNSPPSPPKLPILGNLHQVGLFPHLSLK
AhN6JQ04	37	1.91e-15	FSSSKDITNLPPGPRKLPIIGNMHNLVGSMPHECL
AhXKY9LP	37	1.91e-15	FSSSNDITNLPPGPRKLPIIGNMHNLVGSMPHECL
AhGMU3XF	41	1.91e-15	FSSSKDITNLPPGPRKLPIIGNMHNLVGSMPHECL
AhVV0UJ5	37	1.91e-15	FSSSKDITNLPPGPRKLPIIGNMHNLVGSMPHECL
AhJ8Z28X	37	1.91e-15	FSSSKDITNLPPGPRKLPIIGNMHNLVGSMPHECL
AhEFJ3XH	37	1.91e-15	FSSSKDITNLPPGPRKLPIIGNMHNLVGSMPHECL
AhB8WD65	32	1.91e-15	QYFKHTDKNSPPSPPKLPILGNLHQVGLFPHRSLK
AhB1N53D	36	2.22e-15	DSSNKSKPSLPPGPKPWPIVGNLPEMLANKPTFRW
AhUKZ6DB	37	2.22e-15	STKKSKKPKLPPGPKPWPIVGNLPEMLANKPIFRW
AhDM8PJ8	36	2.22e-15	DSSNKSKPSLPPGPKPWPIVGNLPEMLANKPTFRW
AhG35LTC	37	2.22e-15	SAKKSKKPKLPPGPKPWPIVGNLPEMLANKPTFRW
AhTL9E5R	37	2.58e-15	KSKTKPTHKLPPGPWKLPLIGNFHQVAQAGPLPHR
AhVPW2G6	37	2.58e-15	KSKTKPSHKLPPGPWKLPLIGNFHQVAQAGPLPHR
AhZ630MX	36	3e-15	NTSHSNKKNLPPCPPTLPIIGNLHHLKPRLHRTFH
Ah35X7CR	36	3e-15	NTSHSNKKNLPPCPPTLPIIGNLHHLKPRLHRTFH
AhNF142P	36	3e-15	NTSLSNKKNLPPCPPTLPIIGNLHHLKPRLHRTLY
Ah0M9QLC	30	3.48e-15	FRKSDLQRNLPPGPRRLPFIGNLHQIGELPYLSLQ
Ah9T04HJ	32	3.48e-15	RTLKKKSLKSLPGPKGLPIIGNLHQLDNSILHKQL
AhN64S41	38	3.48e-15	LKKIESTANIPPGPWKLPIIGSIHHLVTSKPHRRL
AhAG2ZXZ	32	3.48e-15	RTLKKKSLKSLPGPKGLPIIGNLHQLDNLILYKQL
Ah9W7X6Y	29	5.39e-15	HPKDDRNKVPPPGPKALPLIGNLHMLGTQPHRTLQ
AhAMJH7D	29	5.39e-15	LHPNDNRNKVPPGPKALPLIGNLHMLRKQPHRTLQ
AhPMY3SS	29	5.39e-15	HPKDDRNKVPPPGPKALPLIGNLHMLGTQPHRSLQ
Ah9D5JX4	29	5.39e-15	LHPKDNRNKVPPGPKALPLIGNLHMLRKQPHRTLQ
Ah85G0UF	39	7.19e-15	RHIRGRRYNLPPGPKPWPIIGNLNLIGSLPHRSID
AhDBZ9PS	39	7.19e-15	RHIRGRRYNLPPGPKPWPIIGNLNLIGSLPHRSID
Ah77JTQB	41	7.19e-15	AIRTPKSTKFPPGPKPLPIIGNILELGTQPHQSLA
AhFQQS7Y	36	7.19e-15	GIKTQKSTKLPPGPKPLPIIGNILELGNQPHQALA
Ah82IR2S	38	7.19e-15	GIRAPKLTKFPPGPKPLPIIGNILELGTQPHQALA
AhR97G74	41	7.19e-15	GIRAHKSTKFPPGPKPLPIIGNILELGTQPHQALA
AhQBKG1B	38	7.19e-15	STKKSKKPRLPPGPKPWPIVGNIPEMLANKPTFRW
AhTI8LFW	39	7.19e-15	RHIRGRRYNLPPGPKPWPIIGNLNLIGSLPHRSID
AhZW245F	39	7.19e-15	RHIRGRRYNLPPGPKPWPIIGNLNLIGSLPHRSID
Ah7AD34F	36	7.19e-15	GIKTQKSTKLPPGPKPLPIIGNILELGTEPHQSLT
AhN1DX8X	41	7.19e-15	GVRTPKSTKFPPGPKPLPIIGNILELGTQPHQALA
AhBW1SL4	47	7.19e-15	STKKQEKHRFPPGPKPWPIVGNIPEMLANKPTFRW
Ah412CRS	77	7.19e-15	STKKSKKPRLPPGPKPWPIVGNIPEMLANKPTFRW
Ah57KEBM	69	8.27e-15	KNPNNKSLKLPPGPNKLPIIGNIHNLFGSPLPHHT
AhD84CI6	69	8.27e-15	KNPNNKSLKLPPGPNKLPIIGNIHNLFGSPLPHHT
AhK8H9R8	33	9.53e-15	KFVTRPSLPLPPGPKPWPVIGNLPHLGPVPHHAIA
AhPJWR5J	47	1.1e-14	KKSKPNPMNLPPSPPKLPFIGNLLQFGTLPHLSLR
Ah7Z5EGL	47	1.1e-14	KKPKPNPMNLPPSPPKLPFIGNLLQFGTLPHLSLG
AhMG688V	46	1.26e-14	VSRIRRRPPYPPGPKGLPIIGNMLMMEQLTHRGLA
AhWMM9KJ	39	1.26e-14	IFRLRRKLPYPPGPKGLPIIGNMLMMDQLTHRGLD
AhPFDI3N	46	1.26e-14	VSRIRRRPPYPPGPKGLPIIGNMLMMEQLTHRGLA
AhBJL9W4	38	1.26e-14	IFRLRRKLPYPPGPKGLPIIGNMLMMDQLTHRGLD
AhGVGT3R	80	1.66e-14	TNRKASSKNLPPGPWKLPIFGSLHHLLGGLPHRRL
Ah4BKT9D	42	1.66e-14	KTRTNPRIQTPPSPPSLPIIGHLHLIGSSVIPKSF
AhSCCY7D	37	1.66e-14	RRRKQNQIKLPPSPPSLPIIGHLHLLSPLPHQDFH
AhU7G3WQ	40	1.66e-14	LSLHNKHPKLPPGPPRLPIVGNLLQLGQLPHRDLA
AhQ2BYIT	34	1.66e-14	SKRNKSCLSYPPSPPSLPIIGHLHLLKPLIHQAFK
Ah2U560T	39	1.66e-14	RNNEKEHHQNPPSPPSLPIIGHLHLISSLQHQTLH
AhXD5XGS	43	1.66e-14	TNRKASSKNLPPGPWKLPIFGSLHHLLGGLPHRRL
Ah1A3ME4	41	1.66e-14	KTRTNPRIQTPPSPPSLPIIGHLHLIGSSVIPKSF
AhP3CRQW	45	1.66e-14	RRRKQNQIKLPPSPPSLPIIGHLHLLSPLPHQDFH
Ah6Z49LM	40	1.66e-14	LSLHNKHPKLPPGPPRLPIVGNLLQLGQLPHRDLA
AhQ2QWLN	34	1.66e-14	SKRNKSCLSYPPSPPSLPIIGHLHLLKPLIHQAFK
AhFQ5MDM	35	1.9e-14	FFRSRKSKNLPPAPPYLPIVGNLHQLKQPLHRCLN
AhQJ0MNA	32	1.9e-14	LFSTRRFKNLPPGPPPLPILGNLRQLNFPLHRTLH
AhIFA20P	73	1.9e-14	HFSTRRFKNLPPGPPPLPILGNLRQLNFPLHRTLH
AhCNM5E0	48	2.17e-14	HRTKSKKLNLPPGPAGWPIVGNLFQFARSGKPFFD
AhE3VCX4	48	2.17e-14	HRTKSKKLNLPPGPAGWPIVGNLFQFARSGKPFFD
Ah7BG7FU	20	2.83e-14	FSSSRDITNLPPGPRKLPMIGNMHNLVGSMPHECL
AhLBLX5B	32	3.23e-14	QYSKPTNKNSPPSPPRLPILGNLHQVGLFPHRSLK
AhHTN29J	47	3.23e-14	TRRNNKFNNLPPYPPKLPLIGNLHQLGTLPHQSLK
AhEN2KPM	34	3.23e-14	LAMKTPKNKLPPGPKPFPIIGNILELGTHPHLSLS
AhWJIQ4A	34	3.23e-14	LMNPHKSKTLPPGPKGLPIIGNLYKLDNSVLHLQL
Ah8TF3WB	34	3.23e-14	LMNPNKSKTLPPGPKGLPIIGNLYKLDNSVLHLQL
AhAA2SHR	39	3.68e-14	SQQKQKEPPPPPGPPAWPVVGHLHMLSGELPHRII
AhC4H7FM	53	3.68e-14	LKIRRTKLKLPPCPPKLPFIGNYHQLGTLPHRTFQ
AhS12RMD	67	3.68e-14	LKIRRTKLKLPPCPPKLPFIGNYHQLGTLPHRTFQ
Ah9J8RGD	32	4.2e-14	KLFTKRFKNLPPSPPSLPLIGNLHLLKPPVFRTFY
Ah96EPTX	30	4.2e-14	MLFTKRFKNLPPSPPSLPLIGNLHLLKPPVFRTFY
AhAEU5RD	40	4.78e-14	LNQINSTSNIAPGPWKLPIIGNIHHLATSTPHRKL
Ah9VYU45	14	5.43e-14	TNGRASSNNLPPGPWKLPILGSIHHLIGDLPHRRL
AhJ0SPDG	35	5.43e-14	LFRKTSSLNIPPCPPTIPIIGNLHHLKSPFHRSFH
AhE5ZLCP	35	5.43e-14	LFRKTSSLNLPPCPPTIPIIGNLHHLKSPFHRSFH
AhEHKI1X	46	5.43e-14	TNGRASSNNLPPGPWKLPILGSIHHLIGDLPHRRL
AhI1XSYN	35	5.43e-14	LFRKTSSLNLPPCPPTIPIIGNLHHLKSPFHRSFH
AhMCM1YY	55	6.17e-14	LRPNMAHRNLPPGPPGLPIFGNLLSLDPDLHTYFL
Ah082PYS	61	6.17e-14	AKKTHKIPNIPPSPWKLPIIGNMLNLVGSAPHRKL
AhNT79F1	55	6.17e-14	LRPNMAHRNLPPGPPGLPIFGNLLSLDPDLHTYFL
AhPG6D45	37	6.17e-14	AKKTDKIPNIPPSPWKLPIIGNMLNLVGSAPHRKL
AhLJPA30	32	7.94e-14	FIQTSKHSKLPPGPKPYPIIGNILDLLNSSNSLKS
Ah8L02XW	32	7.94e-14	FIQTSKYSKLPPGPKPYPIIGNILDLLNSSNSLES
Ah7XV9IT	27	9e-14	WGSNNKAKRLPPGPRGLPILGSLHLLGGNPHRDLH
AhX1ER8K	23	9e-14	ILLVKPTIKLPPGPYPYPIIGNILELSHKPYGSLY
Ah5XS165	24	9e-14	KKVSKPTIKMPPGPYPYPIIGNILELLSHKPYESL
AhD0Q46J	35	9e-14	NRASKPTKKMPPGPYPYPIIGNILELGQKPHQSLF
AhSND7WH	27	9e-14	WGCNNKAKRLPPGPRGLPILGSLHLLGGHPHRDLH
AhASTA9Q	35	9e-14	NRVSKPTKKMPPGPYPYPIIGNILELGQKPHQSLF
AhI5UYY8	48	9e-14	KKVSKPTIKMPPGPYPYPIIGNILELLSHKPYESL
AhVEAV8C	26	1.15e-13	STTKKTTPSPPPGPWTLPLIGSIHHFFGRSLTHHR
AhJC9XMV	52	1.15e-13	SKKTTRNNNLPPGPWTLPLIGSIHHFVGRSLSHHR
Ah5Y9TK9	48	1.15e-13	KVTSKKKEKLPPGPWTLPLIGSIHHLVGKSLPHHR
AhAM3FDB	159	1.15e-13	FRPSKAQGNLPPGPPGLPIFGNLFSLDPELHTYFA
AhZ5DDPN	47	1.15e-13	KVTSKKKEKLPPGPWTLPLIGSIHHLVGKSLPHHC
AhEN8CHU	51	1.15e-13	TSKKTTPINLPPGPWTLPLIGSIHHFVGRSLTHHR
AhD5PZ9F	29	1.15e-13	FRPSKAQGNLPPGPPGLPIFGNLFSLDPELHTYFA
AhG691ZN	32	1.47e-13	SNYSIIRKNSLPSPPKFPIIGNLHQLGLYPHRTLQ
AhJEM7HP	32	1.47e-13	SNYSIIRKNSLPSPPKFPIIGNLHQLGLYPHRTLQ
AhIYR592	35	1.88e-13	RKKSDVIPNIPPGPQKLPIIGNIPNLIASTPHRKL
Ah77LVUR	36	1.88e-13	LQIHGKHKNLPPSPPSLPMIGHLHLIKQPLHQSFH
AhMCE3E8	36	1.88e-13	GTKKSKSSKDPPGPNPFPIIGNILELGNQPHQSLA
AhS9LGGB	34	1.88e-13	VIKTSKSLKLPPGPNPFPIIGNILELGKHPHKSLT
Ah0WTA7Q	37	1.88e-13	GIKTPRSLKLPPGPNPFPIIGNILELGKQPHQALA
Ah237GY1	35	1.88e-13	RKKSDVIPNIPPGPQKLPIIGNIPNLVTSTPHRKL
AhWR94UY	54	1.88e-13	NRKQNKSHKKPPSPLSLPIIGHLHLLAPIPHQALH
AhBH9RMT	36	1.88e-13	LQIHGKHKNLPPSPPSLPMIGHLHLIKQPLHQSFH
AhJR81PI	9	1.88e-13	MKTPKIKLPPGPKPFPLIGNILELGTHPHLSLS
AhISY40W	36	1.88e-13	GTKKSKSSKDPPGPNPFPIIGNILELGNQPHQSLA
AhGI67CA	64	2.12e-13	KVESKGIVNLPPSPRKLAIIGNLHQIGALPYRSFK
AhTY87ZU	56	2.12e-13	KVESKGIVNLPPSPRKLAIIGNLHQIGALPYRSFK
AhSUFM5S	39	2.38e-13	HNNGDQHHQNPPNPPALPIIGHLHLISSLQHQTLH
AhT2Z52M	39	2.68e-13	SRKLRQTTPFPPGPKGLPIIGNMNIMDQLTHRGLA
AhD92ENK	40	2.68e-13	SRKLRQTTPFPPGPKGLPIIGNMNIMDQLTHRGLA
AhMS1QBK	39	3.02e-13	ERNNKNNKNLPPSPTSLPIIGHLHLINQPLHRSLH
AhXX3TAX	59	3.39e-13	RFQSRRFKNLPPGPPTLPFLGNLHYLKPPVHRIFA
AhX1BDZQ	34	3.39e-13	RVQSRRFKNLPPGPPTLPFLGNLHYLKPPLHRIFA
AhYXZ2NC	35	3.81e-13	TKSTKPNYKLPPGPSRLPIIGNLLDMGEKPHLSLS
AhJV4TTH	27	3.81e-13	WGCSKKGKRLPPGPRGLPILGSLHKLGANPHRVLH
Ah246LCZ	27	3.81e-13	WGFTNKNKKLPPGPRGLPILGSLHKLGDNPHLDLH
AhMZ542B	54	3.81e-13	WGCSKKGKRLPPGPRGLPILGSLHKLGANPHRVLH
AhM36XJL	27	3.81e-13	WGFTNKNKKLPPGPRGLPILGSLHKLGDNPHLDLH
Ah2Z80QE	50	4.28e-13	HHTSTMIPKLPPGSMGWPYIGETLQLYSQDPNLFF
Ah38X92K	50	4.28e-13	HHTSTMIPKLPPGSMGWPYIGETLQLYSQDPNLFF
Ah7PS9BN	35	4.81e-13	LSKSRRLRNLPPGPTPLPTIGNLHHLKPPLHRAFH
AhGN1SSX	36	4.81e-13	KKKSPKSLKLPPGPNPFPIIGNILDFGNQPHQALA
Ah9N9P3S	79	4.81e-13	NLAQKKSLKLPPGPNPFPIIGNILDFGNQPHQALA
AhIDM7IB	49	4.81e-13	NKKSHKIPKLPPGPKPWPIVGLLPEILTNKPVFRW
AhGM8EQZ	36	4.81e-13	HRRLEELRQLPPGPRWWPLVGNIFQLGWSLSPHES
AhKVH5PD	33	4.81e-13	NLVKKKSPKLPPGPNPFPIIGNILDFGNQPHQALA
AhKE4ULY	49	4.81e-13	NKKSHKIPKLPPGPKPWPIVGLLPEMLTNKPVFRW
AhI0CI8T	42	5.39e-13	KKKSGAALNIPPGPWKLPIIGNIIPHLVTSTPHRK
AhVQIY2H	42	5.39e-13	KKKSSATLNIPPGPWKLPIIGNIIPHLVTSTPHRK
AhX7DVP8	35	6.77e-13	LSTKPSKHKLPPAPKGIPIFGNLLQLGNKPHQTLA
Ah3GHL6G	39	6.77e-13	LINGRSNHKLPPGPYPRPIVGNLFQLGQNPHRSLS
AhDBN754	35	6.77e-13	LSTKPSKHKLPPAPKGIPIFGNLLQLGNKPHQTLA
AhMPKI4V	38	6.77e-13	LINGRSNHKLPPGPYPRPIVGNLFQLGENPHRSLS
Ah3475Q7	36	7.57e-13	SPKRGRELPLPPGSMGWPYIGETFQMYSQDPNVFF
Ah0Y92P4	37	7.57e-13	FASKRRYLPLPPGSMGWPYIGETFQMYSQDPNVFF
AhYRF88J	37	7.57e-13	FASKRRYLPLPPGSMGWPYIGETFQMYSQDPNVFF
AhLXP1WJ	53	7.57e-13	SPKRGRALPLPPGSMGWPYIGETFQMYSQDPNVFF
AhAJ1Q9U	29	8.47e-13	KLYFRLRFKLPPGPRPWPVVGNLYDIKPVRFRCFA
AhAXL13P	29	8.47e-13	KLYFRLRFKLPPGPRPWPVVGNLYDIKPVRFRCFA
AhGJ85WH	43	1.32e-12	SKLGEKQYSLPPGDMGWPFIGNMWSFLRAFKSSDP
AhC34INF	36	1.47e-12	HRRLEELRQLPPGPRWWPVVGNIFQLGWSLSPHES
AhWK1TYZ	35	1.47e-12	DPKFRNRSSLPPGSMGFPFIGETLQFLIPSYSLDI
Ah1SGL6Z	48	1.64e-12	VENVANKPKLPPGSMGWPYVGETLQLYSQDPNIFF
AhY93W5A	48	1.64e-12	VENVASKPKLPPGSMGWPYVGETLQLYSQDPNIFF
AhZC0L0M	36	1.83e-12	TKTRSSKLHLPPSPLALPIIGHFHLLQPSLHRAVQ
Ah8C82I7	36	1.83e-12	TKTRSSKLHLPPSPLALPIIGHFHLLQPSLHRAVH
AhUP7AJF	60	2.03e-12	KKSKPNSMNLPPSPPKLPFIRNLLQLGTLPHLSLL
AhJX1GXL	31	2.03e-12	WKNPTCNGRLPPGSMGLPLVGETLQFFSPNTSDDI
Ah08MLA9	31	2.03e-12	WKNPTCNGRLPPGSMGLPLVGETLQFFSPNTSDDI
AhA1DKIN	31	2.03e-12	WKNPTCNGRLPPGSMGLPLVGETLQFFSPNTSDDI
Ah4MZP26	31	2.03e-12	WKSPTCNGRLPPGSMGLPLVGETLQFFSPNTSDDI
Ah30SZ61	27	2.03e-12	ERNNKNNKNLPPIPTSLPIIGHLHLINQPLHRSLH
AhYW8AM8	32	2.26e-12	RRWRYRRLRLPPGSLGLPFIGETLQLISAYKSDNP
AhYI1B95	43	2.26e-12	SKKRNIKTKVPEIPGGLPIIGHLHLLNDKIPYFRT
AhNWH0QG	48	2.26e-12	SKKRNIKTKVPEIPGGLPIIGHLHLLNDKIPYFRT
AhWY8677	43	2.26e-12	SSSDEIRPQQLPSPPSLPIIGHLHLLGSVIPKSFQ
AhQM5IC5	41	2.26e-12	NRKKNGHQNLLPSPPSLPIIGHLHLISSLPHQSFH
AhQ94UE0	32	2.26e-12	RRWRYRRLRLPPGSLGLPFIGETLQLISAYKSDNP
Ah66GL51	32	2.26e-12	RRWRYRRLRLPPGSLGLPFIGETLQLISAYKSDNP
Ah2YDG1M	43	2.26e-12	SKKRNIKTKVPEIPGGLPIIGHLHLLNDKIPYFRT
Ah8EC0VW	47	2.26e-12	SKKRNIKTKVPEIPGGLPIIGHLHLLNDKIPYFRT
AhC991XI	41	2.26e-12	SNSSSDEIRQLPSPPSLPIIGHLHLLGSVIPKSFQ
Ah1D9GK9	43	2.52e-12	SKTYYSKLPLPPGPHPYPIIGNILKLFGTNNPLEA
AhY8NW7M	43	2.52e-12	SKTYYSKLPLPPGPHPYPIIGNILKLFGTNNPLEA
AhTTT4AK	39	2.52e-12	DPKFRNRSSLPPGSMGFPFIGETFQFMIPSYSLDI
AhAU8Y9Z	34	3.45e-12	LISKHYDRSLPPGPPAFPVFGNLPMLLGKSPHRTL
AhAYA1A5	34	3.45e-12	SKLRGRKFKLPPGPLPVPIFGNWLQVGDDLNHRNL
Ah7PFL6Q	35	3.45e-12	LKRKHHDRSLPPGPPAFPVFGNLPMLLGKFPHRTL
AhK1LFJJ	34	3.45e-12	SKLRGRKFKLPPGPLPVPIFGNWLQVGDDLNHRNL
AhPQR1QR	39	4.72e-12	SQQKQKQPPPPPGPPAVPVVGHLHILGELPHRTLE
AhXD4R0P	34	4.72e-12	LFRKQKQPPPPPGPPAVPVVGHLHILGELPHRTLE
Ah98SW16	35	5.23e-12	TKSTKHNYKLPPGPSRLPIIGSLLDMGEKPHLSLS
AhRHR23G	38	5.8e-12	KLGKKPNLHLPPGSLGWPIVGETFEFMRESKKGNM
AhCA3HD6	50	7.1e-12	RRKQNQIIHLPPTPPSIPIIGHLHLLSPLPHQDFH
AhJ5GSJM	33	7.86e-12	IMLNSNNIKLPPGSMGFPLIGETIQFLIPSYSVDI
AhH0PP7S	32	9.6e-12	AAPRDDCRRPPMADGGWPLIGHLHLLGGSSGKPPY
AhJ9N3PQ	32	9.6e-12	AAPRDDRRRPPMADGGWPLIGHLHLLGGSSGKQPY
AhSGZ2CH	34	1.06e-11	STLRGRKFKLPPGPFPVPIFGNWLQVGDDLNHRNL
AhK9QGVV	63	1.17e-11	YLNKNSSTTLPPGPLSVPIFGNWLQVGNDLNHRLL
Ah0NG64P	53	1.17e-11	SRNKKTGDGIPPGNGGLPFVGETLQFMAAINSTKG
AhD1QJXV	41	1.17e-11	TTNKKKQCSAPQARGAWPIIGHLHLFGSHQLTHRT
AhW3WWNZ	63	1.17e-11	YLNKNSSTTLPPGPLSVPIFGNWLQVGNDLNHRLL
AhE2W35F	46	1.17e-11	KKTGDGGAGIPPGNGGLPFVGETLQFMAAINSTKG
Ah4UMK2V	41	1.17e-11	TTNKKKQCSAPQARGAWPIIGHLHLFGSHQLTHRT
Ah6HU6DS	37	1.29e-11	LYLVFPRYPLPPGPPKVPIIGNFKLLQRFNKDPKT
Ah9C0JE8	47	1.57e-11	FKLGDKHRLLPPGDMGWPLIGKTLHYFKHPHLFVH
AhC5I0M3	47	1.57e-11	FKLGDKHRLLPPGDMGWPLIGKTLHYFKHPHLFVH
AhJCXG2J	35	1.73e-11	RKIRNGIQNLPPGSSGWPIVGETFKFISAAREGTP
AhMR6WYG	31	1.73e-11	HFMRRKIRNGPPGSSGWPIVGETFKFISAAREGTL
Ah7IJ4L5	36	1.91e-11	DPKFRNRSSLPPGSLGIPFIGETLQFMIPSYSLDI
Ah7AH9CA	62	2.11e-11	KKKKVRRGKVPEGRWGWPIIGETLDFIASGYTSQP
AhB5QQYI	68	2.11e-11	KKKVVRKGKVPEGRWGWPIIGETLDFIASGYTSQP
Ah7V58Y4	47	2.55e-11	RFKYNKEWYLPPGSMGWPFLGETLKLYTQNPNSFF
AhYQ5RXI	44	2.55e-11	WRVGKTKYPLPPGDLGWPFLGNMPSFLKAFNSDPD
Ah3D52X3	44	2.55e-11	WRVGKTKYPLPPGDLGWPFLGNMPSFLKAFNSDPD
AhQP0P3V	45	2.81e-11	LYGPYWRLRRVPGPPSLPLVGHLPLLAKYGPDVFS
AhDB7AVX	45	2.81e-11	LYGPYWRLRRVPGPPSLPLVGHLPLLAKYGPDVFS
AhB5JY05	33	3.09e-11	RKHRHRNHRLPPGSLGLPFVGETIQLISAYKSDNP
AhM3F96W	33	3.09e-11	RKHRHRNHRLPPGSLGLPFVGETIQLISAYKSDNP
Ah8NXS3G	48	3.73e-11	NNDNNKHKEPPMVSGAWPIIGHLPLLHGAKPLHIT
AhM53M4I	38	3.73e-11	KLGKKPNLHLPPGSLGWPMVGETFEFMREAKKGNM
Ah4VZ1PT	40	4.09e-11	GDDETKKLQAPELPGALPLIGHLHLLGAKTPLARI
AhTS7Z0X	35	4.09e-11	LIRKHHDRSLPPGPQAFPVFGNLPMLLGKFPHRTL
Ah26YYGP	40	4.09e-11	GDDETKKLQAPELPGALPLIGHLHLLGAKTPLARI
AhFMLD33	45	5.41e-11	AKLGAKRNLLPPGDLGLPFVGNMWSFLSAYKSPNP
Ah2EZS4K	46	5.41e-11	KLGAKKRSLLPPGDLGLPFVGNMWSFLSAYKSPNP
AhV7MTQB	46	5.41e-11	KLGVKKRSLLPPGDLGLPFVGNMWSFLSAYKSPNP
AhK44PA8	42	5.93e-11	TKSESKTCTAPQAGGALPIIGHLHLFGGKKLLFET
Ah221WPX	44	6.51e-11	IKFGHHSREPPTVSGAWPIIGHLPLLRGSKQLHIT
AhQW591P	44	6.51e-11	IKFGHHSREPPTVSGAWPIIGHLPLLRGSKQLHIT
AhR2BA1I	48	7.13e-11	NNDNNKHKEPPMVSSAWPIIGHLPLLHGTKPLHIT
Ah8XWS5Q	37	7.81e-11	HVFPFIAPKLPPGTMGYPIMGETLEFLSTGWKGEP
AhN3C08T	37	7.81e-11	HVFPFIAPKLPPGTMGYPIMGETLEFLSTGWKGQP
AhJZF5VE	38	9.36e-11	VRYMKKNKGLPPGTMGWPLFGETTEFLKQGPNFMK
Ah27TAQT	36	9.36e-11	NEVRYRRKGLPPGTMGWPLFGETTEFLKQGPNFMK
Ah31R89H	38	9.36e-11	VRYMKKNKGLPPGTMGWPLFGETTEFLKQGPNFMK
Ah2F8F1S	36	9.36e-11	NEVRYRRKGLPPGTMGWPLFGETTEFLKQGPNFMK
AhE6G4NP	38	1.02e-10	VRYVKKNKGLPPGTMGWPLFGETSEFLKQGPNFMK
AhV43J5N	40	1.02e-10	FKNGGNLKGPPMAAGAWPIVGHLPLLRGSQPLHKT
AhR5KZJD	96	1.02e-10	VRYVKKNKGLPPGTMGWPLFGETSEFLKQGPNFMK
AhT38HF5	47	1.02e-10	FKLGDKHRLLPPGDMGWPLLGKTLHYFKHPHLFVH
AhE23E2T	37	1.12e-10	NKTSEKQLQAPELPGAFPLIGHLHLLGTKTPLART
AhXMK09V	37	1.12e-10	NKSSEKQLQAPELPGAFPLIGHLHLLGTKTPLART
AhXYZ5G8	43	1.12e-10	IHKAGARKAPPEAGGAWPLIGHLHLLGGQQPPHVT
AhWNL5D9	41	1.12e-10	PPLDGHRKKPPMAAGRWPLIGHLHLLGGSGQLPYE
AhHA4R8H	37	1.12e-10	NKTSEKQLQAPELPGAFPLIGHLHLLGTKIPLART
AhYY507R	171	1.34e-10	SKLSGGRREPPLAAGAWPIIGHLPLFAASEPAHKT
AhH82QG0	95	1.34e-10	CFSSNEDKNMIPGPKGYPIIGSMALLSSQLAHHRI
AhG9VGRV	40	1.34e-10	SKLSGGRREPPLAAGAWPIIGHLPLFAASRPPHKT
AhJ8Y94D	95	1.34e-10	CFSSNEDKNMIPGPKGYPIIGSMALLSSQLAHHRI
AhG3X0L7	41	1.9e-10	QCCQREKKRLPPGNMKFPLIGETIEFFNAQRRNQL
Ah370AXC	70	2.08e-10	FKRGGNLKEPPMAAGAWPILGHLPLLRGSQPLHLT
Ah4A049R	40	2.08e-10	FKNGGNLKEPPMAAGAWPILGHLPLLRGSQPLHKT
AhTNFT39	42	2.08e-10	FKPGGNLKEPPMAAGAWPILGHLPLLRGSQPLHTT
AhAK4T3E	51	2.27e-10	VARRRGGKEPPLAAGAWPIIGHLWLFTRSQPPQIT
AhCC54W0	45	2.27e-10	VGRSRGGKEPPLAAGAWPIIGHLWLFTGSQPPQKT
Ah056HEM	51	2.27e-10	VGRRRGGKEPPLAAGAWPIIGHLWLFTRSQPPQIT
AhIQV007	41	2.27e-10	PPLDGHRKKPPMAAGQWPLIGHLHLLGGSGQLPYE
AhIP1Y2C	41	2.47e-10	QGCKREKKRLPPGDMKFPLIGETMEFFNAQRRNQL
AhCMKD6L	43	2.94e-10	TKSESKTCTAPQAGGALPIIGHLPLFGGKKLLFET
AhEJJL2V	35	3.2e-10	RKNKESGKEAPVPNGAWPIIGHLHLLGSHDQLLYR
AhB50IPN	35	3.2e-10	RKNKESGKEAPVPNGAWPIIGHLHLLGSHHQLLYR
AhMT8FXZ	38	3.48e-10	HGINNRSRNLPRSPIALPIIGHLYLLRKLPHQSFH
AhPK3IA3	38	3.48e-10	HGINNGSRNLPRSPIALPIIGHLYLLRKLPHQSFH
AhQ9F5SX	45	4.13e-10	FKAGNKHREPPMVAGAWPILGHLPLFHGSRSQPLH
Ah77KTPK	224	6.28e-10	YLHNRNPKTRPPGFKAYPLVGSLPDFLLNRHRFLD
AhNSG19L	58	6.28e-10	GGFAWRNHRDLSGPMGWPLLGSLPQMGSLAHAKLA
AhH8DQQQ	17	6.28e-10	NNNNNLPLKPIPGSYGLPFLGPLHDRHDYFYKQGR
Ah180H6H	58	6.28e-10	GGFAWRNHRDLSGPMGWPLLGSLPQMGSLAHAKLA
AhQQ1SRH	18	6.28e-10	NNNNNLPLKPIPGSYGLPFLGPLHDRHDYFYKQGR
Ah1WJI3I	38	8.73e-10	HWSPFTAPNLPPGRMGYPILGESIEFLSTGWKGHP
AhTYH77A	68	1.11e-09	NGRNQMGPVPIPGPKGFPIFGILFSLNHGLPHRTL
AhU8Q65R	69	1.11e-09	NGRNQMGPVPIPGPKGFPIFGILFSLNHGLPHRTL
AhXPY7J2	54	1.66e-09	VVGLATSLPKVTVVPGLPIVGNLLQLKDKKPYKTF
AhP3G561	54	1.66e-09	VVGLATSLPKVTVVPGLPIVGNLLQLKDKKPYKTF
AhF136KG	53	1.66e-09	VVGLASSLPKVTVVPGLPIVGNLLQLKDKKPYKTF
Ah210MU5	132	1.8e-09	KGEKRSKLRLPPGRRGWPLIGDSINWYNAVASSHP
Ah1R2DUV	129	1.8e-09	KGERRSKLRLPPGRRGWPLIGDSINWYNAVASSHP
AhCW0S7X	41	2.28e-09	DDDACKPQPPPEAAGGWPLIGHLKIFSGSDQPPYV
AhU5WKYJ	28	2.67e-09	APPVDLPVRQIPGSYGWPLVGSISDRLDYFWFQKP
AhSQSQ00	65	3.63e-09	CSKVCPMKEPPLVAGALPILGHLLLFHGSQPLHIT
AhS53NAY	34	3.63e-09	RKNHDGTKTLPQGSFGWPIVNETYQFLFHKIDHFL
AhZ6EAYS	33	3.63e-09	SSNVCPMKEPPLVAGALPILGHLLLFHGSQPLHIT
Ah0VZ5ZP	34	3.63e-09	RKNLDGTKTLPQGSFGWPIVNETYQFLFKKIDHFL
AhWIE6UT	38	3.92e-09	HWSPFTAPNLPPGRMGYPMLGESIEFMSTGWKGHP
AhTMG43S	53	4.24e-09	VVGLASSLPKVTVVPGLPFVGNLLQLKDKKPHKTF
Ah4A4I8X	38	4.57e-09	FIVPKSRKRLPPIVKGLPFIGGLPRFLKGPIFMLR
AhVHEE5Y	38	4.57e-09	FIVPKSRKRLPPIVKGLPFIGGLPRFLKGPIFMLR
AhTJSZ1F	38	4.57e-09	FIVPKSRKRLPPIVKGLPFIGGLPRFLKGPIFMLR
AhVAS5V1	81	6.67e-09	YQKLYKDYEKIHGPMGWPILGTLPYMGSLAHRKLA
AhLE699N	29	7.74e-09	IRRRKPSKRVPPGSLGIPIIGQSLGLLRAMRSNNA
AhLR8YZ7	29	7.74e-09	IRRRKPSKRVPPGSLGIPIIGQSLGLLRAMRSNNA
AhSMRD1P	53	8.33e-09	QKESNIIKQPPQPFVALPLIGHLHLLGTKTPLHRT
AhW7S58I	53	8.33e-09	QNESNIIKQPPQPYVALPLIGHLHLLGTKTPLHRT
Ah9D2QNN	55	1.39e-08	ALAKSVGGTVIPGPSGLPLLGLLRVFMGETPHRVL
AhTW15KP	55	1.39e-08	ALAKSVGGTVIPGPSGLPLLGLLRVFMGETPHRVL
AhI2ECPT	84	1.61e-08	PTINNLPMRKIPGDLGIPIIGPLKDRQDYFYNQGR
AhB9A644	84	1.61e-08	PTINNLPMRKIPGDLGIPIIGPLKDRQDYFYNQGR
Ah0RH2A3	44	1.73e-08	IHKARARKAPPKAGGARPLIGHLHLLGGPQPPHIT
AhULT6DJ	77	5.66e-08	REKSKHKLPLPPGPSFFTMVRNLVEFCNKPQQTLA
AhKYAL0U	74	5.66e-08	REKSKHKLPLPPGPSFFTMVRNLVEFCNKPQQTLA
AhCE3PYG	79	8.47e-08	NTTKQNFKNLPPGPSFLTMMQNLVEFCNKPQQTLA
AhK55MVY	76	8.47e-08	NTTKQNFKNLPPGPSFLTMMQNLVEFCNKPQQTLA
AhJ0SZIG	70	1.26e-07	KNTKKPKLPLPPGPSLFTMLANLFEFIRKPQQTLA
Ah8US839	38	1.44e-07	SHKSQARPRLPPGPPHIPIVTSVVWLAKSFSQIEP
Ah9T187T	78	1.74e-07	ARNTKPKLPLPPGPSLFIMLTNLFEFIRKPQQTLA
AhWK2RNV	80	1.74e-07	ARNTKPKLPLPPGPSLFIMLTNLFEFIRKPQQTLA
AhQB541W	48	1.98e-07	RLRSKLIRQGINGPPTTFILGNIREIKKAKQLTTT
Ah07DPKN	57	1.98e-07	RLRSKLIRQGINGPPTTFILGNIREIKKAKQLTTT
AhTML5XF	69	3.09e-07	HNTNNNNKRSIPGPSGLPVLGLVSAFTGTLTHRVL
AhGCF5QH	69	3.09e-07	DNTNNNNKRSIPGPSGLPVLGLVSAFTGTLTHRVL
AhV40EJ3	45	8.74e-07	RIRSKLSNQGINGPTPTFLLGNIREIMKACQLIIT
Ah4EKW8A	605	1.02e-05	AAFCGRRYCRTPLLIDWPILGMLRQILSDLWHIHD
AhF2JX6Z	47	4.38e-05	QTHNKLKRCGFGGPTPCFPLGNIQHMKNIRAINNN
AhBK04FV	64	9.27e-05	DWYTHLLRNSATGTIHIHVLGNIVTSNPINVEYML
AhVG2XB0	64	0.000101	DWYTHLLRNSATGTIHVHVLGNIVTSNPINVEYML

## Sheet: Motif10
Table S5 The information of conservative sequence Motif10 in the AhCYP gene family.
Gene ID	Start	P-value	Site
Ah7BG7FU	436	2.58e-19	RMCPGITFATPNMELPLAQLLYHFDWKLPNGIKNEELDMSE
AhEH049N	437	2.58e-19	RMCPGIAFATPNMELPLAQLLYHFDWKLPNGIKNEELDMTE
Ah6JQ8YQ	908	2.58e-19	RMCPGIAFATPNMELPLAQLLYHFDWKLPNGIKNEELDMSE
AhETWN8F	877	2.58e-19	RMCPGIAFATPNMELPLAQLLYHFDWKLPNGIKNEKLDMTE
AhN6JQ04	452	2.58e-19	RMCPGIAFATPNMELPLAQLLYHFDWKLPNGIKNEELDMKL
AhGMU3XF	456	2.58e-19	RMCPGIAFATPNMELPLAQLLYHFDWKLPNGIKNEELDMTE
AhVV0UJ5	452	2.58e-19	RMCPGITFATPNMELPLAQLLYHFDWKLPNGIKNEELDMTE
AhEFJ3XH	452	2.58e-19	RMCPRITFATPNMELPLAQLLYHFDWKLPNGIKNDELNMTE
Ah082PYS	474	3.38e-19	RICPGMNYGVASVELILALLLYHFDWKLPSGIKSEDLDMSE
AhPG6D45	450	3.38e-19	RICPGMNYGVASVELILALLLYHFDWKLPSGIKSEDFDMSE
AhISY40W	450	1.24e-18	RICPGLPLASRTIHIVLASLLYNYDWKLPNGKKKEDIDMTE
AhJE5MND	454	1.59e-18	RICPGIVFATPNMELPLAQLLYHFDWKLPSGMNNEELDMTE
Ah06T4QA	969	2.03e-18	RICPGITLGLMNVELALAYLLYHFDWELPNGVKCEDLNMTE
AhWMM9KJ	464	2.03e-18	RSCPGMQLGLYTVELTVAHLLHCFNWELPNGMKPEDLDMND
AhBJL9W4	463	2.03e-18	RSCPGMQLGLYTVELTVAHLLHCFNWELPNGMKPEDLDMND
AhD84CI6	458	2.03e-18	RMCPGITFGVASTESTLAMLLYHFDWKLPNGMKIQDLDMSE
AhJV4TTH	441	3.31e-18	RACPGLQLGLTVVRLMVAQLVHCFDWKLPNGMLPSELDMNE
AhBRFB8I	451	3.31e-18	RICPGITFGVASVELILANLLFHFDWKLPNGEKHEDLDMSE
AhMZ542B	468	3.31e-18	RACPGLHLGLTVVRLMVAQLVHCFDWKLPNGMLPSELDMNE
AhA0WXBW	451	3.31e-18	RICPGITFGVASVELILANLLFHFDWKLPNGEKHEDLDMSE
AhEW6SWI	273	4.2e-18	RMCPGIAFASPNMELPLAQFLYHFDWKLPNGIKNEELDMTE
AhA8W1T3	161	5.32e-18	RGCPGISFGVASVEYMMANLLYWFDWKVPNNNNNGALIDMS
AhUP7AJF	485	6.73e-18	RGCPGVFFGVAIVEYVLASLLYWFDWKLPENVSSGHDIDMS
AhPJWR5J	473	6.73e-18	RGCPGVFFGVAIVEYVLASLLYWFDWKLPENISSAHDIDMS
AhSEU0EN	450	6.73e-18	RICPGLNFGLANVEFALAMLLYHFNWELPNGIKPEDLDMNE
Ah57KEBM	487	6.73e-18	RMCPGITFGVASTESTLAMLLYHFDWKLPDGMKIQDLDMSE
Ah7Z5EGL	458	6.73e-18	RGCPGVFFGVAIVEYVLASLLYWFDWKLPENISSAHDIDMS
AhJ8Z28X	452	6.73e-18	RMCPGIALATPNMELPLAQLLYYFDWKLPNGIKNEELDMTT
AhKRAQ4G	455	8.49e-18	RMCPGIAFATPNMELLLAQLLYHFDWKLPNEIKNEELDMTE
AhIYR592	448	1.34e-17	RTCPGSTLGLLNVELALAYLLYHFDWKLPSGMKHEELDMSE
Ah4N79E8	427	1.34e-17	RMCPGIAFATPNMELSLAQFLYHFDWKLPNGIKNDELDMTE
Ah9E5BV9	400	1.34e-17	RMCPGIAFATPNMELSLAQFLYHFDWKLPNGIKNEELDMTE
Ah7XV9IT	362	1.34e-17	RGCPGIQLALTVVRLVVAQLVHCFDWKLPNNLLPSELDMSE
AhQ6MIXV	467	1.34e-17	RGCAGISFGLASTEFILANLLYWFNWKLPNNSVGVNMQDID
Ah49BDLC	445	1.34e-17	RQCPGMHMAIAALDLILANLLYCFDWELPDGVQKEDIDTEA
AhN64S41	455	1.34e-17	RICPGITLGLINVELALAYLLYHFDWELPNGVKCEDLNMTE
Ah237GY1	448	1.34e-17	RTCPGSTLGLLNVELALAYLLYHFDWKLPSGMKHEELDMSE
Ah032U0L	463	1.34e-17	RQCPGMHMAIAALDLILANLLYCFDWELPDGVQKEDIDTEV
AhDI7WTY	435	1.68e-17	RGCAGISLALASTEVILANLLYWFNWKLPNNSVGVTMKDID
Ah5X8MPR	136	2.1e-17	RICPGLPLAFRSVHIVLASLLYGYDWKLPNELEAKDIDIRS
AhJR81PI	384	2.1e-17	RICPGLPLAFRSVHIVLASLLYGYDWKLPNELEAKDIDMSE
AhA4H8M4	450	2.1e-17	RICPGLNFGLANVEFALAMLLYHFNWELPDGIKPEDLDMNE
AhFQQS7Y	452	2.62e-17	RMCPGLPLAYRAVHILLASLLHCYDWKLPNEDKEEELDMSE
AhTS7Z0X	451	3.26e-17	RGCPGIHLGLTMVKLIVAQLVHCFTWELPSNMTPDELDMNE
AhW5Z7DW	446	3.26e-17	RGCPGISFGIASTEIILANLLYWFDWKLPTNENGELVQDID
Ah7PFL6Q	449	3.26e-17	RGCPGIHLGLTMVKLIVAQLVHCFTWELPSNMTPDELDMNE
AhMCE3E8	450	5.01e-17	RICPGLPLASRTIHIVLASLLYNYDWKLANGKKKEDIDMTE
AhSND7WH	441	5.01e-17	RGCPGLQLALTIVRLVVAQLVHCFDWKLPNNLLPSELDMSE
AhS12RMD	508	5.01e-17	RKCPGMTFGLTSVEYVLANLLCWFDWKLPNQSGVPGHALDM
Ah1GK82V	492	6.2e-17	RGCPGMSFGLASTEYILANLLYWFDWKLPINEDIDMTEMSG
Ah74WYCB	491	6.2e-17	RGCPGMSFGLASTEYILANLLYWFDWKLPINEDIDMTEMSG
Ah7J3SUQ	450	6.2e-17	RICPGMHMGLASLDLILANLLYSFDWELPEGMKKEDIDTQM
AhAU8Y9Z	440	7.65e-17	RICPGIHLGLTTVKLVVAQLVHCFNWELPWNMTPDELDMNE
AhYBNU8P	438	7.65e-17	RGCPGISFGVASLEYVIANLLYWFDWKVPNNNGALIDMKAD
AhD0Q46J	454	7.65e-17	RMCPALPLAHRTVHFILASLLHYFDWKIVNGMKPQELDMSE
AhFVXT0M	273	7.65e-17	RICPGMHMATASLDIILANLLYSFDWELPEGVKNEDVDVEA
AhASTA9Q	454	7.65e-17	RMCPALPLAHRTVHFILASLLHYFDWKIVNGMKPQELDMSE
Ah554ZX1	369	1.42e-16	RICPGIHMALASLDLILANLLYSFDWELPQGIKKEDIDTQV
Ah22EC2Q	449	1.42e-16	RICPGIHMALASLDLILANLLYSFDWELPQGIKKEDIDTQV
Ah9W7X6Y	450	2.61e-16	RGCPGAQLGFATIKFVVAQLVHCFNWELPFGMSCDELDMNE
Ah8R7WRR	438	2.61e-16	RGCPGVSFGIASAEYLMANLLYWFDWKVPNNNSNGDDDDLE
AhVQIY2H	465	2.61e-16	RICPASMFGIMNVELTLAFLLYHFDWKLPNEMKFDDVDMTE
Ah9D5JX4	451	2.61e-16	RGCPGAQLGFATIKFVVAQLVHCFNWELPFGMSCDELDMNE
AhXIHY4L	389	2.61e-16	RGCPGVSFGIASAEYLMANLLYWFDWKVPNNNSNGDDDFEM
AhN5YDJK	317	2.61e-16	RICPGMHMGLASLDLILANLLYYFDWELPEGMKKEDIDIQM
Ah132YE3	476	3.18e-16	RGCAGISFAIASTEHILANLLCWFDWKLPNNNNNDDDDVGV
AhA0NDKG	458	3.87e-16	RICPGMTFGVASVTLPLALLLYHFNWELPSGMKTEDVDMTE
AhAF3YLM	448	3.87e-16	RICPGMTFGVASVTLPLALLLYHFNWELPSGMKSEDVDMTE
AhAEU5RD	424	3.87e-16	RMCPGSALGVINVELALAYLLYHFDWKLPSEMRSEELDMTE
Ah1G2EUX	471	4.71e-16	RICPGLALANRMITLAVAALVHSFEWKLPEGVTPESLDMTE
AhX8HWK3	450	4.71e-16	RICPGVALANRMITLAVAALVHSFEWKLPEGVTPESLDMTE
AhIKG909	449	5.71e-16	RICPGMNFGVASITLPLALLLYHFNWELPDGMKPEDLDMTE
AhMXC2BM	152	5.71e-16	RMCPGIAFATPNMELPLAQLLYHFDWMLPNGIKNEELDMTE
Ah9VYU45	352	6.92e-16	RMCPGISFAEPNIELPLAQLLYYFDWELPWGISHENFDMTE
AhAMJH7D	451	6.92e-16	RGCPGAQLGFATIKFVVAQLVHCFNWQLPFGMSCDELDMNE
Ah246LCZ	442	6.92e-16	RGCPGLQLGLTVVRLVVAQLVHCFDWKLPNKMLASELDMTE
AhM36XJL	442	6.92e-16	RGCPGLQLGLTVVRLVVAQLVHCFDWKLPNKMLASELDMTE
Ah7AD34F	452	6.92e-16	RMCPGLPLAYRAVHILLASLLHCYDWKLANEDKEEDLDMSE
AhC4H7FM	467	8.37e-16	RKCPGMTFGITSVEYVLANLLCWFDWKIPNQSGVPGHALDM
AhPMY3SS	450	8.37e-16	RGCPGAQLGFATIKFVVAQLVHCFNWELPVGMSCDELDMNE
AhF6Z6ZJ	448	1.01e-15	RICPGMTFGVASVTLSLALLLYHFNWELPSGMKPEDVDMTE
Ah3N5ITW	516	1.22e-15	RACPGLTFGLANVEFALAMLLYHFNWELPKGIKPEDLDMNE
AhQG8K35	452	1.22e-15	RACPGLTFGLANVEFALAMLLYHFNWELPKGIRPEDLDMDE
AhWA1FX5	454	1.22e-15	RACPGLTFGLANVEFALAMLLYHFNWELPKGIRPEDLDMNE
AhC8YFE9	451	1.22e-15	RACPGLTFGLANVEFALAMLLYHFNWELPKGIKPEDLDMNE
AhMD7XU0	462	1.47e-15	RICPAMNMGLVTIEIALANLVHSFDWSLPIGFDNEEMFDTQ
AhTL9E5R	452	1.47e-15	RICPGMNFGVASITLPLALLLYHFNWQLPDGMKPEDLDMTE
Ah0WTA7Q	454	1.47e-15	RICPGLPLAYRTIHIVLGTLVHGYDWKLVNGQKAKDLDMSE
Ah2HJ0TV	462	1.47e-15	RICPAMNMGLVTIEIALANLVHSFDWSLPIGFDNEEMFDTQ
AhVPW2G6	452	1.47e-15	RICPGMNFGVASITLPLALLLYHFNWQLPDGMKPEDLDMTE
AhM38SQY	383	1.77e-15	RTCPGSTLGLLNVELGLAYLLYHFDWKLPSGIKGQDLDMSE
Ah82IR2S	437	2.12e-15	RICPGLPLGYRSVHIALATLLNGYDWKLANGQKSKDLDMSE
AhR97G74	463	2.12e-15	RICPGLPLGYRSVHIALATLLNGYDWKLANGQKSKDLDMSE
AhN1DX8X	463	2.12e-15	RICPGLPLGYRSVHIALATLLNGYDWKLANGQKSKDLDMSE
Ah1D9GK9	471	2.54e-15	RICPGLPFASRSIHFILASLLYHFHWKLADEMKPQDMDMNY
AhLB6PYJ	455	2.54e-15	RVCPGISFGISSTEIILANLLYWFDWKLPTNENGELVQDID
AhY8NW7M	471	2.54e-15	RICPGLPFASRSIHFILASLLYHFHWKLADEMKPQDMDMNY
AhB3J73C	462	3.04e-15	RGCPGISFGVASLEYVIANLLYWFDWNVPNNNSALIDMSEI
AhA5BJE4	334	3.04e-15	RICPGMHMALVALDLILANLLYSFDWELPEGVNNEDVDVEA
AhU51SK2	502	3.04e-15	RGCPGMSFGVASLEYVIANLLYWFDWNVPNNNNSALIDMSE
AhAA2SHR	461	3.64e-15	RGCPGIQLGLVTVKLVVSQFVHCFDWKLPWGMSPNELDMTE
AhMG688V	458	3.64e-15	RSCPGMQLGLYALELAVAHLLHCFTWELPDGMKPSEMDMSD
AhT2Z52M	462	3.64e-15	RSCPGMQLGLYALELAVAHLLHCFTWELPDGMKPSEMDMSD
AhPFDI3N	473	3.64e-15	RSCPGMQLGLYALELAVAHLLHCFTWELPDGMKPSEMDMSD
AhDR7X1V	347	3.64e-15	RICPGMHMALAALDIIVANLLYSFDWELPEGVKNEDVDVEA
AhD92ENK	463	3.64e-15	RSCPGMQLGLYALELAVAHLLHCFTWELPDGMKPSEMDMSD
AhCE3PYG	497	4.35e-15	RICPGSPLAIRMMHVMLGSLVNSFDWKLENNIKHEDMDMDQ
Ah77JTQB	460	4.35e-15	RICPGLPLAYRSAHIVLASLLNGYDWKLANGEKPKDLDMSE
AhK55MVY	494	4.35e-15	RICPGSPLAIRMMHVMLGSLVNSFDWKLENNIKHEDMDMDQ
Ah7Z45GE	468	5.18e-15	RGCPAIAFAAAVIELGLARLLHSFDWELPHGVKAQDLDLTD
AhIU9CVZ	457	5.18e-15	RGCPGMNMGLTTIKITIAQLVHCFSWELPLGMTPENLDMTE
AhRQ0VMS	468	5.18e-15	RGCPAIAFAAAVIELGLARLLHSFDWELPHGVKAQDLDLTD
AhPQR1QR	460	6.18e-15	RGCPGIQLGLVTVKLVVSQFVHCFDWELPWGMSPNELDMSE
AhE6IN6R	390	6.18e-15	RGCPGISFGLTSTEYILANLLYWFDWKLCDKNGQLLHDVDM
AhXD4R0P	455	6.18e-15	RGCPGIQLGLVTVKLVVSQFVHCFDWELPWGMSPNELDMSE
Ah9FKG6V	787	6.18e-15	RACPGMSFGAASLEYMMANLLYWFDWKVIPNNGAMIDMSEL
AhWJIQ4A	450	7.35e-15	RMCPGLPLATAALDLILANLLNSFDWELPEGIKGEDIDYER
AhYWUC8U	461	7.35e-15	RGCPGISFGLTSAEYILANLLYWFDWKLCDKNGQLLHDVDM
Ah8TF3WB	450	7.35e-15	RMCPGLPLATAALDLILANLLNSFDWELPEGIKREDIDYER
AhKZ1626	441	8.73e-15	RGCPGMNMGLTTTKITIAQLVHCFSWELPLGMTPENLDMTE
Ah75XT4J	456	8.73e-15	RGCPGMNMGLTTIKIVIAQLVHCFSWELPLGMAPKDLDMTE
AhG691ZN	457	1.04e-14	RGCPGTIFAMVIVEIVLANLLHQFEWVLPEGVESLDMSETV
AhJEM7HP	457	1.04e-14	RGCPGTIFAMVIVEIVLANLLHQFEWVLPEGVKSLDMSETV
AhHTN29J	464	1.45e-14	RACPGVSFAVASLEYVMANLLYLFDWKVPNNNGALIDMSEL
AhIGV53D	488	1.45e-14	RACPGVSFAVASLEYVMANLLYLFDWKVPNNNGALIDMSEL
Ah0YP240	89	1.72e-14	RMCPGMLFALPNIELPLAQLLYYFDWDLPFGVSHENLDMIE
AhYHVV91	89	1.72e-14	RMCPGMLFALPNIELPLAQLLYYFDWDLPFGVSHENLDMIE
Ah8IZ54I	448	2.03e-14	RICPGMTFGVASVTLPLALLLYHFNWELPNRMKPEDVDMTE
Ah5XS165	450	2.39e-14	RMCPAISLVHRIVPLILATLLHCFDWKIADEKQPQELDMRE
AhAG2ZXZ	455	2.39e-14	RICPGLHMAVTTLDLVLANLLYSFNWELPLGVRKEDIDTQV
AhMTQ70D	334	2.82e-14	RICPGMHMGLASLDLILANLLYSFDWELPEVSSIGEAVDSD
Ah9T04HJ	454	2.82e-14	RICPGLHMAVTTLDLILANLLYSFNWELPLGVTKEDIDTEV
Ah0M9QLC	450	3.32e-14	RGCPGVNFAMPLVELSLANLLFRFDWKLPNGVGREELDMQE
AhGN1SSX	455	3.32e-14	RICPGLPLGFRSIHFVLASLLFEYDWKLPNNVKPEEMDMSE
Ah9N9P3S	498	3.32e-14	RICPGLPLGFRSIHFVLASLLFEYDWKLPNNVKPEEMDMSE
AhI0CI8T	465	3.9e-14	RICPASTFGIMNVELTLAFLLYHFDWKLPMK
AhGW438E	470	4.58e-14	RGCPGISFGLVSTGYVLANLLYWFDWKLHGEDEGDIDMDEM
Ah9TS7X7	473	4.58e-14	RGCPGISFGLVSTGYVLANLLYWFDWKLHGEDEGDIDMDEM
AhMC3KWT	473	4.58e-14	RGCPGISFGLVSTGYVLANLLYWFDWKLHGEDEGDIDMDEM
AhJUC9E0	444	4.58e-14	RGCPGISFGLVSTGYVLANLLYWFDWKLHGEDEGDIDMDEM
AhKVH5PD	452	4.58e-14	RICPGLPLGYRNIHFVLASLLFEYDWKLPNNVKPEEMDMSE
Ah8US839	465	5.37e-14	RICPGFNLAMLHLEYFVANLVWNFDWKVPDGETVDLSEKQE
AhUF9ZNK	431	6.3e-14	RICPGIAFGLATIMFPLALLLYHFNWELPSAMKPEDLDMTE
AhLJPA30	455	6.3e-14	RICPGLSLASRTLNFMLASLLYHFNWKVANEMNPEDIDMSY
Ah4YX487	460	6.3e-14	RICPGLNMGVATVEIIVANLLFWFDWEIPIGMEDLDNNEVK
AhEN8CHU	416	6.3e-14	RICPGLYFAVSSIEVCVAQLLYYFDWKVPNNGDLDMIEDLG
Ah8L02XW	455	6.3e-14	RICPGLPLASRTLNFMLASLLYHFNWKVANEMNPEDIDMSY
Ah9H79HM	303	6.3e-14	RICPGLNMGVATVEIIVANLLFWFDWEIPIGMEDLDNNEVK
AhB8Y337	234	7.37e-14	RMCPALPLAHRTVHFILASLLHYFDWKIVDVVKHASRILNG
AhV592UR	473	7.37e-14	RMCPGISLALQIAHVTLAAMIQCFEWKLHDDEKILDMEEKP
AhMCM1YY	473	7.37e-14	RICAGIAMAERTVLYFLATLVHSFDWSVIDGEKLDISEKFG
AhG7VI5W	450	7.37e-14	RGCPGVNFAMPLVELSLANLLFRFDWKLPDGVGREELDMQE
AhIY9IB8	433	7.37e-14	RMCPGISLALQIAHVTLAAMIQCFEWKLHDDEKILDMEEKP
Ah0K456L	409	7.37e-14	RICPGIAFGLATIMFPLALLLYHFNWELPGAIKPEDLDMTE
AhVEAV8C	449	8.62e-14	RICPGLYFAVSSIELCVAQLLYYFDWQVPNNGDMDMTEDLG
AhGI67CA	484	8.62e-14	RGCPGMNFGLASVEYMLANLLYYFNWESPQAIDMAETFGLV
Ah2AN8JB	363	8.62e-14	RICPGLYFAVSSIELCVAQLLYYFDWQVPNNGDLDMTEDLG
AhTY87ZU	476	8.62e-14	RGCPGMNFGLASVEYMLANLLYYFNWESPQAIDMAETFGLV
AhH3NIE5	451	8.62e-14	RICPGMHMALASLDLILANLLYSFDWELREGVKNEDIDVET
AhWGK629	272	1.01e-13	RICPGIPLGSASVELITANLLNSFDWEMPQGMKREDIDSEG
AhP8VCWZ	272	1.01e-13	RICPGIPLGSASVELITANLLNSFDWEMPQGMKREDIDSEG
AhNT79F1	473	1.17e-13	RICAGIAMAERTVLYFLATLVHSFDWRVIDGEKLDISEKFG
Ah8F7PE4	458	1.37e-13	RICAGMTLGLRMVQLLTATLVHSFDWELEGGLKQEDLNMDE
AhCSQB0P	310	1.37e-13	RMCPGIPFGLQMMQLMLANLLHGFDIVTVDGKPVDMVEEVG
AhSCCY7D	429	1.59e-13	RMCPGISLALPLAYVTLASMLQCFEWKLVNGGDDGIVDMEE
AhP3CRQW	477	1.59e-13	RMCPGISLALPLAYVTLASMLQCFEWKLVNGGGDGIVDMEE
Ah3GHL6G	456	1.85e-13	RICPGLPLAMRMLHLMLGTLINTFDWKLENGMKPKEMNMED
AhMPKI4V	455	1.85e-13	RICPGLPLAMRMLHLMLGTLINTFDWKLENGMKPKEMNMED
AhS646GX	454	2.16e-13	RGCPGMQFATALDEIVLANLVYHFDWDLPAGSKELDLSKFY
AhJ0SZIG	484	4.5e-13	RICPGSPLAMRMIHVMLGSLLNSFDWKLQSMDKNQPLQAIP
AhXFV150	288	4.5e-13	RICPGSPLAMRMIHVMLGSLLNSFDWKLQSMDKDQPLLAIP
AhG3469Y	320	4.5e-13	RICPGSPLAMRMIHVMLGSLLNSFDWKLQSMDKDQPLLAIP
Ah96EPTX	378	4.5e-13	RACPGSGLAQRTLGLTLGSLIQCFDWKRIGEEEVDMTEGHG
AhX1BDZQ	448	6.01e-13	RACPGLGLAQRTLGLTLGLLIQCFEWKRVSEEKLDMAEGKG
AhF62UT2	451	6.93e-13	RICPGLTYAMRILFLMLGSLVNCFDWKLENDSKAEDIDKEE
AhJL7EE1	493	6.93e-13	RICPGLTYAMRILFLMLGSLVNCFDWKLENDSKAEDIDKEE
AhE313MA	449	7.99e-13	RMCPGISFGLSNVEYALAKLLYHFNWQVPKGIKAQDLDVSE
AhCC54W0	472	1.22e-12	RICVGLSFAMPMIHLTLATFLQSFEFSRPSDEPIDMSEDFG
AhWY8677	444	1.22e-12	RGCPGSSLALTVIQTTIAALIQCFDWKIKGGDRVNMEEGSS
AhD1QJXV	466	1.22e-12	RACPGASLALRVVHLTLARLLQSFEIDSPSDEAVDMTESFG
AhXX3TAX	474	1.22e-12	RACPGLVLAQRTLGLTLGLLIQCFEWKRASEEKLDMAEDKG
Ah4UMK2V	466	1.22e-12	RACPGASLALRVVHLTLARLLQSFEIDSPSDEAVDMTESFG
AhWR94UY	479	1.4e-12	RGCPGTSLALQVVEANLGAMVQCFEWKVSGGSSEIVDMEEK
Ah9P7KAZ	406	1.4e-12	RACPGEALAFRTISFTLGLLIQCFDWKRIGDKEIDMREKIG
Ah0AN8KE	444	1.6e-12	RACPGEGLALRAISLTIALLVQCFDWKCVGDEKIDMTETDG
AhC991XI	444	1.6e-12	RGCPGSSLALTVIQATIAALIQCFDWKIKGGDRVNMEEGSS
Ah0UU5IV	444	1.6e-12	RACPGEGLALRAISLTIALLVQCFDWKCVGDEKIDMTETDG
AhIFA20P	487	1.6e-12	RACPGANLGNRTVSLTLGLLIQCFEWKRISEDEIDMSEGRG
Ah85G0UF	457	1.84e-12	RMCPGHPLGLKVIQSSLANLLHGFNWRLPDNMKKEDLNMEE
AhDBZ9PS	457	1.84e-12	RMCPGYPLGLKVIQSSLANLLHGFNWRLPDNMKKEDLNMEE
Ah9J8RGD	446	1.84e-12	RACPGSGLAQRTVGLTLGSLIQCFDWNRIGEEEVDMTEGHG
AhTI8LFW	457	1.84e-12	RMCPGYPLGLKVIQSSLANLLHGFNWRLPDNMKKEDLNMEE
AhZW245F	457	1.84e-12	RMCPGYPLGLKVIQSSLANLLHGFNWRLPDNMKKEDLNMEE
AhC34INF	457	2.11e-12	RMCPAMPLASRVLPLALGSLLHKFDWVLPRGMNPHEMDMRE
AhGM8EQZ	457	2.11e-12	RMCPAMPLASRVLPLALGSLLHKFDWVLPRGMNPHEMDMRE
AhCMKD6L	474	2.11e-12	RSCPGISLSLNVMHLILAALLHSFEITTPSNEPVDMTKSIG
Ah4BKT9D	473	2.41e-12	RGCPGASLALTVINLTVAALIQCFDWRIKGGDRVNMEEGSS
Ah1A3ME4	476	2.41e-12	RGCPGASLALTVINLTVAALIQCFDWRIKGGDRVNMEEGSS
AhULT6DJ	491	2.76e-12	RICPGSPLAMRMIHVMLGSLINSFDWKLGNMDKDQPLQAIP
AhKYAL0U	488	2.76e-12	RICPGSPLAMRMIHVMLGSLINSFDWKLGNMDKDQPLQAIP
AhWFM3MS	422	3.6e-12	RACPGINLGSTMTVMLFARMLHGFNWSVPPNETTIDLSEIK
AhMPT6D2	273	3.6e-12	RGCPGTSLALQVVQANLGAMVQCFEWKVSGGGSEIVDMEEK
AhK44PA8	473	3.6e-12	RSCPGISLSLNVIHLILAALLHSFEITTPSNEPVDMTKSIG
AhE9QM6P	452	3.6e-12	RACPGINLGSTMTVMLFARMLHGFNWSVPPNEKTIDLSETE
Ah33A95W	458	3.6e-12	RACPGINLGSTMTVMLFARMLHGFNWSVPPNETTIDLSERE
AhAM3FDB	574	3.6e-12	RICAGIAMAERTVLYSLATLLHSFDWRIPEREKFDVSEKFG
Ah056HEM	488	3.6e-12	RMCPGLSFALPMIHLTLATFLQSFEISRPSDEPIDMTEIFG
AhZS0LC9	452	3.6e-12	RACPGINLGSTMTVMLFARMLHGFNWSVPPNEKTIDLSETE
AhCTE8UD	458	3.6e-12	RACPGINLGSTMTVMLFARMLHGFNWSVPPNETTIDLSERE
Ah1L1IBW	442	4.11e-12	RGCPGLQFATAVDEIVLATLVHHFDWDLSAASKEVDMSETH
Ah9D2QNN	475	4.68e-12	RVCPGKSMGLATVHLWFAQLLQGFQWVPCEEKPVDLSECLK
Ah2U560T	472	4.68e-12	RVCPGASLALLTVPATLAAMIQCFEWKVDGNVSMEEQPHSG
AhE8J0ZS	461	4.68e-12	RACPGINLGSTMTIMLFARMLHGFNWSVPPNETTIDFSEIE
AhTW15KP	475	4.68e-12	RVCPGKSMGLATVHLWFAQLLQGFQWVPCEEKPVDLSECLK
AhZ630MX	436	5.33e-12	RACPGYGLANRIMGLTLGLLVQCFEWERLNHEEIDMREDKG
Ah35X7CR	450	5.33e-12	RACPGYGLANRIMGLTLGLLVQCFEWERLNHEEIDMREDKG
Ah9P22GZ	187	5.33e-12	RACPGDGLANRIMGLTLGLLVQCFEWERLNHEEIDMREDKG
AhIDM7IB	493	6.07e-12	RGCPGVMLGTTMTVMLFARLLHGFHWSAPPNVSSINLAECN
AhKE4ULY	495	6.07e-12	RGCPGVMLGTTMTVMLFARLLHGFHWSAPPNVSSINLAECN
Ah3B1CVE	455	6.91e-12	RSCPGTSLALLVIQGTLASLIQCFDWVVNDGKNNGVDMSEE
Ah2YDG1M	471	6.91e-12	RSCPGMTFGMQVVHLTLARLIQGFDMSTKSGAEVDMSEGLG
Ah8EC0VW	481	6.91e-12	RSCPGMTFGMQVVHLTLARLIQGFDMSTKSGAEVDMSEGLG
AhIT7QFA	455	6.91e-12	RSCPGTSLALLVIQGTLASLIQCFDWVVNDGKNNEVDMSEE
AhYI1B95	471	7.85e-12	RSCPGMTFGMQVVHLTLARLIQGFDMSTKGGAEVDMSEGLG
AhNWH0QG	482	7.85e-12	RSCAGMTFGLQVVHLTLARLIQGFDMSRKSGAEVDMSEGLG
AhTW3GR2	438	7.85e-12	RVCIGQNFALMEVKMALSLLLQHFSFQLSPSYAHAPTTVLT
Ah9WXZ62	450	7.85e-12	RACPGEALALRTISFTLGVLIQCFDWKRIGDKEIDMREKIG
AhFPF4KE	164	7.85e-12	RICPALSYAMKILFLMLGSLLNCFDWKLENDSKAEDIDKKQ
AhK8H9R8	458	7.85e-12	RICAGMTLGLRMVQLLTATLAHSFDWELEGGLKQEDLNMDE
AhMT8FXZ	461	8.92e-12	RSCPGAALALNVVHTTLAAMIQCFEWKGNNGIVDMEEGPGM
Ah21D9BM	467	8.92e-12	RMCPGVSFGLQMVHFTLASFLHSFEILNPSSEPVDMTGILG
AhPK3IA3	461	8.92e-12	RSCPGAALALNVVHTTLAAMIQCFEWKGNNGIVDMEEGPGM
AhYXZ2NC	418	1.01e-11	RICPGLQLANRMLYLMLGSLINSFDWKLQHGMRLEDIDMTE
AhAK4T3E	488	1.01e-11	RMCPGLSFALPMIHLTLATFLQSFEISKPSDEPIDMTEIFG
Ah0Q00UB	204	1.01e-11	RMCPGLSFALPMIHLTLATFLQSFEISKPSDEPIDMTEIFG
AhFQ5MDM	452	1.01e-11	RACPGINLAQRTVTLTLGLLIQCFQWKRITSQKIDMTEDKG
Ah98SW16	418	1.01e-11	RICPGLQLANRMLYLMLGSLINSFDWKLQHGMRLEDIDMTE
AhRE0MA5	912	1.01e-11	RACPGANLAQRTVTLTLGLLIQCFQWKRITSQKIDMTEDKG
AhEJJL2V	437	1.15e-11	RSCPGMSFALQVLHLTLARLLHAFDFATISNEPVDMTESPG
AhB50IPN	437	1.15e-11	RSCPGMSFALQVLHLTLARLLHAFDFATISNEPVDMTESPG
Ah9T187T	492	1.3e-11	RICPGSPLAMRMIHVMFGSLINSFDWKIENMDKDLPLRAIP
AhSQSQ00	497	1.3e-11	RVCPGISFGLQMIHFILANFLHSFEISNPYNEPVDMSGTIG
AhLBLX5B	463	1.3e-11	RGCPGVQFATAVDEIVLATLVHHFDWDSPAASKEVDMSETC
AhWK2RNV	494	1.3e-11	RICPGSPLAMRMIHVMFGSLINSFDWKIENMDKDLPLRAIP
AhZ6EAYS	465	1.3e-11	RVCPGISFGLQMIHFILANFLHSFEISNPYNEPVDMGGTIG
AhD5PZ9F	444	1.47e-11	RICAGIAMAERTVLYFLATLVHSFDWRVTEREKFDVSEKFG
Ah370AXC	513	1.67e-11	RMCPGMSFALQMVHFALARFLHSFEILKPSSDEAIDMTGIL
Ah221WPX	468	1.67e-11	RACPAISFGFQMVHFILASFLHSFEILNPSPELVDIDGTLG
AhQW591P	464	1.67e-11	RACPAISFGFQMVHFILASFLHSFEILNPSPELVDTDGTLG
Ah4A049R	476	1.67e-11	RICPGISFALRMVHFALARFLHSFEILQPSPDEPIDMTGIL
AhTNFT39	485	1.67e-11	RMCPGMSFALQMVHFALARFLHSFEILKPSSDEAIDMTGIL
AhBW1SL4	476	1.67e-11	RSCPGITIGSTMTIMLFARLVHGFTWTTPPNEHIIDLCECV
AhCW0S7X	471	1.88e-11	RSCPGITFGLQMTKLALAAFLHAFEITTPSDAPVDMSATYG
AhV43J5N	476	1.88e-11	RICPGISFALQMVHFALARFLHSFEILQPSPDEPIDMTGIL
Ah7PS9BN	449	1.88e-11	RACPGEAMAMHGVGFTLGLLIQCFDWKRVSEEPIDMRERNW
Ah6BEU00	466	1.88e-11	RSCPGITFGLQMTKLALAAFLHAFEITTPSDAPVDMSAKYG
Ah0RH2A3	453	1.88e-11	RMCPGMSFGLQMVQLTLANVLHGFDIVTADGKPVDMVERVG
AhXDA15Z	449	1.88e-11	RACPGEAMAMHGVGFTLGLLIQCFDWKRVSEEPIDMRERNW
Ah9J9RW8	307	2.13e-11	RMCPGMSFGLQMVQLTLANVLHGFDIVIADGKPVDMVERVG
AhZC0L0M	462	2.13e-11	RGCPGTSLALNVAHTSLAAMIQCFKWKVVGENIVNGVIDME
AhNF142P	442	2.13e-11	RACPGSGLANRIMGLTLGLLVQCFEWERLNREEIDMREDKG
Ah8C82I7	462	2.13e-11	RGCPGTSLALNVAHTSLAAMIQCFKWKVVGENIVNGVIDME
AhE5ZLCP	450	2.41e-11	RACPGLGLAYRTMGLTLGLLIQCFEWKTLVENEEIDMREDE
AhU7G3WQ	472	2.41e-11	RKCPGAPLGVTLVLMALARLFHCFDWAPPRGLNPQDIDTRE
AhVRM8BV	175	2.41e-11	RMCPGISFAMPMIHLTLATFLQSFEISKPSHEPIDMTEIFG
AhI1XSYN	450	2.41e-11	RACPGLGLAYRTMGLTLGLLIQCFEWKTLVENEEIDMREDE
Ah6Z49LM	471	2.41e-11	RKCPGAPLGVTLVLMALARLFHCFDWAPPRGLNPQDIDTRE
AhX7DVP8	447	2.71e-11	RICPGLPLAMRMLFLMLGLFINCFDWKLEAEDMDMDEKFGL
AhDBN754	409	2.71e-11	RICPGLPLAMRMLFLMLGLFINCFDWKLEAEDMDMDEKFGL
AhXYZ5G8	415	3.88e-11	RMCPGMSFGLQMVQLTLANVLHGFDIATADGKPVDMVEHAG
AhBU3786	478	4.37e-11	RVCLGQNFALMEAKMALSLLLQRFSFELSPSYAHAPTTVLT
AhSFE8AG	443	4.37e-11	RACPGANLAQRTVNLTLGLLIQCFEWERTTHAEIDMAEGKG
Ah3M216F	476	4.92e-11	RICPGISFGLRSAHLTLASFLHSFEISKISNDPVDMTSVVE
AhHV242L	397	4.92e-11	RICIGQNFALLEAKMALALILQRFSFELSPAYTHAPITSQT
AhGE9GZG	274	5.53e-11	RICPGMKLATKMLHLMLGSMVNSFNWRLENDMKPEDMDLDQ
AhS9LGGB	451	5.53e-11	RMCPGLPLAYRGVHTVLGSLLLCYDWKLVKNGQKEKDLDMS
AhK8E53W	478	5.53e-11	RSCPGITLGSTMTIMLFARLVHGFTWIAPPNEPIIDLSELE
Ah412CRS	506	5.53e-11	RSCPAITLGSTMTIMLFARLVHGFTWIAPPNESTIDLSEYE
Ah36LG4X	333	5.53e-11	RSCPGVTLGSTMTIMLFARLVHGFTWIAPPNEPIIDLSELE
AhXS7PLW	444	6.21e-11	RACPGANLAQRTVNLALGLLIQCFEWERTTHEEIDMVEWKG
AhLW6UI8	444	6.21e-11	RACPGANLAQRTVNLALGLLIQCFEWERTTHEEIDMVEWKG
Ah97WH9V	467	6.97e-11	RSCPAITLGTTVIVMLFARLVHGFTWIAPPNEPSINLSELE
AhXPI7JM	478	6.97e-11	RVCIGQNFALLEAKMALSLLLQRFSFELSPSYAHAPTTVLS
AhW1ASYG	478	6.97e-11	RVCIGQNFALLEAKMALSLLLQRFSFELSPSYAHAPTTVLS
Ah5ZM60A	475	7.81e-11	RICIGQNFAIVEAKMALSLILQHFSFKLSPSYTHAPINMIT
AhH0PP7S	468	7.81e-11	RVCPGASFGLQMTKLALAAFLHAFEVTTPSDAPVDMSATFG
AhUKZ6DB	466	7.81e-11	RSCPGITLGSTMTIMLFARLVHGFTWIAPSNEPIIDLSELE
AhJ9N3PQ	472	7.81e-11	RVCPGASFGLQMTKLALAAFLHAFEVTTPSDAPVDMSATFG
AhE11MFK	475	7.81e-11	RICIGQNFAIVEAKMALSLILQHFSFKLSPSYTHAPINMIT
Ah6HU6DS	470	7.81e-11	RMCPGYGLAILHLEYFVANLVWNFEWKAMSGDDIDLSEKLL
AhNSG19L	416	8.76e-11	RVCPGRALGLATVHIWLARLLHHFVWLPTAQPVDLSENLRL
Ah180H6H	417	8.76e-11	RVCPGRALGLATVHIWLARLLHHFVWLPTAQPVDLSENLRL
AhH82QG0	507	9.81e-11	RVCPGKTLGLATVMFWVASLLHKFEWLPLDGMDGVDLSEVL
AhJ8Y94D	507	9.81e-11	RVCPGKTLGLATVMFWVASLLHKFEWLPLDGMDGVDLSEVL
AhKC559T	401	9.81e-11	RSCPAITLGTTVTVMLFARLVHGFTWIAPPNELSINLSELE
AhU2CXJI	476	1.1e-10	RTCIGQNLAVLQTKLALAIILQRFSFRLAPNYQHAPTVLML
AhHD9YHD	476	1.23e-10	RICPGISFGLRSAHLTLASFLHSFEISKLSNEPVDMTSVVE
AhAJ1Q9U	446	1.23e-10	RVCPGAQLGINLVTSMLGHLLHHFSWAPPEGTRPEEIDMSE
AhAXL13P	446	1.23e-10	RVCPGAQLGINLVTSMLGHLLHHFSWAPPEGTRPEEIDMSE
AhJ0QWW1	424	1.37e-10	RSCLGKNITFIQMKIMAIALLCNFQFEVVEGHNNVCPCVSV
AhGBF1RD	424	1.37e-10	RSCLGKNITFIQMKIMAIALLCNFQFEVVEGHNNVCPCVSV
AhDFA3IT	461	1.37e-10	RSCLGKNITFIQMKIMAIALLCNFQFEVVEGHNNVCPCVSV
AhVAS5V1	455	1.54e-10	RVCPGKALGLATVHLWLAKLLHHYIWVPVQPVDLSECLKLS
AhC180KA	479	1.54e-10	RICIGQNFSLLEAKMALSLILQHFSFELSPAYTHAPMVMAT
AhDL8Y3K	385	1.54e-10	RICIGQNFSLLEAKMALSLILQHFSFELSPAYTHAPMTMAL
AhP2ZV1P	199	1.54e-10	RSCLGKNITFIQMKIVAIALLCNFQFEVVEGHNNVYPCVSI
Ah6I4HZI	406	1.54e-10	RVCPGKAMGLATVHLWLAKLLHHYIWVPVQPVDLSECLKLS
AhGS6JIA	476	1.54e-10	RICIGQNFSLLEAKMALSLILQHFSFELSPAYTHAPMVMAT
AhQEX5C0	475	1.54e-10	RICIGQNFSLLEAKMALSLILQHFSFELSPAYTHAPMTMAL
AhSJ99MI	461	1.54e-10	RSCLGKNITFIQMKIVAIALLCNFQFEVVEGHNNVCPCVSI
AhFYP59N	476	1.72e-10	RTCIGQNLAVLQTKLALAVILQRFSFRLAPNYQHAPTVLML
AhSMRD1P	481	1.72e-10	RACPGFTLATQVILITVARLLQGFDFHLFMDEPVDMREGFG
AhLVE3Y5	461	1.72e-10	RSCLGKNITFIQMKIIAIALLCNFQFEVVEGHNVSMCFYYS
AhW7S58I	452	1.72e-10	RACPGFTLATQVILITVARLLQGFDFHLFMDEPVDMREGFG
AhWNL5D9	473	1.91e-10	RSCPGITFGIQMTHLALAAFLHAFEVTTPFDAPVDMSASFG
Ah8NXS3G	479	1.91e-10	RICPGISFGLGVIQFILANLLHSFEIVNPSNEPIDMSGTLG
AhAM9K54	473	1.91e-10	RICPGQSFAHLESKMALAMILQHFSFHLSPSYSHAPCARLT
AhIQV007	466	1.91e-10	RSCPGITFGVQMTHLALAAFLHAFEVTTPFDAPVDMSASFG
AhR2BA1I	476	1.91e-10	RICPGISFGLGVIQFILANLLHSFEIVNPSNEPIDMSGTLG
AhB1N53D	465	2.38e-10	RSCPAITLGTYVTVMLFARLVHGFTWIAPPNEPIIDLSELE
AhCNM5E0	469	2.65e-10	RICPGLAMGTVHIHLMLARMVQEFQWSAYPPGKNIDFSGKL
AhE3VCX4	469	2.65e-10	RICPGLAMGTVHIHLMLARMVQEFQWSAYPPGKNIDFSGKL
AhLR3XS4	191	2.95e-10	RICIGQNFSLMEAKIFLTLLLQRFTFELSPAYAHAPVIFLT
AhTML5XF	482	2.95e-10	RVCPGKAMGLATVELWLAILLQTFKWIPTNHLDLSECLKLS
AhZZ7V32	490	2.95e-10	RICIGQNFSLMEAKIFLTLLLQRFTFELSPAYAHAPFVFLT
Ah26YYGP	472	3.29e-10	RACPGSTFAIQVILITLARLIQKFDLEVPIKGEAIDMREGL
AhDM8PJ8	465	3.29e-10	RSCPAITLGTYVTVMLFARLVHGFTWVAPPSEPIIDLSELE
Ah6VQD09	413	3.29e-10	RICLGKEFAYRQMKIFSAVLLGCFRFELSDETKVVTYKTMI
AhLKT3FQ	461	3.66e-10	RSCLGKNISFIQMKLIAITLLWNFQFEVVEGHNNVCPSVSV
Ah9T9VBG	301	4.51e-10	RSCLGKNLSFIQMKIVAIALLWNFHFQVVEGHSVCPSVSVI
AhU78CR3	488	4.51e-10	RSCLGKSISFIQMKIIAIALLWNFQFQVVEGHNVCPSVSVV
AhXL06X6	462	4.51e-10	RSCLGKNLSFIQMKIVAIALLWNFHFQVVEGHSVCPTVSVI
AhD59GD5	422	4.51e-10	RSCLGKSISFIQMKIIAIALLWNFQFQVVEGHNVCPSVSVV
AhSGZ2CH	446	8.39e-10	RSCPGIILALPILGITLGRLVQNFELLPPPGQTKLDTTEKG
AhJVL3WX	276	8.39e-10	RSCPAITLGSTMTIMLFARLVHGFTWIAPLNEPTIDLSEYE
AhAYA1A5	450	8.39e-10	RSCPGIILALPILGITLGRLVQNFELLPPPGQSKLDTTEKG
AhK1LFJJ	455	8.39e-10	RSCPGIILALPILGITLGRLVQNFELLPPPGQSKLDTTEKG
AhQM5IC5	468	9.28e-10	RVCPGASLALQIVPSNLAAMIQCFEWKVDGIVSMEEKPGMT
AhGCF5QH	482	9.28e-10	RVCPGKAMGLATVELWLAIFLQTFKWIPTNHVDLSECLKLS
AhSUFM5S	473	1.03e-09	RVCPGASLALLTVPSTLAAMIQCSEWKVDGNFSMEEQPHSG
AhZA2U1L	292	1.03e-09	RVCPGASLALQIVPSNLAAMIQCFEWKVDGVVSMEEKPGMT
Ah70PRJ5	413	1.13e-09	RICPAIDMAILHLKYFVANLVRDFKWTLEDGCEVDMSEKQT
AhF34SP4	413	1.13e-09	RICPAIDMAILHLKYFVANLVRDFKWTLEDGCEVDMSEKQT
Ah73P2JF	433	1.25e-09	RTCLGKDLSFMQIKMVAASILCNYHIHVVEGHQAIPSHSIV
AhTKQ768	460	1.25e-09	RSCLGKNISFIQLKIIAIALLWNFHFQVVEGNSVCPSVSIV
AhW50GDI	457	1.25e-09	RSCLGKNISFIQLKIIAIALLWNFHFQVVEGNSVCPSVSIV
Ah4GD1W8	432	1.25e-09	RTCLGKDLSFMQIKMVAASILCNYHIHVVEGHQAIPSHSIV
Ah1J832H	460	1.25e-09	RSCLGKNISFIQLKIIAIALLWNFHFQVVEGNSVCPSVSIV
AhE23E2T	467	1.38e-09	RVCPGASLATQVSLITLARFLQAFDFDSPMDEPLDMREGLG
AhXMK09V	467	1.38e-09	RVCPGASLATQVSLITLARFLQAFDFDSPMDEPLDMREGLG
AhJBW4ZX	460	1.38e-09	RMCIGQNFSLMEAKIFFTLLLQRFTFELSPAYTHAPVNFLN
AhN16MIT	215	1.38e-09	RVCPGASLATQVSLITLARFLQAFDFDSPMDEPLDMREGLG
AhK9QGVV	486	1.53e-09	RSCPGIILAMPILALIIAKLVTNFDMKPPNGSNKINVTEKG
Ah4VZ1PT	472	1.53e-09	RACPGSTFAIQVILTTLARMLQKFDLEVPIKGEAIDMREGL
Ah4Q84I3	379	1.53e-09	RSCLGKNLSFIQMKIVAIALLWNFYFKVVEGHSVCPNVSVI
AhW3WWNZ	473	1.53e-09	RSCPGIILAMPILALIIAKLVTNFDMKPPNGSNKIDVTEKG
AhMJ29ZM	193	1.69e-09	RICPGISFGLKMLHFVLASFLHSFEILNPPIEFVDMSATLG
Ah07DPKN	485	1.69e-09	RVCLGRDLAITELKILLSLILCNFSFSLSPEYIHSPSLKLV
AhQ9F5SX	482	1.69e-09	RICPGISFGLKMLHFVLASFLHSFEILNPPIEFVDMSATLG
AhPJ98Y2	483	1.86e-09	RICPGQNFAHLESKMALAMILQHFSLHLSPSYSHAPCARLT
Ah08738Y	489	2.05e-09	RLCVGKNFAMVQLKVVLALILSRFRFSLSPSYKHAPAYRMI
AhEKA7CT	467	2.05e-09	RICVGQNFAYLQAKMALSKILQNFSFHLSPSYSHAPSNYLT
AhD47ALZ	467	2.05e-09	RICVGQNFAYLQAKMALSKILQNFSFHLSPSYSHAPSNYLT
Ah1SGL6Z	412	2.26e-09	HSCPGNELAKLNMLILIHHLVTKFRWEVVENQNGVQYSPFP
Ah84V7WL	453	2.26e-09	RVCLGKDFSYRQMKIFSAILLGSYKFKLVDEQKSIHYRTSL
AhPFQ67U	453	2.26e-09	RVCLGKDFSYRQMKIFSAILLGSYKFKLVDEHKSIHYRTSL
AhFC34FK	453	2.26e-09	RVCLGKDFSYRQMKIFSAILLGSYKFKLVDEHKSIHYRTSL
AhQ2BYIT	469	2.26e-09	RGCPGMPLAMRELPAIIGALVQCFDWNMFDSKEKLLDHGIP
AhY93W5A	437	2.26e-09	HSCPGNELAKLNMLILIHHLVTKFRWEVVENQNGVQYSPFP
AhD0DS2K	454	2.26e-09	RVCLGKDFSYRQMKIFSAILLGSYKFKLVDEHKSIHYKTSL
AhJMZ603	453	2.26e-09	RVCLGKDFSYRQMKIFSAILLGSYKFKLVDEHKSIHYRTSL
Ah5EDI0X	461	2.26e-09	RSCLGKNISFIQMKIIAIALLLNFQFEVVEGHNVCPCLSVI
AhQ2QWLN	444	2.26e-09	RGCPGMPLAMRELPAIIGALVQCFDWNMFDSKEKLLDHGIP
AhXPY7J2	472	2.48e-09	RVCAGALQANLIACSSIGRLVQEFEWELAQGEEENVDTVGL
Ah7R7017	360	2.48e-09	RLCIGQNFGLLEAKIAVSMILQRFSFTLSPSYTHSPSFIIT
AhTMG43S	483	2.48e-09	RVCAGALQANLIACSSIGRLVQEFEWELAQGEEENVDTVGL
AhP3G561	472	2.48e-09	RVCAGALQANLIACSSIGRLVQEFEWELAQGEEENVDTVGL
Ah2TV28S	479	2.48e-09	RLCIGQNFGLLEAKIAVSMILQRFSFTLSPSYTHSPSFIIT
AhF136KG	471	2.48e-09	RVCAGALQANLIACSSIGRLVQEFEWELAQGEEENVDTVGL
AhV40EJ3	400	2.73e-09	RICLGKDLAMTEIKMMLSLILCNFTFTLSSKYIHSPAIKLL
Ah69UQAR	468	2.73e-09	RLCVGKNFAMVQLKVVLALIVSRFRFSLSPSYKHAPAYRMI
AhA55GPD	287	2.73e-09	RMCVGRSLSFMEYKIVLTLLLSRFRFKLSPSYQHEPSIMLS
Ah77LVUR	457	3e-09	RACPGAVLAKHVMGHALGALFQCFEWEKIEDQVDMAEGIGL
AhBH9RMT	458	3e-09	RACPGAVLAKHVMGHALGALFQCFEWEKIEDQVDMAEGIGL
AhRPLV4X	466	3e-09	RMCIGQNFSLMEAKIFFTLLLQRFTIELSPAYTHAPVNFLN
Ah51Q8IW	461	3.3e-09	RNCVGQAFALMEAKIILAMLISRYSFTISENYLHAPVVVLT
Ah30WRGD	461	3.3e-09	RNCVGQAFALMEAKIILAMLISRYSFTISENYLHAPVVVLT
AhVNK22G	117	3.3e-09	RVCLGKDLALMEIKSIAAAMLRHFDVRVVGPNTEPCFAPGL
AhAU0S52	462	3.63e-09	RICLGKDFAYRQMKVFAAVLCHSYKFKLAFENEEVNYMVML
Ah1WY37S	383	3.63e-09	RMCPGVNLATAGMASLLASLIQNFDLQVVGPTGKPLKGKDN
Ah0NG64P	447	3.98e-09	RTCLGKNMARAMMLVFLHRLITTYKWKVIDSDSSIQKWALF
Ah2Z80QE	433	3.98e-09	HACPGNELAKLETMIMVHHLVTKFMWELVGSECGIQYGPFP
AhM1JRW6	519	3.98e-09	RKCVGDQFALMESTVALAMLLQNFDVQLKGTPDSVELVTGA
AhE2W35F	404	3.98e-09	RTCLGKNMARAMMLVFLHRLITTYKWKVIDSDSSIQKWALF
Ah38X92K	433	3.98e-09	HACPGNELAKLETMIMVHHLVTKFMWELVGSECGIQYGPFP
AhNAXY0P	519	3.98e-09	RKCVGDQFALMESTVALAMLLQNFDVQLKGTPDSVELVTGA
AhTYH77A	472	4.37e-09	RVCPGKNLGLATVTLWVAKLVHRFEWLQDMANPVDLTE
AhB6E5H4	340	4.37e-09	RMCPGVNLATAGMATLLASLIQNFDLQVVGPNGKPLKGKDN
AhU8Q65R	474	4.37e-09	RVCPGKNLGLATVTLWVAKLVHRFEWLQDMANPVDLTEVLK
Ah66AX9V	389	4.8e-09	RLCLGRNFAMVQLKVVLALIISKFSFSLSPSYSHSPAYRMI
AhUT015H	423	5.26e-09	RVCLGRDLAMTELKILLSLILSNFSFSLSPEYIHSPSLKLL
AhQB541W	476	5.26e-09	RVCLGRDLAITELKILLSLILCNFSFSLSPKYIHSPSLKLV
AhQE1IHJ	473	5.26e-09	RMCVGRSLSFMEYKIVLTLLLSRFSFKLSPTYQHQPSIMLS
AhVFJD86	482	5.76e-09	RLCLGKNFAIVQLKVVLALIISKFSFTLSPSYKHSPKYRMI
AhAI0BYL	482	5.76e-09	RLCLGKNFAIVQLKVVLALIISKFSFTLSPSYKHSPKYRMI
AhBK04FV	295	6.31e-09	RICLGKELAVVEMKSLVATLIRQFDIRVVGSDTEPRFAPGL
AhS3X3J8	241	6.31e-09	RICLGKELAVVEMKSLVATLIRQFDIRVVGSDTEPRFAPGL
AhHA4R8H	465	6.31e-09	RVCPGTSLATQVSLITLARFLQAFHFDSPMDEPLDMREGLG
AhVG2XB0	295	6.31e-09	RICLGKELAVVEMKSLVATLIRQFDIRVVGSDTEPRFAPGL
AhUD2091	449	8.28e-09	RNCVGQSFAIMEAKIILSMLISKFSFTISDNYKHAPVVVLT
AhZCE36N	454	8.28e-09	RNCVGQSFAIMEAKIILSMLISKFSFTISDNYKHAPVVVLT
AhRHR23G	437	1.08e-08	RMCLGLEFARLEILVFMHHIVKHFKWDLVNPNEKFKYDPLL
AhR5KZJD	485	1.18e-08	RLCPGKDLGIAEISTFLHYLVTRYRWEAAGNDKLVKFPRVS
AhV21PV4	423	1.18e-08	RTCLGKDISFIQLKMVAASILCNYHIHVVEDHQAIPSLSIV
AhMHKX6K	189	1.41e-08	RICLGKDFAYRQMKVFAAVLCHGYKFKLAFKNEEILNLRKN
AhMA1Z2D	456	1.53e-08	RLCAGSELAKLEMAVFIHHLVLNYQWELADSDQPYVYPFVD
AhZIVF7P	459	1.53e-08	RLCAGSELAKLEMAVFIHHLVLNYQWELADSDQPYVYPFLD
AhF8T0MB	564	1.67e-08	RKCVGDLFASYETIVALAMLVRRFNFQMAVGAPPVEMTTGA
Ah570P5C	564	1.67e-08	RKCVGDLFASYETIVALAMLVRRFNFQMAVGAPPVEMTTGA
AhJ201LF	433	1.82e-08	RLCPGLDLARLEASIFLHHLVTQFRWYAEEDTIVNFPTVRM
AhSPE8CT	415	1.82e-08	RLCPGLDLARLEASIFLHHLVTQFRWYAEEDTIVNFPTVRM
AhE6G4NP	387	1.98e-08	KLCPGKDLGIAEISTFLHYLVTRYRWEAAGDDKLVKFPRVS
Ah27RLCF	413	2.55e-08	SDLSRKGVCIQADEDILSSLLGCFRFELSDETKVVTYKTMI
AhE3TQWL	119	2.78e-08	RMCLGIELARLEILVFMHHIVKRFKWDLVNPDEKFKHDPLL
AhVHEE5Y	438	3.28e-08	HGCLGEPFAYLQIKAIWSHLLRNFELELVSPFPEIDWNAMV
AhTJSZ1F	438	3.28e-08	HGCLGEPFAYLQIKAIWSHLLRNFELELVSPFPEIDWNAMV
AhJCXG2J	423	3.56e-08	RMCLGLEFARLEILVFMHHIVKQFKWDLVNPNEKFKYDPML
AhMR6WYG	429	3.56e-08	RMCLGLEFARLEILVFMHHIVKQFKWDLVNPNEKFKYDPML
AhX3HSHJ	287	4.55e-08	RLCPGLELARLEASIFLHHFVTQFRWYAEEDTIVNFPTVRM
AhPBH5UM	373	4.55e-08	RICIGKQYAQQEVKLTLIHLYRRFVFRHSPNMENPLELDYG
AhNYMX1M	167	5.78e-08	RLCPGLELARLEAFIFLHHFVTQFRWYAEEDTIVNFPTVRM
AhF2JX6Z	435	6.26e-08	RMCVGRNLTFMEYKIVLTLLLSNFSFNISPTYHHSPSIMLS
AhBBT557	139	6.26e-08	KMGPGISLALPLLHATLAAMAQCFELKLDGILDMEEKPGLV
AhB3NFFH	553	6.78e-08	RACVGQKFVIQVVATLLASLLKKYEIRPYSGSGDNSEPSLK
Ah92UC5T	402	7.34e-08	QPQSPFKFVAFHMKIVVMALLRFFRFKLANETQCVTYKVMF
Ah7V58Y4	407	9.27e-08	HSCPGNELAKLELLVLLHHLTISYRWQVVGNNGDGIQYGPF
Ah4H0NN3	351	9.27e-08	FDPSRFELAKLELLVLLHHLTISYRWQVVGNNGDGIQYGPF
AhXS9ZXI	241	1e-07	RVCLGRDLAITELKILLSLIFSNFSFSLSPQYIHSPSLKLL
AhNXI5US	400	1.08e-07	QPQSPFKFVAFHMKIVAMALLRFFRFKLANETQSVTYKVMF
Ah84B366	446	1.26e-07	RMCVGRNLAFMEYKIVLTLLLSKFSFNISPTYHHSPSIMLS
Ah24HCRC	446	1.26e-07	RMCVGRNLAFMEYKIVLTLLLSKFSFNISPTYRHSPTIMLS
AhN3C08T	403	1.36e-07	RMCPGNEYARLVIMVFLHNLVKRFKWQMLIPHEKIVMDPFP
AhVVP2QU	343	1.98e-07	RICIGKQYAQQEVKLTLIHLYRRYVFRHSPDMEIPLELDYG
AhM53M4I	437	1.98e-07	RMCLGLEFARLEILVFMHHIVKQFKWDLMNPNEKFKYDPLL
AhG5620Q	453	2.13e-07	RICAGQHLAMTELKVILCLILIKFRISLSQSYCHSPDFRLV
Ah7AH9CA	467	2.13e-07	RLCPGLELSRLELSIFLHHLVTTYRWVAETDEIIYFPTVKM
AhMS4PPI	453	2.13e-07	RICAGQHLAMTELKVILCLILIKFRISLSQSYCHSPIFRLV
Ah94R5ZM	447	4.68e-07	RICLGKDSAYLQMRMVMAILCRFYKFNLVAGHQVNYRMMTI
AhXG11M2	447	4.68e-07	RICLGKDSAYLQMRMVMAILCRFYKFNLVAGHQVNYRMMTI
AhQP0P3V	18	5.38e-07	WWLFPFIPSVPMVSSILFTMLVGFVWYLYGPYWRLRRVPGP
AhDB7AVX	18	5.38e-07	WWLFPFIPSAPMVSSILFTMLVGFVWYLYGPYWRLRRVPGP
Ah69VPM4	144	1.13e-06	RVCMGKEMALMEIKCVTLPLIRRFHFQLVPPVLHHATPIN
AhDK98W5	144	1.13e-06	RVCMGKEMALMEIKCVTLPLIRRFHFQLVPPVLHHATPIN
Ah46TCXF	553	1.78e-06	RACVGQKFVIQVIATLLASLLKKYEVRIIRPYSGSGDNSEP
AhPGGD94	15	1.51e-05	GLSFVALLIGLSLFLMLMILITLVWWVIPNQKLHKLKKCGF
AhHW8B30	161	2.46e-05	RICPGIYFAVSSIEICVAQLLIQDNFPYCTELEVLILGKNR
AhW4G0M5	7	2.73e-05	MEILVVLYGALALAILKLSFSWWVSPFKTHQKLKTCG
AhG35LTC	216	7.94e-05	EDGGPGAEEVEHVEALLNVLNYLFSFSISDYVPLMREFDLD
