# Supplementary material for: Phylogenomic Analysis of Cytochrome P450 Gene Superfamily and Their Association with Flavonoids Biosynthesis in Peanut (Arachis hypogaea L.)
Source: Genes (Basel). 2023 Oct 15;14(10):1944. doi: 10.3390/genes14101944 (PMC10606413; doi:10.3390/genes14101944)
Supplement: Supplementary file 1 [file genes-14-01944-s001.zip › Table S6.xlsx]

## Sheet: Sheet1
Table S6 Cis-element analysis of AhCYP gene promoters.
Element type/ function/ name Gene ID	Defense and stress response elements										Elements involved in cellular activity			Elements involved in plant tissue expression						Hormone responsive elements												Light responsive elements
	defense and stress responsiveness	low-temperature responsiveness	anaerobic induction	anoxic specific inducibility	drought-inducibility	Pathogen responsiveness		cold- and dehydration-responsiveness		wound-responsive element	cell cycle regulation	circadian control	MYB binding site involved in flavonoid biosynthetic genes regulation	seed-specific regulation	meristem expression	meristem specific activation	root specific	endosperm expression	differentiation of the palisade mesophyll cells	abscisic acid responsive	auxin responsive				ethylene responsive	gibberellin responsive		MeJA responsive		salicylic acid responsiveness		light responsive
	TC-rich repeats	LTR	ARE	GC-motif	MBS	W box	WUN-motif	DRE core	DRE1	WUN-motif	MSA-like	circadian	MBSI	RY-element	CAT-box	NON-box	motif I	GCN4_motif	HD-Zip 1	ABRE	AuxRE	AuxRR-core	TGA-box	TGA-element	ERE	GARE-motif	P-box	CGTCA-motif	TGACG-motif	SARE	TCA-element	ACE	G-Box	3-AF1 binding site	4cl-CMA1b	4cl-CMA2b	AAAC-motif	GT1-motif	Sp1	ATC-motif	ATCT-motif	Box 4	CAG-motif	Box II	chs-CMA1a	chs-CMA2a	chs-CMA2b	chs-CMA2c	chs-Unit 1 m1
Ah032U0L		1	2			1	1	1		1															2													2			1	2
Ah056HEM			3							1										2								1	1		1		3				1	2							1
Ah05IA5I		2	1			2				1										1					4						2		1					4			1	6			1
Ah06T4QA			2		1					1		1								1						2							1					4				4
Ah0779KL		1	4		1	1									1					1					2													1				10			1
Ah07DPKN		1			1															2				1	1		1						2								1	5
Ah082PYS	1	1	4			1				1					1			1							5			2	2													8
Ah08738Y		1	3			1				5				1				1		2					6		1	1	1		4	1	2					2				6
Ah08CWXL										2									1														1					2				4			2
Ah08MLA9					2					2										2					6								3					1				8			1
Ah0AN8KE	1									1															7																	10
Ah0K456L		1	3		1					1										4					3		2						6									6
Ah0M9QLC		1	1			2		1	1	1		1												1	5	2		2	2		1	1	2					1	1			9
Ah0NG64P						1				2								2		4				1	1			3	3				5					2	1			5
Ah0Q00UB			2							2					1					1					2			2	2		1		2				1	1	4			2			1
Ah0RH2A3						1		1												2					14			1	1		1	1	2					3	1			8			1
Ah0UU5IV	1	1						2												1				2	1		1	1	1				3									3
Ah0VZ5ZP		1								1		1								2		1		1	2			2	2		1	1	2									3
Ah0WTA7Q		1	2						1	2										3					3						1		3									3
Ah0Y92P4	1					2				2										4					5						1		3					1				5
Ah0YP240		1	1		1							1			1					2						1		1	1		1		2									1
Ah10MYPD			4		1	2						1	1					1							4		2	1	1			1						2				4
Ah12WBQG	3	1	2																	1							1				2		1					3				6
Ah132YE3		3								1										2		1			4		1	1	1		1	1	2									5
Ah180H6H				1		2									1			1	1	2					1		1	3	3		2		3					5				4		1		1
Ah1A3ME4		1			4					1										2				1	1	2		3	3				3					3		1		4			1
Ah1D9GK9	1	2	1							1		1								4					9			2	2				5					1				5
Ah1G2EUX		1	4		1															2													3					3			1	2
Ah1GK82V	2		4	1		2														3					3			1	1		1	1	2					2			1	9
Ah1J832H			4																	2					4			1	1				3					1				1							1
Ah1L1IBW			1							1										1					8			1	1				1					1	1			5			1	1
Ah1R2DUV			2			3									1			1							2		1						1					2				7			1
Ah1SGL6Z	1		1			1														3					2			1	1				4					2				5
Ah1WJI3I			6																	2					1								2					3			2	10			1				1
Ah1WY37S			1																	1					9			1	1		1		1									7			1
Ah210MU5			2			2									1										3		2						1					4				9
Ah21D9BM	1				1	1						1										1			1		1	1	1				1					2				2
Ah221WPX		1	3		1	2			1			1												1		1		2	2		1									1		2	1
Ah22EC2Q		2	1															1		1					6						2		1									6				1
Ah237GY1		1																		3		1			3			3	3				2									3				1
Ah246LCZ			2		2					1										3					1			3	3		1	1	4						1			2				1
Ah24HCRC	1		2			1			1											1					2		3	1	1			1	2					1				5
Ah26YYGP		3	1	2				1	1			1		1	1			1		18				1				5	5			1	20									1
Ah27RLCF	1				1					2								1							2							1									1	16		1	1
Ah27TAQT		1	2		1	2				2				3	2					4					2								4	1				2				6
Ah2AN8JB	1		4		2	2				1					1					1					2			2	2									1						1
Ah2EZS4K			2		1	4				1			1							1					4						1										1	8
Ah2F8F1S										1				1	2										1	1	1				1											6
Ah2HJ0TV		1				1				1					1					4					1	1	1	3	3		1		5									5				1
Ah2TV28S	1		3	1																10				1	1			1	1		1	1	11					1	3	2		3				1
Ah2U560T		1	1							1			1		1					1					4								1					1				4
Ah2YDG1M		2	1		1	1														1				1			3				1	2	2									3
Ah2Z80QE	1					2												1							1		1	2	2									1				7
Ah30SZ61			4		2	3																			1		2	1	1	1	1	1	1					2	1			2
Ah30WRGD	1	1	1								1									1					1			1	1				1									5
Ah31R89H	2		2											1											1	1		1	1		1							1				7
Ah33A95W			3							2										6					2						1		6					1				10
Ah3475Q7		1				2						1	1							3					1								2					2				8
Ah35X7CR			2																	3					4			1	1				4	1				1				2
Ah36LG4X	1		2															1		4				1	1			2	2				4					1			3	9
Ah370AXC			1			1				3					1			1						2	3			1	1		1											10			1
Ah38X92K	1					2												1							1		1	2	2									1				7
Ah3B1CVE	2	2	1			1									1					5					1			1	1		3		3					1		1		3
Ah3D52X3			4			1				2										4					3								4					1				3
Ah3GHL6G	1				1						7							1																				2				5				1
Ah3M216F			1		1							1			1					1					3			2	2				1					1	1			3
Ah3N5ITW			2			2				1										3					4		1	2	2		1		3					1				1
Ah3RGS9M	1	1	4	1		1				1														1	1	2	1	1	1				1					1			1	1			1
Ah3V8RSY			2			1					1									2				1			1	2	2		1		2	1				4			1	3		1	1
Ah412CRS	1		1		1	1																			2			1	1			1							1			10			1
Ah46TCXF			1			1														4				5	1			3	3				5					1				8			1
Ah48QVST		1	3			2		1				1						1	1		1	1			1						1	1							1			1
Ah49BDLC		1	4					1		3										2						1							3				1	2				2			1
Ah4A049R	1					1				2			1							2					7		1	1	1		2		2									6			1
Ah4A4I8X	1		1		3	2														2				2	2			5	5				3					3				3
Ah4BKT9D		2		1	3					2										2				1	1	2		2	2				3					2				3			1
Ah4EKW8A			1									1								2					1	1		1	1		2		2					2			1	6
Ah4GD1W8	2	1	1		3	1													1	3					1						2	1	2					2				5
Ah4H0NN3			3							2		3										1			1			1	1									4				2
Ah4MZP26					2					1		1								1					5		1					1	1					2				8			1
Ah4N79E8	1		2	1				2		2					1					2				1	5	1		3	3			1	2					1				5			1
Ah4Q84I3		2	2		2	1						1								3				1		1							3					4	1
Ah4UMK2V		1	2							1					1			1							3			1	1		1	1	1					4				7
Ah4VZ1PT		2	1	1		2					1	1						1		1		1			1		1	2	2		1		2					2	8			2
Ah4YX487		1																							7			1	1													10
Ah51Q8IW	1	1	1								1									1					1			1	1				1									5
Ah554ZX1		1	1	1	2	1		1		1					2									1		1					2			1
Ah570P5C			1			3												3		2					3								1					4				5			2
Ah57KEBM	1		2			1			1						1			1		3			1	2				3	3		1		4									2
Ah5EDI0X		1			1	2									1									1	4			1	1													1
Ah5KG3L9	1		1																	1				1	1			2	2		1	1	1							1		13			1
Ah5X8MPR	1							1	1	2										1				2	3		1	1	1				1					1				3			1
Ah5XS165			1			2														2					4			1	1				2					1				8			1
Ah5Y9TK9						1						1						2		3					7							2	4					4				8			5
Ah5ZLV04	1	1				1			1	2										2					1			1	1				2								1	6
Ah5ZM60A			1							1				1						4					9						3		4									5			1
Ah64U7NV	1	1	3		1	2		1		1			1							3				4				2	2		1		3								1	1
Ah66AX9V	1									4				1											5			2	2									3			1	5			1
Ah66GL51		1	2		3	2				4		1								3					2	1		1	1				5					3				6
Ah69UQAR		1	1			1				1				1				1							8		1	2	2													16
Ah69VPM4	2		2			1				1		2								4					1	2	1						4	1			1	2				5				1
Ah6BEU00	1		2							1			1							1					6	2		2	2		1		1									3
Ah6EUZ8B	1	1	2			2				3										1					2			1	1			1		1				2				6	1
Ah6HU6DS	1		1		1	3		3		1					1					1				1	1			1	1		1		1					2				1
Ah6I4HZI			2							1										3				1	2		1						4					4				2
Ah6JQ8YQ		2	1			1			1	1								1						1	2			2	2				1					3			1	5						1
Ah6VQD09		1	2		1	1												1							6	1						1									1	16
Ah6Z49LM	1		1			2				1										2				2	1	1	1	2	2			1	1					1											1
Ah70PRJ5	2		1																	3				1				2	2		1		3					2				7
Ah73P2JF	1	1	2		1					1		1						1	1	3				1	9						1		4					1				11			2
Ah74WYCB			1							1								1		3				1	2			1	1				4					2				7
Ah75XT4J		1		1		2														4				1	5			1	1		1		3					1				4			1
Ah77JTQB	1		4			1						1													1	1	1	1	1													4			1
Ah77KTPK			1			3		1		2					1					3				2	1		3	7	7		1		3					3			1	3
Ah7AD34F		2	3							1								1		1		1			5			3	3				1					5	1			12			1
Ah7AH9CA	1		1																							1			1				1					2	1	1
Ah7BG7FU		1	2			1									1				1	1					1						1		1					1			1	5
Ah7IJ4L5	1		3												1					2		1			4			1	1		1		2									7		1
Ah7J3SUQ			4					1		4										2				3	5	1		2	2		1		2					1				8
Ah7PFL6Q		1	2		1				2	1															1			1	1		1							3				4
Ah7PS9BN		2	4			1												1							6			1	1		1							1				6			1
Ah7R7017		1	4	1	2															3					5						2		3					1		1		6
Ah7V58Y4	1		1		1	1				2					1											1		2	2		1							1	1	1		3
Ah7XV9IT	4		3																						1						1			1				2			1	1
Ah7Z45GE	1	1	3							1					1					1	1						2	2	2		2		1									8
Ah7Z5EGL	3	1				1														2				3	1	1	1	1	1		1		1									4
Ah82IR2S			5																1	1					4			1	1		1		1									5
Ah84B366			2			2						1								1		1			1		1	1	1				1					1	1			8		1
Ah84V7WL	1					2														4						1							3					3			1	6
Ah85G0UF			2		2	2					2				2									1	1		1	2	2				1					2				5
Ah87R1SX			2							3									3	2		1			2		1	1	1		1		2					1				6				1
Ah8C82I7	1	1				3									1					7					1	2		6	6				8						1			4
Ah8EC0VW	3		1							2										1					8	1		1	1									1				5
Ah8F7PE4			2							3					1					2					6		1	1	1		2		2	1								8
Ah8IZ54I			1		1					4										3					4			4	4				3									15
Ah8L02XW		1	1			1						1								2	1							1	1		1		2	1								6
Ah8NXS3G			4			1				1										8					1			1	1			1	9									2
Ah8R7WRR	1	1						2		1										1				1	2							1	2					1				4			1
Ah8TF3WB			4		1	1						1			1					1				1	2								1					2				7
Ah8U3ZEX	1		7		4							1								2													3								1	4
Ah8US839	1	1			1	1				1										1					2			2	2		1	1	2									9
Ah8XWS5Q	1	2	4																	4		1			2		1	1	1		1	1	2					3				4
Ah8ZP0HC			1	1		1		1		3					1									1				1	1	1	1											5	1
Ah90YAIT			2												2									1	3						1							2			1	6
Ah92UC5T	1		5		1					1		1		1						2				1	2								2					3				3		1		1
Ah94R5ZM	1		2			2				2																1					1											2
Ah96EPTX	1	1	3			1														2					4			2	2				2									4
Ah96XUR0	1	1	2			1				2	2									1					2							1	1								1	5
Ah97WH9V		1	1							1		1								4				1	6			1	1			1	3									9
Ah98SW16			5						1	1										3					2			1	1		1		3									9
Ah9C0JE8						2				1					1					3					1						5		3	1				1	1
Ah9D2QNN		1	1			1									2					2					5						1		2					4				6			1
Ah9D5JX4			2		1	1				1					1					2					1								2					3				3
Ah9E5BV9			3												1																			1								4
Ah9FKG6V	2				1	1				3					2					1					3						2		1	1								7
Ah9H79HM			2							1									2						10								1									7
Ah9J8RGD	2	1				1						1								1					1			3	3				1					4				4		1
Ah9J9RW8					1	1		1			1									11		1		1	3		1	5	5				13					1	1			4							1
Ah9N9P3S			2			2				2			1											1	2			1	1		1											3			1
Ah9P22GZ		2	3					1												7				1	1		1	1	1		1	1	6					2				1
Ah9P7KAZ		1	2					1		1		1						1		3		1						1	1		1		2					1
Ah9T04HJ										3							1			3					5	1							3					1				2
Ah9T187T			2							1										1				1	5			1	1				1						1			10
Ah9T9VBG	1		1			1				1			1					1		3					1	1	1	2	2		1	1	2					1	1			3
Ah9TS7X7	2		1		1	1				3														1	3	1		1	1			1						1			1	4			1
Ah9VYU45	1		1		2	1				1					1												1				2							1		1		2				1
Ah9W7X6Y	2	1	1		1					1										1					2			1	1				1					3		1		6
Ah9WXZ62		2	2			1									2					3					8			3	3		1	1	3								1	6			1
Ah9Z1ZRJ			2												1										4			1	1													6
AhA0NDKG		1			1					1		2		1	1					4								4	4				5					1				9			2
AhA0WXBW		4	1							1										1		1			2			4	4		2		1	1							1	4
AhA1DKIN					1			1		1		1			1										13		1	1	1				1					1				7
AhA4H8M4						1												1			1				5			1	1		2								1		1	6
AhA55GPD			3			1						1								2				1	3								1					1				4
AhA5BJE4			2			1			2									1	1					1	1			1	1		1							1				5
AhA8W1T3			3		1	2				1															1	1		1	1			1						1				2			1
AhAA2SHR	1	2	2										1							4					5			1	1			1	5					1				3			1
AhAC0A7B		1	1								1			1	1					3					1			6	6		1		2					1	1	1		9
AhAEU5RD			1		1							1								2						3					1		2					4				4
AhAF3YLM			3									1							1	3					5		1	1	1		1		5									6			1
AhAG2ZXZ												1					1			2																		1
AhAI0BYL	1		1		1	1														3												1	5
AhAJ1Q9U	2									1															4			1	1								1					12
AhAK4T3E			1		1					3					1					1				1				3	3		1		4					1	2		1	2			1
AhAM3FDB		1	1			1		1							2			1		4					1	2		4	4				4					2				1
AhAM9K54																									5		1	2	2													9
AhAMJH7D			9							1										1													1					1				4
AhASTA9Q		1	1			1						1			1					2				2	1			1	1				2					3		1		5		1
AhAU0S52			2		1			1		2		1										1																1			1	2			1
AhAU8Y9Z		2	1												3					5				1	4								4									12
AhAXL13P		2	2	1				1				1								1				1	1		3						1				1					5
AhAYA1A5	1	1													1					2								1	1				2					1				10
AhB1N53D	1									1										3					8			1	1				2					1				6			1
AhB3J73C			3							1								1		2					2	1		5	5				7						1			8
AhB3NFFH	1		1			1														4		1		3				3	3		3		5					1				7			1
AhB50IPN		1	1							1			2		3					4					2			4	4				3			1		3				2
AhB5JY05	1	1	3		1					1		1		1	1										10						1							1				5
AhB5QQYI	1		2			1		1												5				1	1	1		1	1				4					2	1			6		1	1	1
AhB6E5H4			2							1				1	1					1		1		1	10			1	1		1		1									10
AhB8WD65		3	3									2	1							1				1									1					1				8
AhB8Y337			2	1								1			2				1	1				1	1			3	3				1					1				2
AhB9A644			1																	2					1						2		1									5			1
AhBBT557												1								2					2								4					2				4
AhBH9RMT	1		2															1		1					7			1	1				2									5
AhBJL9W4		1			1	1												1					1		5			1	1													11
AhBK04FV																				5					1	1					1		6					2	1	1		13
AhBRFB8I	2	1	4			1																			2		1											1			1	4
AhBU3786	1									2					1			1		2					1			1	1				2									9			1
AhBW1SL4		1								1										1				1	3			1	1				1	1				1	1		1	7
AhC180KA		1	4						1	1					1										2			1	1									1		1		5
AhC34INF	2	1	3	1		1					1				1					10					1	1		4	4				11									5
AhC4H7FM			3		1															1				4	6								1					1				2
AhC56IWK			2		1					1								1		2						2							4									3
AhC57HZG			3					1												5								1	1		1		5	1				4				4		1
AhC5I0M3			1			1																		1	5	1	1					1		1							1	11
AhC8YFE9		1	1							1															2			1	1		2							1				1
AhC991XI		1	2		2	1														1							1	1	1				1					3				5
AhCA3HD6		1				1																			6		1				1							3				12			1
AhCC54W0	1		1			2								1						2					2			3	3				3									4
AhCE3PYG		1	6							1				1						1					2			1	1				1	1				1				5				1
AhCMKD6L			3		1	3				1		1			1					1		1					2	1	1		3	2	1									1
AhCNM5E0			1							2										1					2			2	2		1		1					2				6
AhCSQB0P		1			1					1					1					3				1	1			2	2				4		1			2				3
AhCTE8UD			3							2										6					2						1		6					1				10
AhCW0S7X		2	1	1		1		1		1					3					2				1		2	1	1	1			1	2					1			1	1				1
AhD0DS2K	1		1		1	1		1			1		1							1		1		1	2	1	1	4	4				2									1
AhD0Q46J	1													2						2					1	1	1	2	2				2					1				4
AhD1QJXV	1	2	1			1				1					1			1							2			1	1		1	1	1					4			2	2
AhD1ZZI9					1	2						1								1											4		1	1				2			1	1				1
AhD47ALZ			3			1				2										1					3	1							2									8
AhD4PHYG		2	1			1				2		1												2	1			1	1		1	1							1			4			2
AhD59GD5		2	6			1				1	1									2						1		1	1		2		2					2			1	3
AhD5PZ9F		1	2			1			1						1					1				1	1	1	1				1		1									1
AhD84CI6			3	1		1		1			1	1			1			1		1					3		1	3	3				2					1				3			1
AhD92ENK	1	1				5				2										5					4						1		7	1				4				7
AhDB4GMR		1	2										1							3					1			1	1				4									9
AhDB7AVX			3			1							1					1		1				3	1			2	2			1						2				1			1
AhDBN754	1		1									1								5					2	1		2	2		3	1	5					2	1			6		1		1
AhDBZ9PS	1	1	4			1				2										1				1			1	1	1		1		1					1				2
AhDFA3IT		1	3									1								2		1		1	10			1	1				4									3
AhDI7WTY			1							4										2					4								3									4
AhDK98W5	2		2			1				1		2								4					1	2	1						4	1			1	2				5				1
AhDL8Y3K	2	1			3										2					1					1						1		3									2
AhDM8PJ8	1									1								1		3					3								5								1	8			1
AhDN3C7B		1	2												1					2					10			2	2		4	1	4					1	1			4			1
AhDR7X1V			1							1									1	1						1		2	2		1		1	1							1	4
AhDX4QZ2	1				1	1												1		2					1			1	1		1		3					1				1
AhDXX0FL		1	2		2	3						3						1		5								3	3				4					2				4
AhE11MFK			2							1		2			1					3					5						2		3									15
AhE23E2T	1		3			3						1			1					1											1		1							1
AhE2W35F					1	1				1								2						1	2			1	1									1	1			6
AhE313MA	2																			5				1				1	1		1	1	6							1		9
AhE3TQWL	2				1	1												1		1					1			1	1		1		2					1				1
AhE3VCX4			2			1				2										1				1	1			1	1		1		1					2				12			1
AhE5ZLCP		1	3	1		1						1						1		19					6			4	4		1	1	26					2		1		10
AhE6G4NP	1	1	2			1													1						2							1						3	1			14
AhE6IN6R			1							1					1					1				1	2	1		2	2		1		1					2				10
AhE8J0ZS		1	2			1				1			1							7					4								7									11				1
AhE9QM6P	1	1	4			1				1								1		6					2			1	1			1	6								3	3
AhEER8WF		1	2			2		1		1					1										2		1	1	1									3				1
AhEFJ3XH		1	1							1										1		1		2	2		1						1									6
AhEH049N			1			1					1			1						2				1	2			3	3				2					2			1	6
AhEHKI1X					2					1					2			1									1				2							1	2	1		1				1
AhEI9KG2				1						1					1				1	4				1	1			5	5				3					1				2
AhEJJL2V			2						1	3		1			1			1		5					7			1	1			2	7									8		1	1
AhEKA7CT			1										1		1					4				2	1	1		3	3				5					1				5			1
AhEN2KPM	2		1												1							1		1	2													5				4
AhEN8CHU	2					1								1				1		1					4						1		1					2				10
AhETWN8F	1		1	1	1			1							1					3					1		1	2	2		2		1					1				2
AhEW6SWI			3			1			1	1	1				1					1		1			2								1					1				1				1
AhF136KG			1			1				2										6					2								5					1				3
AhF2JX6Z		2	1																			1			6			1	1		2									1		7
AhF2XVK1		1	1												1										8			2	2									1				12			1
AhF34SP4	2		1																	3				1				2	2		1		3					2				7
AhF62UT2		1	4			2				3										2								3	3				1					1				3
AhF6Z6ZJ		1	1			1									2				1	3			1		3			3	3		1		4					1	1			6
AhF73TU2			2		1							1	1					1		2				1	7							2	3					1				11			1
AhF8T0MB			1			3												1		2					4			7	7		2		1					4				6			1
AhFC34FK			2							1																1			1									4
AhFMLD33					1	2																			4						1											7
AhFPF4KE	1	1	2							3															2							1		1				4				1
AhFQ5MDM		2	1		1			1				1						2							1		1	4	4									1				3			1
AhFQQS7Y			4		1					1	1							1		3					1	1		2	2			2	2	1				5				7
AhFVXT0M			2		1	2				1			1						1	1					3		1	2	2				1									4
AhFYP59N			1			1		1		1					1			1						1	2			1	1												1	8		1
AhG3469Y			1			1						1			2			1		3					3	1	1	2	2		1		4									9			1
AhG35LTC	2		2			2				3										2					1			1	1		2		2					5				4			1
AhG3X0L7			2			1				1		2								2					3								2					1			1	6			1
AhG5620Q		1	2						1	1		1																						1				2				5			1
AhG5TCW6					1	3				1		1								1											3		1	1				2			1					1
AhG691ZN	1		1																						3			1	1									4				2
AhG7VI5W		2	1			2		1	1	1	1	1								3				1	4			4	4		1	1	1					1	1			9
AhG9VGRV	1	2	1		1	1		1		1				1	1					5					2			1	1			1	4					2		1						1
AhGBF1RD		1	3			1					1									1				1	8			1	1				3					2				3			1
AhGCF5QH						1				2					1										7		1															3
AhGE9GZG	1	1	1		1	2		1		2					1					2					2		1	2	2				2					2				6
AhGI67CA			1		3	1							1							2					6			5	5				2					4				12							1
AhGJ85WH		6	3		1	1																			1		1				2							1				4
AhGLV5L5	3	1	2																	1							1				2		1					3				6
AhGM8EQZ		1	2																	1					4								1					1				5				1
AhGMU3XF			1			1					1								1	2					3								2					1			1	7
AhGN1SSX		1	2			2							1					1				1			1		1	1	1		3											4			1
AhGS1HJ9		1									1				1										4				5		1		4									7			1
AhGVGT3R	1				2										1					1					5			2	2				1									11
AhGW438E										3		1								4					7			1	1		1	1	4									6
AhH0PP7S			1		1							1		2						2					2		1	2	2			3	1					1				3
AhH3NIE5					1	2		1		1												1			4	1		1	1													5			1
AhH82QG0	1		1			1							1							1					1		1	1	1			1	2					2				5
AhH8DQQQ	1		2			2				1										3					2			1	1				3							1		8
AhHA4R8H	1	4	4			2				1								1		2								4	4			1	2					3				2
AhHCI2BQ	1					1				1										1					2	1		1	1				1	1				1			1	4			1
AhHD9YHD			2		1	1						1						1		1					3								1					1				11
AhHTN29J			2							5			1							1				1	4			1	1				3									9
AhHV242L	1	2	3		2	1				2		1	1					1		1					4			2	2				1								1	6
AhHW8B30		1	1		1					2		1			1					3					1						1	1	4									1
AhI0CI8T		1	1		1										1										3			1	1				1							1		1
AhI1XSYN			1			1				1		1	1							2				2	9			4	4				2							1		5
AhI2ECPT			1																	2					1						2		1									5			1
AhI5UYY8	2	3	2							2										2					2						1		1								1	2
AhIDM7IB	1	1	1			1				2										2					2		2	1	1				2					3				8			1
AhIFA20P		1	1							2																		3	3									1							1		1
AhIGV53D			2							3								1		1					5			1	1			1	2									13
AhIKG909		1				3									1									1	4			1	1									1		1		6				1
AhILZ7DY		1	2					1		1		1	1					1		3				1	2	1		4	4				4					2				8
AhIP1Y2C			1			1						1													9			1	1		2	1	2					2			1	6
AhIQV007			1			1				2					1					7					2	1					2		5									9				2
AhISY40W		4	4		1			1												2					1			2	2				1					2				2
AhIT7QFA	1	2	1			1				1					1					3					2			3	3		3		2					1		1		2
AhIU9CVZ	1				2	1		1							1			1		2		1			4		1	1	1				2					1				7			1
AhIY9IB8	1	1	2							1					2										5						1											3				2
AhIYR592	2	1																						2	3			3	3		1											3
AhJ0QWW1			2									1								2		1		1	9			1	1				4									4
AhJ0SPDG		1	3	1		2						1			1					19					9			2	2		1		25							1		11
AhJ0SZIG	2	1	1	1	2	1				1		1			1					3					1	1	1	2	2		1		4					2				3
AhJ201LF			2			2				1		1								1					1	1						1	1									4
AhJ5GSJM	1													1						1					2						1		2					4				10
AhJ8Y94D	1	1	1			1				1										1				1	1			1	1		1							1				3
AhJ8Z28X			3		1	1				1										1				1	2								1					1				2					1
AhJ9N3PQ		2	1							2										2				1			1	4	4		1	2	4	1				1				6
AhJBW4ZX	2	1	3			3				2		1						1		4				1				1	1		2		4					4			1	1
AhJC9XMV	1									2		1		1	1			1		1			1	1	1			1	1				1					2	6			10			1				1
AhJCXG2J			1	2						3		2					1			3					6			1	1			1	3	1				1			1	10
AhJE5MND	1	1	1			1					1	1	1		1			1	1	2					4						1		2					2				7
AhJEM7HP			2			2									3			1										1	1		1							1				1			1
AhJHZU79			3									1													4			1	1												1	4
AhJL7EE1		3	2			2				1			1		2					3				1	1			2	2		1	1	4					5				7
AhJMZ603		1	1		1										1					4						2	1	5	5				4									1
AhJR81PI	1		3																	3				1	5							1	3			1	1	2				4
AhJUC9E0	1		2			2				2										3				2	2							1							1			7			1				1
AhJV4TTH	2	1	1		3				1						1					2					1	2		1	1				2					1				2
AhJVL3WX	1		11					1		1										3					4		1					1	3	1				1	1			2			1
AhJX1GXL			1		3	2				2			1							1		1		1	2	1		3	3		1		1	1								1
AhJZF5VE	1	1	1							2				1											4	1					1							1				6
AhK1LFJJ		1								1					1					4								2	2				4					1				10
AhK44PA8			2		1	2				1		1								1		1				1	1	1	1		3		1									1			1
AhK55MVY		2	1							2				1						3				1	2								3									7
AhK8E53W	1				1	1									1					3				1	1			1	1			1	4		1			1				10
AhK8H9R8			2							2										2					5		1				1		2	1								7
AhK9QGVV			1		2					1					1					1								8	8				1									1
AhKC559T			1							1										2					8			1	1				4									11
AhKE4ULY			2							2										1	1	1			2						2		1					2				2			1
AhKRAQ4G	1	1	1			2				1									1	5					2			1	1				5					2				7
AhKVH5PD	1		1											1						1				2	3								2									3			1	1
AhKYAL0U			2																	4					1								4					3	1			4			1
AhKZ1626			1	1	1	1					4													1	1			2	2		1											3				1
AhL13TAJ		2	3												1					3		1		1	3	1							5					1				6			1
AhLAC4GL		1	1			2		1				1						1	1		1	1			1						1								1			3
AhLB6PYJ			3			1																		2	2													1			2	3
AhLBLX5B			1					1										1		2					4		1	1	1				3					3				4				1
AhLE699N	1		4			2						1								3					1						1		3								2	1
AhLJPA30	1	2			1	2						1			1			1		18	1			2	1			3	3		1		19									5
AhLKT3FQ			4			1				1										1					6			1	1				1									4
AhLR3XS4	1		2																	5					1							1	7									6		1
AhLR8YZ7	1		4		1	1						3													1						1							1			1	1	1
AhLVE3Y5						2				3		1						1		1				2	7			4	4				1					1				17			2
AhLW6UI8			1															4		3					4			4	4				3									11
AhLXP1WJ		1			1	1												1		3				1	3			1	1				2					4				6
AhM1JRW6	1	2	1		2	1				1										1					1		2						1						1			6
AhM36XJL			2		1					1								1		4				1				2	2		1	1	6						1			1				1
AhM38SQY			3							3									1	3		1	1		2			1	1				5						1			5
AhM3F96W			2		1					2		1	1		1										11			1	1		1	1										4
AhM53M4I	2	1	2												2					5				1	3	1		4	4		1		4					2				2
AhM6ATHE					1			1				1								3			1					2	2				3									2
AhM79VT4			2							1		1																			1							3				2
AhMA1Z2D	1									1										2					4								3					2				6			1
AhMC3KWT			2			3				3		1								2		1		2	3			5	5			1	2					1				1
AhMCE3E8			3		2					1	1									2					2			3	3		1		2									5
AhMCM1YY	2	1						1		1										1								4	4		1	1	2								1	2
AhMD7XU0			1			1				1										1						1						1	2									3
AhMG688V			2		1															3					5			2	2			1	2							1		6			1
AhMHKX6K			2		2					2					3							1			2	1	2											1			2	2
AhMIH95F			2							2	1								1	1				1	1		1	1	1				2					2				13			1
AhMJ29ZM			2							1					1					3		2			4						2		2					1			1	7		1	1
AhMPKI4V						1				1								1		4					2			4	4				4									7			1
AhMPT6D2			2			2		1				1							1	1		3				2		3	3			1		1				4				3	1
AhMR6WYG			1	2		1														3					6			1	1				4					1				5
AhMS1QBK			4	1						1										1					2						1		1									5			1
AhMS4PPI		1	2						1	1		1																						1				1				5
AhMT8FXZ					1							1			1					1					3								1							1		4
AhMTQ70D		1	1							3									1	1					6			1	1				1					2				3
AhMXC2BM		1								2			1							2					1		1				2		2									9
AhMZ542B	1		4		1					2		1						1							4						1											2
AhN16MIT	1		5		1							1								1								2	2		2			1				2				2							1
AhN1DX8X			2									1							1						3	1		1	1		1											5			1
AhN3C08T	1		2			2				4								1		8							1	1	1		1		7					1				1
AhN5YDJK	1	1	2							2									1	2							1	1	1		1	1	2					2				3
AhN64S41			4		2	1				1		1																						2				1				1
AhN6JQ04			2							1					1							1			4			1	1									1				8
AhNAXY0P		1	2		2				1	3										1					2		1						2						1			9
AhNF142P	1		2		1	3						1						1		1					1			3	3	1	1	1	1					3	1
AhNSG19L				1	1	2				1								1	1	6					1			1	1		2		7	1				4				2		1
AhNT79F1			2		3			1							1											1		2	2		1		1					1
AhNWH0QG											2									1				1	6						1		1									11
AhNXI5US	1		1		1					2					1					2				4	5			1	1		1	1	3									3				1
AhNYMX1M		1	1																	1					4			2	2				3					2	1		1	3
AhP2ZV1P						1																			2																	5
AhP3BMC7	1		1							3					1										1			1	1									2				6			2
AhP3CRQW			3		1	1									1					5		1						1	1		1		4									3
AhP3G561		1				2				2		2								1				1	5								1					2				9
AhP8VCWZ		1	3							1										2				1				2	2				1									3			1
AhPBH5UM			3			4				1			1							2					2						1		2					7				1
AhPFDI3N			2		2															3					3			2	2			1	2									7			1
AhPG6D45		1	2		1	1														3				1	5			1	1		1		1								1	10
AhPGGD94		1	4			1				3					1										2																	12		1
AhPJ98Y2	1		2							2															4		1	1	1													7			1	1
AhPJWR5J		1	1		1					1					2					4				1	1			1	1				4									11
AhPK3IA3					1	1				1					1										5													2				6				1
AhPMY3SS			2			1				2		1													2	1												3				7			1
AhPQR1QR	1	1	3			1				4						1		1						1	1							2						3				1
AhPY06B9			1					1		2									1	4		2				1					2	1	4	1				1				3	1			1
AhQ2BYIT		1	3							3								1		1					8		1	1	1				1					10				10
AhQ2QWLN		2	1							2										1				1	6		1	2	2		1		1					8				9
AhQ6MIXV			1		1					2															3													1				6
AhQ8VAE5	1	3		1		2														4					4			1	1			1	4					2				5			1
AhQ94UE0		1	1							3															4							1	2					1			1	6
AhQ9F5SX															1					1				2	4		2	4	4				1					1			1	5
AhQB541W									1									1		3					2		1						3					1			1	4
AhQBKG1B	2	1	2			3																		1	2							1							1			7			1
AhQE1IHJ			2	1						1		1						1		1					2		1						1					3			1	3
AhQEX5C0										2				1						1					2								2					1				10
AhQG8K35		1				2						1						1							5													1				8				1
AhQIZ0QD		1	2			2		1		1					1										2		1	1	1									3				1
AhQJ0MNA			1							4										5					4		1				1		5									3				1
AhQJ905H						1				1										2					4		1	2	2		4		2									5
AhQL4ZS9			4		1	1				1				1						4				1									5	1				2		1		3
AhQM5IC5		6	3							2			1							1				1				1	1		1		1					1				7				1
AhQP0P3V	1		5			1									1					5				1				1	1			1	4					1			1				1
AhQQ1SRH			1			2				2					2					3				1	2	1	1	2	2		2		4					1		1		7
AhQQN6QG		1	5			1				1														1				2	2		1						1	1		1	1	3
AhQW591P	3		3							3									1	5					2			1	1		1	1	6					2		1		7			1	1
AhR2BA1I										2				2										2	2	1	1					1						2				10			2
AhR5KZJD	3																	1		1					4			1	1				2					1		1		17
AhR97G74	1		3							2		1							1						4	1		1	1		1											4			1
AhRDBF7Y			6		1	2				2		1			1					1				3	3			6	6				1					1				1			1
AhRE0MA5	1	3	4							2					1					1			1	1	1			4	4		1		1									4
AhRHR23G	1				1	1				1										1					4	1		2	2		2		1									4				1
AhRPFA7S			1	1																1				2	1			3	3		1		4					1	1			3
AhRPLV4X		1	1																						1			1	1		1	1						3		1		5
AhRQ0VMS			3							1					1																1											4
AhS12RMD		1	2																	2				2	8			3	3				2					1				2
AhS3X3J8			1		1					1		1						2		38			1	3	3			5	5			1	49					2				1
AhS53NAY		1	3		1	1				1		1	1		1			1		1		1		1	4								2								1	1
AhS646GX	1		4		3					1				1					1	4					1	1		1	1			1	5					1				2
AhS9LGGB		1				1					1		1		2			1		2							2	1	1		1	1	2					2
AhSCCY7D			2			2									3					4		1			3		2	1	1		1		3									4
AhSEU0EN		2				1				1															5			1	1		1							1	1			6
AhSFE8AG	1	3	3		2	2				1		1								4			1					4	4				5					2				3
AhSGZ2CH																									1			2	2			2		1								8			1
AhSJ99MI			1			1				1		1						1		1				1	2			1	1				1	1								16			1
AhSMRD1P			2		1					1					1					2				2	2		1	3	3				3					2				1
AhSND7WH	2		2	1											1					1													1	1				4				1
AhSPE8CT			2			1				3		2						1		1					2			1	1			1	1					2		1		4
AhSQSQ00	1							1		1										8				2	1			2	2		1		7						2
AhSUFM5S										2			1		1										5						1							2				10			3
AhT2Z52M	1					2				3			1							6					5		1				1		7	1				2				5
AhT38HF5			1							1				1											6	1								2							2	9			1
AhT5ZVXW		1																		3					1			3	3				4					1				8
AhTD0XWT			1		1					2															2			1	1				1					2				6
AhTI8LFW			2			1																			1																1	1
AhTJSZ1F	1		2			1				1					1					2					6			2	2		2		2					3				10
AhTKQ768	1	1	2					1							1					3					2			1	1				2							1		5
AhTL9E5R	1		1																					2	2			2	2													7
AhTMG43S			2		2	2				2		2								1					4		1	3	3				1						1			2
AhTML5XF										2			1												8																	4
AhTNFT39		1	1			1							1		1					4				1	2	1		5	5				3								1
AhTS7Z0X		2	2						1						2										5			3	3		1			1				1				3
AhTTT4AK	1	3		1	1										2										2		1	1	1									3	1			4
AhTW15KP		1	4							2					3					1					10	1		3	3		2		1					3				10
AhTW3GR2	1	1	5	2				3			1				2	1				1		1			1			1	1			1	2	1					1			7		1
AhTY87ZU		1			4			1			1				1					2					8		2	1	1	1			2									17
AhTYH77A	2				1				1	1					2		1			3							1	4	4			2	2					3				5
AhU2CXJI						1		1		3					1			1						1	3	1		1	1												1	9
AhU51SK2		1	2			1				3															8														1			9		1
AhU5WKYJ	1												1		1														2				3
AhU7G3WQ			2							1																															1
AhU8Q65R					1										2		1	1		1				1	6	1	1					1	1									1
AhUD2091	1	1				1		1												1					5								1					1			1	10
AhUF9ZNK	1	1	1		1					3										1					9		2															6
AhUKZ6DB	2		2			1				3										2					2			1	1				2	1				2				7
AhULT6DJ										1					1					3				1	2			1	1				4					1				7			1
AhUP7AJF					2					3					1					1					2								2									13
AhUT015H			4			2		3							2									1	5			2	2									3				2
AhV21PV4	1		3					1							1			1	3	1		1						1	1				1					1			2	12			2
AhV40EJ3	1		5		1													4		3				1	5		1	2	2			1	4									7
AhV43J5N		1	2		1					2						1				2				3	7			1	1		1	1	2					1				6
AhV592UR		2	3	1						2														1	5													5				4				1
AhV7MTQB			1			1				1															6																	5			1
AhVAS5V1			2	1	1					1					1										2			5	5		2			1				2				2
AhVEAV8C					1	1			1	4															1			1	1									3				6		1
AhVFJD86		1	5							1																		2	2		2			2				1				3				1
AhVG2XB0			1			1					1									4					2			1	1		1	1	5					2	1	1		10
AhVHEE5Y			3			1				1					1									1	6		1	1	1								1	3				5			1
AhVN8AVF	1		1			2						1						1		3				7	3			3	3			1	4					1				3
AhVNK22G		1	2			4				1										5					2			2	2		1	1	4					1				6
AhVPW2G6	1		1																1	13				1	6			1	1			1	14									7
AhVQIY2H			2			1				2			1												2	1	1				1							4				7					1
AhVRM8BV			1							1					1								1		1		1	3	3		3							3			1
AhVV0UJ5		1	1							2					1					3					2		1			1	1		4					1				6
AhVVP2QU			2			1				3		1								1					1						1		1					2				3
AhW1ASYG		1	3			1				2					1					1					1			1	1		1							1				9
AhW3WWNZ			1		1					1					1											1					1											1
AhW4G0M5			2							1										1				1	3		1	1	1				1					2			1	3
AhW50GDI	1		5							1					1			2		1					3		1	2	2		1		1				1					3
AhW5Z7DW	1											1	1							1					3								1					1			4	7
AhW7S58I			1							1		1								1				2	2		1	4	4		2		2									1
AhWA1FX5		1								1			1					1							4			1	1									1				5				1
AhWFM3MS			2		1				1	1		1								7					4								8									6				1
AhWGK629		1	3							1										2				1				2	2				1									3			1
AhWHJ9X6	1	2	2					1		2										2					1			1	1				3								1
AhWIE6UT			2												1					2					5			1	1				2					2			1	8							1
AhWJIQ4A		1	1			1														5						1		1	1		1		5					5				2
AhWK1TYZ		2				1				2		2								1					5								1	1				2				4
AhWK2RNV			2							1								1		1				1	4			1	1		1		1						1			7
AhWMM9KJ			4		1	1				1	1				1					2					2								2					4				1				1
AhWNL5D9			2			2									1					2				1			1	6	6		1		2
AhWR94UY			2			3		1		2		1							1	3		1			2	1	1	4	4			1	2					3				5
AhWY8677		1	2		1	1														1							1	2	2				1					6				3
AhX1BDZQ	3	3	3									1			1										6						2							1				10
AhX1ER8K		2	2		1	1				1										3					3								3									9			1
AhX3HSHJ	1				1			1		2																2	1	1	1									3				2
AhX7DVP8	1	1								2										4		1		3		1		1	1		2		5									7		1
AhX8HWK3		1	1		1					2					2					1					8	2		2	2				2					2				1
AhX9FN5M			1							2					2					1					1	1		1	1			1	1					3				10
AhXD4R0P	1	1	4			1				3						1		1						1								2						2
AhXD5XGS	1	1			3															1			1		6			4	4		1		1	2					1			12
AhXDA15Z		2	5			1				2				1				1							5			1	1									1				7			1
AhXFV150	3		1			2				1		1			1					2					4			2	2		1		3					2				8
AhXG11M2	2		4			2				1														1	1	1					1											2
AhXIHY4L										1					1			1		2					2			1	1		1		2					2				5		1
AhXKLY96			4		1	1				1				1						1					1								2	1				2				5
AhXKY9LP			4							1					1					1		1			4	1							1									5
AhXL06X6		1	2							3										1					7						1		1							1		6
AhXMK09V	1	1	5		1	1								1											1			4	4									1				2
AhXPI7JM												1			1					2					4								3					1				11
AhXPY7J2		1				2				2		2								1				1	5								1					2				9
AhXS7PLW			4							1		1						1		3					3			4	4				3					1				7
AhXS9ZXI	1		1							2										3					2			1	1				3					4				6		1
AhXX3TAX	3	2	2							1		1	1							1					5			1	1		1		1					1				11
AhXYZ5G8	1			1	1	1				3	1									2					3			1	1		1		2					2				4
AhY1EIY6		2	3			1									1					3		1			7						2	1	4					1				4
AhY8NW7M	1	2	2							1		1								2					8			1	1				3									5
AhY93W5A	2		1			3						1								2								1	1				2					1				4
AhYBNU8P			4		1	1				1										3					3	1	1	1	1			1	4									5
AhYHVV91		2				1						1			1					1								1	1				2									2				1
AhYI1B95	1		1			1														3					1		2	3	3		1	1	2					4				3
AhYNYA8U			1									2		1	2						1				5	1		2	2									2			1	4
AhYQ5RXI			4			1				2										4					3								4					1				3
AhYQLI8B		4	2	1		1				2					2				1	2						1					1		3					5	1			4
AhYRF88J	1					2				2										4					5						1		3					1				5
AhYW8AM8		2							1	3										1		1			4			2	2				1					3				7
AhYWUC8U																				1					2	1		4	4		1		2									7
AhYXZ2NC		2	4		2	3				2										6								2	2			1	6									10			1
AhYY507R	1	1		2		1		1																	1	1		1	1									4		1		3
AhZ1GZMD	1		2												2			2							1			1	1			3	1					4				4
AhZ5DDPN			1		1	1				1										1				1	4						2				1			5				1
AhZ6EAYS		1	1							1								1		4				1	3								4					1				4
AhZA2U1L						3		1	1											10				1			1	3	3				11					2
AhZC0L0M	3					2														6					1	2		7	7		1		10									4
AhZCE36N	1	1			1					1															8																	8			2
AhZIVF7P	1									2										1					2							1	1					2		1		2			2
AhZS0LC9	1	1	4			1				1								1		6					2			1	1			1	6								3	3
AhZW245F	1		1			2					1				1									1			1	2	2		1		2					3				7
AhZZ7V32	1																			1					2							1	2									10			1
[truncated: 17 more columns]
