# Supplementary material for: Phylogenomic Analysis of Cytochrome P450 Gene Superfamily and Their Association with Flavonoids Biosynthesis in Peanut (Arachis hypogaea L.)
Source: Genes (Basel). 2023 Oct 15;14(10):1944. doi: 10.3390/genes14101944 (PMC10606413; doi:10.3390/genes14101944)
Supplement: Supplementary file 1 [file genes-14-01944-s001.zip › Table S7.xlsx]

## Sheet: Sheet1
Table S7 Gene structure information statistics of the AhCYP family.
Gene ID	Chr ID	Gene Range	mRNA ID	mRNA Range	Num of Exon	Exon Range	Num of Intron	Intron Range	Num of CDS	CDS Range	Num of UTR	UTR Range
AhD92ENK	Chr01	1718134:1722661	arahy.Tifrunner.gnm1.ann1.D92ENK.1	1718134:1722661	2	1718134:1719151,1721952:1722661	1	1719152:1721951	2	1718219:1719151,1721952:1722572	2	1718134:1718218,1722573:1722661
AhTTT4AK	Chr01	3174759:3188285	arahy.Tifrunner.gnm1.ann1.TTT4AK.1	3174759:3188285	10	3174759:3175077,3175376:3175503,3175593:3175699,3175778:3175856,3176279:3176380,3177446:3177535,3177629:3177877,3178128:3178289,3178884:3179208,3187961:3188285	9	3175078:3175375,3175504:3175592,3175700:3175777,3175857:3176278,3176381:3177445,3177536:3177628,3177878:3178127,3178290:3178883,3179209:3187960	10	3174984:3175077,3175376:3175503,3175593:3175699,3175778:3175856,3176279:3176380,3177446:3177535,3177629:3177877,3178128:3178289,3178884:3179208,3187961:3188178	2	3188179:3188285,3174759:3174983
Ah7IJ4L5	Chr01	3610941:3629611	arahy.Tifrunner.gnm1.ann1.7IJ4L5.1	3610941:3629611	9	3610941:3611492,3611577:3611704,3611799:3611905,3611991:3612069,3612544:3612636,3612727:3612975,3622236:3622397,3622773:3623097,3629225:3629611	8	3611493:3611576,3611705:3611798,3611906:3611990,3612070:3612543,3612637:3612726,3612976:3622235,3622398:3622772,3623098:3629224	9	3611393:3611492,3611577:3611704,3611799:3611905,3611991:3612069,3612544:3612636,3612727:3612975,3622236:3622397,3622773:3623097,3629225:3629433	2	3629434:3629611,3610941:3611392
AhA0WXBW	Chr01	3679535:3682181	arahy.Tifrunner.gnm1.ann1.A0WXBW.1	3679535:3682181	2	3679535:3680422,3681111:3682181	1	3680423:3681110	2	3679802:3680422,3681111:3682007	2	3682008:3682181,3679535:3679801
AhD84CI6	Chr01	3684100:3688613	arahy.Tifrunner.gnm1.ann1.D84CI6.1	3684100:3688613	3	3684100:3684689,3687156:3687418,3687830:3688613	2	3684690:3687155,3687419:3687829	3	3684100:3684689,3687156:3687418,3687830:3688515	1	3688516:3688613
AhPG6D45	Chr01	3697282:3700069	arahy.Tifrunner.gnm1.ann1.PG6D45.1	3697282:3700069	2	3697282:3698166,3699452:3700069	1	3698167:3699451	2	3697282:3698166,3699452:3700069	0
AhGS1HJ9	Chr01	5526428:5528706	arahy.Tifrunner.gnm1.ann1.GS1HJ9.1	5526428:5528706	2	5526428:5527455,5527543:5528706	1	5527456:5527542	2	5526679:5527455,5527543:5528349	2	5526428:5526678,5528350:5528706
AhKE4ULY	Chr01	7902461:7905024	arahy.Tifrunner.gnm1.ann1.KE4ULY.1	7902461:7905024	2	7902461:7903519,7904297:7905024	1	7903520:7904296	2	7902500:7903519,7904297:7904929	2	7902461:7902499,7904930:7905024
AhG35LTC	Chr01	7931134:7935391	arahy.Tifrunner.gnm1.ann1.G35LTC.1	7931134:7935391	2	7931134:7932066,7935302:7935391	1	7932067:7935301	2	7931134:7932066,7935302:7935391	0
Ah36LG4X	Chr01	7951270:7953612	arahy.Tifrunner.gnm1.ann1.36LG4X.1	7951270:7953612	2	7951270:7952259,7952931:7953612	1	7952260:7952930	2	7951726:7952259,7952931:7953572	2	7951270:7951725,7953573:7953612
Ah412CRS	Chr01	7981462:7986109	arahy.Tifrunner.gnm1.ann1.412CRS.1	7981462:7986109	4	7981462:7982523,7983878:7984492,7984842:7985313,7985988:7986109	3	7982524:7983877,7984493:7984841,7985314:7985987	4	7981471:7982523,7983878:7984492,7984842:7985313,7985988:7986109	1	7981462:7981470
AhKC559T	Chr01	8041191:8042789	arahy.Tifrunner.gnm1.ann1.KC559T.1	8041191:8042789	3	8041191:8041687,8041818:8042058,8042154:8042789	2	8041688:8041817,8042059:8042153	3	8041191:8041687,8041818:8042058,8042154:8042789	0
AhBW1SL4	Chr01	8043367:8046488	arahy.Tifrunner.gnm1.ann1.BW1SL4.1	8043367:8046488	2	8043367:8044165,8045432:8046488	1	8044166:8045431	2	8043515:8044165,8045432:8046394	2	8046395:8046488,8043367:8043514
AhK1LFJJ	Chr01	8101429:8107794	arahy.Tifrunner.gnm1.ann1.K1LFJJ.1	8101429:8107794	5	8101429:8102306,8103071:8103458,8104779:8104912,8105693:8106054,8107094:8107794	4	8102307:8103070,8103459:8104778,8104913:8105692,8106055:8107093	5	8102096:8102306,8103071:8103458,8104779:8104912,8105693:8106054,8107094:8107516	2	8107517:8107794,8101429:8102095
AhLXP1WJ	Chr01	12989988:12992795	arahy.Tifrunner.gnm1.ann1.LXP1WJ.1	12989988:12992795	7	12989988:12990315,12990426:12990741,12991084:12991473,12991580:12991754,12991852:12991958,12992071:12992189,12992271:12992795	6	12990316:12990425,12990742:12991083,12991474:12991579,12991755:12991851,12991959:12992070,12992190:12992270	7	12990068:12990315,12990426:12990741,12991084:12991473,12991580:12991754,12991852:12991958,12992071:12992189,12992271:12992367	2	12989988:12990067,12992368:12992795
AhIFA20P	Chr01	18159457:18162089	arahy.Tifrunner.gnm1.ann1.IFA20P.1	18159457:18162089	3	18159457:18160418,18160811:18161129,18161342:18162089	2	18160419:18160810,18161130:18161341	3	18159813:18160418,18160811:18161129,18161342:18162042	2	18162043:18162089,18159457:18159812
AhNT79F1	Chr01	49823477:49826828	arahy.Tifrunner.gnm1.ann1.NT79F1.1	49823477:49826828	3	49823477:49823544,49823934:49824558,49825727:49826828	2	49823545:49823933,49824559:49825726	3	49823477:49823544,49823934:49824558,49825727:49826671	1	49826672:49826828
AhD5PZ9F	Chr01	49969759:49972304	arahy.Tifrunner.gnm1.ann1.D5PZ9F.1	49969759:49972304	2	49969759:49970694,49971055:49972304	1	49970695:49971054	2	49970065:49970694,49971055:49971921	2	49971922:49972304,49969759:49970064
AhJEM7HP	Chr01	52793888:52797815	arahy.Tifrunner.gnm1.ann1.JEM7HP.1	52793888:52796956	3	52793888:52794388,52794830:52795386,52795825:52796956	2	52794389:52794829,52795387:52795824	3	52794031:52794388,52794830:52795386,52795825:52796427	2	52793888:52794030,52796428:52796956
AhN3C08T	Chr01	98125603:98133534	arahy.Tifrunner.gnm1.ann1.N3C08T.1	98125603:98133534	4	98125603:98126153,98127574:98127998,98128075:98128236,98133314:98133534	3	98126154:98127573,98127999:98128074,98128237:98133313	4	98125612:98126153,98127574:98127998,98128075:98128236,98133314:98133534	1	98125603:98125611
AhWA1FX5	Chr01	104460161:104462155	arahy.Tifrunner.gnm1.ann1.WA1FX5.1	104460161:104462155	2	104460161:104461075,104461160:104462155	1	104461076:104461159	2	104460464:104461075,104461160:104462065	2	104462066:104462155,104460161:104460463
AhA4H8M4	Chr01	104466682:104468732	arahy.Tifrunner.gnm1.ann1.A4H8M4.1	104466682:104468732	2	104466682:104467601,104467679:104468732	1	104467602:104467678	2	104466990:104467601,104467679:104468572	2	104468573:104468732,104466682:104466989
AhC8YFE9	Chr01	104470800:104473050	arahy.Tifrunner.gnm1.ann1.C8YFE9.1	104470800:104473050	2	104470800:104472077,104472154:104473050	1	104472078:104472153	2	104471466:104472077,104472154:104473050	1	104470800:104471465
AhU2CXJI	Chr01	107187186:107191605	arahy.Tifrunner.gnm1.ann1.U2CXJI.1	107187186:107191605	5	107187186:107188147,107188425:107188803,107188966:107189207,107189282:107189505,107190534:107191605	4	107188148:107188424,107188804:107188965,107189208:107189281,107189506:107190533	5	107187692:107188147,107188425:107188803,107188966:107189207,107189282:107189505,107190534:107190825	2	107190826:107191605,107187186:107187691
AhGCF5QH	Chr01	109620834:109622882	arahy.Tifrunner.gnm1.ann1.GCF5QH.1	109620834:109622882	2	109620834:109621706,109621796:109622882	1	109621707:109621795	2	109621107:109621706,109621796:109622782	2	109622783:109622882,109620834:109621106
AhXKLY96	Chr02	349506:351125	arahy.Tifrunner.gnm1.ann1.XKLY96.1	349506:351125	1	349506:351125	0		1	349506:351125	0
AhJ8Y94D	Chr02	4496601:4499569	arahy.Tifrunner.gnm1.ann1.J8Y94D.1	4496601:4499569	2	4496601:4497653,4498240:4499569	1	4497654:4498239	2	4497015:4497653,4498240:4499289	2	4499290:4499569,4496601:4497014
AhTJSZ1F	Chr02	6887668:6892833	arahy.Tifrunner.gnm1.ann1.TJSZ1F.1	6887668:6892833	2	6887668:6891624,6892204:6892833	1	6891625:6892203	2	6890623:6891624,6892204:6892668	2	6892669:6892833,6887668:6890622
AhHV242L	Chr02	74103945:74108193	arahy.Tifrunner.gnm1.ann1.HV242L.1	74103945:74107993	6	74103945:74104692,74104786:74105128,74105356:74105408,74105756:74105973,74107604:74107900,74107922:74107993	5	74104693:74104785,74105129:74105355,74105409:74105755,74105974:74107603,74107901:74107921	5	74104267:74104692,74104786:74105128,74105356:74105408,74105756:74105973,74107604:74107889	3	74107890:74107900,74107922:74107993,74103945:74104266
AhPK3IA3	Chr02	74148744:74153092	arahy.Tifrunner.gnm1.ann1.PK3IA3.1	74148744:74153092	3	74148744:74149375,74150789:74151219,74152220:74153092	2	74149376:74150788,74151220:74152219	3	74148889:74149375,74150789:74151219,74152220:74152858	2	74148744:74148888,74152859:74153092
Ah8C82I7	Chr02	74227551:74231607	arahy.Tifrunner.gnm1.ann1.8C82I7.1	74227551:74231607	2	74227551:74228527,74230768:74231607	1	74228528:74230767	2	74227613:74228527,74230768:74231415	2	74227551:74227612,74231416:74231607
AhZA2U1L	Chr02	74373323:74377563	arahy.Tifrunner.gnm1.ann1.ZA2U1L.1	74373323:74377563	2	74373323:74374655,74376626:74377563	1	74374656:74376625	2	74374236:74374655,74376626:74377246	2	74373323:74374235,74377247:74377563
Ah9H79HM	Chr02	94212452:94215135	arahy.Tifrunner.gnm1.ann1.9H79HM.1	94212452:94215135	2	94212452:94213329,94214695:94215135	1	94213330:94214694	2	94212691:94213329,94214695:94215135	1	94212452:94212690
AhH3NIE5	Chr02	94251683:94254883	arahy.Tifrunner.gnm1.ann1.H3NIE5.1	94251683:94254883	2	94251683:94252611,94254018:94254883	1	94252612:94254017	2	94251715:94252611,94254018:94254629	2	94251683:94251714,94254630:94254883
AhDR7X1V	Chr02	94268257:94270215	arahy.Tifrunner.gnm1.ann1.DR7X1V.1	94268257:94270215	2	94268257:94269136,94269278:94270215	1	94269137:94269277	2	94268552:94269136,94269278:94269889	2	94268257:94268551,94269890:94270215
Ah032U0L	Chr02	94275912:94278858	arahy.Tifrunner.gnm1.ann1.032U0L.1	94275912:94278858	2	94275912:94276825,94277838:94278858	1	94276826:94277837	2	94276190:94276825,94277838:94278743	2	94278744:94278858,94275912:94276189
Ah8TF3WB	Chr02	94289956:94292337	arahy.Tifrunner.gnm1.ann1.8TF3WB.1	94289956:94292337	2	94289956:94290666,94291441:94292337	1	94290667:94291440	2	94290061:94290666,94291441:94292337	1	94289956:94290060
AhAG2ZXZ	Chr02	94299820:94302378	arahy.Tifrunner.gnm1.ann1.AG2ZXZ.1	94299820:94302378	2	94299820:94300612,94301469:94302378	1	94300613:94301468	2	94300004:94300612,94301469:94302377	2	94302378:94302378,94299820:94300003
AhN5YDJK	Chr02	94338571:94340455	arahy.Tifrunner.gnm1.ann1.N5YDJK.1	94338571:94340455	2	94338571:94339469,94339573:94340455	1	94339470:94339572	2	94338870:94339469,94339573:94340070	2	94340071:94340455,94338571:94338869
Ah22EC2Q	Chr02	94351295:94355434	arahy.Tifrunner.gnm1.ann1.22EC2Q.1	94351295:94355434	3	94351295:94351324,94351363:94352249,94354427:94355434	2	94351325:94351362,94352250:94354426	2	94351635:94352249,94354427:94355317	3	94355318:94355434,94351295:94351324,94351363:94351634
Ah7J3SUQ	Chr02	94383406:94387723	arahy.Tifrunner.gnm1.ann1.7J3SUQ.1	94383406:94387723	2	94383406:94384527,94386710:94387723	1	94384528:94386709	2	94383919:94384527,94386710:94387603	2	94387604:94387723,94383406:94383918
AhN1DX8X	Chr02	95274978:95278195	arahy.Tifrunner.gnm1.ann1.N1DX8X.1	95274978:95278195	2	95274978:95276012,95277348:95278195	1	95276013:95277347	2	95275092:95276012,95277348:95277968	2	95274978:95275091,95277969:95278195
AhNXI5US	Chr02	96155600:96161409	arahy.Tifrunner.gnm1.ann1.NXI5US.1	96155600:96161409	6	96155600:96156230,96157289:96157579,96157852:96158106,96159857:96160000,96161044:96161183,96161388:96161409	5	96156231:96157288,96157580:96157851,96158107:96159856,96160001:96161043,96161184:96161387	6	96155718:96156230,96157289:96157579,96157852:96158106,96159857:96160000,96161044:96161183,96161388:96161409	1	96155600:96155717
Ah6VQD09	Chr02	96178198:96182337	arahy.Tifrunner.gnm1.ann1.6VQD09.1	96178198:96182337	3	96180782:96181108,96181429:96181540,96182153:96182337	2	96181109:96181428,96181541:96182152	6	96178448:96178744,96179468:96179641,96179921:96180211,96180782:96181108,96181429:96181540,96182153:96182337	1	96178198:96178447
Ah8L02XW	Chr02	96237713:96240903	arahy.Tifrunner.gnm1.ann1.8L02XW.1	96237713:96240903	2	96237713:96238637,96240070:96240903	1	96238638:96240069	2	96237729:96238637,96240070:96240675	2	96237713:96237728,96240676:96240903
AhY8NW7M	Chr02	96256155:96259484	arahy.Tifrunner.gnm1.ann1.Y8NW7M.1	96256155:96259484	3	96256155:96256547,96256933:96257496,96258870:96259484	2	96256548:96256932,96257497:96258869	3	96256155:96256547,96256933:96257496,96258870:96259484	0
Ah7AD34F	Chr02	96262585:96271507	arahy.Tifrunner.gnm1.ann1.7AD34F.2	96264702:96271507	3	96264702:96265174,96268419:96268983,96270426:96271507	2	96265175:96268418,96268984:96270425	3	96264702:96265174,96268419:96268983,96270426:96271325	1	96271326:96271507
AhKVH5PD	Chr02	96289173:96292329	arahy.Tifrunner.gnm1.ann1.KVH5PD.1	96289173:96292329	2	96289173:96290290,96291294:96292329	1	96290291:96291293	2	96289667:96290290,96291294:96292190	2	96292191:96292329,96289173:96289666
AhJR81PI	Chr02	96302977:96307894	arahy.Tifrunner.gnm1.ann1.JR81PI.1	96302977:96307894	3	96302977:96303738,96307139:96307206,96307270:96307894	2	96303739:96307138,96307207:96307269	3	96303130:96303738,96307139:96307206,96307270:96307894	1	96302977:96303129
AhISY40W	Chr02	96309194:96312882	arahy.Tifrunner.gnm1.ann1.ISY40W.1	96309194:96312882	2	96309194:96310186,96311477:96312882	1	96310187:96311476	2	96309575:96310186,96311477:96312364	2	96312365:96312882,96309194:96309574
AhWHJ9X6	Chr02	96348570:96348857	arahy.Tifrunner.gnm1.ann1.WHJ9X6.1	96348570:96348857	1	96348570:96348857	0		1	96348570:96348857	0
AhI5UYY8	Chr02	96349530:96352802	arahy.Tifrunner.gnm1.ann1.I5UYY8.1	96349530:96352802	2	96349530:96350511,96351953:96352802	1	96350512:96351952	2	96349540:96350511,96351953:96352399	2	96349530:96349539,96352400:96352802
AhASTA9Q	Chr02	96358021:96360371	arahy.Tifrunner.gnm1.ann1.ASTA9Q.1	96358021:96360371	2	96358021:96358975,96359524:96360371	1	96358976:96359523	2	96358067:96358975,96359524:96360129	2	96358021:96358066,96360130:96360371
AhDK98W5	Chr02	101617614:101619753	arahy.Tifrunner.gnm1.ann1.DK98W5.1	101617614:101619753	3	101617614:101617694,101618883:101619316,101619747:101619753	2	101617695:101618882,101619317:101619746	3	101617614:101617694,101618883:101619316,101619747:101619753	0
AhGLV5L5	Chr02	102096910:102101952	arahy.Tifrunner.gnm1.ann1.GLV5L5.1	102096910:102101952	9	102096910:102097418,102098138:102098470,102098524:102098721,102098865:102098966,102099388:102099528,102099637:102099717,102100028:102100110,102100231:102100393,102100549:102101952	8	102097419:102098137,102098471:102098523,102098722:102098864,102098967:102099387,102099529:102099636,102099718:102100027,102100111:102100230,102100394:102100548	9	102096933:102097418,102098138:102098470,102098524:102098721,102098865:102098966,102099388:102099528,102099637:102099717,102100028:102100110,102100231:102100393,102100549:102100578	2	102096910:102096932,102100579:102101952
AhVNK22G	Chr03	368482:368973	arahy.Tifrunner.gnm1.ann1.VNK22G.1	368482:368973	1	368482:368973	0		1	368482:368973	0
AhRPLV4X	Chr03	381293:383942	arahy.Tifrunner.gnm1.ann1.RPLV4X.1	381293:383942	2	382682:383054,383142:383942	1	383055:383141	5	381703:381970,382064:382287,382368:382609,382682:383054,383142:383567	2	381293:381702,383568:383942
AhM79VT4	Chr03	403701:405181	arahy.Tifrunner.gnm1.ann1.M79VT4.1	403701:405181	4	403701:404094,404274:404409,404490:404560,404800:405181	3	404095:404273,404410:404489,404561:404799	4	403865:404094,404274:404409,404490:404560,404800:405175	2	403701:403864,405176:405181
AhQ2QWLN	Chr03	2596176:2599080	arahy.Tifrunner.gnm1.ann1.Q2QWLN.1	2596176:2599080	4	2596176:2596196,2596724:2597322,2597773:2597788,2598211:2599080	3	2596197:2596723,2597323:2597772,2597789:2598210	4	2596176:2596196,2596724:2597322,2597773:2597788,2598211:2599080	0
AhQQ1SRH	Chr03	4259279:4260730	arahy.Tifrunner.gnm1.ann1.QQ1SRH.1	4259279:4260730	1	4259279:4260730	0		1	4259279:4260730	0
AhD59GD5	Chr03	5435502:5436908	arahy.Tifrunner.gnm1.ann1.D59GD5.1	5435502:5436908	1	5435502:5436908	0		1	5435502:5436908	0
AhLKT3FQ	Chr03	5465471:5467000	arahy.Tifrunner.gnm1.ann1.LKT3FQ.1	5465471:5467000	1	5465471:5467000	0		1	5465471:5467000	0
AhSJ99MI	Chr03	5473224:5475867	arahy.Tifrunner.gnm1.ann1.SJ99MI.1	5473224:5475867	3	5473224:5474742,5475354:5475395,5475746:5475867	2	5474743:5475353,5475396:5475745	3	5473224:5474742,5475354:5475395,5475746:5475867	0
AhDFA3IT	Chr03	5501869:5503820	arahy.Tifrunner.gnm1.ann1.DFA3IT.1	5501869:5503820	2	5501869:5503374,5503731:5503820	1	5503375:5503730	2	5501869:5503374,5503731:5503820	0
Ah96XUR0	Chr03	5521554:5522061	arahy.Tifrunner.gnm1.ann1.96XUR0.1	5521554:5522061	2	5521554:5521835,5522047:5522061	1	5521836:5522046	2	5521554:5521835,5522047:5522061	0
AhDN3C7B	Chr03	5550534:5551952	arahy.Tifrunner.gnm1.ann1.DN3C7B.1	5550534:5551952	1	5550534:5551952	0		1	5550534:5551952	0
Ah5EDI0X	Chr03	5567997:5570025	arahy.Tifrunner.gnm1.ann1.5EDI0X.1	5567997:5570025	2	5567997:5569499,5570017:5570025	1	5569500:5570016	2	5567997:5569499,5570017:5570025	0
AhXL06X6	Chr03	5576285:5577811	arahy.Tifrunner.gnm1.ann1.XL06X6.1	5576285:5577811	1	5576285:5577811	0		1	5576285:5577811	0
Ah1J832H	Chr03	5594729:5596249	arahy.Tifrunner.gnm1.ann1.1J832H.1	5594729:5596249	1	5594729:5596249	0		1	5594729:5596249	0
AhBJL9W4	Chr03	6525448:6528870	arahy.Tifrunner.gnm1.ann1.BJL9W4.1	6525448:6528870	2	6525448:6526305,6527735:6528870	1	6526306:6527734	2	6525682:6526305,6527735:6528667	2	6528668:6528870,6525448:6525681
AhP3BMC7	Chr03	7158560:7162069	arahy.Tifrunner.gnm1.ann1.P3BMC7.1	7158560:7162069	2	7158560:7159278,7160483:7162069	1	7159279:7160482	2	7158877:7159278,7160483:7161847	2	7161848:7162069,7158560:7158876
AhBH9RMT	Chr03	8414033:8418686	arahy.Tifrunner.gnm1.ann1.BH9RMT.1	8414033:8418686	3	8414033:8415236,8417201:8417593,8417999:8418686	2	8415237:8417200,8417594:8417998	3	8414616:8415236,8417201:8417593,8417999:8418526	2	8418527:8418686,8414033:8414615
Ah30SZ61	Chr03	8484892:8497280	arahy.Tifrunner.gnm1.ann1.30SZ61.1	8484892:8497280	7	8484892:8485276,8485282:8485449,8486642:8487040,8488536:8488595,8495331:8495824,8496378:8496496,8496502:8497280	6	8485277:8485281,8485450:8486641,8487041:8488535,8488596:8495330,8495825:8496377,8496497:8496501	7	8484959:8485276,8485282:8485449,8486642:8487040,8488536:8488595,8495331:8495824,8496378:8496496,8496502:8497280	1	8484892:8484958
AhJL7EE1	Chr03	8736743:8738583	arahy.Tifrunner.gnm1.ann1.JL7EE1.1	8736743:8738583	3	8736743:8737357,8737472:8738412,8738505:8738583	2	8737358:8737471,8738413:8738504	3	8736743:8737357,8737472:8738412,8738505:8738583	0
Ah6HU6DS	Chr03	9296132:9297685	arahy.Tifrunner.gnm1.ann1.6HU6DS.1	9296132:9297685	1	9296132:9297685	0		1	9296132:9297685	0
AhD1ZZI9	Chr03	27288090:27292107	arahy.Tifrunner.gnm1.ann1.D1ZZI9.2	27288090:27289207	4	27288090:27288211,27288336:27288414,27288513:27288866,27288959:27289207	3	27288212:27288335,27288415:27288512,27288867:27288958	4	27288090:27288211,27288336:27288414,27288513:27288866,27288959:27289201	1	27289202:27289207
Ah6Z49LM	Chr03	28984520:28986624	arahy.Tifrunner.gnm1.ann1.6Z49LM.1	28984520:28986624	2	28984520:28985271,28985570:28986624	1	28985272:28985569	2	28984630:28985271,28985570:28986514	2	28986515:28986624,28984520:28984629
AhDM8PJ8	Chr03	29159145:29163256	arahy.Tifrunner.gnm1.ann1.DM8PJ8.1	29159145:29163256	3	29159145:29159363,29159804:29160418,29162194:29163256	2	29159364:29159803,29160419:29162193	3	29159145:29159363,29159804:29160418,29162194:29163123	1	29163124:29163256
Ah7PFL6Q	Chr03	35971920:35973937	arahy.Tifrunner.gnm1.ann1.7PFL6Q.1	35971920:35973937	3	35971920:35972476,35972494:35972602,35972847:35973937	2	35972477:35972493,35972603:35972846	3	35971920:35972476,35972494:35972602,35972847:35973692	1	35973693:35973937
AhRQ0VMS	Chr03	42890907:42893618	arahy.Tifrunner.gnm1.ann1.RQ0VMS.1	42890907:42893618	3	42890907:42891832,42891967:42892380,42892899:42893618	2	42891833:42891966,42892381:42892898	3	42891221:42891832,42891967:42892380,42892899:42893432	2	42893433:42893618,42890907:42891220
AhS12RMD	Chr03	42967681:42970260	arahy.Tifrunner.gnm1.ann1.S12RMD.1	42967681:42970260	2	42967681:42968882,42969459:42970260	1	42968883:42969458	2	42967815:42968882,42969459:42970082	2	42967681:42967814,42970083:42970260
Ah9FKG6V	Chr03	42972430:42982480	arahy.Tifrunner.gnm1.ann1.9FKG6V.1	42972430:42982480	5	42972430:42972896,42973733:42974200,42975621:42976127,42980363:42980827,42981612:42982480	4	42972897:42973732,42974201:42975620,42976128:42980362,42980828:42981611	5	42972435:42972896,42973733:42974200,42975621:42976127,42980363:42980827,42981612:42982226	2	42972430:42972434,42982227:42982480
AhU51SK2	Chr03	42991273:42997167	arahy.Tifrunner.gnm1.ann1.U51SK2.1	42991273:42997167	6	42991273:42991881,42993258:42993722,42993824:42993894,42996046:42996091,42996278:42996907,42997159:42997167	5	42991882:42993257,42993723:42993823,42993895:42996045,42996092:42996277,42996908:42997158	6	42991417:42991881,42993258:42993722,42993824:42993894,42996046:42996091,42996278:42996907,42997159:42997167	1	42991273:42991416
AhIGV53D	Chr03	43008897:43012289	arahy.Tifrunner.gnm1.ann1.IGV53D.1	43008897:43012289	3	43008897:43009465,43010673:43011212,43011622:43012289	2	43009466:43010672,43011213:43011621	3	43009001:43009465,43010673:43011212,43011622:43012236	2	43008897:43009000,43012237:43012289
AhXIHY4L	Chr03	43023845:43027432	arahy.Tifrunner.gnm1.ann1.XIHY4L.1	43023845:43027432	4	43023845:43024447,43025213:43025689,43026558:43026659,43027127:43027432	3	43024448:43025212,43025690:43026557,43026660:43027126	4	43023986:43024447,43025213:43025689,43026558:43026659,43027127:43027432	1	43023845:43023985
AhDI7WTY	Chr03	43030496:43033235	arahy.Tifrunner.gnm1.ann1.DI7WTY.1	43030496:43033235	3	43030496:43031005,43031489:43031827,43032612:43033235	2	43031006:43031488,43031828:43032611	3	43030496:43031005,43031489:43031827,43032612:43033235	0
Ah132YE3	Chr03	43043916:43047447	arahy.Tifrunner.gnm1.ann1.132YE3.1	43043916:43047447	3	43043916:43044523,43045250:43045684,43046531:43047447	2	43044524:43045249,43045685:43046530	3	43043987:43044523,43045250:43045684,43046531:43047181	2	43043916:43043986,43047182:43047447
AhLB6PYJ	Chr03	43059227:43062239	arahy.Tifrunner.gnm1.ann1.LB6PYJ.1	43059227:43062239	4	43059227:43060273,43061619:43061867,43061875:43061960,43062005:43062239	3	43060274:43061618,43061868:43061874,43061961:43062004	4	43059314:43060273,43061619:43061867,43061875:43061960,43062005:43062239	1	43059227:43059313
AhJUC9E0	Chr03	43082343:43086643	arahy.Tifrunner.gnm1.ann1.JUC9E0.1	43082343:43086643	4	43082343:43082895,43083859:43084227,43085130:43085687,43086629:43086643	3	43082896:43083858,43084228:43085129,43085688:43086628	4	43082389:43082895,43083859:43084227,43085130:43085687,43086629:43086643	1	43082343:43082388
AhYWUC8U	Chr03	43089857:43093830	arahy.Tifrunner.gnm1.ann1.YWUC8U.1	43089857:43093830	2	43089857:43090805,43093006:43093830	1	43090806:43093005	2	43089879:43090805,43093006:43093629	2	43089857:43089878,43093630:43093830
Ah1WJI3I	Chr03	92042688:92048153	arahy.Tifrunner.gnm1.ann1.1WJI3I.1	92042688:92048153	4	92042688:92043269,92043624:92043811,92045978:92046396,92047561:92048153	3	92043270:92043623,92043812:92045977,92046397:92047560	4	92042970:92043269,92043624:92043811,92045978:92046396,92047561:92048093	2	92048094:92048153,92042688:92042969
AhSND7WH	Chr03	123648859:123650755	arahy.Tifrunner.gnm1.ann1.SND7WH.1	123648859:123650755	2	123648859:123649482,123649889:123650755	1	123649483:123649888	2	123648859:123649482,123649889:123650755	0
AhMZ542B	Chr03	123653080:123655461	arahy.Tifrunner.gnm1.ann1.MZ542B.1	123653080:123655461	3	123653080:123653703,123653818:123654700,123655397:123655461	2	123653704:123653817,123654701:123655396	3	123653080:123653703,123653818:123654700,123655397:123655461	0
AhM36XJL	Chr03	123666742:123669319	arahy.Tifrunner.gnm1.ann1.M36XJL.1	123666742:123669319	2	123666742:123667785,123668029:123669319	1	123667786:123668028	2	123667162:123667785,123668029:123668898	2	123668899:123669319,123666742:123667161
AhMR6WYG	Chr03	124810437:124813619	arahy.Tifrunner.gnm1.ann1.MR6WYG.1	124810437:124813619	4	124810437:124811092,124811787:124812242,124812344:124812531,124812619:124813619	3	124811093:124811786,124812243:124812343,124812532:124812618	4	124810612:124811092,124811787:124812242,124812344:124812531,124812619:124812915	2	124810437:124810611,124812916:124813619
AhRHR23G	Chr03	124841040:124844135	arahy.Tifrunner.gnm1.ann1.RHR23G.1	124841040:124843370	4	124841040:124841593,124841667:124842125,124842205:124842392,124842472:124843370	3	124841594:124841666,124842126:124842204,124842393:124842471	4	124841092:124841593,124841667:124842125,124842205:124842392,124842472:124842771	2	124841040:124841091,124842772:124843370
AhE3TQWL	Chr03	124844292:124844911	arahy.Tifrunner.gnm1.ann1.E3TQWL.1	124844292:124844911	2	124844292:124844486,124844612:124844911	1	124844487:124844611	2	124844292:124844486,124844612:124844911	0
AhDX4QZ2	Chr03	124859307:124859767	arahy.Tifrunner.gnm1.ann1.DX4QZ2.1	124859307:124859767	3	124859307:124859339,124859467:124859655,124859672:124859767	2	124859340:124859466,124859656:124859671	3	124859307:124859339,124859467:124859655,124859672:124859767	0
Ah1L1IBW	Chr03	127548126:127551422	arahy.Tifrunner.gnm1.ann1.1L1IBW.1	127548126:127551422	3	127548126:127549072,127549916:127550427,127550996:127551422	2	127549073:127549915,127550428:127550995	3	127548467:127549072,127549916:127550427,127550996:127551353	2	127551354:127551422,127548126:127548466
AhB8WD65	Chr03	127567294:127582232	arahy.Tifrunner.gnm1.ann1.B8WD65.1	127567294:127582232	6	127567294:127567377,127572909:127572973,127573004:127573391,127574820:127574849,127575378:127575925,127581639:127582232	5	127567378:127572908,127572974:127573003,127573392:127574819,127574850:127575377,127575926:127581638	6	127567294:127567377,127572909:127572973,127573004:127573391,127574820:127574849,127575378:127575925,127581639:127581996	1	127581997:127582232
Ah1WY37S	Chr03	128779606:128781676	arahy.Tifrunner.gnm1.ann1.1WY37S.1	128779606:128781676	2	128779606:128780353,128780427:128781676	1	128780354:128780426	2	128779682:128780353,128780427:128781101	2	128779606:128779681,128781102:128781676
Ah0VZ5ZP	Chr03	137008648:137011022	arahy.Tifrunner.gnm1.ann1.0VZ5ZP.1	137008648:137011022	3	137008648:137009463,137009581:137009768,137009899:137011022	2	137009464:137009580,137009769:137009898	3	137009170:137009463,137009581:137009768,137009899:137010838	2	137010839:137011022,137008648:137009169
AhV7MTQB	Chr03	138804410:138807819	arahy.Tifrunner.gnm1.ann1.V7MTQB.1	138804410:138807786	8	138804410:138805004,138805801:138806278,138806371:138806724,138806818:138806896,138807018:138807124,138807213:138807331,138807424:138807539,138807599:138807786	7	138805005:138805800,138806279:138806370,138806725:138806817,138806897:138807017,138807125:138807212,138807332:138807423,138807540:138807598	7	138804766:138805004,138805801:138806278,138806371:138806724,138806818:138806896,138807018:138807124,138807213:138807331,138807424:138807529	3	138804410:138804765,138807530:138807539,138807599:138807786
AhI1XSYN	Chr03	139880210:139882953	arahy.Tifrunner.gnm1.ann1.I1XSYN.1	139880210:139882953	2	139880210:139880943,139881922:139882953	1	139880944:139881921	2	139880332:139880943,139881922:139882827	2	139882828:139882953,139880210:139880331
AhNF142P	Chr03	139923359:139925275	arahy.Tifrunner.gnm1.ann1.NF142P.1	139923359:139925275	3	139923359:139924101,139924363:139924670,139924702:139925275	2	139924102:139924362,139924671:139924701	3	139923484:139924101,139924363:139924670,139924702:139925275	1	139923359:139923483
Ah0UU5IV	Chr03	139979954:139982049	arahy.Tifrunner.gnm1.ann1.0UU5IV.1	139979954:139982049	2	139979954:139981198,139981287:139982049	1	139981199:139981286	2	139980308:139981198,139981287:139981895	2	139979954:139980307,139981896:139982049
Ah180H6H	Chr03	141886843:141889348	arahy.Tifrunner.gnm1.ann1.180H6H.1	141886843:141889348	2	141886843:141887634,141887993:141889348	1	141887635:141887992	2	141886843:141887634,141887993:141888607	1	141888608:141889348
Ah9P7KAZ	Chr04	1784542:1790676	arahy.Tifrunner.gnm1.ann1.9P7KAZ.1	1784542:1790676	3	1784542:1785153,1788124:1788262,1790039:1790676	2	1785154:1788123,1788263:1790038	3	1784542:1785153,1788124:1788262,1790039:1790676	0
AhE313MA	Chr04	6444636:6447633	arahy.Tifrunner.gnm1.ann1.E313MA.1	6444636:6447633	2	6444636:6445358,6446602:6447633	1	6445359:6446601	2	6444756:6445358,6446602:6447501	2	6447502:6447633,6444636:6444755
AhF136KG	Chr04	10310853:10314732	arahy.Tifrunner.gnm1.ann1.F136KG.1	10310853:10314732	8	10310853:10311516,10311594:10311788,10311883:10312044,10312210:10312464,10312556:10312696,10312798:10312959,10314037:10314197,10314287:10314732	7	10311517:10311593,10311789:10311882,10312045:10312209,10312465:10312555,10312697:10312797,10312960:10314036,10314198:10314286	8	10311199:10311516,10311594:10311788,10311883:10312044,10312210:10312464,10312556:10312696,10312798:10312959,10314037:10314197,10314287:10314449	2	10314450:10314732,10310853:10311198
Ah10MYPD	Chr04	10560215:10573072	arahy.Tifrunner.gnm1.ann1.10MYPD.1	10560215:10573072	10	10560215:10561737,10561898:10564008,10564286:10566203,10566315:10566433,10566534:10566643,10566781:10566859,10566950:10567039,10567125:10567388,10567990:10568465,10572445:10573072	9	10561738:10561897,10564009:10564285,10566204:10566314,10566434:10566533,10566644:10566780,10566860:10566949,10567040:10567124,10567389:10567989,10568466:10572444	7	10566101:10566203,10566315:10566433,10566534:10566643,10566781:10566859,10566950:10567039,10567125:10567388,10567990:10568304	5	10568305:10568465,10572445:10573072,10560215:10561737,10561898:10564008,10564286:10566100
AhXDA15Z	Chr04	20821660:20826329	arahy.Tifrunner.gnm1.ann1.XDA15Z.1	20821660:20826329	3	20821660:20822295,20822501:20822939,20825598:20826329	2	20822296:20822500,20822940:20825597	3	20821829:20822295,20822501:20822939,20825598:20826209	2	20821660:20821828,20826210:20826329
AhX1BDZQ	Chr04	21129421:21134269	arahy.Tifrunner.gnm1.ann1.X1BDZQ.1	21129421:21134269	3	21129421:21130101,21130466:21130903,21133190:21134269	2	21130102:21130465,21130904:21133189	3	21129634:21130101,21130466:21130903,21133190:21133795	2	21129421:21129633,21133796:21134269
AhIT7QFA	Chr04	67593657:67597820	arahy.Tifrunner.gnm1.ann1.IT7QFA.1	67593657:67597820	2	67593657:67594518,67596662:67597820	1	67594519:67596661	2	67593880:67594518,67596662:67597555	2	67597556:67597820,67593657:67593879
AhQQN6QG	Chr04	68026288:68027100	arahy.Tifrunner.gnm1.ann1.QQN6QG.1	68026288:68027100	3	68026288:68026522,68026687:68026796,68026945:68027100	2	68026523:68026686,68026797:68026944	3	68026288:68026522,68026687:68026796,68026945:68027100	0
AhZZ7V32	Chr04	112705581:112707915	arahy.Tifrunner.gnm1.ann1.ZZ7V32.2	112705581:112707915	1	112706422:112706663	0		5	112705659:112705998,112706084:112706307,112706422:112706663,112706739:112707111,112707191:112707616	2	112705581:112705658,112707617:112707915
Ah570P5C	Chr04	118598788:118605044	arahy.Tifrunner.gnm1.ann1.570P5C.1	118598788:118605044	18	118598788:118598810,118598899:118598941,118599024:118599177,118599443:118600437,118600613:118600678,118600861:118600921,118601009:118601140,118601473:118601555,118601635:118601715,118601811:118601843,118602031:118602132,118602211:118602306,118602717:118602878,118603004:118603195,118603474:118603584,118603672:118603743,118603896:118604112,118604447:118605044	17	118598811:118598898,118598942:118599023,118599178:118599442,118600438:118600612,118600679:118600860,118600922:118601008,118601141:118601472,118601556:118601634,118601716:118601810,118601844:118602030,118602133:118602210,118602307:118602716,118602879:118603003,118603196:118603473,118603585:118603671,118603744:118603895,118604113:118604446	15	118600261:118600437,118600613:118600678,118600861:118600921,118601009:118601140,118601473:118601555,118601635:118601715,118601811:118601843,118602031:118602132,118602211:118602306,118602717:118602878,118603004:118603195,118603474:118603584,118603672:118603743,118603896:118604112,118604447:118604799	5	118604800:118605044,118598788:118598810,118598899:118598941,118599024:118599177,118599443:118600260
Ah2F8F1S	Chr04	124870068:124876885	arahy.Tifrunner.gnm1.ann1.2F8F1S.1	124870068:124876885	2	124873157:124873400,124876541:124876885	1	124873401:124876540	9	124870366:124870459,124870557:124870681,124870820:124870926,124871267:124871345,124871504:124871590,124871681:124871929,124872079:124872228,124872330:124872651,124873157:124873350	3	124873351:124873400,124876541:124876885,124870068:124870365
AhZS0LC9	Chr04	126819195:126822256	arahy.Tifrunner.gnm1.ann1.ZS0LC9.1	126819195:126822256	3	126819195:126819728,126820566:126820920,126821490:126822256	2	126819729:126820565,126820921:126821489	3	126819195:126819728,126820566:126820920,126821490:126822091	1	126822092:126822256
AhCTE8UD	Chr04	126951719:126954698	arahy.Tifrunner.gnm1.ann1.CTE8UD.1	126951719:126954698	3	126951719:126952484,126953036:126953390,126954111:126954698	2	126952485:126953035,126953391:126954110	3	126951883:126952484,126953036:126953390,126954111:126954698	1	126951719:126951882
Ah30WRGD	Chr04	128271830:128275738	arahy.Tifrunner.gnm1.ann1.30WRGD.1	128271830:128275738	4	128271830:128272228,128274118:128274487,128274599:128275067,128275203:128275738	3	128272229:128274117,128274488:128274598,128275068:128275202	4	128271830:128272228,128274118:128274487,128274599:128275067,128275203:128275488	1	128275489:128275738
AhF34SP4	Chr05	2546262:2547994	arahy.Tifrunner.gnm1.ann1.F34SP4.1	2546262:2547994	2	2546262:2546269,2546617:2547994	1	2546270:2546616	2	2546262:2546269,2546617:2547994	0
AhP8VCWZ	Chr05	2657847:2659069	arahy.Tifrunner.gnm1.ann1.P8VCWZ.1	2657847:2659069	2	2657847:2658439,2658694:2659069	1	2658440:2658693	2	2657847:2658439,2658694:2659069	0
AhYRF88J	Chr05	2950902:2953828	arahy.Tifrunner.gnm1.ann1.YRF88J.1	2950902:2953828	7	2950902:2950995,2951112:2951230,2951340:2951446,2951538:2951712,2952196:2952582,2952985:2953300,2953394:2953828	6	2950996:2951111,2951231:2951339,2951447:2951537,2951713:2952195,2952583:2952984,2953301:2953393	7	2950902:2950995,2951112:2951230,2951340:2951446,2951538:2951712,2952196:2952582,2952985:2953300,2953394:2953593	1	2953594:2953828
Ah3D52X3	Chr05	5732504:5736721	arahy.Tifrunner.gnm1.ann1.3D52X3.1	5732504:5736721	8	5732504:5733611,5734075:5734561,5735005:5735274,5735524:5735613,5735688:5735766,5735854:5735960,5736070:5736191,5736300:5736721	7	5733612:5734074,5734562:5735004,5735275:5735523,5735614:5735687,5735767:5735853,5735961:5736069,5736192:5736299	8	5733382:5733611,5734075:5734561,5735005:5735274,5735524:5735613,5735688:5735766,5735854:5735960,5736070:5736191,5736300:5736393	2	5732504:5733381,5736394:5736721
AhLW6UI8	Chr05	7582817:7585306	arahy.Tifrunner.gnm1.ann1.LW6UI8.1	7582817:7585306	2	7582817:7583858,7584447:7585306	1	7583859:7584446	2	7582971:7583858,7584447:7585058	2	7582817:7582970,7585059:7585306
AhRE0MA5	Chr05	7606981:7621090	arahy.Tifrunner.gnm1.ann1.RE0MA5.1	7606981:7621090	5	7606981:7608524,7611906:7612481,7614867:7615691,7619933:7620513,7621081:7621090	4	7608525:7611905,7612482:7614866,7615692:7619932,7620514:7621080	5	7607640:7608524,7611906:7612481,7614867:7615691,7619933:7620513,7621081:7621090	1	7606981:7607639
Ah96EPTX	Chr05	7625985:7627859	arahy.Tifrunner.gnm1.ann1.96EPTX.1	7625985:7627859	2	7625985:7626668,7626964:7627859	1	7626669:7626963	2	7625985:7626668,7626964:7627581	1	7627582:7627859
AhCMKD6L	Chr05	9055122:9058142	arahy.Tifrunner.gnm1.ann1.CMKD6L.1	9055122:9058142	2	9055122:9056420,9056630:9058142	1	9056421:9056629	2	9055464:9056420,9056630:9057250	2	9055122:9055463,9057251:9058142
Ah4UMK2V	Chr05	9062344:9064818	arahy.Tifrunner.gnm1.ann1.4UMK2V.1	9062344:9064818	3	9062344:9063419,9063752:9064467,9064532:9064818	2	9063420:9063751,9064468:9064531	2	9062487:9063419,9063752:9064381	3	9062344:9062486,9064382:9064467,9064532:9064818
AhF2XVK1	Chr05	9189619:9190774	arahy.Tifrunner.gnm1.ann1.F2XVK1.1	9189619:9190774	2	9189619:9189627,9189884:9190774	1	9189628:9189883	2	9189619:9189627,9189884:9190774	0
AhVPW2G6	Chr05	9220860:9225133	arahy.Tifrunner.gnm1.ann1.VPW2G6.1	9220860:9225133	2	9220860:9221774,9224056:9225133	1	9221775:9224055	2	9221163:9221774,9224056:9224955	2	9224956:9225133,9220860:9221162
AhF6Z6ZJ	Chr05	9242696:9251016	arahy.Tifrunner.gnm1.ann1.F6Z6ZJ.1	9242696:9251016	2	9242696:9243728,9249855:9251016	1	9243729:9249854	2	9243117:9243728,9249855:9250742	2	9250743:9251016,9242696:9243116
Ah8IZ54I	Chr05	9352554:9355350	arahy.Tifrunner.gnm1.ann1.8IZ54I.1	9352554:9355350	2	9352554:9353277,9354266:9355350	1	9353278:9354265	2	9352666:9353277,9354266:9355153	2	9355154:9355350,9352554:9352665
Ah0K456L	Chr05	9582332:9584207	arahy.Tifrunner.gnm1.ann1.0K456L.1	9582332:9584207	2	9582332:9583099,9583310:9584207	1	9583100:9583309	2	9582332:9583099,9583310:9583921	1	9583922:9584207
AhZIVF7P	Chr05	10365817:10370095	arahy.Tifrunner.gnm1.ann1.ZIVF7P.1	10365817:10370095	9	10365817:10366447,10366534:10366858,10366932:10367084,10367168:10367419,10367559:10367651,10367791:10367869,10367994:10368100,10369370:10369876,10369898:10370095	8	10366448:10366533,10366859:10366931,10367085:10367167,10367420:10367558,10367652:10367790,10367870:10367993,10368101:10369369,10369877:10369897	8	10366233:10366447,10366534:10366858,10366932:10367084,10367168:10367419,10367559:10367651,10367791:10367869,10367994:10368100,10369370:10369663	3	10365817:10366232,10369664:10369876,10369898:10370095
AhB5QQYI	Chr05	11588109:11591170	arahy.Tifrunner.gnm1.ann1.B5QQYI.1	11588109:11591170	8	11588109:11588240,11588314:11588420,11588495:11588573,11588640:11588738,11588809:11589069,11589141:11589290,11589366:11589690,11590624:11591170	7	11588241:11588313,11588421:11588494,11588574:11588639,11588739:11588808,11589070:11589140,11589291:11589365,11589691:11590623	8	11588109:11588240,11588314:11588420,11588495:11588573,11588640:11588738,11588809:11589069,11589141:11589290,11589366:11589690,11590624:11590934	1	11590935:11591170
AhPFDI3N	Chr05	11813791:11817782	arahy.Tifrunner.gnm1.ann1.PFDI3N.1	11813791:11817782	3	11813791:11814391,11814882:11815678,11816498:11817782	2	11814392:11814881,11815679:11816497	3	11814226:11814391,11814882:11815678,11816498:11817121	2	11813791:11814225,11817122:11817782
AhA1DKIN	Chr05	12537785:12543227	arahy.Tifrunner.gnm1.ann1.A1DKIN.1	12538386:12543227	2	12538386:12538396,12539482:12539591	1	12538397:12539481	10	12538386:12538396,12539482:12539591,12539697:12539824,12540172:12540278,12540543:12540621,12540730:12540819,12540917:12541168,12541679:12541828,12541934:12542255,12542333:12542526	1	12542527:12543227
Ah4MZP26	Chr05	12579384:12582978	arahy.Tifrunner.gnm1.ann1.4MZP26.1	12579384:12582978	9	12579384:12580055,12580161:12580288,12580686:12580792,12581108:12581186,12581302:12581391,12581497:12581748,12581911:12582060,12582166:12582487,12582575:12582978	8	12580056:12580160,12580289:12580685,12580793:12581107,12581187:12581301,12581392:12581496,12581749:12581910,12582061:12582165,12582488:12582574	9	12579950:12580055,12580161:12580288,12580686:12580792,12581108:12581186,12581302:12581391,12581497:12581748,12581911:12582060,12582166:12582487,12582575:12582768	2	12582769:12582978,12579384:12579949
AhG5TCW6	Chr05	36681434:36684843	arahy.Tifrunner.gnm1.ann1.G5TCW6.1	36681434:36684843	10	36681434:36681555,36681680:36681758,36681857:36682210,36682303:36682488,36682841:36682895,36682982:36683027,36683231:36683391,36683889:36683944,36684182:36684237,36684561:36684843	9	36681556:36681679,36681759:36681856,36682211:36682302,36682489:36682840,36682896:36682981,36683028:36683230,36683392:36683888,36683945:36684181,36684238:36684560	4	36681434:36681555,36681680:36681758,36681857:36682210,36682303:36682488	6	36682841:36682895,36682982:36683027,36683231:36683391,36683889:36683944,36684182:36684237,36684561:36684843
AhMPKI4V	Chr05	38573908:38576781	arahy.Tifrunner.gnm1.ann1.MPKI4V.1	38573908:38576781	2	38573908:38574914,38575899:38576781	1	38574915:38575898	2	38574009:38574914,38575899:38576516	2	38573908:38574008,38576517:38576781
AhNAXY0P	Chr05	40275270:40281154	arahy.Tifrunner.gnm1.ann1.NAXY0P.1	40275270:40281154	14	40275270:40275914,40275987:40276136,40276993:40277054,40277330:40277421,40277757:40277845,40277977:40278063,40278370:40278429,40278541:40278588,40278699:40278872,40279219:40279457,40279744:40279828,40280213:40280320,40280506:40280689,40280820:40281154	13	40275915:40275986,40276137:40276992,40277055:40277329,40277422:40277756,40277846:40277976,40278064:40278369,40278430:40278540,40278589:40278698,40278873:40279218,40279458:40279743,40279829:40280212,40280321:40280505,40280690:40280819	14	40275690:40275914,40275987:40276136,40276993:40277054,40277330:40277421,40277757:40277845,40277977:40278063,40278370:40278429,40278541:40278588,40278699:40278872,40279219:40279457,40279744:40279828,40280213:40280320,40280506:40280689,40280820:40280923	2	40280924:40281154,40275270:40275689
AhTW15KP	Chr05	52747558:52750068	arahy.Tifrunner.gnm1.ann1.TW15KP.1	52747558:52750068	2	52747558:52748670,52749049:52750068	1	52748671:52749048	2	52747708:52748670,52749049:52749660	2	52747558:52747707,52749661:52750068
AhD0DS2K	Chr05	86825242:86828260	arahy.Tifrunner.gnm1.ann1.D0DS2K.1	86825242:86828260	7	86825242:86825326,86825497:86825805,86825907:86826110,86826230:86826550,86826644:86826931,86827040:86827255,86827814:86828260	6	86825327:86825496,86825806:86825906,86826111:86826229,86826551:86826643,86826932:86827039,86827256:86827813	6	86825608:86825805,86825907:86826110,86826230:86826550,86826644:86826931,86827040:86827255,86827814:86828104	3	86828105:86828260,86825242:86825326,86825497:86825607
AhJMZ603	Chr05	86855409:86858159	arahy.Tifrunner.gnm1.ann1.JMZ603.1	86855409:86858155	7	86855409:86855907,86856325:86856540,86856645:86856932,86857029:86857346,86857448:86857651,86857751:86858106,86858128:86858155	6	86855908:86856324,86856541:86856644,86856933:86857028,86857347:86857447,86857652:86857750,86858107:86858127	6	86855617:86855907,86856325:86856540,86856645:86856932,86857029:86857346,86857448:86857651,86857751:86857948	3	86855409:86855616,86857949:86858106,86858128:86858155
AhMHKX6K	Chr05	86872700:86886684	arahy.Tifrunner.gnm1.ann1.MHKX6K.1	86872700:86886684	16	86872700:86873090,86873192:86873236,86880416:86880570,86880672:86880875,86881230:86881550,86881647:86881934,86882043:86882258,86882687:86882960,86883159:86883176,86883700:86883758,86883895:86884005,86884092:86884295,86884409:86884729,86884820:86885109,86885196:86885411,86885772:86886684	15	86873091:86873191,86873237:86880415,86880571:86880671,86880876:86881229,86881551:86881646,86881935:86882042,86882259:86882686,86882961:86883158,86883177:86883699,86883759:86883894,86884006:86884091,86884296:86884408,86884730:86884819,86885110:86885195,86885412:86885771	13	86872700:86873090,86873192:86873236,86880416:86880570,86880672:86880875,86881230:86881550,86881647:86881934,86882043:86882258,86882687:86882960,86883159:86883176,86883700:86883758,86883895:86884005,86884092:86884295,86884409:86884729	3	86884820:86885109,86885196:86885411,86885772:86886684
Ah1R2DUV	Chr05	89990098:89994010	arahy.Tifrunner.gnm1.ann1.1R2DUV.1	89990098:89994010	10	89990098:89990316,89990800:89991068,89991328:89991652,89991761:89991910,89992161:89992400,89992515:89992598,89992720:89992798,89992919:89993043,89993165:89993292,89993442:89994010	9	89990317:89990799,89991069:89991327,89991653:89991760,89991911:89992160,89992401:89992514,89992599:89992719,89992799:89992918,89993044:89993164,89993293:89993441	10	89990098:89990316,89990800:89991068,89991328:89991652,89991761:89991910,89992161:89992400,89992515:89992598,89992720:89992798,89992919:89993043,89993165:89993292,89993442:89993550	1	89993551:89994010
Ah4GD1W8	Chr05	91977109:91978548	arahy.Tifrunner.gnm1.ann1.4GD1W8.1	91977109:91978548	1	91977109:91978548	0		1	91977109:91978548	0
AhV21PV4	Chr05	91988424:91989836	arahy.Tifrunner.gnm1.ann1.V21PV4.1	91988424:91989836	1	91988424:91989836	0		1	91988424:91989836	0
Ah05IA5I	Chr05	92003945:92005472	arahy.Tifrunner.gnm1.ann1.05IA5I.1	92003945:92005472	3	92003945:92004828,92004840:92004928,92004997:92005472	2	92004829:92004839,92004929:92004996	3	92003945:92004828,92004840:92004928,92004997:92005472	0
AhXD4R0P	Chr05	98739076:98744084	arahy.Tifrunner.gnm1.ann1.XD4R0P.1	98739076:98744084	2	98739076:98739911,98742787:98744084	1	98739912:98742786	2	98739228:98739911,98742787:98743653	2	98739076:98739227,98743654:98744084
AhQ8VAE5	Chr05	98774603:98776399	arahy.Tifrunner.gnm1.ann1.Q8VAE5.1	98774603:98776399	2	98774603:98775024,98775827:98776399	1	98775025:98775826	2	98774704:98775024,98775827:98776240	2	98774603:98774703,98776241:98776399
AhIU9CVZ	Chr05	98824448:98828095	arahy.Tifrunner.gnm1.ann1.IU9CVZ.1	98824448:98828095	3	98824448:98824910,98825657:98826028,98827003:98828095	2	98824911:98825656,98826029:98827002	3	98824587:98824910,98825657:98826028,98827003:98827842	2	98824448:98824586,98827843:98828095
AhPMY3SS	Chr05	98866291:98876592	arahy.Tifrunner.gnm1.ann1.PMY3SS.1	98866291:98876592	3	98866291:98866587,98867463:98867834,98875732:98876592	2	98866588:98867462,98867835:98875731	3	98866291:98866587,98867463:98867834,98875732:98876592	0
Ah9D5JX4	Chr05	98944922:98954146	arahy.Tifrunner.gnm1.ann1.9D5JX4.1	98944922:98954146	3	98944922:98945363,98947845:98948216,98953161:98954146	2	98945364:98947844,98948217:98953160	3	98945067:98945363,98947845:98948216,98953161:98954024	2	98944922:98945066,98954025:98954146
AhQ9F5SX	Chr05	106810816:106814175	arahy.Tifrunner.gnm1.ann1.Q9F5SX.1	106810816:106814175	2	106810816:106812073,106813335:106814175	1	106812074:106813334	2	106811090:106812073,106813335:106813964	2	106810816:106811089,106813965:106814175
AhR2BA1I	Chr05	106822174:106826162	arahy.Tifrunner.gnm1.ann1.R2BA1I.1	106822174:106826162	2	106822174:106823139,106825441:106826162	1	106823140:106825440	2	106822174:106823139,106825441:106826070	1	106826071:106826162
AhZ6EAYS	Chr05	106840487:106844339	arahy.Tifrunner.gnm1.ann1.Z6EAYS.1	106840487:106844339	3	106840487:106841472,106842561:106842716,106843393:106844339	2	106841473:106842560,106842717:106843392	3	106840696:106841472,106842561:106842716,106843393:106844022	2	106840487:106840695,106844023:106844339
Ah4A049R	Chr05	106883883:106886325	arahy.Tifrunner.gnm1.ann1.4A049R.1	106883883:106886325	2	106883883:106884900,106885151:106886325	1	106884901:106885150	2	106884268:106884900,106885151:106886116	2	106886117:106886325,106883883:106884267
AhTNFT39	Chr05	106909841:106913221	arahy.Tifrunner.gnm1.ann1.TNFT39.1	106909841:106913221	2	106909841:106911204,106912257:106913221	1	106911205:106912256	2	106910212:106911204,106912257:106912889	2	106909841:106910211,106912890:106913221
Ah21D9BM	Chr05	106942642:106945241	arahy.Tifrunner.gnm1.ann1.21D9BM.1	106942642:106945241	2	106942642:106943777,106944519:106945241	1	106943778:106944518	2	106942839:106943777,106944519:106945145	2	106942642:106942838,106945146:106945241
AhQW591P	Chr05	107504707:107507715	arahy.Tifrunner.gnm1.ann1.QW591P.1	107504707:107507715	2	107504707:107505711,107506501:107507715	1	107505712:107506500	2	107505082:107505711,107506501:107507430	2	107507431:107507715,107504707:107505081
AhPGGD94	Chr05	113122163:113125598	arahy.Tifrunner.gnm1.ann1.PGGD94.1	113122163:113125598	5	113122163:113122185,113123809:113124202,113124275:113124391,113124660:113124889,113125346:113125598	4	113122186:113123808,113124203:113124274,113124392:113124659,113124890:113125345	5	113122163:113122185,113123809:113124202,113124275:113124391,113124660:113124889,113125346:113125598	0
AhQE1IHJ	Chr05	113139556:113145824	arahy.Tifrunner.gnm1.ann1.QE1IHJ.1	113139556:113145824	4	113139556:113140292,113141975:113142595,113144749:113144978,113145281:113145824	3	113140293:113141974,113142596:113144748,113144979:113145280	4	113139861:113140292,113141975:113142595,113144749:113144978,113145281:113145554	2	113145555:113145824,113139556:113139860
AhW4G0M5	Chr05	113182913:113184261	arahy.Tifrunner.gnm1.ann1.W4G0M5.1	113182913:113184261	3	113182913:113183195,113183447:113183676,113184232:113184261	2	113183196:113183446,113183677:113184231	3	113182913:113183195,113183447:113183676,113184232:113184261	0
AhA55GPD	Chr05	113185992:113189446	arahy.Tifrunner.gnm1.ann1.A55GPD.1	113185992:113189446	2	113185992:113186558,113189015:113189446	1	113186559:113189014	2	113185992:113186558,113189015:113189446	0
Ah48QVST	Chr05	114312034:114315438	arahy.Tifrunner.gnm1.ann1.48QVST.1	114312034:114315438	10	114312034:114312133,114312162:114312248,114312355:114312435,114312695:114312801,114312901:114312972,114313069:114313155,114313246:114313515,114313595:114313747,114313831:114314149,114314836:114315438	9	114312134:114312161,114312249:114312354,114312436:114312694,114312802:114312900,114312973:114313068,114313156:114313245,114313516:114313594,114313748:114313830,114314150:114314835	10	114312034:114312133,114312162:114312248,114312355:114312435,114312695:114312801,114312901:114312972,114313069:114313155,114313246:114313515,114313595:114313747,114313831:114314149,114314836:114315200	1	114315201:114315438
AhTY87ZU	Chr05	115664892:115667589	arahy.Tifrunner.gnm1.ann1.TY87ZU.1	115664892:115667589	2	115664892:115665697,115666589:115667589	1	115665698:115666588	2	115665110:115665697,115666589:115667572	2	115667573:115667589,115664892:115665109
AhHCI2BQ	Chr06	10199112:10203926	arahy.Tifrunner.gnm1.ann1.HCI2BQ.2	10199377:10203072	5	10199377:10199463,10199751:10199865,10201762:10201827,10202350:10202569,10202873:10203072	4	10199464:10199750,10199866:10201761,10201828:10202349,10202570:10202872	7	10199377:10199463,10199751:10199865,10201206:10201312,10201762:10201827,10202073:10202162,10202350:10202569,10202873:10203072	0
AhT38HF5	Chr06	10220853:10227464	arahy.Tifrunner.gnm1.ann1.T38HF5.1	10220853:10227464	8	10220853:10221009,10221214:10221353,10221455:10221561,10221842:10221920,10222101:10222190,10223822:10224088,10225195:10225678,10226929:10227464	7	10221010:10221213,10221354:10221454,10221562:10221841,10221921:10222100,10222191:10223821,10224089:10225194,10225679:10226928	8	10220898:10221009,10221214:10221353,10221455:10221561,10221842:10221920,10222101:10222190,10223822:10224088,10225195:10225678,10226929:10227155	2	10227156:10227464,10220853:10220897
AhC991XI	Chr06	12685905:12690527	arahy.Tifrunner.gnm1.ann1.C991XI.1	12685905:12690527	3	12685905:12687176,12689074:12689426,12690123:12690527	2	12687177:12689073,12689427:12690122	3	12686256:12687176,12689074:12689426,12690123:12690333	2	12685905:12686255,12690334:12690527
Ah1A3ME4	Chr06	12707267:12710814	arahy.Tifrunner.gnm1.ann1.1A3ME4.1	12707267:12710814	2	12707267:12708323,12709950:12710814	1	12708324:12709949	2	12707397:12708323,12709950:12710609	2	12707267:12707396,12710610:12710814
AhWR94UY	Chr06	12710834:12713195	arahy.Tifrunner.gnm1.ann1.WR94UY.1	12710834:12713195	2	12710834:12712269,12712358:12713195	1	12712270:12712357	2	12711304:12712269,12712358:12712996	2	12710834:12711303,12712997:12713195
AhIY9IB8	Chr06	12713986:12716101	arahy.Tifrunner.gnm1.ann1.IY9IB8.1	12713986:12716101	2	12713986:12715113,12715619:12716101	1	12715114:12715618	2	12714199:12715113,12715619:12716101	1	12713986:12714198
AhBBT557	Chr06	12736214:12736973	arahy.Tifrunner.gnm1.ann1.BBT557.1	12736214:12736973	3	12736214:12736291,12736412:12736653,12736721:12736973	2	12736292:12736411,12736654:12736720	3	12736214:12736291,12736412:12736653,12736721:12736973	0
AhP3CRQW	Chr06	12737546:12739708	arahy.Tifrunner.gnm1.ann1.P3CRQW.1	12737546:12739708	3	12737546:12737774,12737873:12738807,12738933:12739708	2	12737775:12737872,12738808:12738932	3	12737753:12737774,12737873:12738807,12738933:12739577	2	12737546:12737752,12739578:12739708
Ah2HJ0TV	Chr06	18872801:18876878	arahy.Tifrunner.gnm1.ann1.2HJ0TV.1	18872801:18876878	2	18872801:18874996,18875858:18876878	1	18874997:18875857	2	18874382:18874996,18875858:18876787	2	18876788:18876878,18872801:18874381
AhAXL13P	Chr06	82003629:82008963	arahy.Tifrunner.gnm1.ann1.AXL13P.1	82003629:82008963	3	82003629:82004177,82007079:82007473,82007901:82008963	2	82004178:82007078,82007474:82007900	3	82003691:82004177,82007079:82007473,82007901:82008545	2	82003629:82003690,82008546:82008963
AhG7VI5W	Chr06	97527936:97531077	arahy.Tifrunner.gnm1.ann1.G7VI5W.1	97527936:97531077	3	97527936:97528645,97529236:97529566,97530366:97531077	2	97528646:97529235,97529567:97530365	3	97528089:97528645,97529236:97529566,97530366:97530983	2	97527936:97528088,97530984:97531077
Ah3M216F	Chr06	104460016:104463627	arahy.Tifrunner.gnm1.ann1.3M216F.1	104460016:104463627	2	104460016:104460828,104462524:104463627	1	104460829:104462523	2	104460196:104460828,104462524:104463489	2	104463490:104463627,104460016:104460195
AhDB7AVX	Chr06	111213773:111221794	arahy.Tifrunner.gnm1.ann1.DB7AVX.1	111213773:111221794	5	111213773:111215768,111215855:111215950,111216154:111216952,111218048:111218200,111221433:111221794	4	111215769:111215854,111215951:111216153,111216953:111218047,111218201:111221432	5	111215436:111215768,111215855:111215950,111216154:111216952,111218048:111218200,111221433:111221671	2	111221672:111221794,111213773:111215435
Ah38X92K	Chr06	113629295:113635641	arahy.Tifrunner.gnm1.ann1.38X92K.1	113629295:113635641	10	113629295:113629876,113630371:113630569,113630595:113630702,113631276:113631425,113631652:113631900,113632340:113632429,113632578:113632656,113632838:113632944,113633372:113633490,113634538:113635641	9	113629877:113630370,113630570:113630594,113630703:113631275,113631426:113631651,113631901:113632339,113632430:113632577,113632657:113632837,113632945:113633371,113633491:113634537	10	113629638:113629876,113630371:113630569,113630595:113630702,113631276:113631425,113631652:113631900,113632340:113632429,113632578:113632656,113632838:113632944,113633372:113633490,113634538:113634637	2	113629295:113629637,113634638:113635641
AhB9A644	Chr06	114332714:114336349	arahy.Tifrunner.gnm1.ann1.B9A644.1	114332714:114336349	2	114332714:114333697,114334596:114336349	1	114333698:114334595	2	114333368:114333697,114334596:114335903	2	114335904:114336349,114332714:114333367
AhEHKI1X	Chr07	1004930:1006067	arahy.Tifrunner.gnm1.ann1.EHKI1X.1	1004930:1006067	2	1004930:1005841,1005936:1006067	1	1005842:1005935	2	1004930:1005841,1005936:1006067	0
AhT5ZVXW	Chr07	1009799:1010773	arahy.Tifrunner.gnm1.ann1.T5ZVXW.1	1009799:1010773	2	1009799:1010142,1010755:1010773	1	1010143:1010754	2	1009799:1010142,1010755:1010773	0
AhXD5XGS	Chr07	1014300:1016188	arahy.Tifrunner.gnm1.ann1.XD5XGS.1	1014300:1016188	3	1014300:1014432,1014563:1015484,1016051:1016188	2	1014433:1014562,1015485:1016050	2	1014585:1015484,1016051:1016188	2	1014300:1014432,1014563:1014584
AhYHVV91	Chr07	1016610:1017044	arahy.Tifrunner.gnm1.ann1.YHVV91.1	1016610:1017044	1	1016610:1017044	0		1	1016610:1017044	0
AhZ5DDPN	Chr07	1028106:1031996	arahy.Tifrunner.gnm1.ann1.Z5DDPN.1	1028106:1031996	3	1028106:1029069,1030664:1031151,1031981:1031996	2	1029070:1030663,1031152:1031980	3	1028137:1029069,1030664:1031151,1031981:1031996	1	1028106:1028136
AhEN8CHU	Chr07	1066994:1074858	arahy.Tifrunner.gnm1.ann1.EN8CHU.1	1066994:1074858	3	1066994:1067421,1073310:1073664,1074238:1074858	2	1067422:1073309,1073665:1074237	3	1066994:1067421,1073310:1073664,1074238:1074858	0
AhVV0UJ5	Chr07	1092941:1097410	arahy.Tifrunner.gnm1.ann1.VV0UJ5.1	1092941:1097410	4	1092941:1093579,1093716:1094038,1094749:1095299,1097224:1097410	3	1093580:1093715,1094039:1094748,1095300:1097223	4	1093006:1093579,1093716:1094038,1094749:1095299,1097224:1097410	1	1092941:1093005
AhEFJ3XH	Chr07	1106760:1126873	arahy.Tifrunner.gnm1.ann1.EFJ3XH.1	1106760:1126873	6	1106760:1107379,1107519:1107841,1108809:1109359,1121571:1121584,1126298:1126333,1126866:1126873	5	1107380:1107518,1107842:1108808,1109360:1121570,1121585:1126297,1126334:1126865	6	1106806:1107379,1107519:1107841,1108809:1109359,1121571:1121584,1126298:1126333,1126866:1126873	1	1106760:1106805
AhJ8Z28X	Chr07	1128699:1142240	arahy.Tifrunner.gnm1.ann1.J8Z28X.1	1128699:1142240	7	1128699:1129317,1130182:1130504,1131114:1131657,1133815:1133919,1136722:1137183,1141197:1141321,1141596:1142240	6	1129318:1130181,1130505:1131113,1131658:1133814,1133920:1136721,1137184:1141196,1141322:1141595	7	1128744:1129317,1130182:1130504,1131114:1131657,1133815:1133919,1136722:1137183,1141197:1141321,1141596:1142240	1	1128699:1128743
AhGMU3XF	Chr07	1157103:1171150	arahy.Tifrunner.gnm1.ann1.GMU3XF.1	1157103:1171150	5	1157103:1157726,1158665:1158987,1160738:1161341,1170811:1170913,1170949:1171150	4	1157727:1158664,1158988:1160737,1161342:1170810,1170914:1170948	3	1157141:1157726,1158665:1158987,1160738:1161319	4	1157103:1157140,1161320:1161341,1170811:1170913,1170949:1171150
AhMXC2BM	Chr07	1172999:1174146	arahy.Tifrunner.gnm1.ann1.MXC2BM.1	1172999:1174146	2	1172999:1173546,1174023:1174146	1	1173547:1174022	2	1172999:1173546,1174023:1174146	0
AhN6JQ04	Chr07	1175573:1181219	arahy.Tifrunner.gnm1.ann1.N6JQ04.1	1175573:1181219	4	1175573:1176146,1176997:1177319,1178473:1179016,1181209:1181219	3	1176147:1176996,1177320:1178472,1179017:1181208	4	1175573:1176146,1176997:1177319,1178473:1179016,1181209:1181219	0
AhXKY9LP	Chr07	1181468:1183351	arahy.Tifrunner.gnm1.ann1.XKY9LP.1	1181468:1183351	4	1181468:1182087,1182253:1182572,1182808:1183189,1183194:1183351	3	1182088:1182252,1182573:1182807,1183190:1183193	4	1181514:1182087,1182253:1182572,1182808:1183189,1183194:1183351	1	1181468:1181513
AhEW6SWI	Chr07	1188464:1190886	arahy.Tifrunner.gnm1.ann1.EW6SWI.1	1188464:1190886	4	1188464:1188497,1188728:1189053,1189195:1189756,1190876:1190886	3	1188498:1188727,1189054:1189194,1189757:1190875	4	1188464:1188497,1188728:1189053,1189195:1189756,1190876:1190886	0
AhKRAQ4G	Chr07	1206004:1215884	arahy.Tifrunner.gnm1.ann1.KRAQ4G.1	1206004:1215864	2	1208784:1209443,1215600:1215864	1	1209444:1215599	3	1206085:1206667,1207201:1207523,1208784:1209401	3	1206004:1206084,1209402:1209443,1215600:1215864
AhLR8YZ7	Chr07	2433017:2435851	arahy.Tifrunner.gnm1.ann1.LR8YZ7.1	2433017:2435851	5	2433017:2433791,2434027:2434468,2434648:2434689,2434889:2435076,2435286:2435851	4	2433792:2434026,2434469:2434647,2434690:2434888,2435077:2435285	4	2433300:2433791,2434027:2434468,2434648:2434689,2434889:2434890	3	2433017:2433299,2434891:2435076,2435286:2435851
AhG3X0L7	Chr07	2825623:2827715	arahy.Tifrunner.gnm1.ann1.G3X0L7.1	2825623:2827715	3	2825623:2826602,2826737:2826924,2827228:2827715	2	2826603:2826736,2826925:2827227	3	2825642:2826602,2826737:2826924,2827228:2827524	2	2825623:2825641,2827525:2827715
AhM3F96W	Chr07	9124448:9130109	arahy.Tifrunner.gnm1.ann1.M3F96W.1	9124448:9130109	8	9124448:9124935,9125030:9125160,9125304:9125410,9125645:9125723,9125816:9125905,9126777:9127025,9127652:9127801,9129274:9130109	7	9124936:9125029,9125161:9125303,9125411:9125644,9125724:9125815,9125906:9126776,9127026:9127651,9127802:9129273	8	9124818:9124935,9125030:9125160,9125304:9125410,9125645:9125723,9125816:9125905,9126777:9127025,9127652:9127801,9129274:9129792	2	9129793:9130109,9124448:9124817
Ah2TV28S	Chr07	13867826:13871997	arahy.Tifrunner.gnm1.ann1.2TV28S.1	13867826:13871997	5	13867826:13868500,13868608:13868986,13869094:13869341,13870430:13870647,13871548:13871997	4	13868501:13868607,13868987:13869093,13869342:13870429,13870648:13871547	5	13868075:13868500,13868608:13868986,13869094:13869341,13870430:13870647,13871548:13871848	2	13871849:13871997,13867826:13868074
Ah2AN8JB	Chr07	15200252:15203475	arahy.Tifrunner.gnm1.ann1.2AN8JB.1	15200252:15203475	3	15200252:15200888,15202750:15202896,15203018:15203475	2	15200889:15202749,15202897:15203017	3	15200252:15200888,15202750:15202896,15203018:15203475	0
AhXS9ZXI	Chr07	15845973:15848471	arahy.Tifrunner.gnm1.ann1.XS9ZXI.1	15845973:15848471	3	15845973:15846215,15847366:15847735,15848227:15848471	2	15846216:15847365,15847736:15848226	3	15845973:15846215,15847366:15847735,15848227:15848471	0
Ah07DPKN	Chr07	15935422:15938512	arahy.Tifrunner.gnm1.ann1.07DPKN.1	15935422:15938512	5	15935422:15935991,15936499:15936856,15937269:15937516,15937758:15937984,15938105:15938512	4	15935992:15936498,15936857:15937268,15937517:15937757,15937985:15938104	5	15935566:15935991,15936499:15936856,15937269:15937516,15937758:15937984,15938105:15938435	2	15938436:15938512,15935422:15935565
AhIQV007	Chr07	18978003:18981449	arahy.Tifrunner.gnm1.ann1.IQV007.1	18978003:18981449	2	18978003:18978768,18980514:18981449	1	18978769:18980513	2	18978145:18978768,18980514:18981449	1	18978003:18978144
AhEI9KG2	Chr07	24352103:24353624	arahy.Tifrunner.gnm1.ann1.EI9KG2.1	24352103:24353624	6	24352103:24352119,24352168:24352312,24352328:24352672,24352695:24352763,24353314:24353574,24353579:24353624	5	24352120:24352167,24352313:24352327,24352673:24352694,24352764:24353313,24353575:24353578	6	24352103:24352119,24352168:24352312,24352328:24352672,24352695:24352763,24353314:24353574,24353579:24353581	1	24353582:24353624
Ah3V8RSY	Chr07	60656789:60658191	arahy.Tifrunner.gnm1.ann1.3V8RSY.1	60656789:60658191	2	60656789:60657226,60657700:60658191	1	60657227:60657699	2	60656789:60657226,60657700:60658191	0
AhE11MFK	Chr07	71183410:71194256	arahy.Tifrunner.gnm1.ann1.E11MFK.1	71183410:71194256	5	71183410:71183857,71187812:71188029,71188225:71188469,71190512:71190902,71193521:71194256	4	71183858:71187811,71188030:71188224,71188470:71190511,71190903:71193520	5	71183578:71183857,71187812:71188029,71188225:71188469,71190512:71190902,71193521:71193952	2	71183410:71183577,71193953:71194256
AhQEX5C0	Chr07	71227359:71248986	arahy.Tifrunner.gnm1.ann1.QEX5C0.1	71227359:71248986	7	71227359:71227577,71235517:71235834,71237397:71237816,71238950:71239337,71242055:71242299,71242489:71242706,71248640:71248986	6	71227578:71235516,71235835:71237396,71237817:71238949,71239338:71242054,71242300:71242488,71242707:71248639	6	71235823:71235834,71237397:71237816,71238950:71239337,71242055:71242299,71242489:71242706,71248640:71248922	3	71248923:71248986,71227359:71227577,71235517:71235822
AhGS6JIA	Chr07	71256928:71268414	arahy.Tifrunner.gnm1.ann1.GS6JIA.1	71256928:71268414	5	71256928:71257570,71258090:71258477,71260387:71260631,71260810:71261027,71267805:71268414	4	71257571:71258089,71258478:71260386,71260632:71260809,71261028:71267804	5	71257139:71257570,71258090:71258477,71260387:71260631,71260810:71261027,71267805:71268090	2	71268091:71268414,71256928:71257138
AhXPI7JM	Chr07	74426014:74431274	arahy.Tifrunner.gnm1.ann1.XPI7JM.1	74426014:74431274	6	74426014:74426248,74426269:74426849,74428378:74428765,74429072:74429313,74430289:74430506,74430923:74431274	5	74426249:74426268,74426850:74428377,74428766:74429071,74429314:74430288,74430507:74430922	5	74426424:74426849,74428378:74428765,74429072:74429313,74430289:74430506,74430923:74431217	3	74431218:74431274,74426014:74426248,74426269:74426423
AhW1ASYG	Chr07	74874374:74878521	arahy.Tifrunner.gnm1.ann1.W1ASYG.1	74874374:74878332	6	74874374:74874725,74875144:74875361,74876510:74876751,74877196:74877583,74877710:74878139,74878229:74878332	5	74874726:74875143,74875362:74876509,74876752:74877195,74877584:74877709,74878140:74878228	5	74874431:74874725,74875144:74875361,74876510:74876751,74877196:74877583,74877710:74878135	3	74874374:74874430,74878136:74878139,74878229:74878332
AhK55MVY	Chr07	76222507:76225074	arahy.Tifrunner.gnm1.ann1.K55MVY.1	76222507:76225074	2	76222507:76223851,76224213:76225074	1	76223852:76224212	2	76222826:76223851,76224213:76224794	2	76222507:76222825,76224795:76225074
AhWK2RNV	Chr07	76288947:76291719	arahy.Tifrunner.gnm1.ann1.WK2RNV.1	76288947:76291719	2	76288947:76290041,76290680:76291719	1	76290042:76290679	2	76289016:76290041,76290680:76291243	2	76288947:76289015,76291244:76291719
AhKYAL0U	Chr07	76437299:76439955	arahy.Tifrunner.gnm1.ann1.KYAL0U.1	76437299:76439955	2	76437299:76438407,76439087:76439955	1	76438408:76439086	2	76437400:76438407,76439087:76439659	2	76437299:76437399,76439660:76439955
AhXFV150	Chr07	76693316:76696337	arahy.Tifrunner.gnm1.ann1.XFV150.1	76693316:76696337	2	76693316:76693885,76695833:76696337	1	76693886:76695832	2	76693316:76693885,76695833:76696240	1	76696241:76696337
AhG3469Y	Chr07	76735386:76738406	arahy.Tifrunner.gnm1.ann1.G3469Y.1	76735386:76738406	2	76735386:76735889,76737837:76738406	1	76735890:76737836	2	76735386:76735889,76737837:76738406	0
AhP3G561	Chr07	80991942:80995879	arahy.Tifrunner.gnm1.ann1.P3G561.1	80991942:80995879	8	80991942:80992396,80992486:80992646,80993888:80994049,80994151:80994291,80994383:80994637,80994711:80994872,80994963:80995157,80995236:80995879	7	80992397:80992485,80992647:80993887,80994050:80994150,80994292:80994382,80994638:80994710,80994873:80994962,80995158:80995235	8	80992231:80992396,80992486:80992646,80993888:80994049,80994151:80994291,80994383:80994637,80994711:80994872,80994963:80995157,80995236:80995553	2	80991942:80992230,80995554:80995879
AhE2W35F	Chr08	900649:903136	arahy.Tifrunner.gnm1.ann1.E2W35F.1	900649:903136	7	900649:900989,901097:901215,901301:901407,901749:901917,901987:902238,902305:902396,902623:903136	6	900990:901096,901216:901300,901408:901748,901918:901986,902239:902304,902397:902622	7	900881:900989,901097:901215,901301:901407,901749:901917,901987:902238,902305:902396,902623:903136	1	900649:900880
AhVN8AVF	Chr08	5309946:5311475	arahy.Tifrunner.gnm1.ann1.VN8AVF.1	5309946:5311475	1	5309946:5311475	0		1	5309946:5311475	0
Ah0RH2A3	Chr08	5402359:5404606	arahy.Tifrunner.gnm1.ann1.0RH2A3.1	5402387:5404606	2	5402387:5402491,5402540:5403279	1	5402492:5402539	3	5402656:5403279,5403684:5403884,5403911:5404606	2	5402387:5402491,5402540:5402655
AhVRM8BV	Chr08	5484228:5488163	arahy.Tifrunner.gnm1.ann1.VRM8BV.1	5484228:5488163	2	5484228:5484863,5488104:5488163	1	5484864:5488103	2	5484228:5484863,5488104:5488163	0
AhG9VGRV	Chr08	5504269:5505246	arahy.Tifrunner.gnm1.ann1.G9VGRV.1	5504269:5505246	1	5504269:5505246	0		1	5504269:5505246	0
Ah056HEM	Chr08	5525007:5527098	arahy.Tifrunner.gnm1.ann1.056HEM.1	5525007:5527098	2	5525007:5525712,5525971:5527098	1	5525713:5525970	2	5525083:5525712,5525971:5526972	2	5526973:5527098,5525007:5525082
Ah6BEU00	Chr08	5537087:5539648	arahy.Tifrunner.gnm1.ann1.6BEU00.1	5537087:5539648	3	5537087:5538046,5538694:5538825,5538845:5539648	2	5538047:5538693,5538826:5538844	3	5537408:5538046,5538694:5538825,5538845:5539648	1	5537087:5537407
AhJ9N3PQ	Chr08	5564907:5567646	arahy.Tifrunner.gnm1.ann1.J9N3PQ.1	5564907:5567646	2	5564907:5565868,5565957:5567646	1	5565869:5565956	2	5565242:5565868,5565957:5566910	2	5566911:5567646,5564907:5565241
AhB50IPN	Chr08	5580970:5583250	arahy.Tifrunner.gnm1.ann1.B50IPN.1	5580970:5583250	2	5580970:5581506,5582303:5583250	1	5581507:5582302	2	5580970:5581506,5582303:5583238	1	5583239:5583250
AhPBH5UM	Chr08	16857034:16859274	arahy.Tifrunner.gnm1.ann1.PBH5UM.1	16857034:16859274	4	16857034:16857369,16857471:16857566,16857652:16858417,16859204:16859274	3	16857370:16857470,16857567:16857651,16858418:16859203	4	16857034:16857369,16857471:16857566,16857652:16858417,16859204:16859274	0
AhSPE8CT	Chr08	24928911:24933934	arahy.Tifrunner.gnm1.ann1.SPE8CT.1	24928911:24933934	3	24929939:24930008,24933491:24933770,24933793:24933934	2	24930009:24933490,24933771:24933792	9	24929794:24929814,24929939:24930008,24930844:24930965,24931056:24931187,24931463:24931552,24932098:24932343,24932429:24932578,24933063:24933387,24933491:24933711	4	24933712:24933770,24933793:24933934,24928911:24929078,24929099:24929793
AhVG2XB0	Chr08	30273512:30275593	arahy.Tifrunner.gnm1.ann1.VG2XB0.1	30273512:30275593	2	30273512:30274036,30274935:30275593	1	30274037:30274934	2	30273512:30274036,30274935:30275438	1	30275439:30275593
AhRPFA7S	Chr08	31435599:31436846	arahy.Tifrunner.gnm1.ann1.RPFA7S.1	31435599:31436846	2	31435599:31435965,31436055:31436846	1	31435966:31436054	2	31435599:31435965,31436055:31436698	1	31436699:31436846
Ah74WYCB	Chr08	41334156:41336682	arahy.Tifrunner.gnm1.ann1.74WYCB.1	41334156:41336682	2	41334156:41335033,41335664:41336682	1	41335034:41335663	2	41334431:41335033,41335664:41336680	2	41336681:41336682,41334156:41334430
AhE8J0ZS	Chr08	47291523:47295005	arahy.Tifrunner.gnm1.ann1.E8J0ZS.1	47291523:47295005	3	47291523:47292287,47292979:47293333,47294445:47295005	2	47292288:47292978,47293334:47294444	3	47291686:47292287,47292979:47293333,47294445:47295005	1	47291523:47291685
AhNYMX1M	Chr09	5661067:5663495	arahy.Tifrunner.gnm1.ann1.NYMX1M.1	5661067:5663495	4	5661067:5661157,5661589:5661710,5661811:5661996,5663262:5663495	3	5661158:5661588,5661711:5661810,5661997:5663261	4	5661067:5661157,5661589:5661710,5661811:5661996,5663262:5663495	0
AhMS4PPI	Chr09	7659613:7663177	arahy.Tifrunner.gnm1.ann1.MS4PPI.1	7659613:7663177	6	7659613:7660145,7660783:7661158,7661263:7661504,7662219:7662361,7662691:7663014,7663035:7663177	5	7660146:7660782,7661159:7661262,7661505:7662218,7662362:7662690,7663015:7663034	5	7659720:7660145,7660783:7661158,7661263:7661504,7662219:7662361,7662691:7662997	3	7662998:7663014,7663035:7663177,7659613:7659719
Ah2YDG1M	Chr09	10292719:10301110	arahy.Tifrunner.gnm1.ann1.2YDG1M.1	10292719:10301110	2	10292719:10293662,10299965:10301110	1	10293663:10299964	2	10293033:10293662,10299965:10300915	2	10300916:10301110,10292719:10293032
Ah8EC0VW	Chr09	10425539:10428788	arahy.Tifrunner.gnm1.ann1.8EC0VW.1	10425539:10428788	2	10425539:10426520,10427810:10428788	1	10426521:10427809	2	10425540:10426520,10427810:10428439	2	10425539:10425539,10428440:10428788
AhW7S58I	Chr09	10446844:10450191	arahy.Tifrunner.gnm1.ann1.W7S58I.1	10446844:10450191	4	10446844:10447992,10449136:10449645,10449720:10449769,10450053:10450191	3	10447993:10449135,10449646:10449719,10449770:10450052	4	10447009:10447992,10449136:10449645,10449720:10449769,10450053:10450191	1	10446844:10447008
AhN16MIT	Chr09	10502135:10504712	arahy.Tifrunner.gnm1.ann1.N16MIT.1	10502135:10504712	2	10502135:10503584,10503661:10504712	1	10503585:10503660	2	10503399:10503584,10503661:10504281	2	10502135:10503398,10504282:10504712
Ah7Z5EGL	Chr09	10524933:10530346	arahy.Tifrunner.gnm1.ann1.7Z5EGL.1	10524933:10530346	3	10524933:10525497,10525772:10526020,10529279:10530346	2	10525498:10525771,10526021:10529278	3	10525150:10525497,10525772:10526020,10529279:10530226	2	10530227:10530346,10524933:10525149
AhHA4R8H	Chr09	10589032:10595277	arahy.Tifrunner.gnm1.ann1.HA4R8H.1	10589032:10595277	3	10589032:10589321,10589327:10589651,10594177:10595277	2	10589322:10589326,10589652:10594176	3	10589032:10589321,10589327:10589651,10594177:10595118	1	10595119:10595277
Ah26YYGP	Chr09	10671063:10673591	arahy.Tifrunner.gnm1.ann1.26YYGP.1	10671063:10673591	3	10671063:10671888,10672036:10672387,10672845:10673591	2	10671889:10672035,10672388:10672844	3	10671284:10671888,10672036:10672387,10672845:10673447	2	10671063:10671283,10673448:10673591
AhZW245F	Chr09	15007153:15011589	arahy.Tifrunner.gnm1.ann1.ZW245F.1	15007153:15011589	2	15007153:15008104,15010519:15011589	1	15008105:15010518	2	15007190:15008104,15010519:15011148	2	15007153:15007189,15011149:15011589
AhTI8LFW	Chr09	15021710:15023914	arahy.Tifrunner.gnm1.ann1.TI8LFW.1	15021710:15023914	2	15021710:15022624,15023285:15023914	1	15022625:15023284	2	15021710:15022624,15023285:15023914	0
Ah8US839	Chr09	102378607:102384612	arahy.Tifrunner.gnm1.ann1.8US839.1	102378607:102384612	5	102378607:102380090,102380110:102380165,102380423:102380510,102382939:102382969,102384508:102384612	4	102380091:102380109,102380166:102380422,102380511:102382938,102382970:102384507	5	102378607:102380090,102380110:102380165,102380423:102380510,102382939:102382969,102384508:102384612	0
AhE3VCX4	Chr09	107565330:107568857	arahy.Tifrunner.gnm1.ann1.E3VCX4.1	107565330:107568857	2	107565330:107566906,107568039:107568857	1	107566907:107568038	2	107565658:107566906,107568039:107568343	2	107565330:107565657,107568344:107568857
Ah24HCRC	Chr09	109228189:109230952	arahy.Tifrunner.gnm1.ann1.24HCRC.1	109228189:109230952	4	109228189:109228967,109229299:109229892,109230380:109230558,109230646:109230952	3	109228968:109229298,109229893:109230379,109230559:109230645	4	109228542:109228967,109229299:109229892,109230380:109230558,109230646:109230919	2	109230920:109230952,109228189:109228541
Ah98SW16	Chr09	110730513:110732171	arahy.Tifrunner.gnm1.ann1.98SW16.1	110730513:110732171	2	110730513:110731360,110731610:110732171	1	110731361:110731609	2	110730513:110731360,110731610:110732171	0
AhW3WWNZ	Chr09	113890711:113892821	arahy.Tifrunner.gnm1.ann1.W3WWNZ.1	113890711:113892821	2	113890711:113891650,113892128:113892821	1	113891651:113892127	2	113890776:113891650,113892128:113892821	1	113890711:113890775
AhGM8EQZ	Chr09	116261618:116264266	arahy.Tifrunner.gnm1.ann1.GM8EQZ.1	116261618:116264266	2	116261618:116262704,116262782:116264266	1	116262705:116262781	2	116261793:116262704,116262782:116263414	2	116261618:116261792,116263415:116264266
AhX8HWK3	Chr09	117598667:117601433	arahy.Tifrunner.gnm1.ann1.X8HWK3.1	117598667:117601433	2	117598667:117599580,117600646:117601433	1	117599581:117600645	2	117598690:117599580,117600646:117601257	2	117598667:117598689,117601258:117601433
AhU8Q65R	Chr09	117617821:117620309	arahy.Tifrunner.gnm1.ann1.U8Q65R.1	117617821:117620309	2	117617821:117618768,117619689:117620309	1	117618769:117619688	2	117617821:117618768,117619689:117620309	0
Ah5ZLV04	Chr10	245110:246633	arahy.Tifrunner.gnm1.ann1.5ZLV04.1	245110:246633	1	245110:246633	0		1	245110:246633	0
Ah6I4HZI	Chr10	7471981:7474770	arahy.Tifrunner.gnm1.ann1.6I4HZI.1	7471981:7474770	2	7471981:7472982,7473597:7474770	1	7472983:7473596	2	7472389:7472982,7473597:7474355	2	7474356:7474770,7471981:7472388
AhQ94UE0	Chr10	24567555:24576351	arahy.Tifrunner.gnm1.ann1.Q94UE0.1	24567555:24576351	8	24567555:24568130,24568217:24568347,24568426:24568532,24568962:24569040,24569153:24569239,24572761:24573009,24573648:24573797,24575480:24576351	7	24568131:24568216,24568348:24568425,24568533:24568961,24569041:24569152,24569240:24572760,24573010:24573647,24573798:24575479	8	24568022:24568130,24568217:24568347,24568426:24568532,24568962:24569040,24569153:24569239,24572761:24573009,24573648:24573797,24575480:24575995	2	24575996:24576351,24567555:24568021
Ah66GL51	Chr10	24622317:24631132	arahy.Tifrunner.gnm1.ann1.66GL51.1	24622317:24631132	8	24622317:24623194,24624877:24625026,24625665:24625913,24629435:24629521,24629634:24629712,24630142:24630248,24630327:24630457,24630544:24631132	7	24623195:24624876,24625027:24625664,24625914:24629434,24629522:24629633,24629713:24630141,24630249:24630326,24630458:24630543	8	24622679:24623194,24624877:24625026,24625665:24625913,24629435:24629521,24629634:24629712,24630142:24630248,24630327:24630457,24630544:24630652	2	24622317:24622678,24630653:24631132
AhY93W5A	Chr10	39851263:39855157	arahy.Tifrunner.gnm1.ann1.Y93W5A.1	39851263:39855157	9	39851263:39851645,39851743:39852067,39852333:39852482,39852754:39853002,39853173:39853262,39853888:39853966,39854083:39854189,39854325:39854443,39854584:39855157	8	39851646:39851742,39852068:39852332,39852483:39852753,39853003:39853172,39853263:39853887,39853967:39854082,39854190:39854324,39854444:39854583	9	39851413:39851645,39851743:39852067,39852333:39852482,39852754:39853002,39853173:39853262,39853888:39853966,39854083:39854189,39854325:39854443,39854584:39854677	2	39851263:39851412,39854678:39855157
AhAI0BYL	Chr10	79026620:79032180	arahy.Tifrunner.gnm1.ann1.AI0BYL.1	79026620:79032180	5	79026620:79027872,79028199:79028535,79028661:79028911,79029193:79029419,79031670:79032180	4	79027873:79028198,79028536:79028660,79028912:79029192,79029420:79031669	5	79027447:79027872,79028199:79028535,79028661:79028911,79029193:79029419,79031670:79032009	2	79032010:79032180,79026620:79027446
AhM6ATHE	Chr10	92498079:92502490	arahy.Tifrunner.gnm1.ann1.M6ATHE.1	92498079:92502490	12	92498079:92498213,92498307:92498399,92499157:92499216,92499445:92499489,92499971:92500092,92500475:92500501,92500957:92500986,92501069:92501196,92501387:92501448,92501978:92502083,92502092:92502234,92502383:92502490	11	92498214:92498306,92498400:92499156,92499217:92499444,92499490:92499970,92500093:92500474,92500502:92500956,92500987:92501068,92501197:92501386,92501449:92501977,92502084:92502091,92502235:92502382	12	92498079:92498213,92498307:92498399,92499157:92499216,92499445:92499489,92499971:92500092,92500475:92500501,92500957:92500986,92501069:92501196,92501387:92501448,92501978:92502083,92502092:92502234,92502383:92502490	0
AhD47ALZ	Chr10	98137352:98144619	arahy.Tifrunner.gnm1.ann1.D47ALZ.1	98137352:98144619	5	98137352:98137989,98138376:98138739,98138820:98139067,98139257:98139477,98144154:98144619	4	98137990:98138375,98138740:98138819,98139068:98139256,98139478:98144153	5	98137555:98137989,98138376:98138739,98138820:98139067,98139257:98139477,98144154:98144430	2	98144431:98144619,98137352:98137554
AhAM9K54	Chr10	98204244:98206588	arahy.Tifrunner.gnm1.ann1.AM9K54.1	98204244:98206588	6	98204244:98204853,98204929:98205304,98205393:98205640,98205726:98205946,98206022:98206335,98206410:98206588	5	98204854:98204928,98205305:98205392,98205641:98205725,98205947:98206021,98206336:98206409	5	98204425:98204853,98204929:98205304,98205393:98205640,98205726:98205946,98206022:98206307	3	98206308:98206335,98206410:98206588,98204244:98204424
AhK8H9R8	Chr10	105741678:105746907	arahy.Tifrunner.gnm1.ann1.K8H9R8.1	105741678:105746907	3	105741678:105742703,105743280:105743738,105746407:105746907	2	105742704:105743279,105743739:105746406	3	105742056:105742703,105743280:105743738,105746407:105746853	2	105746854:105746907,105741678:105742055
AhR5KZJD	Chr10	110640170:110647307	arahy.Tifrunner.gnm1.ann1.R5KZJD.1	110640170:110647307	9	110640170:110640635,110641102:110641226,110641322:110641431,110641635:110641713,110642061:110642147,110642249:110642497,110643687:110643836,110644260:110644581,110646753:110647307	8	110640636:110641101,110641227:110641321,110641432:110641634,110641714:110642060,110642148:110642248,110642498:110643686,110643837:110644259,110644582:110646752	9	110640548:110640635,110641102:110641226,110641322:110641431,110641635:110641713,110642061:110642147,110642249:110642497,110643687:110643836,110644260:110644581,110646753:110647126	2	110647127:110647307,110640170:110640547
Ah31R89H	Chr10	110675764:110681599	arahy.Tifrunner.gnm1.ann1.31R89H.1	110675764:110681599	9	110675764:110676403,110677354:110677424,110677515:110677621,110678745:110678823,110679086:110679172,110679285:110679533,110679613:110679762,110679853:110680174,110680805:110681599	8	110676404:110677353,110677425:110677514,110677622:110678744,110678824:110679085,110679173:110679284,110679534:110679612,110679763:110679852,110680175:110680804	9	110676316:110676403,110677354:110677424,110677515:110677621,110678745:110678823,110679086:110679172,110679285:110679533,110679613:110679762,110679853:110680174,110680805:110681004	2	110681005:110681599,110675764:110676315
AhZCE36N	Chr10	113103322:113108444	arahy.Tifrunner.gnm1.ann1.ZCE36N.1	113103322:113108444	5	113103322:113103650,113105243:113105711,113106665:113107040,113108054:113108087,113108098:113108444	4	113103651:113105242,113105712:113106664,113107041:113108053,113108088:113108097	5	113103374:113103650,113105243:113105711,113106665:113107040,113108054:113108087,113108098:113108444	1	113103322:113103373
AhB3NFFH	Chr10	115077528:115088927	arahy.Tifrunner.gnm1.ann1.B3NFFH.1	115077528:115088927	9	115077528:115081325,115083264:115083364,115084085:115084254,115084499:115084648,115084802:115084952,115085452:115086102,115086316:115086378,115086706:115086905,115088038:115088927	8	115081326:115083263,115083365:115084084,115084255:115084498,115084649:115084801,115084953:115085451,115086103:115086315,115086379:115086705,115086906:115088037	9	115081304:115081325,115083264:115083364,115084085:115084254,115084499:115084648,115084802:115084952,115085452:115086102,115086316:115086378,115086706:115086905,115088038:115088353	2	115088354:115088927,115077528:115081303
Ah69UQAR	Chr10	115196476:115202722	arahy.Tifrunner.gnm1.ann1.69UQAR.1	115196476:115202722	5	115196476:115196806,115198628:115198854,115199744:115200018,115200716:115201109,115202360:115202722	4	115196807:115198627,115198855:115199743,115200019:115200715,115201110:115202359	5	115196527:115196806,115198628:115198854,115199744:115200018,115200716:115201109,115202360:115202722	1	115196476:115196526
AhXG11M2	Chr10	116162325:116171321	arahy.Tifrunner.gnm1.ann1.XG11M2.2	116162325:116171321	1	116169296:116169568	0		6	116167247:116167558,116167867:116168082,116168807:116169103,116169296:116169568,116170185:116170385,116170853:116171032	7	116162325:116163860,116164956:116165011,116165116:116165349,116165443:116165734,116166172:116166368,116166531:116167246,116171033:116171321
AhM38SQY	Chr10	116559190:116561153	arahy.Tifrunner.gnm1.ann1.M38SQY.1	116559190:116561153	2	116559190:116560134,116560293:116561153	1	116560135:116560292	2	116559442:116560134,116560293:116560922	2	116559190:116559441,116560923:116561153
Ah237GY1	Chr10	116562587:116564482	arahy.Tifrunner.gnm1.ann1.237GY1.1	116562587:116564482	2	116562587:116563522,116563634:116564482	1	116563523:116563633	2	116562635:116563522,116563634:116564257	2	116562587:116562634,116564258:116564482
AhAEU5RD	Chr10	116564926:116567207	arahy.Tifrunner.gnm1.ann1.AEU5RD.1	116564926:116567207	3	116564926:116565180,116565291:116565851,116566319:116567207	2	116565181:116565290,116565852:116566318	3	116564926:116565180,116565291:116565851,116566319:116566942	1	116566943:116567207
AhN64S41	Chr10	116567523:116569387	arahy.Tifrunner.gnm1.ann1.N64S41.1	116567523:116569387	2	116567523:116568431,116568758:116569387	1	116568432:116568757	2	116567523:116568431,116568758:116569387	0
AhVQIY2H	Chr10	116669882:116673725	arahy.Tifrunner.gnm1.ann1.VQIY2H.1	116669882:116673725	3	116669882:116670950,116671985:116672542,116673672:116673725	2	116670951:116671984,116672543:116673671	3	116670021:116670950,116671985:116672542,116673672:116673725	1	116669882:116670020
AhF73TU2	Chr10	116729444:116731356	arahy.Tifrunner.gnm1.ann1.F73TU2.1	116729444:116731356	2	116729444:116730262,116730590:116731356	1	116730263:116730589	2	116729444:116730262,116730590:116731159	1	116731160:116731356
AhDBN754	Chr10	116892380:116895362	arahy.Tifrunner.gnm1.ann1.DBN754.1	116892380:116895362	3	116892380:116892400,116893672:116894216,116894570:116895362	2	116892401:116893671,116894217:116894569	3	116892380:116892400,116893672:116894216,116894570:116895362	0
AhZ1GZMD	Chr10	116950335:116954229	arahy.Tifrunner.gnm1.ann1.Z1GZMD.1	116950335:116954229	6	116950335:116951323,116951581:116951729,116953018:116953260,116953347:116953436,116953541:116953726,116954218:116954229	5	116951324:116951580,116951730:116953017,116953261:116953346,116953437:116953540,116953727:116954217	5	116951622:116951729,116953018:116953260,116953347:116953436,116953541:116953726,116954218:116954229	2	116950335:116951323,116951581:116951621
Ah4H0NN3	Chr10	116967323:116973658	arahy.Tifrunner.gnm1.ann1.4H0NN3.1	116967323:116973658	7	116967323:116967796,116968119:116968166,116969598:116969840,116969924:116970013,116970118:116970303,116970798:116970850,116973304:116973658	6	116967797:116968118,116968167:116969597,116969841:116969923,116970014:116970117,116970304:116970797,116970851:116973303	7	116967323:116967796,116968119:116968166,116969598:116969840,116969924:116970013,116970118:116970303,116970798:116970850,116973304:116973412	1	116973413:116973658
AhAYA1A5	Chr11	2642047:2650511	arahy.Tifrunner.gnm1.ann1.AYA1A5.1	2642047:2650511	6	2642047:2642742,2644472:2644833,2645689:2645815,2647719:2648098,2649491:2649870,2650039:2650511	5	2642743:2644471,2644834:2645688,2645816:2647718,2648099:2649490,2649871:2650038	5	2642320:2642742,2644472:2644833,2645689:2645815,2647719:2648098,2649491:2649701	3	2642047:2642319,2649702:2649870,2650039:2650511
Ah97WH9V	Chr11	2747871:2751542	arahy.Tifrunner.gnm1.ann1.97WH9V.1	2747871:2751542	3	2747871:2748611,2750110:2751068,2751518:2751542	2	2748612:2750109,2751069:2751517	2	2747976:2748611,2750110:2751045	3	2751046:2751068,2751518:2751542,2747871:2747975
AhJVL3WX	Chr11	2782464:2786076	arahy.Tifrunner.gnm1.ann1.JVL3WX.1	2782464:2786076	2	2782464:2783340,2785004:2786076	1	2783341:2785003	2	2782702:2783340,2785004:2785366	2	2785367:2786076,2782464:2782701
AhK8E53W	Chr11	2813698:2816378	arahy.Tifrunner.gnm1.ann1.K8E53W.1	2813698:2816378	2	2813698:2814479,2815385:2816378	1	2814480:2815384	2	2813838:2814479,2815385:2816353	2	2816354:2816378,2813698:2813837
AhUKZ6DB	Chr11	2850522:2853547	arahy.Tifrunner.gnm1.ann1.UKZ6DB.1	2850522:2853547	2	2850522:2851368,2852566:2853547	1	2851369:2852565	2	2850727:2851368,2852566:2853498	2	2853499:2853547,2850522:2850726
AhQBKG1B	Chr11	2875046:2876485	arahy.Tifrunner.gnm1.ann1.QBKG1B.1	2875046:2876485	2	2875046:2875973,2876463:2876485	1	2875974:2876462	2	2875046:2875973,2876463:2876485	0
AhIDM7IB	Chr11	2916943:2920402	arahy.Tifrunner.gnm1.ann1.IDM7IB.1	2916943:2920402	3	2916943:2916967,2917785:2918401,2919350:2920402	2	2916968:2917784,2918402:2919349	3	2916943:2916967,2917785:2918401,2919350:2920363	1	2920364:2920402
AhAC0A7B	Chr11	5698371:5700644	arahy.Tifrunner.gnm1.ann1.AC0A7B.1	5698371:5700644	2	5698371:5699532,5699612:5700644	1	5699533:5699611	2	5698726:5699532,5699612:5700514	2	5700515:5700644,5698371:5698725
Ah082PYS	Chr11	8915671:8918247	arahy.Tifrunner.gnm1.ann1.082PYS.1	8915671:8918247	2	8915671:8916408,8917291:8918247	1	8916409:8917290	2	8915782:8916408,8917291:8918247	1	8915671:8915781
Ah57KEBM	Chr11	8930981:8935218	arahy.Tifrunner.gnm1.ann1.57KEBM.1	8930981:8935218	5	8930981:8931028,8931049:8931782,8932281:8932608,8934397:8935008,8935039:8935218	4	8931029:8931048,8931783:8932280,8932609:8934396,8935009:8935038	3	8931097:8931782,8932281:8932608,8934397:8935008	3	8930981:8931028,8931049:8931096,8935039:8935218
AhBRFB8I	Chr11	8942019:8944361	arahy.Tifrunner.gnm1.ann1.BRFB8I.1	8942019:8944361	2	8942019:8943099,8943477:8944361	1	8943100:8943476	2	8942203:8943099,8943477:8944100	2	8942019:8942202,8944101:8944361
Ah3RGS9M	Chr11	9112209:9122064	arahy.Tifrunner.gnm1.ann1.3RGS9M.1	9112209:9122064	8	9112209:9112540,9112924:9113085,9120074:9120322,9120409:9120501,9120926:9121004,9121090:9121196,9121289:9121416,9121505:9122064	7	9112541:9112923,9113086:9120073,9120323:9120408,9120502:9120925,9121005:9121089,9121197:9121288,9121417:9121504	8	9112295:9112540,9112924:9113085,9120074:9120322,9120409:9120501,9120926:9121004,9121090:9121196,9121289:9121416,9121505:9121604	2	9112209:9112294,9121605:9122064
AhWK1TYZ	Chr11	10055628:10064959	arahy.Tifrunner.gnm1.ann1.WK1TYZ.1	10055628:10064959	9	10055628:10055942,10058985:10059309,10059878:10060039,10061682:10061930,10062022:10062111,10063865:10063943,10064022:10064128,10064218:10064291,10064644:10064959	8	10055943:10058984,10059310:10059877,10060040:10061681,10061931:10062021,10062112:10063864,10063944:10064021,10064129:10064217,10064292:10064643	9	10055737:10055942,10058985:10059309,10059878:10060039,10061682:10061930,10062022:10062111,10063865:10063943,10064022:10064128,10064218:10064291,10064644:10064737	2	10055628:10055736,10064738:10064959
AhT2Z52M	Chr11	13225513:13229629	arahy.Tifrunner.gnm1.ann1.T2Z52M.1	13225513:13229629	2	13225513:13226368,13228617:13229629	1	13226369:13228616	2	13225748:13226368,13228617:13229546	2	13229547:13229629,13225513:13225747
AhPY06B9	Chr11	19793481:19795606	arahy.Tifrunner.gnm1.ann1.PY06B9.1	19793481:19795606	2	19793481:19794669,19794779:19795606	1	19794670:19794778	2	19794502:19794669,19794779:19794880	2	19793481:19794501,19794881:19795606
AhQJ0MNA	Chr11	22842404:22845334	arahy.Tifrunner.gnm1.ann1.QJ0MNA.1	22842404:22845334	2	22842404:22844358,22844574:22845334	1	22844359:22844573	2	22844013:22844358,22844574:22845151	2	22845152:22845334,22842404:22844012
AhMCM1YY	Chr11	61886418:61889459	arahy.Tifrunner.gnm1.ann1.MCM1YY.1	61886418:61889459	2	61886418:61887432,61888368:61889459	1	61887433:61888367	2	61886794:61887432,61888368:61889312	2	61889313:61889459,61886418:61886793
AhAM3FDB	Chr11	61953299:61955882	arahy.Tifrunner.gnm1.ann1.AM3FDB.1	61953299:61955882	2	61953299:61954234,61954593:61955882	1	61954235:61954592	2	61953605:61954234,61954593:61955849	2	61955850:61955882,61953299:61953604
AhG691ZN	Chr11	64290391:64294828	arahy.Tifrunner.gnm1.ann1.G691ZN.1	64290391:64294828	3	64290391:64290880,64292037:64292593,64293976:64294828	2	64290881:64292036,64292594:64293975	3	64290523:64290880,64292037:64292593,64293976:64294578	2	64290391:64290522,64294579:64294828
AhTML5XF	Chr11	129689354:129691394	arahy.Tifrunner.gnm1.ann1.TML5XF.1	129689354:129691394	2	129689354:129690440,129690534:129691394	1	129690441:129690533	2	129689454:129690440,129690534:129691133	2	129689354:129689453,129691134:129691394
Ah3N5ITW	Chr11	136305233:136307866	arahy.Tifrunner.gnm1.ann1.3N5ITW.1	136305233:136307866	4	136305233:136305409,136306020:136306934,136307011:136307692,136307728:136307866	3	136305410:136306019,136306935:136307010,136307693:136307727	3	136305233:136305409,136306020:136306934,136307011:136307622	2	136307623:136307692,136307728:136307866
AhSEU0EN	Chr11	136314827:136317094	arahy.Tifrunner.gnm1.ann1.SEU0EN.1	136314827:136317094	2	136314827:136315897,136315975:136317094	1	136315898:136315974	2	136315004:136315897,136315975:136316586	2	136314827:136315003,136316587:136317094
AhQG8K35	Chr11	136334492:136338556	arahy.Tifrunner.gnm1.ann1.QG8K35.1	136334492:136338556	2	136334492:136335536,136335622:136338556	1	136335537:136335621	2	136334637:136335536,136335622:136336233	2	136334492:136334636,136336234:136338556
Ah8XWS5Q	Chr11	146148323:146151305	arahy.Tifrunner.gnm1.ann1.8XWS5Q.1	146148323:146151305	4	146148323:146148735,146149293:146149402,146149457:146149884,146150755:146151305	3	146148736:146149292,146149403:146149456,146149885:146150754	4	146148433:146148735,146149293:146149402,146149457:146149884,146150755:146151296	2	146151297:146151305,146148323:146148432
AhQL4ZS9	Chr12	1693072:1694691	arahy.Tifrunner.gnm1.ann1.QL4ZS9.1	1693072:1694691	1	1693072:1694691	0		1	1693072:1694691	0
AhH82QG0	Chr12	5542486:5545484	arahy.Tifrunner.gnm1.ann1.H82QG0.1	5542486:5545484	2	5542486:5543555,5544146:5545484	1	5543556:5544145	2	5542902:5543555,5544146:5545195	2	5545196:5545484,5542486:5542901
AhVHEE5Y	Chr12	9386440:9389022	arahy.Tifrunner.gnm1.ann1.VHEE5Y.1	9386440:9389022	2	9386440:9387827,9388406:9389022	1	9387828:9388405	2	9386826:9387827,9388406:9388870	2	9388871:9389022,9386440:9386825
Ah4A4I8X	Chr12	25230188:25231871	arahy.Tifrunner.gnm1.ann1.4A4I8X.1	25230188:25231871	6	25230188:25230292,25230416:25230516,25230566:25230751,25230756:25230834,25231408:25231647,25231668:25231871	5	25230293:25230415,25230517:25230565,25230752:25230755,25230835:25231407,25231648:25231667	6	25230188:25230292,25230416:25230516,25230566:25230751,25230756:25230834,25231408:25231647,25231668:25231871	0
AhCSQB0P	Chr12	59985111:59987010	arahy.Tifrunner.gnm1.ann1.CSQB0P.1	59985111:59987010	2	59985111:59985888,59986501:59987010	1	59985889:59986500	2	59985253:59985888,59986501:59986965	2	59986966:59987010,59985111:59985252
Ah0779KL	Chr12	87985231:87989450	arahy.Tifrunner.gnm1.ann1.0779KL.1	87985231:87989450	4	87985231:87985985,87986079:87986864,87987005:87987222,87988940:87989450	3	87985986:87986078,87986865:87987004,87987223:87988939	3	87986616:87986864,87987005:87987222,87988940:87989225	3	87989226:87989450,87985231:87985985,87986079:87986615
AhMT8FXZ	Chr12	88032029:88036111	arahy.Tifrunner.gnm1.ann1.MT8FXZ.1	88032029:88036111	3	88032029:88032584,88034045:88034475,88035239:88036111	2	88032585:88034044,88034476:88035238	3	88032098:88032584,88034045:88034475,88035239:88035877	2	88032029:88032097,88035878:88036111
AhZC0L0M	Chr12	88271010:88278457	arahy.Tifrunner.gnm1.ann1.ZC0L0M.1	88271010:88278457	2	88271010:88271976,88277616:88278457	1	88271977:88277615	2	88271062:88271976,88277616:88278263	2	88271010:88271061,88278264:88278457
AhQM5IC5	Chr12	88315689:88319698	arahy.Tifrunner.gnm1.ann1.QM5IC5.1	88315689:88319698	2	88315689:88317020,88318778:88319698	1	88317021:88318777	2	88316073:88317020,88318778:88319398	2	88315689:88316072,88319399:88319698
AhSUFM5S	Chr12	88570352:88572895	arahy.Tifrunner.gnm1.ann1.SUFM5S.1	88570352:88572895	2	88570352:88571363,88572052:88572895	1	88571364:88572051	2	88570413:88571363,88572052:88572690	2	88570352:88570412,88572691:88572895
Ah2U560T	Chr12	88649865:88652404	arahy.Tifrunner.gnm1.ann1.2U560T.1	88649865:88652404	2	88649865:88650873,88651561:88652404	1	88650874:88651560	2	88649926:88650873,88651561:88652199	2	88649865:88649925,88652200:88652404
AhEER8WF	Chr12	107250236:107251194	arahy.Tifrunner.gnm1.ann1.EER8WF.1	107250236:107251194	2	107250236:107250532,107250628:107251194	1	107250533:107250627	2	107250236:107250532,107250628:107251194	0
AhQIZ0QD	Chr12	107279538:107280510	arahy.Tifrunner.gnm1.ann1.QIZ0QD.1	107279538:107280510	2	107279538:107280122,107280214:107280510	1	107280123:107280213	2	107279538:107280122,107280214:107280510	0
Ah4YX487	Chr12	109961104:109965551	arahy.Tifrunner.gnm1.ann1.4YX487.1	109961104:109965551	2	109961104:109961962,109964632:109965551	1	109961963:109964631	2	109961321:109961962,109964632:109965540	2	109965541:109965551,109961104:109961320
AhFVXT0M	Chr12	110013456:110015436	arahy.Tifrunner.gnm1.ann1.FVXT0M.1	110013456:110015436	2	110013456:110014341,110014469:110015436	1	110014342:110014468	2	110013979:110014341,110014469:110015080	2	110013456:110013978,110015081:110015436
AhA5BJE4	Chr12	110026440:110028480	arahy.Tifrunner.gnm1.ann1.A5BJE4.1	110026440:110028480	2	110026440:110027325,110027541:110028480	1	110027326:110027540	2	110026780:110027325,110027541:110028152	2	110026440:110026779,110028153:110028480
Ah49BDLC	Chr12	110036111:110038918	arahy.Tifrunner.gnm1.ann1.49BDLC.1	110036111:110038918	2	110036111:110037013,110038022:110038918	1	110037014:110038021	2	110036381:110037013,110038022:110038876	2	110038877:110038918,110036111:110036380
AhWJIQ4A	Chr12	110052266:110054679	arahy.Tifrunner.gnm1.ann1.WJIQ4A.1	110052266:110054679	2	110052266:110052976,110053783:110054679	1	110052977:110053782	2	110052371:110052976,110053783:110054679	1	110052266:110052370
Ah9T04HJ	Chr12	110122925:110125071	arahy.Tifrunner.gnm1.ann1.9T04HJ.1	110122925:110125071	2	110122925:110123715,110124160:110125071	1	110123716:110124159	2	110123107:110123715,110124160:110125065	2	110125066:110125071,110122925:110123106
Ah554ZX1	Chr12	110182241:110193711	arahy.Tifrunner.gnm1.ann1.554ZX1.1	110182241:110193711	6	110182241:110183064,110183165:110183498,110189566:110189607,110189665:110190275,110191374:110191845,110193533:110193711	5	110183065:110183164,110183499:110189565,110189608:110189664,110190276:110191373,110191846:110193532	6	110182444:110183064,110183165:110183498,110189566:110189607,110189665:110190275,110191374:110191845,110193533:110193711	1	110182241:110182443
AhMTQ70D	Chr12	110194363:110202680	arahy.Tifrunner.gnm1.ann1.MTQ70D.1	110194363:110202680	3	110194363:110194601,110200185:110200698,110201665:110202680	2	110194602:110200184,110200699:110201664	3	110194363:110194601,110200185:110200698,110201665:110202210	1	110202211:110202680
AhR97G74	Chr12	111371846:111375101	arahy.Tifrunner.gnm1.ann1.R97G74.1	111371846:111375101	2	111371846:111372890,111374244:111375101	1	111372891:111374243	2	111371970:111372890,111374244:111374867	2	111371846:111371969,111374868:111375101
Ah82IR2S	Chr12	111407186:111409685	arahy.Tifrunner.gnm1.ann1.82IR2S.1	111407186:111409685	2	111407186:111408071,111409108:111409685	1	111408072:111409107	2	111407186:111408071,111409108:111409685	0
Ah92UC5T	Chr12	112307714:112312219	arahy.Tifrunner.gnm1.ann1.92UC5T.1	112307714:112312219	6	112307714:112308346,112309122:112309415,112309687:112309941,112310607:112310753,112311807:112311937,112312153:112312219	5	112308347:112309121,112309416:112309686,112309942:112310606,112310754:112311806,112311938:112312152	6	112307834:112308346,112309122:112309415,112309687:112309941,112310607:112310753,112311807:112311937,112312153:112312219	1	112307714:112307833
Ah27RLCF	Chr12	112325567:112330055	arahy.Tifrunner.gnm1.ann1.27RLCF.1	112325567:112330055	6	112325567:112326101,112326951:112327124,112327402:112327692,112328251:112328577,112328899:112329010,112329644:112330055	5	112326102:112326950,112327125:112327401,112327693:112328250,112328578:112328898,112329011:112329643	6	112325808:112326101,112326951:112327124,112327402:112327692,112328251:112328577,112328899:112329010,112329644:112329831	2	112325567:112325807,112329832:112330055
AhLJPA30	Chr12	112405786:112409039	arahy.Tifrunner.gnm1.ann1.LJPA30.1	112405786:112409039	2	112405786:112406729,112408221:112409039	1	112406730:112408220	2	112405821:112406729,112408221:112408826	2	112405786:112405820,112408827:112409039
Ah1D9GK9	Chr12	112511768:112515670	arahy.Tifrunner.gnm1.ann1.1D9GK9.1	112511768:112515670	3	112511768:112512160,112513101:112513664,112514888:112515670	2	112512161:112513100,112513665:112514887	3	112511768:112512160,112513101:112513664,112514888:112515502	1	112515503:112515670
Ah0WTA7Q	Chr12	112517131:112519673	arahy.Tifrunner.gnm1.ann1.0WTA7Q.1	112517131:112519673	2	112517131:112518082,112518740:112519673	1	112518083:112518739	2	112517468:112518082,112518740:112519642	2	112519643:112519673,112517131:112517467
AhS9LGGB	Chr12	112526238:112529034	arahy.Tifrunner.gnm1.ann1.S9LGGB.1	112526238:112529034	2	112526238:112527015,112528114:112529034	1	112527016:112528113	2	112526398:112527015,112528114:112529010	2	112529011:112529034,112526238:112526397
Ah77JTQB	Chr12	112540377:112545181	arahy.Tifrunner.gnm1.ann1.77JTQB.1	112540377:112545181	2	112540377:112541219,112544118:112545181	1	112541220:112544117	2	112540605:112541219,112544118:112545038	2	112545039:112545181,112540377:112540604
AhFQQS7Y	Chr12	112597410:112600982	arahy.Tifrunner.gnm1.ann1.FQQS7Y.1	112597410:112600982	2	112597410:112598264,112599850:112600982	1	112598265:112599849	2	112597659:112598264,112599850:112600749	2	112600750:112600982,112597410:112597658
AhGN1SSX	Chr12	112629376:112632275	arahy.Tifrunner.gnm1.ann1.GN1SSX.1	112629376:112632275	2	112629376:112629999,112631370:112632275	1	112630000:112631369	2	112629376:112629999,112631370:112632275	0
Ah9N9P3S	Chr12	112639805:112642733	arahy.Tifrunner.gnm1.ann1.9N9P3S.1	112639805:112642733	2	112639805:112640630,112641699:112642733	1	112640631:112641698	2	112640007:112640630,112641699:112642733	1	112639805:112640006
Ah5X8MPR	Chr12	112649681:112653697	arahy.Tifrunner.gnm1.ann1.5X8MPR.1	112649681:112653697	2	112649681:112649696,112653207:112653697	1	112649697:112653206	2	112649681:112649696,112653207:112653697	0
AhEN2KPM	Chr12	112653709:112660202	arahy.Tifrunner.gnm1.ann1.EN2KPM.1	112653709:112660202	2	112653709:112653726,112659140:112660202	1	112653727:112659139	2	112653709:112653726,112659140:112660033	1	112660034:112660202
AhMCE3E8	Chr12	112661698:112665410	arahy.Tifrunner.gnm1.ann1.MCE3E8.1	112661698:112665410	2	112661698:112662605,112664132:112665410	1	112662606:112664131	2	112661994:112662605,112664132:112665019	2	112665020:112665410,112661698:112661993
AhX1ER8K	Chr12	112681281:112682136	arahy.Tifrunner.gnm1.ann1.X1ER8K.1	112681281:112682136	2	112681281:112681308,112681811:112682136	1	112681309:112681810	2	112681281:112681308,112681811:112682136	0
Ah8U3ZEX	Chr12	112687611:112688280	arahy.Tifrunner.gnm1.ann1.8U3ZEX.1	112687611:112688280	4	112687611:112687646,112687666:112687749,112687778:112688098,112688176:112688280	3	112687647:112687665,112687750:112687777,112688099:112688175	4	112687611:112687646,112687666:112687749,112687778:112688098,112688176:112688280	0
Ah5XS165	Chr12	112690694:112693708	arahy.Tifrunner.gnm1.ann1.5XS165.1	112690694:112693708	3	112690694:112691590,112692717:112693274,112693694:112693708	2	112691591:112692716,112693275:112693693	3	112690694:112691590,112692717:112693274,112693694:112693708	0
AhD0Q46J	Chr12	112702558:112704884	arahy.Tifrunner.gnm1.ann1.D0Q46J.1	112702558:112704884	2	112702558:112703512,112704029:112704884	1	112703513:112704028	2	112702604:112703512,112704029:112704634	2	112702558:112702603,112704635:112704884
Ah69VPM4	Chr12	119215539:119217678	arahy.Tifrunner.gnm1.ann1.69VPM4.1	119215539:119217678	3	119215539:119215619,119216808:119217241,119217672:119217678	2	119215620:119216807,119217242:119217671	3	119215539:119215619,119216808:119217241,119217672:119217678	0
Ah12WBQG	Chr12	119694835:119699877	arahy.Tifrunner.gnm1.ann1.12WBQG.1	119694835:119699877	9	119694835:119695343,119696063:119696395,119696449:119696646,119696790:119696891,119697313:119697453,119697562:119697642,119697953:119698035,119698156:119698318,119698474:119699877	8	119695344:119696062,119696396:119696448,119696647:119696789,119696892:119697312,119697454:119697561,119697643:119697952,119698036:119698155,119698319:119698473	9	119694858:119695343,119696063:119696395,119696449:119696646,119696790:119696891,119697313:119697453,119697562:119697642,119697953:119698035,119698156:119698318,119698474:119698503	2	119694835:119694857,119698504:119699877
AhE6IN6R	Chr13	1571148:1574557	arahy.Tifrunner.gnm1.ann1.E6IN6R.1	1571148:1574557	2	1571148:1571771,1573609:1574557	1	1571772:1573608	2	1571148:1571771,1573609:1574322	1	1574323:1574557
Ah9TS7X7	Chr13	1579292:1586668	arahy.Tifrunner.gnm1.ann1.9TS7X7.1	1579292:1586668	6	1579292:1579354,1580042:1580181,1580699:1580957,1583043:1583600,1585076:1585531,1586116:1586668	5	1579355:1580041,1580182:1580698,1580958:1583042,1583601:1585075,1585532:1586115	6	1579292:1579354,1580042:1580181,1580699:1580957,1583043:1583600,1585076:1585531,1586116:1586622	1	1586623:1586668
AhW5Z7DW	Chr13	1601186:1604789	arahy.Tifrunner.gnm1.ann1.W5Z7DW.1	1601186:1604789	2	1601186:1602201,1603908:1604789	1	1602202:1603907	2	1601581:1602201,1603908:1604789	1	1601186:1601580
AhQ6MIXV	Chr13	1615322:1627728	arahy.Tifrunner.gnm1.ann1.Q6MIXV.1	1615322:1627728	7	1615322:1616242,1617127:1617561,1618488:1618574,1622803:1622855,1625036:1625585,1626189:1626623,1627219:1627728	6	1616243:1617126,1617562:1618487,1618575:1622802,1622856:1625035,1625586:1626188,1626624:1627218	7	1615598:1616242,1617127:1617561,1618488:1618574,1622803:1622855,1625036:1625585,1626189:1626623,1627219:1627728	1	1615322:1615597
Ah8R7WRR	Chr13	1631161:1635472	arahy.Tifrunner.gnm1.ann1.8R7WRR.1	1631161:1635472	3	1631161:1631745,1632954:1633430,1635038:1635472	2	1631746:1632953,1633431:1635037	3	1631161:1631745,1632954:1633430,1635038:1635472	0
AhHTN29J	Chr13	1640724:1644863	arahy.Tifrunner.gnm1.ann1.HTN29J.1	1640724:1644863	3	1640724:1641338,1642652:1643122,1644378:1644863	2	1641339:1642651,1643123:1644377	3	1640724:1641338,1642652:1643122,1644378:1644839	1	1644840:1644863
AhMC3KWT	Chr13	1662864:1667253	arahy.Tifrunner.gnm1.ann1.MC3KWT.1	1662864:1667253	3	1662864:1663416,1664421:1664876,1665983:1667253	2	1663417:1664420,1664877:1665982	3	1662910:1663416,1664421:1664876,1665983:1666597	2	1662864:1662909,1666598:1667253
AhB3J73C	Chr13	1679264:1683798	arahy.Tifrunner.gnm1.ann1.B3J73C.1	1679264:1683798	3	1679264:1680065,1680898:1681362,1683226:1683798	2	1680066:1680897,1681363:1683225	3	1679451:1680065,1680898:1681362,1683226:1683687	2	1683688:1683798,1679264:1679450
AhYBNU8P	Chr13	1689596:1696734	arahy.Tifrunner.gnm1.ann1.YBNU8P.1	1689596:1696734	5	1689596:1689678,1691092:1691632,1693455:1693919,1695491:1695847,1696702:1696734	4	1689679:1691091,1691633:1693454,1693920:1695490,1695848:1696701	5	1689596:1689678,1691092:1691632,1693455:1693919,1695491:1695847,1696702:1696734	0
AhA8W1T3	Chr13	1699276:1700032	arahy.Tifrunner.gnm1.ann1.A8W1T3.1	1699276:1700032	2	1699276:1699896,1700009:1700032	1	1699897:1700008	2	1699276:1699896,1700009:1700032	0
AhQJ905H	Chr13	1702968:1703363	arahy.Tifrunner.gnm1.ann1.QJ905H.1	1702968:1703363	1	1702968:1703363	0		1	1702968:1703363	0
AhC4H7FM	Chr13	1706896:1709362	arahy.Tifrunner.gnm1.ann1.C4H7FM.1	1706896:1709362	3	1706896:1707771,1708337:1708637,1708719:1709362	2	1707772:1708336,1708638:1708718	3	1707148:1707771,1708337:1708637,1708719:1709362	1	1706896:1707147
Ah7Z45GE	Chr13	1755778:1758584	arahy.Tifrunner.gnm1.ann1.7Z45GE.1	1755778:1758584	3	1755778:1756492,1756941:1757354,1757682:1758584	2	1756493:1756940,1757355:1757681	3	1755959:1756492,1756941:1757354,1757682:1758293	2	1755778:1755958,1758294:1758584
AhC57HZG	Chr13	2393330:2394790	arahy.Tifrunner.gnm1.ann1.C57HZG.1	2393997:2394398	2	2393997:2394069,2394232:2394398	1	2394070:2394231	2	2393997:2394069,2394232:2394398	0
AhJBW4ZX	Chr13	2398751:2400774	arahy.Tifrunner.gnm1.ann1.JBW4ZX.1	2398751:2400774	3	2399823:2399848,2399861:2400195,2400285:2400774	2	2399849:2399860,2400196:2400284	6	2398869:2399130,2399209:2399432,2399506:2399747,2399823:2399848,2399861:2400195,2400285:2400710	2	2398751:2398868,2400711:2400774
AhQ2BYIT	Chr13	4368024:4370576	arahy.Tifrunner.gnm1.ann1.Q2BYIT.1	4368024:4370576	3	4368024:4368637,4369178:4369241,4369646:4370576	2	4368638:4369177,4369242:4369645	3	4368024:4368637,4369178:4369241,4369646:4370566	1	4370567:4370576
AhH8DQQQ	Chr13	6722185:6724838	arahy.Tifrunner.gnm1.ann1.H8DQQQ.1	6722185:6724838	2	6722185:6723554,6724817:6724838	1	6723555:6724816	2	6722185:6723554,6724817:6724838	0
AhWMM9KJ	Chr13	8008928:8012352	arahy.Tifrunner.gnm1.ann1.WMM9KJ.1	8008928:8012352	2	8008928:8010072,8011491:8012352	1	8010073:8011490	2	8009137:8010072,8011491:8012114	2	8008928:8009136,8012115:8012352
Ah6EUZ8B	Chr13	8296526:8297059	arahy.Tifrunner.gnm1.ann1.6EUZ8B.1	8296526:8297059	1	8296526:8297059	0		1	8296526:8297059	0
AhFPF4KE	Chr13	8297375:8298383	arahy.Tifrunner.gnm1.ann1.FPF4KE.1	8297375:8298383	2	8297375:8297407,8297769:8298383	1	8297408:8297768	2	8297375:8297407,8297769:8298383	0
AhTKQ768	Chr13	9158055:9159575	arahy.Tifrunner.gnm1.ann1.TKQ768.1	9158055:9159575	1	9158055:9159575	0		1	9158055:9159575	0
Ah9T9VBG	Chr13	9169999:9171482	arahy.Tifrunner.gnm1.ann1.9T9VBG.1	9169999:9171482	2	9169999:9171000,9171441:9171482	1	9171001:9171440	2	9169999:9171000,9171441:9171482	0
Ah9Z1ZRJ	Chr13	9184541:9185549	arahy.Tifrunner.gnm1.ann1.9Z1ZRJ.1	9184541:9185549	3	9184541:9185054,9185172:9185250,9185279:9185549	2	9185055:9185171,9185251:9185278	3	9184541:9185054,9185172:9185250,9185279:9185549	0
AhW50GDI	Chr13	9216367:9217878	arahy.Tifrunner.gnm1.ann1.W50GDI.1	9216367:9217878	1	9216367:9217878	0		1	9216367:9217878	0
Ah4Q84I3	Chr13	9276885:9278162	arahy.Tifrunner.gnm1.ann1.4Q84I3.1	9276885:9278162	1	9276885:9278162	0		1	9276885:9278162	0
AhILZ7DY	Chr13	9317196:9318922	arahy.Tifrunner.gnm1.ann1.ILZ7DY.1	9317196:9318922	2	9317196:9317233,9317404:9318922	1	9317234:9317403	2	9317196:9317233,9317404:9318922	0
AhY1EIY6	Chr13	9343054:9344472	arahy.Tifrunner.gnm1.ann1.Y1EIY6.1	9343054:9344472	1	9343054:9344472	0		1	9343054:9344472	0
AhP2ZV1P	Chr13	9366579:9367522	arahy.Tifrunner.gnm1.ann1.P2ZV1P.1	9366579:9367522	2	9366579:9366601,9366790:9367522	1	9366602:9366789	2	9366579:9366601,9366790:9367522	0
AhGBF1RD	Chr13	9395825:9397671	arahy.Tifrunner.gnm1.ann1.GBF1RD.1	9395825:9397671	3	9395825:9395927,9396025:9396062,9396277:9397671	2	9395928:9396024,9396063:9396276	3	9395825:9395927,9396025:9396062,9396277:9397671	0
AhLVE3Y5	Chr13	9423815:9425323	arahy.Tifrunner.gnm1.ann1.LVE3Y5.1	9423815:9425323	1	9423815:9425323	0		1	9423815:9425323	0
AhJHZU79	Chr13	9433692:9435221	arahy.Tifrunner.gnm1.ann1.JHZU79.1	9433692:9435221	1	9433692:9435221	0		1	9433692:9435221	0
AhU78CR3	Chr13	9473869:9475641	arahy.Tifrunner.gnm1.ann1.U78CR3.1	9473869:9475641	2	9473869:9473901,9474064:9475641	1	9473902:9474063	2	9473869:9473901,9474064:9475641	0
Ah8ZP0HC	Chr13	10025355:10029266	arahy.Tifrunner.gnm1.ann1.8ZP0HC.1	10025355:10029266	2	10025355:10026119,10027349:10029266	1	10026120:10027348	2	10025718:10026119,10027349:10028731	2	10028732:10029266,10025355:10025717
Ah77LVUR	Chr13	11630957:11636330	arahy.Tifrunner.gnm1.ann1.77LVUR.1	11630957:11636330	3	11630957:11631783,11634805:11635194,11635529:11636330	2	11631784:11634804,11635195:11635528	3	11631163:11631783,11634805:11635194,11635529:11636056	2	11636057:11636330,11630957:11631162
AhMS1QBK	Chr13	11654028:11667056	arahy.Tifrunner.gnm1.ann1.MS1QBK.1	11654028:11667056	6	11654028:11654611,11655124:11655522,11664281:11664909,11665377:11666039,11666053:11666713,11667051:11667056	5	11654612:11655123,11655523:11664280,11664910:11665376,11666040:11666052,11666714:11667050	6	11654087:11654611,11655124:11655522,11664281:11664909,11665377:11666039,11666053:11666713,11667051:11667056	1	11654028:11654086
AhF62UT2	Chr13	11940128:11941773	arahy.Tifrunner.gnm1.ann1.F62UT2.1	11940128:11941773	2	11940128:11940742,11940880:11941773	1	11940743:11940879	2	11940128:11940742,11940880:11941773	0
AhU7G3WQ	Chr13	30604670:30607499	arahy.Tifrunner.gnm1.ann1.U7G3WQ.1	30604670:30607499	3	30604670:30604712,30604852:30605565,30606444:30607499	2	30604713:30604851,30605566:30606443	2	30604927:30605565,30606444:30607391	3	30607392:30607499,30604670:30604712,30604852:30604926
AhB1N53D	Chr13	30766186:30769508	arahy.Tifrunner.gnm1.ann1.B1N53D.1	30766186:30769508	2	30766186:30767096,30768456:30769508	1	30767097:30768455	2	30766446:30767096,30768456:30769385	2	30769386:30769508,30766186:30766445
AhAU8Y9Z	Chr13	38378912:38385987	arahy.Tifrunner.gnm1.ann1.AU8Y9Z.1	38378912:38385987	2	38378912:38379556,38384917:38385987	1	38379557:38384916	2	38378912:38379556,38384917:38385756	1	38385757:38385987
AhTS7Z0X	Chr13	38422542:38425165	arahy.Tifrunner.gnm1.ann1.TS7Z0X.1	38422542:38425165	2	38422542:38423536,38424341:38425165	1	38423537:38424340	2	38422844:38423536,38424341:38425165	1	38422542:38422843
AhWIE6UT	Chr13	93019500:93024135	arahy.Tifrunner.gnm1.ann1.WIE6UT.1	93019500:93024135	4	93019500:93020094,93021134:93021552,93023020:93023207,93023555:93024135	3	93020095:93021133,93021553:93023019,93023208:93023554	4	93019562:93020094,93021134:93021552,93023020:93023207,93023555:93023854	2	93019500:93019561,93023855:93024135
Ah7XV9IT	Chr13	126962947:126964844	arahy.Tifrunner.gnm1.ann1.7XV9IT.1	126962947:126964844	3	126962947:126963570,126963978:126964391,126964629:126964844	2	126963571:126963977,126964392:126964628	3	126962947:126963570,126963978:126964391,126964629:126964844	0
AhJV4TTH	Chr13	126967128:126968734	arahy.Tifrunner.gnm1.ann1.JV4TTH.1	126967128:126968734	2	126967128:126967751,126967868:126968734	1	126967752:126967867	2	126967128:126967751,126967868:126968734	0
Ah246LCZ	Chr13	126969863:126972270	arahy.Tifrunner.gnm1.ann1.246LCZ.1	126969863:126972270	2	126969863:126970880,126971106:126972270	1	126970881:126971105	2	126970257:126970880,126971106:126971975	2	126971976:126972270,126969863:126970256
AhJCXG2J	Chr13	128431544:128436477	arahy.Tifrunner.gnm1.ann1.JCXG2J.3	128431544:128434604	4	128431544:128432211,128432815:128433240,128433342:128433529,128433606:128434604	3	128432212:128432814,128433241:128433341,128433530:128433605	4	128431719:128432211,128432815:128433240,128433342:128433529,128433606:128433902	2	128431544:128431718,128433903:128434604
AhM53M4I	Chr13	128475379:128478373	arahy.Tifrunner.gnm1.ann1.M53M4I.1	128475379:128477689	5	128475379:128475900,128475974:128476432,128476512:128476699,128476779:128477414,128477437:128477689	4	128475901:128475973,128476433:128476511,128476700:128476778,128477415:128477436	4	128475399:128475900,128475974:128476432,128476512:128476699,128476779:128477078	3	128475379:128475398,128477079:128477414,128477437:128477689
AhLBLX5B	Chr13	130107316:130113441	arahy.Tifrunner.gnm1.ann1.LBLX5B.1	130107316:130113441	4	130107316:130108301,130109310:130109339,130109995:130110539,130112936:130113441	3	130108302:130109309,130109340:130109994,130110540:130112935	4	130107696:130108301,130109310:130109339,130109995:130110539,130112936:130113293	2	130113294:130113441,130107316:130107695
AhS646GX	Chr13	130129635:130138495	arahy.Tifrunner.gnm1.ann1.S646GX.1	130129635:130138495	3	130129635:130130305,130130875:130131419,130137896:130138495	2	130130306:130130874,130131420:130137895	3	130129700:130130305,130130875:130131419,130137896:130138256	2	130138257:130138495,130129635:130129699
AhB6E5H4	Chr13	131259755:131261766	arahy.Tifrunner.gnm1.ann1.B6E5H4.1	131259755:131261766	2	131259755:131260471,131260546:131261766	1	131260472:131260545	2	131259929:131260471,131260546:131261220	2	131259755:131259928,131261221:131261766
AhS53NAY	Chr13	139819795:139822174	arahy.Tifrunner.gnm1.ann1.S53NAY.1	139819795:139822174	3	139819795:139820613,139820734:139820921,139821051:139822174	2	139820614:139820733,139820922:139821050	3	139820320:139820613,139820734:139820921,139821051:139821990	2	139821991:139822174,139819795:139820319
Ah2EZS4K	Chr13	141725340:141728651	arahy.Tifrunner.gnm1.ann1.2EZS4K.1	141725340:141728651	6	141725340:141725932,141726730:141727207,141727299:141727731,141727859:141727965,141728057:141728175,141728272:141728651	5	141725933:141726729,141727208:141727298,141727732:141727858,141727966:141728056,141728176:141728271	6	141725694:141725932,141726730:141727207,141727299:141727731,141727859:141727965,141728057:141728175,141728272:141728377	2	141725340:141725693,141728378:141728651
AhFMLD33	Chr13	141747984:141751185	arahy.Tifrunner.gnm1.ann1.FMLD33.1	141747984:141751185	6	141747984:141748580,141749334:141749811,141749903:141750335,141750456:141750562,141750654:141750772,141750868:141751185	5	141748581:141749333,141749812:141749902,141750336:141750455,141750563:141750653,141750773:141750867	6	141748345:141748580,141749334:141749811,141749903:141750335,141750456:141750562,141750654:141750772,141750868:141750973	2	141747984:141748344,141750974:141751185
AhE5ZLCP	Chr13	142836886:142839795	arahy.Tifrunner.gnm1.ann1.E5ZLCP.1	142836886:142839795	2	142836886:142837862,142838767:142839795	1	142837863:142838766	2	142837251:142837862,142838767:142839672	2	142839673:142839795,142836886:142837250
AhZ630MX	Chr13	142878773:142880948	arahy.Tifrunner.gnm1.ann1.Z630MX.1	142878773:142880948	2	142878773:142879345,142879986:142880948	1	142879346:142879985	2	142878773:142879345,142879986:142880894	1	142880895:142880948
AhJ0SPDG	Chr13	142882753:142883679	arahy.Tifrunner.gnm1.ann1.J0SPDG.1	142882753:142883679	1	142882753:142883679	0		1	142882753:142883679	0
Ah9P22GZ	Chr13	142916544:142917652	arahy.Tifrunner.gnm1.ann1.9P22GZ.1	142916544:142917652	2	142916544:142917195,142917465:142917652	1	142917196:142917464	2	142916578:142917195,142917465:142917581	2	142917582:142917652,142916544:142916577
Ah35X7CR	Chr13	142954736:142956711	arahy.Tifrunner.gnm1.ann1.35X7CR.1	142954736:142956711	2	142954736:142955484,142955752:142956711	1	142955485:142955751	2	142954867:142955484,142955752:142956657	2	142956658:142956711,142954736:142954866
Ah0AN8KE	Chr13	142988563:142990674	arahy.Tifrunner.gnm1.ann1.0AN8KE.1	142988563:142990674	2	142988563:142989812,142989906:142990674	1	142989813:142989905	2	142988922:142989812,142989906:142990514	2	142988563:142988921,142990515:142990674
AhNSG19L	Chr13	144888680:144891083	arahy.Tifrunner.gnm1.ann1.NSG19L.1	144888680:144891083	2	144888680:144889468,144889795:144891083	1	144889469:144889794	2	144888680:144889468,144889795:144890409	1	144890410:144891083
Ah9WXZ62	Chr14	2460074:2462950	arahy.Tifrunner.gnm1.ann1.9WXZ62.1	2460074:2462950	2	2460074:2460963,2461978:2462950	1	2460964:2461977	2	2460352:2460963,2461978:2462886	2	2462887:2462950,2460074:2460351
AhFD34N0	Chr14	7877505:7877941	arahy.Tifrunner.gnm1.ann1.FD34N0.1	7877505:7877941	2	7877505:7877733,7877832:7877941	1	7877734:7877831	2	7877505:7877733,7877832:7877941	0
Ah5KG3L9	Chr14	7878749:7880028	arahy.Tifrunner.gnm1.ann1.5KG3L9.1	7878749:7880028	2	7878749:7878796,7879004:7880028	1	7878797:7879003	2	7878749:7878796,7879004:7879975	1	7879976:7880028
AhTMG43S	Chr14	11698850:11702739	arahy.Tifrunner.gnm1.ann1.TMG43S.1	11698850:11702739	8	11698850:11699352,11699442:11699602,11700642:11700803,11700905:11701045,11701137:11701391,11701550:11701747,11701806:11702000,11702081:11702739	7	11699353:11699441,11699603:11700641,11700804:11700904,11701046:11701136,11701392:11701549,11701748:11701805,11702001:11702080	8	11699190:11699352,11699442:11699602,11700642:11700803,11700905:11701045,11701137:11701391,11701550:11701747,11701806:11702000,11702081:11702398	2	11698850:11699189,11702399:11702739
AhGJ85WH	Chr14	12039805:12052549	arahy.Tifrunner.gnm1.ann1.GJ85WH.1	12039805:12052549	10	12039805:12041345,12041498:12043599,12043876:12045817,12045929:12046047,12046148:12046257,12046404:12046482,12046558:12046647,12046733:12046996,12047615:12048092,12051906:12052549	9	12041346:12041497,12043600:12043875,12045818:12045928,12046048:12046147,12046258:12046403,12046483:12046557,12046648:12046732,12046997:12047614,12048093:12051905	8	12045715:12045817,12045929:12046047,12046148:12046257,12046404:12046482,12046558:12046647,12046733:12046996,12047615:12048092,12051906:12052135	4	12052136:12052549,12039805:12041345,12041498:12043599,12043876:12045714
Ah7PS9BN	Chr14	21206741:21210277	arahy.Tifrunner.gnm1.ann1.7PS9BN.1	21206741:21210277	3	21206741:21207390,21207909:21208347,21209546:21210277	2	21207391:21207908,21208348:21209545	3	21206924:21207390,21207909:21208347,21209546:21210157	2	21206741:21206923,21210158:21210277
AhXX3TAX	Chr14	21441575:21447110	arahy.Tifrunner.gnm1.ann1.XX3TAX.1	21441575:21447110	3	21441575:21442267,21442459:21442896,21446031:21447110	2	21442268:21442458,21442897:21446030	3	21441725:21442267,21442459:21442896,21446031:21446639	2	21441575:21441724,21446640:21447110
AhTD0XWT	Chr14	71477573:71480373	arahy.Tifrunner.gnm1.ann1.TD0XWT.1	71477573:71480373	7	71477573:71477698,71477820:71477893,71478063:71478141,71478167:71478196,71478604:71478674,71479681:71479778,71480061:71480373	6	71477699:71477819,71477894:71478062,71478142:71478166,71478197:71478603,71478675:71479680,71479779:71480060	6	71477573:71477698,71477820:71477893,71478063:71478141,71478167:71478196,71478604:71478674,71479681:71479756	2	71479757:71479778,71480061:71480373
Ah3B1CVE	Chr14	79804233:79810017	arahy.Tifrunner.gnm1.ann1.3B1CVE.1	79804233:79810017	2	79804233:79805442,79809163:79810017	1	79805443:79809162	2	79804549:79805442,79809163:79809801	2	79804233:79804548,79809802:79810017
AhJ5GSJM	Chr14	113792919:113801538	arahy.Tifrunner.gnm1.ann1.J5GSJM.1	113792919:113801538	7	113792919:113793453,113794711:113794817,113795419:113795497,113796607:113796741,113798321:113798479,113799353:113799680,113801097:113801538	6	113793454:113794710,113794818:113795418,113795498:113796606,113796742:113798320,113798480:113799352,113799681:113801096	7	113793358:113793453,113794711:113794817,113795419:113795497,113796607:113796741,113798321:113798479,113799353:113799680,113801097:113801296	2	113801297:113801538,113792919:113793357
AhLR3XS4	Chr14	123969273:123971611	arahy.Tifrunner.gnm1.ann1.LR3XS4.1	123969273:123971611	5	123969273:123969681,123969768:123969991,123970097:123970388,123970414:123970810,123970900:123971611	4	123969682:123969767,123969992:123970096,123970389:123970413,123970811:123970899	2	123970529:123970810,123970900:123971391	5	123969273:123969681,123969768:123969991,123970097:123970388,123970414:123970528,123971392:123971611
AhF8T0MB	Chr14	132444070:132450339	arahy.Tifrunner.gnm1.ann1.F8T0MB.1	132444070:132450339	18	132444070:132444092,132444184:132444226,132444309:132444462,132444732:132445737,132445913:132445978,132446168:132446228,132446316:132446447,132446781:132446863,132446944:132447024,132447119:132447151,132447339:132447440,132447521:132447616,132448025:132448186,132448312:132448503,132448786:132448896,132448984:132449055,132449208:132449424,132449759:132450339	17	132444093:132444183,132444227:132444308,132444463:132444731,132445738:132445912,132445979:132446167,132446229:132446315,132446448:132446780,132446864:132446943,132447025:132447118,132447152:132447338,132447441:132447520,132447617:132448024,132448187:132448311,132448504:132448785,132448897:132448983,132449056:132449207,132449425:132449758	15	132445561:132445737,132445913:132445978,132446168:132446228,132446316:132446447,132446781:132446863,132446944:132447024,132447119:132447151,132447339:132447440,132447521:132447616,132448025:132448186,132448312:132448503,132448786:132448896,132448984:132449055,132449208:132449424,132449759:132450111	5	132450112:132450339,132444070:132444092,132444184:132444226,132444309:132444462,132444732:132445560
Ah27TAQT	Chr14	139227575:139231241	arahy.Tifrunner.gnm1.ann1.27TAQT.1	139227575:139231241	9	139227575:139227953,139228053:139228177,139228314:139228420,139228760:139228838,139228985:139229071,139229164:139229412,139229562:139229711,139229812:139230133,139230647:139231241	8	139227954:139228052,139228178:139228313,139228421:139228759,139228839:139228984,139229072:139229163,139229413:139229561,139229712:139229811,139230134:139230646	9	139227860:139227953,139228053:139228177,139228314:139228420,139228760:139228838,139228985:139229071,139229164:139229412,139229562:139229711,139229812:139230133,139230647:139230840	2	139230841:139231241,139227575:139227859
AhE9QM6P	Chr14	141254725:141257786	arahy.Tifrunner.gnm1.ann1.E9QM6P.1	141254725:141257786	3	141254725:141255258,141256096:141256450,141257020:141257786	2	141255259:141256095,141256451:141257019	3	141254725:141255258,141256096:141256450,141257020:141257621	1	141257622:141257786
Ah33A95W	Chr14	141387249:141390228	arahy.Tifrunner.gnm1.ann1.33A95W.1	141387249:141390228	3	141387249:141388014,141388566:141388920,141389641:141390228	2	141388015:141388565,141388921:141389640	3	141387413:141388014,141388566:141388920,141389641:141390228	1	141387249:141387412
Ah51Q8IW	Chr14	142707360:142711268	arahy.Tifrunner.gnm1.ann1.51Q8IW.1	142707360:142711268	4	142707360:142707758,142709648:142710017,142710129:142710597,142710733:142711268	3	142707759:142709647,142710018:142710128,142710598:142710732	4	142707360:142707758,142709648:142710017,142710129:142710597,142710733:142711018	1	142711019:142711268
Ah70PRJ5	Chr15	2546262:2547994	arahy.Tifrunner.gnm1.ann1.70PRJ5.1	2546262:2547994	2	2546262:2546269,2546617:2547994	1	2546270:2546616	2	2546262:2546269,2546617:2547994	0
AhWGK629	Chr15	2657847:2659069	arahy.Tifrunner.gnm1.ann1.WGK629.1	2657847:2659069	2	2657847:2658439,2658694:2659069	1	2658440:2658693	2	2657847:2658439,2658694:2659069	0
Ah0Y92P4	Chr15	2950902:2953828	arahy.Tifrunner.gnm1.ann1.0Y92P4.1	2950902:2953828	7	2950902:2950995,2951112:2951230,2951340:2951446,2951538:2951712,2952196:2952582,2952985:2953300,2953394:2953828	6	2950996:2951111,2951231:2951339,2951447:2951537,2951713:2952195,2952583:2952984,2953301:2953393	7	2950902:2950995,2951112:2951230,2951340:2951446,2951538:2951712,2952196:2952582,2952985:2953300,2953394:2953593	1	2953594:2953828
AhYQ5RXI	Chr15	5732504:5736721	arahy.Tifrunner.gnm1.ann1.YQ5RXI.1	5732504:5736721	8	5732504:5733611,5734075:5734561,5735005:5735274,5735524:5735613,5735688:5735766,5735854:5735960,5736070:5736191,5736300:5736721	7	5733612:5734074,5734562:5735004,5735275:5735523,5735614:5735687,5735767:5735853,5735961:5736069,5736192:5736299	8	5733382:5733611,5734075:5734561,5735005:5735274,5735524:5735613,5735688:5735766,5735854:5735960,5736070:5736191,5736300:5736393	2	5732504:5733381,5736394:5736721
AhXS7PLW	Chr15	7566042:7568626	arahy.Tifrunner.gnm1.ann1.XS7PLW.1	7566042:7568626	2	7566042:7566981,7567769:7568626	1	7566982:7567768	2	7566094:7566981,7567769:7568380	2	7566042:7566093,7568381:7568626
AhSFE8AG	Chr15	7580179:7583685	arahy.Tifrunner.gnm1.ann1.SFE8AG.1	7580179:7583685	2	7580179:7581268,7582812:7583685	1	7581269:7582811	2	7580384:7581268,7582812:7583423	2	7580179:7580383,7583424:7583685
AhFQ5MDM	Chr15	7600619:7604402	arahy.Tifrunner.gnm1.ann1.FQ5MDM.1	7600619:7604402	2	7600619:7601792,7603604:7604402	1	7601793:7603603	2	7600887:7601792,7603604:7604248	2	7600619:7600886,7604249:7604402
Ah9J8RGD	Chr15	7617937:7620098	arahy.Tifrunner.gnm1.ann1.9J8RGD.1	7617937:7620098	2	7617937:7619082,7619206:7620098	1	7619083:7619205	2	7618195:7619082,7619206:7619823	2	7617937:7618194,7619824:7620098
AhK44PA8	Chr15	9287824:9293221	arahy.Tifrunner.gnm1.ann1.K44PA8.1	9287824:9293221	6	9287824:9288255,9288394:9288627,9289038:9289121,9289477:9289606,9289696:9291806,9292013:9293221	5	9288256:9288393,9288628:9289037,9289122:9289476,9289607:9289695,9291807:9292012	2	9290853:9291806,9292013:9292633	6	9287824:9288255,9288394:9288627,9289038:9289121,9289477:9289606,9289696:9290852,9292634:9293221
AhD1QJXV	Chr15	9305342:9307236	arahy.Tifrunner.gnm1.ann1.D1QJXV.1	9305342:9307236	2	9305342:9306274,9306607:9307236	1	9306275:9306606	2	9305342:9306274,9306607:9307236	0
AhA0NDKG	Chr15	9741283:9743763	arahy.Tifrunner.gnm1.ann1.A0NDKG.1	9741283:9743763	2	9741283:9742200,9743152:9743763	1	9742201:9743151	2	9741283:9742200,9743152:9743763	0
AhAF3YLM	Chr15	9787436:9796218	arahy.Tifrunner.gnm1.ann1.AF3YLM.1	9787436:9796218	2	9787436:9788569,9795243:9796218	1	9788570:9795242	2	9787682:9788569,9795243:9795854	2	9787436:9787681,9795855:9796218
AhTL9E5R	Chr15	9806570:9811491	arahy.Tifrunner.gnm1.ann1.TL9E5R.1	9806570:9811491	2	9806570:9807655,9810576:9811491	1	9807656:9810575	2	9806756:9807655,9810576:9811187	2	9806570:9806755,9811188:9811491
AhIKG909	Chr15	9889326:9893944	arahy.Tifrunner.gnm1.ann1.IKG909.1	9889326:9893944	2	9889326:9890443,9892914:9893944	1	9890444:9892913	2	9889553:9890443,9892914:9893525	2	9889326:9889552,9893526:9893944
AhUF9ZNK	Chr15	9902434:9904378	arahy.Tifrunner.gnm1.ann1.UF9ZNK.1	9902434:9904378	2	9902434:9903267,9903491:9904378	1	9903268:9903490	2	9902434:9903267,9903491:9904102	1	9904103:9904378
AhMA1Z2D	Chr15	10823436:10827783	arahy.Tifrunner.gnm1.ann1.MA1Z2D.1	10823436:10827783	8	10823436:10824136,10824223:10824547,10824617:10824769,10824853:10825104,10825252:10825344,10825494:10825572,10825697:10825803,10827093:10827783	7	10824137:10824222,10824548:10824616,10824770:10824852,10825105:10825251,10825345:10825493,10825573:10825696,10825804:10827092	8	10823922:10824136,10824223:10824547,10824617:10824769,10824853:10825104,10825252:10825344,10825494:10825572,10825697:10825803,10827093:10827377	2	10823436:10823921,10827378:10827783
Ah7AH9CA	Chr15	12190646:12194366	arahy.Tifrunner.gnm1.ann1.7AH9CA.1	12190646:12194366	9	12190646:12191001,12191084:12191211,12191285:12191391,12191471:12191549,12191614:12191712,12191786:12192046,12192118:12192267,12192351:12192675,12193838:12194366	8	12191002:12191083,12191212:12191284,12191392:12191470,12191550:12191613,12191713:12191785,12192047:12192117,12192268:12192350,12192676:12193837	9	12190911:12191001,12191084:12191211,12191285:12191391,12191471:12191549,12191614:12191712,12191786:12192046,12192118:12192267,12192351:12192675,12193838:12194130	2	12194131:12194366,12190646:12190910
AhMG688V	Chr15	12406030:12409363	arahy.Tifrunner.gnm1.ann1.MG688V.1	12406030:12409363	3	12406030:12406415,12406976:12407772,12408785:12409363	2	12406416:12406975,12407773:12408784	3	12406250:12406415,12406976:12407772,12408785:12409363	1	12406030:12406249
AhJX1GXL	Chr15	13178017:13201187	arahy.Tifrunner.gnm1.ann1.JX1GXL.1	13178017:13201187	11	13178017:13178076,13179108:13179160,13197600:13197691,13197797:13197924,13198253:13198359,13198623:13198701,13198810:13198899,13199005:13199256,13199426:13199503,13200320:13200641,13200728:13201187	10	13178077:13179107,13179161:13197599,13197692:13197796,13197925:13198252,13198360:13198622,13198702:13198809,13198900:13199004,13199257:13199425,13199504:13200319,13200642:13200727	11	13178017:13178076,13179108:13179160,13197600:13197691,13197797:13197924,13198253:13198359,13198623:13198701,13198810:13198899,13199005:13199256,13199426:13199503,13200320:13200641,13200728:13200921	1	13200922:13201187
Ah08MLA9	Chr15	13213769:13216503	arahy.Tifrunner.gnm1.ann1.08MLA9.1	13213769:13216503	8	13213769:13213807,13214205:13214311,13214631:13214709,13214825:13214914,13215020:13215271,13215435:13215584,13215690:13216011,13216098:13216503	7	13213808:13214204,13214312:13214630,13214710:13214824,13214915:13215019,13215272:13215434,13215585:13215689,13216012:13216097	8	13213769:13213807,13214205:13214311,13214631:13214709,13214825:13214914,13215020:13215271,13215435:13215584,13215690:13216011,13216098:13216291	1	13216292:13216503
AhM1JRW6	Chr15	17405683:17411573	arahy.Tifrunner.gnm1.ann1.M1JRW6.1	17405683:17411573	14	17405683:17406017,17406148:17406331,17406512:17406619,17407021:17407105,17407398:17407636,17407983:17408156,17408267:17408314,17408426:17408485,17408792:17408878,17409010:17409098,17409415:17409506,17409780:17409841,17410706:17410855,17410927:17411573	13	17406018:17406147,17406332:17406511,17406620:17407020,17407106:17407397,17407637:17407982,17408157:17408266,17408315:17408425,17408486:17408791,17408879:17409009,17409099:17409414,17409507:17409779,17409842:17410705,17410856:17410926	14	17405914:17406017,17406148:17406331,17406512:17406619,17407021:17407105,17407398:17407636,17407983:17408156,17408267:17408314,17408426:17408485,17408792:17408878,17409010:17409098,17409415:17409506,17409780:17409841,17410706:17410855,17410927:17411151	2	17405683:17405913,17411152:17411573
Ah3GHL6G	Chr15	18841685:18844350	arahy.Tifrunner.gnm1.ann1.3GHL6G.1	18841685:18844350	2	18841685:18842526,18843338:18844350	1	18842527:18843337	2	18841909:18842526,18843338:18844246	2	18844247:18844350,18841685:18841908
Ah9D2QNN	Chr15	62822451:62824960	arahy.Tifrunner.gnm1.ann1.9D2QNN.1	62822451:62824960	2	62822451:62823570,62823951:62824960	1	62823571:62823950	2	62822608:62823570,62823951:62824562	2	62822451:62822607,62824563:62824960
Ah08CWXL	Chr15	115363048:115364428	arahy.Tifrunner.gnm1.ann1.08CWXL.1	115363048:115364428	3	115363048:115363054,115363669:115363967,115364342:115364428	2	115363055:115363668,115363968:115364341	3	115363048:115363054,115363669:115363967,115364342:115364428	0
Ah221WPX	Chr15	130159731:130162566	arahy.Tifrunner.gnm1.ann1.221WPX.1	130159731:130162566	2	130159731:130160971,130161561:130162566	1	130160972:130161560	2	130160030:130160971,130161561:130162190	2	130159731:130160029,130162191:130162566
Ah370AXC	Chr15	131718347:131721729	arahy.Tifrunner.gnm1.ann1.370AXC.1	131718347:131721729	2	131718347:131719289,131720350:131721729	1	131719290:131720349	2	131718657:131719289,131720350:131721426	2	131721427:131721729,131718347:131718656
AhV43J5N	Chr15	131839026:131845311	arahy.Tifrunner.gnm1.ann1.V43J5N.1	131839026:131845311	2	131839026:131840144,131844276:131845311	1	131840145:131844275	2	131839179:131840144,131844276:131844908	2	131839026:131839178,131844909:131845311
AhSQSQ00	Chr15	131942673:131946062	arahy.Tifrunner.gnm1.ann1.SQSQ00.1	131942673:131946062	4	131942673:131943617,131944275:131944430,131945162:131946006,131946035:131946062	3	131943618:131944274,131944431:131945161,131946007:131946034	4	131942988:131943617,131944275:131944430,131945162:131946006,131946035:131946062	1	131942673:131942987
Ah8NXS3G	Chr15	132002725:132007292	arahy.Tifrunner.gnm1.ann1.8NXS3G.1	132002725:132007292	2	132002725:132003530,132006245:132007292	1	132003531:132006244	2	132002901:132003530,132006245:132007219	2	132007220:132007292,132002725:132002900
AhMJ29ZM	Chr15	132020591:132023153	arahy.Tifrunner.gnm1.ann1.MJ29ZM.1	132020591:132023153	2	132020591:132021721,132023037:132023153	1	132021722:132023036	2	132021092:132021721,132023037:132023153	1	132020591:132021091
AhAMJH7D	Chr15	146294617:146303019	arahy.Tifrunner.gnm1.ann1.AMJH7D.1	146294617:146303019	3	146294617:146295602,146300309:146300680,146302578:146303019	2	146295603:146300308,146300681:146302577	3	146294739:146295602,146300309:146300680,146302578:146302874	2	146302875:146303019,146294617:146294738
Ah9W7X6Y	Chr15	146374028:146382178	arahy.Tifrunner.gnm1.ann1.9W7X6Y.1	146374028:146382178	3	146374028:146375019,146380707:146381078,146381754:146382178	2	146375020:146380706,146381079:146381753	3	146374159:146375019,146380707:146381078,146381754:146382050	2	146382051:146382178,146374028:146374158
AhKZ1626	Chr15	146404806:146408544	arahy.Tifrunner.gnm1.ann1.KZ1626.1	146404806:146408544	3	146404806:146405791,146406780:146407103,146408123:146408544	2	146405792:146406779,146407104:146408122	3	146404952:146405791,146406780:146407103,146408123:146408446	2	146408447:146408544,146404806:146404951
Ah75XT4J	Chr15	146416582:146427094	arahy.Tifrunner.gnm1.ann1.75XT4J.1	146416582:146427094	3	146416582:146417673,146424833:146425204,146426640:146427094	2	146417674:146424832,146425205:146426639	3	146416834:146417673,146424833:146425204,146426640:146426960	2	146426961:146427094,146416582:146416833
AhAA2SHR	Chr15	146452733:146456038	arahy.Tifrunner.gnm1.ann1.AA2SHR.1	146452733:146456038	2	146452733:146453685,146455320:146456038	1	146453686:146455319	2	146452819:146453685,146455320:146456021	2	146456022:146456038,146452733:146452818
AhPQR1QR	Chr15	146522446:146529092	arahy.Tifrunner.gnm1.ann1.PQR1QR.1	146522446:146529092	2	146522446:146523405,146528377:146529092	1	146523406:146528376	2	146522539:146523405,146528377:146529075	2	146529076:146529092,146522446:146522538
Ah4EKW8A	Chr15	152817893:152827010	arahy.Tifrunner.gnm1.ann1.4EKW8A.1	152817893:152827010	5	152817893:152818868,152820832:152821015,152823483:152823822,152825532:152825683,152825888:152827010	4	152818869:152820831,152821016:152823482,152823823:152825531,152825684:152825887	5	152817893:152818868,152820832:152821015,152823483:152823822,152825532:152825683,152825888:152827010	0
Ah90YAIT	Chr15	152942830:152944362	arahy.Tifrunner.gnm1.ann1.90YAIT.1	152942830:152944362	1	152942830:152944362	0		1	152942830:152944362	0
Ah87R1SX	Chr15	152952216:152953538	arahy.Tifrunner.gnm1.ann1.87R1SX.1	152952216:152953538	1	152952216:152953538	0		1	152952216:152953538	0
Ah73P2JF	Chr15	152957464:152958906	arahy.Tifrunner.gnm1.ann1.73P2JF.1	152957464:152958906	1	152957464:152958906	0		1	152957464:152958906	0
Ah210MU5	Chr15	154927561:154931543	arahy.Tifrunner.gnm1.ann1.210MU5.1	154927561:154931543	10	154927561:154928125,154928314:154928441,154928564:154928685,154928805:154928883,154929013:154929096,154929212:154929451,154929699:154929848,154929959:154930283,154930543:154930817,154931322:154931543	9	154928126:154928313,154928442:154928563,154928686:154928804,154928884:154929012,154929097:154929211,154929452:154929698,154929849:154929958,154930284:154930542,154930818:154931321	10	154928017:154928125,154928314:154928441,154928564:154928685,154928805:154928883,154929013:154929096,154929212:154929451,154929699:154929848,154929959:154930283,154930543:154930817,154931322:154931543	1	154927561:154928016
AhAU0S52	Chr15	156593396:156596491	arahy.Tifrunner.gnm1.ann1.AU0S52.1	156593396:156596491	6	156593396:156594322,156594698:156594913,156595000:156595290,156595382:156595702,156595816:156596019,156596106:156596491	5	156594323:156594697,156594914:156594999,156595291:156595381,156595703:156595815,156596020:156596105	6	156594011:156594322,156594698:156594913,156595000:156595290,156595382:156595702,156595816:156596019,156596106:156596285	2	156593396:156594010,156596286:156596491
AhPFQ67U	Chr15	156600916:156604430	arahy.Tifrunner.gnm1.ann1.PFQ67U.1	156600916:156604430	6	156600916:156601542,156601980:156602195,156602303:156602590,156602687:156603004,156603360:156603563,156603671:156604430	5	156601543:156601979,156602196:156602302,156602591:156602686,156603005:156603359,156603564:156603670	6	156601252:156601542,156601980:156602195,156602303:156602590,156602687:156603004,156603360:156603563,156603671:156603868	2	156600916:156601251,156603869:156604430
Ah84V7WL	Chr15	156608457:156611200	arahy.Tifrunner.gnm1.ann1.84V7WL.1	156608457:156611200	7	156608457:156608484,156608506:156608860,156608994:156609197,156609299:156609616,156609713:156610000,156610105:156610320,156610759:156611200	6	156608485:156608505,156608861:156608993,156609198:156609298,156609617:156609712,156610001:156610104,156610321:156610758	6	156608663:156608860,156608994:156609197,156609299:156609616,156609713:156610000,156610105:156610320,156610759:156611049	3	156611050:156611200,156608457:156608484,156608506:156608662
AhFC34FK	Chr15	156615895:156618920	arahy.Tifrunner.gnm1.ann1.FC34FK.1	156615895:156618920	7	156615895:156616341,156616907:156617122,156617231:156617518,156617612:156617929,156618051:156618254,156618356:156618684,156618851:156618920	6	156616342:156616906,156617123:156617230,156617519:156617611,156617930:156618050,156618255:156618355,156618685:156618850	6	156616051:156616341,156616907:156617122,156617231:156617518,156617612:156617929,156618051:156618254,156618356:156618553	3	156615895:156616050,156618554:156618684,156618851:156618920
AhX9FN5M	Chr15	158010614:158011913	arahy.Tifrunner.gnm1.ann1.X9FN5M.1	158010614:158011913	3	158010614:158010904,158011342:158011557,158011662:158011913	2	158010905:158011341,158011558:158011661	3	158010614:158010904,158011342:158011557,158011662:158011913	0
AhC56IWK	Chr15	159330107:159331782	arahy.Tifrunner.gnm1.ann1.C56IWK.1	159330107:159331782	7	159330107:159330322,159330442:159330540,159330755:159330861,159330956:159331026,159331118:159331217,159331308:159331577,159331657:159331782	6	159330323:159330441,159330541:159330754,159330862:159330955,159331027:159331117,159331218:159331307,159331578:159331656	7	159330232:159330322,159330442:159330540,159330755:159330861,159330956:159331026,159331118:159331217,159331308:159331577,159331657:159331779	2	159331780:159331782,159330107:159330231
AhLAC4GL	Chr15	159332318:159334065	arahy.Tifrunner.gnm1.ann1.LAC4GL.1	159332318:159334065	2	159332318:159332645,159333459:159334065	1	159332646:159333458	2	159332318:159332645,159333459:159333835	1	159333836:159334065
AhGI67CA	Chr15	160677943:160683125	arahy.Tifrunner.gnm1.ann1.GI67CA.1	160677943:160683125	3	160677943:160678748,160680690:160681608,160683037:160683125	2	160678749:160680689,160681609:160683036	3	160678161:160678748,160680690:160681608,160683037:160683125	1	160677943:160678160
AhMD7XU0	Chr16	830686:833918	arahy.Tifrunner.gnm1.ann1.MD7XU0.1	830686:833918	2	830686:831749,832643:833918	1	831750:832642	2	830820:831749,832643:833257	2	830686:830819,833258:833918
AhRDBF7Y	Chr16	1445185:1446657	arahy.Tifrunner.gnm1.ann1.RDBF7Y.1	1445185:1446657	1	1445185:1446657	0		1	1445185:1446657	0
AhSCCY7D	Chr16	7146712:7148491	arahy.Tifrunner.gnm1.ann1.SCCY7D.1	7146712:7148491	2	7146712:7147311,7147634:7148491	1	7147312:7147633	2	7146712:7147311,7147634:7148491	0
AhCA3HD6	Chr16	7149539:7149991	arahy.Tifrunner.gnm1.ann1.CA3HD6.1	7149539:7149991	2	7149539:7149718,7149746:7149991	1	7149719:7149745	2	7149539:7149718,7149746:7149991	0
AhV592UR	Chr16	7163841:7166282	arahy.Tifrunner.gnm1.ann1.V592UR.1	7163841:7166282	2	7163841:7164871,7165157:7166282	1	7164872:7165156	2	7164239:7164871,7165157:7166122	2	7166123:7166282,7163841:7164238
AhMPT6D2	Chr16	7168216:7169290	arahy.Tifrunner.gnm1.ann1.MPT6D2.1	7168216:7169290	2	7168216:7168854,7168943:7169290	1	7168855:7168942	2	7168216:7168854,7168943:7169290	0
Ah4BKT9D	Chr16	7170410:7174114	arahy.Tifrunner.gnm1.ann1.4BKT9D.1	7170410:7174114	2	7170410:7171263,7173054:7174114	1	7171264:7173053	2	7170610:7171263,7173054:7173983	2	7173984:7174114,7170410:7170609
AhWY8677	Chr16	7197855:7201116	arahy.Tifrunner.gnm1.ann1.WY8677.1	7197855:7201116	3	7197855:7198258,7198569:7198921,7199850:7201116	2	7198259:7198568,7198922:7199849	3	7198048:7198258,7198569:7198921,7199850:7200770	2	7200771:7201116,7197855:7198047
Ah9C0JE8	Chr16	9484701:9490626	arahy.Tifrunner.gnm1.ann1.9C0JE8.1	9484701:9490626	6	9484701:9485244,9486017:9486500,9487063:9487329,9487983:9488072,9489295:9489431,9490062:9490626	5	9485245:9486016,9486501:9487062,9487330:9487982,9488073:9489294,9489432:9490061	6	9485018:9485244,9486017:9486500,9487063:9487329,9487983:9488072,9489295:9489431,9490062:9490161	2	9484701:9485017,9490162:9490626
AhC5I0M3	Chr16	9559543:9567567	arahy.Tifrunner.gnm1.ann1.C5I0M3.1	9559543:9567567	8	9559543:9560072,9561812:9562295,9563008:9563274,9564770:9564859,9565036:9565114,9565693:9565817,9565901:9566025,9567062:9567567	7	9560073:9561811,9562296:9563007,9563275:9564769,9564860:9565035,9565115:9565692,9565818:9565900,9566026:9567061	8	9559846:9560072,9561812:9562295,9563008:9563274,9564770:9564859,9565036:9565114,9565693:9565817,9565901:9566025,9567062:9567173	2	9559543:9559845,9567174:9567567
AhDXX0FL	Chr16	9577873:9583821	arahy.Tifrunner.gnm1.ann1.DXX0FL.1	9577873:9583821	8	9577873:9578221,9579364:9579821,9580065:9580306,9580401:9580490,9580948:9581026,9581468:9581574,9583038:9583162,9583459:9583821	7	9578222:9579363,9579822:9580064,9580307:9580400,9580491:9580947,9581027:9581467,9581575:9583037,9583163:9583458	8	9577995:9578221,9579364:9579821,9580065:9580306,9580401:9580490,9580948:9581026,9581468:9581574,9583038:9583162,9583459:9583558	2	9577873:9577994,9583559:9583821
AhMIH95F	Chr16	101478683:101487407	arahy.Tifrunner.gnm1.ann1.MIH95F.1	101478683:101487407	8	101478683:101478710,101479153:101479217,101479691:101479797,101484364:101484601,101484691:101484890,101485767:101485818,101486046:101486123,101487228:101487407	7	101478711:101479152,101479218:101479690,101479798:101484363,101484602:101484690,101484891:101485766,101485819:101486045,101486124:101487227	6	101479796:101479797,101484364:101484601,101484691:101484890,101485767:101485818,101486046:101486123,101487228:101487407	3	101478683:101478710,101479153:101479217,101479691:101479795
Ah77KTPK	Chr16	106853837:106861581	arahy.Tifrunner.gnm1.ann1.77KTPK.1	106853837:106861581	7	106853837:106853941,106854888:106854975,106855346:106855488,106857038:106857089,106857809:106857902,106858069:106858153,106860031:106861581	6	106853942:106854887,106854976:106855345,106855489:106857037,106857090:106857808,106857903:106858068,106858154:106860030	7	106853837:106853941,106854888:106854975,106855346:106855488,106857038:106857089,106857809:106857902,106858069:106858153,106860031:106861581	0
AhAJ1Q9U	Chr16	109669829:109675973	arahy.Tifrunner.gnm1.ann1.AJ1Q9U.1	109669829:109675973	3	109669829:109670377,109674100:109674494,109674912:109675973	2	109670378:109674099,109674495:109674911	3	109669891:109670377,109674100:109674494,109674912:109675556	2	109669829:109669890,109675557:109675973
Ah0M9QLC	Chr16	128000494:128003841	arahy.Tifrunner.gnm1.ann1.0M9QLC.1	128000494:128003841	3	128000494:128001203,128001799:128002129,128003137:128003841	2	128001204:128001798,128002130:128003136	3	128000647:128001203,128001799:128002129,128003137:128003754	2	128000494:128000646,128003755:128003841
AhHD9YHD	Chr16	136395280:136397792	arahy.Tifrunner.gnm1.ann1.HD9YHD.1	136395280:136397792	2	136395280:136396019,136396703:136397792	1	136396020:136396702	2	136395387:136396019,136396703:136397668	2	136397669:136397792,136395280:136395386
AhQP0P3V	Chr16	149915147:149923285	arahy.Tifrunner.gnm1.ann1.QP0P3V.1	149915147:149923285	6	149915147:149916098,149916119:149917162,149917244:149917339,149917543:149918341,149919342:149919494,149922925:149923285	5	149916099:149916118,149917163:149917243,149917340:149917542,149918342:149919341,149919495:149922924	5	149916830:149917162,149917244:149917339,149917543:149918341,149919342:149919494,149922925:149923163	3	149923164:149923285,149915147:149916098,149916119:149916829
Ah2Z80QE	Chr16	152933300:152939646	arahy.Tifrunner.gnm1.ann1.2Z80QE.1	152933300:152939646	10	152933300:152933881,152934376:152934574,152934600:152934707,152935281:152935430,152935657:152935905,152936345:152936434,152936583:152936661,152936843:152936949,152937377:152937495,152938543:152939646	9	152933882:152934375,152934575:152934599,152934708:152935280,152935431:152935656,152935906:152936344,152936435:152936582,152936662:152936842,152936950:152937376,152937496:152938542	10	152933643:152933881,152934376:152934574,152934600:152934707,152935281:152935430,152935657:152935905,152936345:152936434,152936583:152936661,152936843:152936949,152937377:152937495,152938543:152938642	2	152933300:152933642,152938643:152939646
AhI2ECPT	Chr16	153636719:153640354	arahy.Tifrunner.gnm1.ann1.I2ECPT.1	153636719:153640354	2	153636719:153637702,153638601:153640354	1	153637703:153638600	2	153637373:153637702,153638601:153639908	2	153639909:153640354,153636719:153637372
Ah9VYU45	Chr17	2319946:2323142	arahy.Tifrunner.gnm1.ann1.9VYU45.1	2319946:2323142	2	2319946:2320672,2322603:2323142	1	2320673:2322602	2	2319946:2320672,2322603:2323099	1	2323100:2323142
AhGVGT3R	Chr17	2326388:2328378	arahy.Tifrunner.gnm1.ann1.GVGT3R.1	2326388:2328378	3	2326388:2326537,2326663:2327584,2328241:2328378	2	2326538:2326662,2327585:2328240	3	2326449:2326537,2326663:2327584,2328241:2328378	1	2326388:2326448
Ah0YP240	Chr17	2328906:2329340	arahy.Tifrunner.gnm1.ann1.0YP240.1	2328906:2329340	1	2328906:2329340	0		1	2328906:2329340	0
Ah5Y9TK9	Chr17	2341913:2342676	arahy.Tifrunner.gnm1.ann1.5Y9TK9.1	2341913:2342676	2	2341913:2342590,2342608:2342676	1	2342591:2342607	2	2341913:2342590,2342608:2342676	0
AhHW8B30	Chr17	2344577:2347990	arahy.Tifrunner.gnm1.ann1.HW8B30.1	2344577:2347990	4	2344577:2345088,2345929:2346044,2346136:2346762,2347608:2347990	3	2345089:2345928,2346045:2346135,2346763:2347607	4	2344577:2345088,2345929:2346044,2346136:2346762,2347608:2347990	0
AhJC9XMV	Chr17	2375035:2378095	arahy.Tifrunner.gnm1.ann1.JC9XMV.1	2375035:2378095	3	2375035:2375967,2377140:2377613,2378084:2378095	2	2375968:2377139,2377614:2378083	3	2375035:2375967,2377140:2377613,2378084:2378095	0
AhYNYA8U	Chr17	2383858:2384388	arahy.Tifrunner.gnm1.ann1.YNYA8U.1	2383858:2384388	1	2383858:2384388	0		1	2383858:2384388	0
Ah6JQ8YQ	Chr17	2390099:2403607	arahy.Tifrunner.gnm1.ann1.6JQ8YQ.1	2390099:2403607	5	2391578:2392128,2396197:2396687,2397531:2397853,2398378:2398928,2403601:2403607	4	2392129:2396196,2396688:2397530,2397854:2398377,2398929:2403600	7	2390105:2390678,2390797:2391122,2391578:2392128,2396197:2396687,2397531:2397853,2398378:2398928,2403601:2403607	1	2390099:2390104
Ah7BG7FU	Chr17	2420856:2423661	arahy.Tifrunner.gnm1.ann1.7BG7FU.1	2420856:2423661	3	2420856:2421395,2422231:2422553,2423041:2423661	2	2421396:2422230,2422554:2423040	3	2420873:2421395,2422231:2422553,2423041:2423661	1	2420856:2420872
Ah4N79E8	Chr17	2425578:2430033	arahy.Tifrunner.gnm1.ann1.4N79E8.1	2425578:2430033	5	2425578:2425623,2427346:2427849,2428749:2429020,2429087:2429650,2430001:2430033	4	2425624:2427345,2427850:2428748,2429021:2429086,2429651:2430000	5	2425578:2425623,2427346:2427849,2428749:2429020,2429087:2429650,2430001:2430033	0
AhEH049N	Chr17	2435818:2439376	arahy.Tifrunner.gnm1.ann1.EH049N.1	2435818:2439376	3	2435818:2436360,2437198:2437523,2438732:2439376	2	2436361:2437197,2437524:2438731	3	2435835:2436360,2437198:2437523,2438732:2439376	1	2435818:2435834
AhETWN8F	Chr17	2453480:2470599	arahy.Tifrunner.gnm1.ann1.ETWN8F.1	2453480:2470599	12	2453480:2453543,2453875:2454381,2454881:2455047,2455067:2455204,2456358:2456717,2459014:2459629,2459803:2460122,2460353:2460903,2468795:2469183,2469329:2469651,2469803:2470158,2470444:2470599	11	2453544:2453874,2454382:2454880,2455048:2455066,2455205:2456357,2456718:2459013,2459630:2459802,2460123:2460352,2460904:2468794,2469184:2469328,2469652:2469802,2470159:2470443	12	2453480:2453543,2453875:2454381,2454881:2455047,2455067:2455204,2456358:2456717,2459014:2459629,2459803:2460122,2460353:2460903,2468795:2469183,2469329:2469651,2469803:2470158,2470444:2470465	1	2470466:2470599
Ah9E5BV9	Chr17	2481021:2483540	arahy.Tifrunner.gnm1.ann1.9E5BV9.1	2481021:2483540	3	2481021:2481684,2481845:2482011,2482624:2483540	2	2481685:2481844,2482012:2482623	3	2481111:2481684,2481845:2482011,2482624:2483241	2	2481021:2481110,2483242:2483540
AhJE5MND	Chr17	2528779:2536617	arahy.Tifrunner.gnm1.ann1.JE5MND.2	2528779:2536617	1	2535700:2536617	0		3	2528794:2529376,2529764:2530086,2535700:2536323	2	2528779:2528793,2536324:2536617
AhLE699N	Chr17	4248832:4251640	arahy.Tifrunner.gnm1.ann1.LE699N.1	4248832:4251640	5	4248832:4249604,4249819:4250260,4250585:4250641,4250679:4250866,4251074:4251640	4	4249605:4249818,4250261:4250584,4250642:4250678,4250867:4251073	5	4249113:4249604,4249819:4250260,4250585:4250641,4250679:4250866,4251074:4251379	2	4248832:4249112,4251380:4251640
AhIP1Y2C	Chr17	4740751:4742631	arahy.Tifrunner.gnm1.ann1.IP1Y2C.1	4740751:4742631	3	4740751:4741711,4741843:4742030,4742335:4742631	2	4741712:4741842,4742031:4742334	3	4740751:4741711,4741843:4742030,4742335:4742631	0
AhB5JY05	Chr17	11364989:11371048	arahy.Tifrunner.gnm1.ann1.B5JY05.1	11364989:11371048	8	11364989:11365470,11365588:11365718,11365880:11365986,11366212:11366290,11366400:11366489,11367641:11367889,11368595:11368744,11370214:11371048	7	11365471:11365587,11365719:11365879,11365987:11366211,11366291:11366399,11366490:11367640,11367890:11368594,11368745:11370213	8	11365353:11365470,11365588:11365718,11365880:11365986,11366212:11366290,11366400:11366489,11367641:11367889,11368595:11368744,11370214:11370732	2	11370733:11371048,11364989:11365352
Ah7R7017	Chr17	17880334:17882433	arahy.Tifrunner.gnm1.ann1.7R7017.1	17880334:17882433	4	17880334:17881063,17881170:17881548,17881637:17881884,17882272:17882433	3	17881064:17881169,17881549:17881636,17881885:17882271	4	17880638:17881063,17881170:17881548,17881637:17881884,17882272:17882433	1	17880334:17880637
AhVEAV8C	Chr17	19047504:19052911	arahy.Tifrunner.gnm1.ann1.VEAV8C.2	19047504:19052389	4	19047504:19048124,19050844:19051224,19051230:19051672,19052338:19052389	3	19048125:19050843,19051225:19051229,19051673:19052337	4	19047504:19048124,19050844:19051224,19051230:19051672,19052338:19052389	0
AhV40EJ3	Chr17	20051566:20058948	arahy.Tifrunner.gnm1.ann1.V40EJ3.1	20051566:20058948	5	20051566:20052153,20053284:20053494,20053994:20054241,20057905:20058056,20058264:20058948	4	20052154:20053283,20053495:20053993,20054242:20057904,20058057:20058263	5	20051719:20052153,20053284:20053494,20053994:20054241,20057905:20058056,20058264:20058561	2	20058562:20058948,20051566:20051718
AhUT015H	Chr17	20291804:20296995	arahy.Tifrunner.gnm1.ann1.UT015H.1	20291804:20296995	5	20291804:20293057,20293805:20294174,20294671:20294921,20296188:20296249,20296509:20296995	4	20293058:20293804,20294175:20294670,20294922:20296187,20296250:20296508	5	20292632:20293057,20293805:20294174,20294671:20294921,20296188:20296249,20296509:20296803	2	20296804:20296995,20291804:20292631
AhQB541W	Chr17	20450602:20454073	arahy.Tifrunner.gnm1.ann1.QB541W.1	20450602:20454073	5	20450602:20451172,20451921:20452278,20452739:20452986,20453283:20453509,20453673:20454073	4	20451173:20451920,20452279:20452738,20452987:20453282,20453510:20453672	5	20450747:20451172,20451921:20452278,20452739:20452986,20453283:20453509,20453673:20453976	2	20453977:20454073,20450602:20450746
AhSGZ2CH	Chr17	21279765:21284834	arahy.Tifrunner.gnm1.ann1.SGZ2CH.1	21279765:21284834	5	21279765:21280427,21280685:21281097,21282222:21282355,21283705:21284092,21284190:21284834	4	21280428:21280684,21281098:21282221,21282356:21283704,21284093:21284189	5	21280083:21280427,21280685:21281097,21282222:21282355,21283705:21284092,21284190:21284400	2	21279765:21280082,21284401:21284834
AhWNL5D9	Chr17	23450498:23454048	arahy.Tifrunner.gnm1.ann1.WNL5D9.1	23450498:23454048	2	23450498:23451282,23453011:23454048	1	23451283:23453010	2	23450659:23451282,23453011:23453967	2	23453968:23454048,23450498:23450658
AhB8Y337	Chr17	33069931:33071388	arahy.Tifrunner.gnm1.ann1.B8Y337.1	33069931:33071388	2	33069931:33070596,33071146:33071388	1	33070597:33071145	2	33069931:33070596,33071146:33071388	0
Ah66AX9V	Chr17	33772852:33778142	arahy.Tifrunner.gnm1.ann1.66AX9V.1	33772852:33778142	4	33772852:33773499,33774417:33774789,33777067:33777320,33777894:33778142	3	33773500:33774416,33774790:33777066,33777321:33777893	4	33773074:33773499,33774417:33774789,33777067:33777320,33777894:33778142	1	33772852:33773073
AhD4PHYG	Chr17	91882626:91886569	arahy.Tifrunner.gnm1.ann1.D4PHYG.1	91882626:91886569	7	91882626:91882632,91883125:91883309,91883718:91883822,91884434:91884483,91885252:91885459,91885924:91886060,91886515:91886569	6	91882633:91883124,91883310:91883717,91883823:91884433,91884484:91885251,91885460:91885923,91886061:91886514	7	91882626:91882632,91883125:91883309,91883718:91883822,91884434:91884483,91885252:91885459,91885924:91886060,91886515:91886569	0
AhCC54W0	Chr17	110010343:110015680	arahy.Tifrunner.gnm1.ann1.CC54W0.1	110010343:110015680	3	110010343:110010744,110010876:110011756,110014675:110015680	2	110010745:110010875,110011757:110014674	2	110011127:110011756,110014675:110015628	3	110015629:110015680,110010343:110010744,110010876:110011126
Ah0Q00UB	Chr17	110159944:110164058	arahy.Tifrunner.gnm1.ann1.0Q00UB.1	110159944:110164058	7	110159944:110159994,110160156:110160302,110160462:110160791,110161242:110161823,110162052:110162153,110162907:110162919,110164024:110164058	6	110159995:110160155,110160303:110160461,110160792:110161241,110161824:110162051,110162154:110162906,110162920:110164023	7	110159944:110159994,110160156:110160302,110160462:110160791,110161242:110161823,110162052:110162153,110162907:110162919,110164024:110164058	0
Ah0NG64P	Chr17	114182905:114185818	arahy.Tifrunner.gnm1.ann1.0NG64P.1	114182905:114185818	7	114182905:114183849,114183942:114184091,114184158:114184409,114184479:114184647,114185052:114185158,114185244:114185362,114185470:114185818	6	114183850:114183941,114184092:114184157,114184410:114184478,114184648:114185051,114185159:114185243,114185363:114185469	7	114183265:114183849,114183942:114184091,114184158:114184409,114184479:114184647,114185052:114185158,114185244:114185362,114185470:114185578	2	114182905:114183264,114185579:114185818
AhXYZ5G8	Chr17	116861581:116870618	arahy.Tifrunner.gnm1.ann1.XYZ5G8.1	116861581:116870618	3	116861581:116861773,116861879:116862618,116869836:116870618	2	116861774:116861878,116862619:116869835	2	116861995:116862618,116869836:116870618	2	116861581:116861773,116861879:116861994
AhYY507R	Chr17	116958741:116965683	arahy.Tifrunner.gnm1.ann1.YY507R.1	116958741:116965683	4	116958741:116959635,116963951:116964234,116965275:116965406,116965624:116965683	3	116959636:116963950,116964235:116965274,116965407:116965623	4	116958741:116959635,116963951:116964234,116965275:116965406,116965624:116965683	0
AhAK4T3E	Chr17	116985716:116988125	arahy.Tifrunner.gnm1.ann1.AK4T3E.1	116985716:116988125	3	116985716:116985754,116986220:116986801,116987051:116988125	2	116985755:116986219,116986802:116987050	3	116985716:116985754,116986220:116986801,116987051:116988052	1	116988053:116988125
AhCW0S7X	Chr17	116999697:117010927	arahy.Tifrunner.gnm1.ann1.CW0S7X.1	116999697:117010927	3	116999697:117000561,117001142:117002288,117010394:117010927	2	117000562:117001141,117002289:117010393	2	116999923:117000561,117001142:117002092	3	117002093:117002288,117010394:117010927,116999697:116999922
AhH0PP7S	Chr17	117022464:117025350	arahy.Tifrunner.gnm1.ann1.H0PP7S.1	117022464:117025350	2	117022464:117023452,117023541:117025350	1	117023453:117023540	2	117022826:117023452,117023541:117024482	2	117024483:117025350,117022464:117022825
AhEJJL2V	Chr17	117102957:117104938	arahy.Tifrunner.gnm1.ann1.EJJL2V.1	117102957:117104938	2	117102957:117103493,117103770:117104938	1	117103494:117103769	2	117102957:117103493,117103770:117104705	1	117104706:117104938
Ah9J9RW8	Chr17	117942893:117944729	arahy.Tifrunner.gnm1.ann1.9J9RW8.1	117942893:117944729	2	117942893:117943898,117943991:117944729	1	117943899:117943990	2	117943440:117943898,117943991:117944614	2	117942893:117943439,117944615:117944729
AhVVP2QU	Chr17	133290323:133291695	arahy.Tifrunner.gnm1.ann1.VVP2QU.1	133290323:133291695	3	133290323:133290658,133290750:133290845,133290949:133291695	2	133290659:133290749,133290846:133290948	3	133290323:133290658,133290750:133290845,133290949:133291695	0
AhXPY7J2	Chr18	123610:127547	arahy.Tifrunner.gnm1.ann1.XPY7J2.1	123610:127547	8	123610:124253,124332:124526,124617:124778,124852:125106,125198:125338,125440:125601,126843:127003,127093:127547	7	124254:124331,124527:124616,124779:124851,125107:125197,125339:125439,125602:126842,127004:127092	8	123936:124253,124332:124526,124617:124778,124852:125106,125198:125338,125440:125601,126843:127003,127093:127258	2	127259:127547,123610:123935
AhJ201LF	Chr18	1801653:1806594	arahy.Tifrunner.gnm1.ann1.J201LF.1	1801678:1806594	2	1801678:1801739,1802138:1802853	1	1801740:1802137	8	1802763:1802853,1803659:1803780,1803871:1804056,1804280:1804369,1804845:1805090,1805179:1805328,1805774:1806098,1806168:1806388	3	1806389:1806594,1801678:1801739,1802138:1802762
AhS3X3J8	Chr18	6006222:6008967	arahy.Tifrunner.gnm1.ann1.S3X3J8.1	6006222:6008967	5	6006222:6006765,6007614:6007732,6007900:6007973,6008372:6008510,6008721:6008967	4	6006766:6007613,6007733:6007899,6007974:6008371,6008511:6008720	5	6006222:6006765,6007614:6007732,6007900:6007973,6008372:6008510,6008721:6008723	1	6008724:6008967
AhBK04FV	Chr18	6037586:6039755	arahy.Tifrunner.gnm1.ann1.BK04FV.1	6037586:6039755	2	6037586:6038125,6039085:6039755	1	6038126:6039084	2	6037586:6038125,6039085:6039588	1	6039589:6039755
AhU5WKYJ	Chr18	7348886:7352199	arahy.Tifrunner.gnm1.ann1.U5WKYJ.1	7348886:7352199	3	7348886:7349365,7350919:7351300,7351383:7352199	2	7349366:7350918,7351301:7351382	3	7348949:7349365,7350919:7351300,7351383:7352026	2	7348886:7348948,7352027:7352199
AhJ0SZIG	Chr18	35552637:35554748	arahy.Tifrunner.gnm1.ann1.J0SZIG.1	35552637:35554748	2	35552637:35553753,35553888:35554748	1	35553754:35553887	2	35552758:35553753,35553888:35554460	2	35552637:35552757,35554461:35554748
AhULT6DJ	Chr18	36296084:36299146	arahy.Tifrunner.gnm1.ann1.ULT6DJ.1	36296084:36299146	2	36296084:36296950,36298041:36299146	1	36296951:36298040	2	36296378:36296950,36298041:36299057	2	36299058:36299146,36296084:36296377
Ah9T187T	Chr18	36809258:36813362	arahy.Tifrunner.gnm1.ann1.9T187T.1	36809258:36813362	2	36809258:36810290,36812284:36813362	1	36810291:36812283	2	36809727:36810290,36812284:36813303	2	36813304:36813362,36809258:36809726
AhGE9GZG	Chr18	37192860:37195348	arahy.Tifrunner.gnm1.ann1.GE9GZG.1	37192860:37195348	2	37192860:37193650,37194349:37195348	1	37193651:37194348	2	37193069:37193650,37194349:37194711	2	37194712:37195348,37192860:37193068
AhCE3PYG	Chr18	37245732:37248339	arahy.Tifrunner.gnm1.ann1.CE3PYG.1	37245732:37248339	2	37245732:37246587,37246984:37248339	1	37246588:37246983	2	37246006:37246587,37246984:37248018	2	37248019:37248339,37245732:37246005
AhTW3GR2	Chr18	40984772:40989674	arahy.Tifrunner.gnm1.ann1.TW3GR2.1	40984960:40989674	2	40984960:40985083,40985173:40985602	1	40985084:40985172	5	40985177:40985602,40985703:40985990,40986431:40986652,40988640:40988857,40989277:40989571	3	40989572:40989674,40984960:40985083,40985173:40985176
Ah5ZM60A	Chr18	91803160:91812422	arahy.Tifrunner.gnm1.ann1.5ZM60A.1	91803160:91812422	5	91803160:91803862,91805981:91806371,91807661:91807905,91808101:91808318,91811963:91812422	4	91803863:91805980,91806372:91807660,91807906:91808100,91808319:91811962	5	91803431:91803862,91805981:91806371,91807661:91807905,91808101:91808318,91811963:91812242	2	91812243:91812422,91803160:91803430
AhDL8Y3K	Chr18	91903442:91910286	arahy.Tifrunner.gnm1.ann1.DL8Y3K.1	91903442:91910286	5	91903442:91903980,91905567:91905986,91907174:91907561,91909415:91909659,91909847:91910286	4	91903981:91905566,91905987:91907173,91907562:91909414,91909660:91909846	5	91903969:91903980,91905567:91905986,91907174:91907561,91909415:91909659,91909847:91910077	2	91910078:91910286,91903442:91903968
AhC180KA	Chr18	91938456:91947386	arahy.Tifrunner.gnm1.ann1.C180KA.1	91938456:91947386	6	91938456:91939095,91940123:91940459,91941418:91941477,91942468:91942712,91942894:91943111,91946654:91947386	5	91939096:91940122,91940460:91941417,91941478:91942467,91942713:91942893,91943112:91946653	6	91938664:91939095,91940123:91940459,91941418:91941477,91942468:91942712,91942894:91943111,91946654:91946939	2	91946940:91947386,91938456:91938663
Ah1GK82V	Chr18	115688622:115691227	arahy.Tifrunner.gnm1.ann1.1GK82V.1	115688622:115691227	2	115688622:115689487,115690204:115691227	1	115689488:115690203	2	115688882:115689487,115690204:115691220	2	115691221:115691227,115688622:115688881
AhGW438E	Chr18	125910266:125916574	arahy.Tifrunner.gnm1.ann1.GW438E.1	125910266:125916574	3	125910266:125911257,125913398:125913853,125916031:125916574	2	125911258:125913397,125913854:125916030	3	125910643:125911257,125913398:125913853,125916031:125916528	2	125916529:125916574,125910266:125910642
AhWFM3MS	Chr18	130449670:130453378	arahy.Tifrunner.gnm1.ann1.WFM3MS.1	130449670:130453378	4	130449670:130450198,130451227:130451290,130451326:130451581,130452827:130453378	3	130450199:130451226,130451291:130451325,130451582:130452826	4	130449670:130450198,130451227:130451290,130451326:130451581,130452827:130453378	0
AhX3HSHJ	Chr19	7177713:7182148	arahy.Tifrunner.gnm1.ann1.X3HSHJ.1	7177713:7182148	6	7177713:7177803,7178247:7178377,7178464:7178649,7179638:7179883,7180371:7180520,7181960:7182148	5	7177804:7178246,7178378:7178463,7178650:7179637,7179884:7180370,7180521:7181959	6	7177713:7177803,7178247:7178377,7178464:7178649,7179638:7179883,7180371:7180520,7181960:7182148	0
AhG5620Q	Chr19	9282449:9285943	arahy.Tifrunner.gnm1.ann1.G5620Q.1	9282449:9285943	5	9282449:9282966,9283662:9284037,9284142:9284383,9285037:9285179,9285473:9285943	4	9282967:9283661,9284038:9284141,9284384:9285036,9285180:9285472	5	9282541:9282966,9283662:9284037,9284142:9284383,9285037:9285179,9285473:9285779	2	9285780:9285943,9282449:9282540
AhYI1B95	Chr19	14223055:14230017	arahy.Tifrunner.gnm1.ann1.YI1B95.1	14223055:14230017	2	14223055:14223998,14228892:14230017	1	14223999:14228891	2	14223369:14223998,14228892:14229842	2	14229843:14230017,14223055:14223368
AhNWH0QG	Chr19	14311429:14314487	arahy.Tifrunner.gnm1.ann1.NWH0QG.1	14311429:14314487	2	14311429:14312412,14313494:14314487	1	14312413:14313493	2	14311429:14312412,14313494:14314123	1	14314124:14314487
AhSMRD1P	Chr19	14339653:14342758	arahy.Tifrunner.gnm1.ann1.SMRD1P.1	14339653:14342758	2	14339653:14340801,14341870:14342758	1	14340802:14341869	2	14339818:14340801,14341870:14342490	2	14339653:14339817,14342491:14342758
AhXMK09V	Chr19	14423237:14425869	arahy.Tifrunner.gnm1.ann1.XMK09V.1	14423237:14425869	2	14423237:14424695,14424806:14425869	1	14424696:14424805	2	14423754:14424695,14424806:14425426	2	14423237:14423753,14425427:14425869
AhUP7AJF	Chr19	14431622:14439011	arahy.Tifrunner.gnm1.ann1.UP7AJF.1	14431622:14439011	3	14431622:14432221,14432801:14433088,14437752:14439011	2	14432222:14432800,14433089:14437751	3	14431883:14432221,14432801:14433088,14437752:14438741	2	14438742:14439011,14431622:14431882
AhPJWR5J	Chr19	14470476:14483195	arahy.Tifrunner.gnm1.ann1.PJWR5J.1	14470476:14483195	3	14470476:14471091,14471667:14471954,14481906:14483195	2	14471092:14471666,14471955:14481905	3	14470753:14471091,14471667:14471954,14481906:14482859	2	14482860:14483195,14470476:14470752
AhE23E2T	Chr19	14502232:14508276	arahy.Tifrunner.gnm1.ann1.E23E2T.1	14502232:14508276	2	14502232:14503400,14507128:14508276	1	14503401:14507127	2	14502780:14503400,14507128:14508069	2	14508070:14508276,14502232:14502779
Ah4VZ1PT	Chr19	14573069:14575924	arahy.Tifrunner.gnm1.ann1.4VZ1PT.1	14573069:14575924	3	14573069:14573894,14574142:14574493,14574965:14575924	2	14573895:14574141,14574494:14574964	3	14573290:14573894,14574142:14574493,14574965:14575567	2	14573069:14573289,14575568:14575924
Ah85G0UF	Chr19	19833450:19837091	arahy.Tifrunner.gnm1.ann1.85G0UF.1	19833450:19837091	2	19833450:19834401,19836082:19837091	1	19834402:19836081	2	19833487:19834401,19836082:19836711	2	19833450:19833486,19836712:19837091
AhDBZ9PS	Chr19	19863267:19867023	arahy.Tifrunner.gnm1.ann1.DBZ9PS.1	19863267:19867023	2	19863267:19864217,19865819:19867023	1	19864218:19865818	2	19863303:19864217,19865819:19866448	2	19863267:19863302,19866449:19867023
AhBU3786	Chr19	137722665:137726796	arahy.Tifrunner.gnm1.ann1.BU3786.1	137722665:137726796	6	137722665:137723057,137723510:137723727,137724803:137725044,137725368:137725755,137725909:137726351,137726406:137726796	5	137723058:137723509,137723728:137724802,137725045:137725367,137725756:137725908,137726352:137726405	5	137722763:137723057,137723510:137723727,137724803:137725044,137725368:137725755,137725909:137726334	3	137722665:137722762,137726335:137726351,137726406:137726796
AhCNM5E0	Chr19	140706456:140709744	arahy.Tifrunner.gnm1.ann1.CNM5E0.1	140706456:140709744	2	140706456:140708046,140708930:140709744	1	140708047:140708929	2	140706798:140708046,140708930:140709234	2	140706456:140706797,140709235:140709744
AhTYH77A	Chr19	148958894:148961531	arahy.Tifrunner.gnm1.ann1.TYH77A.1	148958894:148961531	2	148958894:148959448,148960590:148961531	1	148959449:148960589	2	148958894:148959448,148960590:148961531	0
Ah1G2EUX	Chr19	149007278:149010600	arahy.Tifrunner.gnm1.ann1.1G2EUX.1	149007278:149010600	3	149007278:149007391,149007420:149008080,149009647:149010600	2	149007392:149007419,149008081:149009646	2	149007469:149008080,149009647:149010600	2	149007278:149007391,149007420:149007468
AhC34INF	Chr19	151264109:151266850	arahy.Tifrunner.gnm1.ann1.C34INF.1	151264109:151266850	2	151264109:151265617,151265756:151266850	1	151265618:151265755	2	151264979:151265617,151265756:151266667	2	151266668:151266850,151264109:151264978
AhK9QGVV	Chr19	154442065:154444599	arahy.Tifrunner.gnm1.ann1.K9QGVV.1	154442065:154444599	2	154442065:154443022,154443669:154444599	1	154443023:154443668	2	154442290:154443022,154443669:154444543	2	154444544:154444599,154442065:154442289
AhYXZ2NC	Chr19	157237657:157239515	arahy.Tifrunner.gnm1.ann1.YXZ2NC.1	157237657:157239515	2	157237657:157238218,157238668:157239515	1	157238219:157238667	2	157237657:157238218,157238668:157239515	0
Ah84B366	Chr19	158254069:158257080	arahy.Tifrunner.gnm1.ann1.84B366.1	158254069:158257080	4	158254069:158254373,158254467:158254696,158255088:158255636,158256139:158257080	3	158254374:158254466,158254697:158255087,158255637:158256138	4	158254106:158254373,158254467:158254696,158255088:158255636,158256139:158256564	2	158254069:158254105,158256565:158257080
AhF2JX6Z	Chr19	158275599:158277619	arahy.Tifrunner.gnm1.ann1.F2JX6Z.1	158275599:158277619	3	158275599:158275850,158276179:158276946,158277200:158277619	2	158275851:158276178,158276947:158277199	3	158275599:158275850,158276179:158276946,158277200:158277619	0
Ah3475Q7	Chr20	320143:323133	arahy.Tifrunner.gnm1.ann1.3475Q7.1	320143:323133	7	320143:320645,320739:320857,320987:321093,321386:321560,321646:322035,322365:322680,322791:323133	6	320646:320738,320858:320986,321094:321385,321561:321645,322036:322364,322681:322790	7	320549:320645,320739:320857,320987:321093,321386:321560,321646:322035,322365:322680,322791:322987	2	322988:323133,320143:320548
Ah64U7NV	Chr20	1594123:1595646	arahy.Tifrunner.gnm1.ann1.64U7NV.1	1594123:1595646	1	1594123:1595646	0		1	1594123:1595646	0
AhFYP59N	Chr20	8701438:8705833	arahy.Tifrunner.gnm1.ann1.FYP59N.1	8701438:8705833	5	8701438:8702495,8703544:8703767,8703837:8704078,8704225:8704603,8704873:8705833	4	8702496:8703543,8703768:8703836,8704079:8704224,8704604:8704872	5	8702204:8702495,8703544:8703767,8703837:8704078,8704225:8704603,8704873:8705328	2	8701438:8702203,8705329:8705833
AhVAS5V1	Chr20	13739873:13742258	arahy.Tifrunner.gnm1.ann1.VAS5V1.1	13739873:13742258	2	13739873:13740390,13741277:13742258	1	13740391:13741276	2	13739873:13740390,13741277:13742258	0
AhYQLI8B	Chr20	31841572:31846492	arahy.Tifrunner.gnm1.ann1.YQLI8B.1	31841572:31846492	13	31841572:31841879,31842006:31842060,31842358:31842487,31843631:31843735,31844330:31844477,31844526:31844701,31844852:31845353,31845427:31845535,31845618:31845744,31845757:31845921,31846035:31846136,31846262:31846320,31846369:31846492	12	31841880:31842005,31842061:31842357,31842488:31843630,31843736:31844329,31844478:31844525,31844702:31844851,31845354:31845426,31845536:31845617,31845745:31845756,31845922:31846034,31846137:31846261,31846321:31846368	13	31841828:31841879,31842006:31842060,31842358:31842487,31843631:31843735,31844330:31844477,31844526:31844701,31844852:31845353,31845427:31845535,31845618:31845744,31845757:31845921,31846035:31846136,31846262:31846320,31846369:31846492	1	31841572:31841827
AhYW8AM8	Chr20	35578892:35589013	arahy.Tifrunner.gnm1.ann1.YW8AM8.1	35578892:35589013	8	35578892:35579466,35579553:35579683,35579762:35579868,35580310:35580388,35580490:35580576,35585365:35585613,35586270:35586419,35588154:35589013	7	35579467:35579552,35579684:35579761,35579869:35580309,35580389:35580489,35580577:35585364,35585614:35586269,35586420:35588153	8	35579358:35579466,35579553:35579683,35579762:35579868,35580310:35580388,35580490:35580576,35585365:35585613,35586270:35586419,35588154:35588669	2	35588670:35589013,35578892:35579357
Ah1SGL6Z	Chr20	50101910:50106492	arahy.Tifrunner.gnm1.ann1.1SGL6Z.1	50101910:50106492	8	50101910:50102483,50102624:50102742,50102913:50103019,50104460:50104553,50104727:50104975,50105258:50105407,50105690:50106014,50106111:50106492	7	50102484:50102623,50102743:50102912,50103020:50104459,50104554:50104726,50104976:50105257,50105408:50105689,50106015:50106110	8	50102390:50102483,50102624:50102742,50102913:50103019,50104460:50104553,50104727:50104975,50105258:50105407,50105690:50106014,50106111:50106343	2	50106344:50106492,50101910:50102389
AhVFJD86	Chr20	101142767:101148709	arahy.Tifrunner.gnm1.ann1.VFJD86.1	101142767:101148709	5	101142767:101144035,101144360:101144696,101144824:101145074,101145358:101145584,101148191:101148709	4	101144036:101144359,101144697:101144823,101145075:101145357,101145585:101148190	5	101143610:101144035,101144360:101144696,101144824:101145074,101145358:101145584,101148191:101148530	2	101148531:101148709,101142767:101143609
AhEKA7CT	Chr20	120563562:120571041	arahy.Tifrunner.gnm1.ann1.EKA7CT.1	120563562:120571041	5	120563562:120564199,120564569:120564932,120565024:120565271,120565450:120565670,120570576:120571041	4	120564200:120564568,120564933:120565023,120565272:120565449,120565671:120570575	5	120563765:120564199,120564569:120564932,120565024:120565271,120565450:120565670,120570576:120570852	2	120570853:120571041,120563562:120563764
AhPJ98Y2	Chr20	120639118:120641943	arahy.Tifrunner.gnm1.ann1.PJ98Y2.1	120639473:120641943	2	120639473:120639642,120639681:120640113	1	120639643:120639680	5	120639685:120640113,120640232:120640607,120640797:120641044,120641130:120641350,120641424:120641739	3	120641740:120641943,120639473:120639642,120639681:120639684
Ah8F7PE4	Chr20	130200785:130206222	arahy.Tifrunner.gnm1.ann1.8F7PE4.1	130200785:130206222	3	130200785:130201813,130202390:130202848,130205722:130206222	2	130201814:130202389,130202849:130205721	3	130201166:130201813,130202390:130202848,130205722:130206168	2	130206169:130206222,130200785:130201165
AhE6G4NP	Chr20	137078706:137085670	arahy.Tifrunner.gnm1.ann1.E6G4NP.1	137078706:137085670	10	137078706:137078790,137078832:137079215,137080061:137080132,137080477:137080561,137080758:137080836,137081109:137081195,137081302:137081508,137082059:137082208,137082632:137082953,137085146:137085670	9	137078791:137078831,137079216:137080060,137080133:137080476,137080562:137080757,137080837:137081108,137081196:137081301,137081509:137082058,137082209:137082631,137082954:137085145	9	137079128:137079215,137080061:137080132,137080477:137080561,137080758:137080836,137081109:137081195,137081302:137081508,137082059:137082208,137082632:137082953,137085146:137085345	3	137085346:137085670,137078706:137078790,137078832:137079127
AhJZF5VE	Chr20	137112354:137118031	arahy.Tifrunner.gnm1.ann1.JZF5VE.1	137112354:137118031	10	137112354:137112571,137112613:137112958,137113454:137113524,137113616:137113722,137114821:137114899,137115481:137115567,137115685:137115933,137116016:137116165,137116256:137116577,137117232:137118031	9	137112572:137112612,137112959:137113453,137113525:137113615,137113723:137114820,137114900:137115480,137115568:137115684,137115934:137116015,137116166:137116255,137116578:137117231	9	137112871:137112958,137113454:137113524,137113616:137113722,137114821:137114899,137115481:137115567,137115685:137115933,137116016:137116165,137116256:137116577,137117232:137117431	3	137117432:137118031,137112354:137112571,137112613:137112870
AhUD2091	Chr20	139730517:139735579	arahy.Tifrunner.gnm1.ann1.UD2091.1	139730517:139735579	5	139730517:139730866,139732237:139732705,139733749:139734109,139735189:139735222,139735233:139735579	4	139730867:139732236,139732706:139733748,139734110:139735188,139735223:139735232	5	139730590:139730866,139732237:139732705,139733749:139734109,139735189:139735222,139735233:139735579	1	139730517:139730589
Ah46TCXF	Chr20	141832047:141838404	arahy.Tifrunner.gnm1.ann1.46TCXF.1	141832047:141838404	8	141832047:141832740,141833569:141833747,141833971:141834120,141834274:141834424,141834918:141835568,141835781:141835843,141836176:141836375,141837537:141838404	7	141832741:141833568,141833748:141833970,141834121:141834273,141834425:141834917,141835569:141835780,141835844:141836175,141836376:141837536	8	141832636:141832740,141833569:141833747,141833971:141834120,141834274:141834424,141834918:141835568,141835781:141835843,141836176:141836375,141837537:141837852	2	141837853:141838404,141832047:141832635
Ah08738Y	Chr20	141951483:141957891	arahy.Tifrunner.gnm1.ann1.08738Y.1	141951483:141957891	5	141951483:141951811,141953958:141954184,141954660:141954934,141955806:141956199,141957239:141957891	4	141951812:141953957,141954185:141954659,141954935:141955805,141956200:141957238	5	141951532:141951811,141953958:141954184,141954660:141954934,141955806:141956199,141957239:141957664	2	141951483:141951531,141957665:141957891
Ah94R5ZM	Chr20	142967234:142977946	arahy.Tifrunner.gnm1.ann1.94R5ZM.2	142967234:142977946	1	142975199:142975471	0		6	142972111:142972422,142972950:142973165,142974262:142974558,142975199:142975471,142976475:142976675,142977472:142977651	7	142967234:142968771,142969890:142969945,142970057:142970290,142970385:142970676,142971028:142971224,142971387:142972110,142977652:142977946
AhIYR592	Chr20	143430762:143435817	arahy.Tifrunner.gnm1.ann1.IYR592.1	143432318:143435817	3	143432318:143432399,143433914:143434890,143435002:143435817	2	143432400:143433913,143434891:143435001	2	143434003:143434890,143435002:143435625	3	143432318:143432399,143433914:143434002,143435626:143435817
Ah06T4QA	Chr20	143436251:143440744	arahy.Tifrunner.gnm1.ann1.06T4QA.1	143436251:143440744	4	143436251:143437256,143437707:143438294,143438876:143439811,143440115:143440744	3	143437257:143437706,143438295:143438875,143439812:143440114	4	143436330:143437256,143437707:143438294,143438876:143439811,143440115:143440744	1	143436251:143436329
AhI0CI8T	Chr20	143525068:143527912	arahy.Tifrunner.gnm1.ann1.I0CI8T.1	143525068:143527912	2	143525068:143526137,143527145:143527912	1	143526138:143527144	2	143525208:143526137,143527145:143527672	2	143525068:143525207,143527673:143527912
AhDB4GMR	Chr20	143576938:143578851	arahy.Tifrunner.gnm1.ann1.DB4GMR.1	143576938:143578851	2	143576938:143577756,143578092:143578851	1	143577757:143578091	2	143576938:143577756,143578092:143578655	1	143578656:143578851
AhX7DVP8	Chr20	143715448:143717673	arahy.Tifrunner.gnm1.ann1.X7DVP8.1	143715448:143717673	2	143715448:143716323,143716705:143717673	1	143716324:143716704	2	143715724:143716323,143716705:143717589	2	143717590:143717673,143715448:143715723
Ah7V58Y4	Chr20	143767347:143773327	arahy.Tifrunner.gnm1.ann1.7V58Y4.1	143767347:143773327	7	143767347:143767820,143768144:143768293,143769614:143769856,143769937:143770026,143770477:143770662,143770923:143771041,143772980:143773327	6	143767821:143768143,143768294:143769613,143769857:143769936,143770027:143770476,143770663:143770922,143771042:143772979	7	143767347:143767820,143768144:143768293,143769614:143769856,143769937:143770026,143770477:143770662,143770923:143771041,143772980:143773088	1	143773089:143773327
AhJ0QWW1	scaffold_42	76870:78710	arahy.Tifrunner.gnm1.ann1.J0QWW1.1	76870:78710	2	76870:78264,78621:78710	1	78265:78620	2	76870:78264,78621:78710	0
AhL13TAJ	scaffold_91	42920:46003	arahy.Tifrunner.gnm1.ann1.L13TAJ.1	42920:46003	4	42920:43150,43220:43456,44870:44921,45930:46003	3	43151:43219,43457:44869,44922:45929	4	42920:43150,43220:43456,44870:44921,45930:46003	0
