# Supplementary material for: Phylogenomic Analysis of Cytochrome P450 Gene Superfamily and Their Association with Flavonoids Biosynthesis in Peanut (Arachis hypogaea L.)
Source: Genes (Basel). 2023 Oct 15;14(10):1944. doi: 10.3390/genes14101944 (PMC10606413; doi:10.3390/genes14101944)
Supplement: Supplementary file 1 [file genes-14-01944-s001.zip › Table S8.xlsx]

## Sheet: Sheet1
Table S8 Tandem duplicated AhCYPgene pairs.
Tandem Gene 1	Chr	Start	End		Tandem Gene 2	Chr	Start	End
AhWA1FX5	Chr01	104460161	104462155		AhA4H8M4	Chr01	104466682	104468732
AhPK3IA3	Chr02	74148744	74153092		Ah8C82I7	Chr02	74227551	74231607
AhH3NIE5	Chr02	94251683	94254883		AhDR7X1V	Chr02	94268257	94270215
AhN5YDJK	Chr02	94338571	94340455		Ah22EC2Q	Chr02	94351295	94355434
Ah22EC2Q	Chr02	94351295	94355434		Ah7J3SUQ	Chr02	94383406	94387723
AhKVH5PD	Chr02	96289173	96292329		AhJR81PI	Chr02	96302977	96307894
AhWHJ9X6	Chr02	96348570	96348857		AhI5UYY8	Chr02	96349530	96352802
AhI5UYY8	Chr02	96349530	96352802		AhASTA9Q	Chr02	96358021	96360371
AhLKT3FQ	Chr03	5465471	5467000		AhSJ99MI	Chr03	5473224	5475867
AhDFA3IT	Chr03	5501869	5503820		Ah96XUR0	Chr03	5521554	5522061
AhU51SK2	Chr03	42991273	42997167		AhIGV53D	Chr03	43008897	43012289
AhDI7WTY	Chr03	43030496	43033235		Ah132YE3	Chr03	43043916	43047447
AhSND7WH	Chr03	123648859	123650755		AhMZ542B	Chr03	123653080	123655461
AhMR6WYG	Chr03	124810437	124813619		AhRHR23G	Chr03	124841040	124843370
AhRHR23G	Chr03	124841040	124843370		AhE3TQWL	Chr03	124844292	124844911
Ah1L1IBW	Chr03	127548126	127551422		AhB8WD65	Chr03	127567294	127582232
AhI1XSYN	Chr03	139880210	139882953		AhNF142P	Chr03	139923359	139925275
AhCMKD6L	Chr05	9055122	9058142		Ah4UMK2V	Chr05	9062344	9064818
AhF2XVK1	Chr05	9189619	9190774		AhVPW2G6	Chr05	9220860	9225133
AhD0DS2K	Chr05	86825242	86828260		AhJMZ603	Chr05	86855409	86858155
Ah4GD1W8	Chr05	91977109	91978548		AhV21PV4	Chr05	91988424	91989836
AhV21PV4	Chr05	91988424	91989836		Ah05IA5I	Chr05	92003945	92005472
AhQ9F5SX	Chr05	106810816	106814175		AhR2BA1I	Chr05	106822174	106826162
Ah4A049R	Chr05	106883883	106886325		AhTNFT39	Chr05	106909841	106913221
AhPGGD94	Chr05	113122163	113125598		AhQE1IHJ	Chr05	113139556	113145824
AhQE1IHJ	Chr05	113139556	113145824		AhW4G0M5	Chr05	113182913	113184261
AhHCI2BQ	Chr06	10199112	10203926		AhT38HF5	Chr06	10220853	10227464
AhC991XI	Chr06	12685905	12690527		Ah1A3ME4	Chr06	12707267	12710814
Ah1A3ME4	Chr06	12707267	12710814		AhWR94UY	Chr06	12710834	12713195
AhWR94UY	Chr06	12710834	12713195		AhIY9IB8	Chr06	12713986	12716101
AhBBT557	Chr06	12736214	12736973		AhP3CRQW	Chr06	12737546	12739708
AhVV0UJ5	Chr07	1092941	1097410		AhEFJ3XH	Chr07	1106760	1126873
AhEFJ3XH	Chr07	1106760	1126873		AhJ8Z28X	Chr07	1128699	1142240
AhJ8Z28X	Chr07	1128699	1142240		AhGMU3XF	Chr07	1157103	1171150
AhMXC2BM	Chr07	1172999	1174146		AhN6JQ04	Chr07	1175573	1181219
AhQEX5C0	Chr07	71227359	71248986		AhGS6JIA	Chr07	71256928	71268414
AhXFV150	Chr07	76693316	76696337		AhG3469Y	Chr07	76735386	76738406
AhG9VGRV	Chr08	5504269	5505246		Ah056HEM	Chr08	5525007	5527098
AhZW245F	Chr09	15007153	15011589		AhTI8LFW	Chr09	15021710	15023914
AhQ94UE0	Chr10	24567555	24576351		Ah66GL51	Chr10	24622317	24631132
AhD47ALZ	Chr10	98137352	98144619		AhAM9K54	Chr10	98204244	98206588
AhR5KZJD	Chr10	110640170	110647307		Ah31R89H	Chr10	110675764	110681599
AhM38SQY	Chr10	116559190	116561153		Ah237GY1	Chr10	116562587	116564482
Ah237GY1	Chr10	116562587	116564482		AhAEU5RD	Chr10	116564926	116567207
AhAEU5RD	Chr10	116564926	116567207		AhN64S41	Chr10	116567523	116569387
AhZ1GZMD	Chr10	116950335	116954229		Ah4H0NN3	Chr10	116967323	116973658
Ah082PYS	Chr11	8915671	8918247		Ah57KEBM	Chr11	8930981	8935218
Ah3N5ITW	Chr11	136305233	136307866		AhSEU0EN	Chr11	136314827	136317094
AhSEU0EN	Chr11	136314827	136317094		AhQG8K35	Chr11	136334492	136338556
AhMT8FXZ	Chr12	88032029	88036111		AhZC0L0M	Chr12	88271010	88278457
AhSUFM5S	Chr12	88570352	88572895		Ah2U560T	Chr12	88649865	88652404
AhFVXT0M	Chr12	110013456	110015436		AhA5BJE4	Chr12	110026440	110028480
Ah554ZX1	Chr12	110182241	110193711		AhMTQ70D	Chr12	110194363	110202680
Ah0WTA7Q	Chr12	112517131	112519673		AhS9LGGB	Chr12	112526238	112529034
AhS9LGGB	Chr12	112526238	112529034		Ah77JTQB	Chr12	112540377	112545181
Ah8U3ZEX	Chr12	112687611	112688280		Ah5XS165	Chr12	112690694	112693708
Ah5XS165	Chr12	112690694	112693708		AhD0Q46J	Chr12	112702558	112704884
AhE6IN6R	Chr13	1571148	1574557		Ah9TS7X7	Chr13	1579292	1586668
Ah8R7WRR	Chr13	1631161	1635472		AhHTN29J	Chr13	1640724	1644863
AhB3J73C	Chr13	1679264	1683798		AhYBNU8P	Chr13	1689596	1696734
AhTKQ768	Chr13	9158055	9159575		Ah9T9VBG	Chr13	9169999	9171482
AhP2ZV1P	Chr13	9366579	9367522		AhGBF1RD	Chr13	9395825	9397671
AhGBF1RD	Chr13	9395825	9397671		AhLVE3Y5	Chr13	9423815	9425323
AhLVE3Y5	Chr13	9423815	9425323		AhJHZU79	Chr13	9433692	9435221
AhAU8Y9Z	Chr13	38378912	38385987		AhTS7Z0X	Chr13	38422542	38425165
AhJV4TTH	Chr13	126967128	126968734		Ah246LCZ	Chr13	126969863	126972270
AhJCXG2J	Chr13	128431544	128434604		AhM53M4I	Chr13	128475379	128477689
AhLBLX5B	Chr13	130107316	130113441		AhS646GX	Chr13	130129635	130138495
AhE5ZLCP	Chr13	142836886	142839795		AhZ630MX	Chr13	142878773	142880948
AhZ630MX	Chr13	142878773	142880948		AhJ0SPDG	Chr13	142882753	142883679
AhXS7PLW	Chr15	7566042	7568626		AhSFE8AG	Chr15	7580179	7583685
AhK44PA8	Chr15	9287824	9293221		AhD1QJXV	Chr15	9305342	9307236
AhTL9E5R	Chr15	9806570	9811491		AhIKG909	Chr15	9889326	9893944
Ah370AXC	Chr15	131718347	131721729		AhV43J5N	Chr15	131839026	131845311
AhSQSQ00	Chr15	131942673	131946062		Ah8NXS3G	Chr15	132002725	132007292
AhKZ1626	Chr15	146404806	146408544		Ah75XT4J	Chr15	146416582	146427094
Ah4EKW8A	Chr15	152817893	152827010		Ah90YAIT	Chr15	152942830	152944362
Ah87R1SX	Chr15	152952216	152953538		Ah73P2JF	Chr15	152957464	152958906
AhAU0S52	Chr15	156593396	156596491		AhPFQ67U	Chr15	156600916	156604430
Ah84V7WL	Chr15	156608457	156611200		AhFC34FK	Chr15	156615895	156618920
AhCA3HD6	Chr16	7149539	7149991		AhV592UR	Chr16	7163841	7166282
AhC5I0M3	Chr16	9559543	9567567		AhDXX0FL	Chr16	9577873	9583821
Ah9VYU45	Chr17	2319946	2323142		AhGVGT3R	Chr17	2326388	2328378
Ah7BG7FU	Chr17	2420856	2423661		Ah4N79E8	Chr17	2425578	2430033
Ah4N79E8	Chr17	2425578	2430033		AhEH049N	Chr17	2435818	2439376
AhV40EJ3	Chr17	20051566	20058948		AhUT015H	Chr17	20291804	20296995
AhYY507R	Chr17	116958741	116965683		AhAK4T3E	Chr17	116985716	116988125
AhCW0S7X	Chr17	116999697	117010927		AhH0PP7S	Chr17	117022464	117025350
AhGE9GZG	Chr18	37192860	37195348		AhCE3PYG	Chr18	37245732	37248339
AhDL8Y3K	Chr18	91903442	91910286		AhC180KA	Chr18	91938456	91947386
AhUP7AJF	Chr19	14431622	14439011		AhPJWR5J	Chr19	14470476	14483195
Ah85G0UF	Chr19	19833450	19837091		AhDBZ9PS	Chr19	19863267	19867023
AhE6G4NP	Chr20	137078706	137085670		AhJZF5VE	Chr20	137112354	137118031
