# Supplementary material for: Phylogenomic Analysis of Cytochrome P450 Gene Superfamily and Their Association with Flavonoids Biosynthesis in Peanut (Arachis hypogaea L.)
Source: Genes (Basel). 2023 Oct 15;14(10):1944. doi: 10.3390/genes14101944 (PMC10606413; doi:10.3390/genes14101944)
Supplement: Supplementary file 1 [file genes-14-01944-s001.zip › Table S9.xlsx]

## Sheet: Sheet1
Table S9 Segmentally duplicated AhCYP gene pairs.
Linked Gene 1	Chr	Start	End		Linked Gene 2	Chr	Start	End
AhC8YFE9	Chr01	104470800	104473050		AhE313MA	Chr04	6444636	6447633
AhD92ENK	Chr01	1718134	1722661		AhPFDI3N	Chr05	11813791	11817782
AhIFA20P	Chr01	18159457	18162089		AhLW6UI8	Chr05	7582817	7585306
AhLXP1WJ	Chr01	12989988	12992795		AhYRF88J	Chr05	2950902	2953828
AhA0WXBW	Chr01	3679535	3682181		AhT87YGJ	Chr07	1017631	1021857
AhNT79F1	Chr01	49823477	49826828		AhMCM1YY	Chr11	61886418	61889459
AhJEM7HP	Chr01	52793888	52796956		AhG691ZN	Chr11	64290391	64294828
AhIFA20P	Chr01	18159457	18162089		AhQJ0MNA	Chr11	22842404	22845334
AhD92ENK	Chr01	1718134	1722661		AhT2Z52M	Chr11	13225513	13229629
Ah7IJ4L5	Chr01	3610941	3629611		Ah3RGS9M	Chr11	9112209	9122064
AhA0WXBW	Chr01	3679535	3682181		Ah082PYS	Chr11	8915671	8918247
AhGS1HJ9	Chr01	5526428	5528706		AhAC0A7B	Chr11	5698371	5700644
AhKE4ULY	Chr01	7902461	7905024		AhIDM7IB	Chr11	2916943	2920402
Ah412CRS	Chr01	7981462	7986109		AhQBKG1B	Chr11	2875046	2876485
AhK1LFJJ	Chr01	8101429	8107794		AhAYA1A5	Chr11	2642047	2650511
AhN3C08T	Chr01	98125603	98133534		Ah8XWS5Q	Chr11	146148323	146151305
AhWA1FX5	Chr01	104460161	104462155		Ah3N5ITW	Chr11	136305233	136307866
AhJEM7HP	Chr01	52793888	52796956		Ah7Z45GE	Chr13	1755778	1758584
AhWA1FX5	Chr01	104460161	104462155		AhFD34N0	Chr14	7877505	7877941
AhD92ENK	Chr01	1718134	1722661		AhMG688V	Chr15	12406030	12409363
AhLXP1WJ	Chr01	12989988	12992795		Ah0Y92P4	Chr15	2950902	2953828
AhD84CI6	Chr01	3684100	3688613		Ah9VYU45	Chr17	2319946	2323142
AhK1LFJJ	Chr01	8101429	8107794		AhSGZ2CH	Chr17	21279765	21284834
AhLXP1WJ	Chr01	12989988	12992795		Ah3475Q7	Chr20	320143	323133
AhU2CXJI	Chr01	107187186	107191605		AhFYP59N	Chr20	8701438	8705833
AhPK3IA3	Chr02	74148744	74153092		AhWR94UY	Chr06	12710834	12713195
AhHV242L	Chr02	74103945	74107993		Ah0779KL	Chr12	87985231	87989450
AhPK3IA3	Chr02	74148744	74153092		AhMT8FXZ	Chr12	88032029	88036111
AhZA2U1L	Chr02	74373323	74377563		AhQM5IC5	Chr12	88315689	88319698
Ah9H79HM	Chr02	94212452	94215135		Ah4YX487	Chr12	109961104	109965551
AhDR7X1V	Chr02	94268257	94270215		AhFVXT0M	Chr12	110013456	110015436
Ah032U0L	Chr02	94275912	94278858		Ah49BDLC	Chr12	110036111	110038918
Ah8TF3WB	Chr02	94289956	94292337		AhWJIQ4A	Chr12	110052266	110054679
AhN5YDJK	Chr02	94338571	94340455		Ah554ZX1	Chr12	110182241	110193711
AhN1DX8X	Chr02	95274978	95278195		AhR97G74	Chr12	111371846	111375101
AhNXI5US	Chr02	96155600	96161409		Ah92UC5T	Chr12	112307714	112312219
Ah6VQD09	Chr02	96178198	96182337		Ah27RLCF	Chr12	112325567	112330055
Ah8L02XW	Chr02	96237713	96240903		AhLJPA30	Chr12	112405786	112409039
Ah7AD34F	Chr02	96264702	96271507		Ah0WTA7Q	Chr12	112517131	112519673
AhJR81PI	Chr02	96302977	96307894		AhGN1SSX	Chr12	112629376	112632275
AhWHJ9X6	Chr02	96348570	96348857		Ah8U3ZEX	Chr12	112687611	112688280
AhJ8Y94D	Chr02	4496601	4499569		AhH82QG0	Chr12	5542486	5545484
AhDK98W5	Chr02	101617614	101619753		Ah69VPM4	Chr12	119215539	119217678
AhGLV5L5	Chr02	102096910	102101952		Ah12WBQG	Chr12	119694835	119699877
Ah22EC2Q	Chr02	94351295	94355434		Ah4YX487	Chr12	109961104	109965551
AhZA2U1L	Chr02	74373323	74377563		AhMPT6D2	Chr16	7168216	7169290
AhDK98W5	Chr02	101617614	101619753		AhS3X3J8	Chr18	6006222	6008967
Ah0UU5IV	Chr03	139979954	139982049		AhXDA15Z	Chr04	20821660	20826329
Ah7PFL6Q	Chr03	35971920	35973937		AhXD4R0P	Chr05	98739076	98744084
AhBJL9W4	Chr03	6525448	6528870		AhPFDI3N	Chr05	11813791	11817782
AhVNK22G	Chr03	368482	368973		AhVG2XB0	Chr08	30273512	30275593
Ah180H6H	Chr03	141886843	141889348		Ah6I4HZI	Chr10	7471981	7474770
Ah1L1IBW	Chr03	127548126	127551422		AhLBLX5B	Chr13	130107316	130113441
Ah1WY37S	Chr03	128779606	128781676		AhB6E5H4	Chr13	131259755	131261766
AhV7MTQB	Chr03	138804410	138807786		Ah2EZS4K	Chr13	141725340	141728651
AhI1XSYN	Chr03	139880210	139882953		AhE5ZLCP	Chr13	142836886	142839795
Ah0UU5IV	Chr03	139979954	139982049		Ah0AN8KE	Chr13	142988563	142990674
Ah180H6H	Chr03	141886843	141889348		AhNSG19L	Chr13	144888680	144891083
Ah6Z49LM	Chr03	28984520	28986624		AhU7G3WQ	Chr13	30604670	30607499
AhDM8PJ8	Chr03	29159145	29163256		AhB1N53D	Chr13	30766186	30769508
Ah7PFL6Q	Chr03	35971920	35973937		AhAU8Y9Z	Chr13	38378912	38385987
AhP3BMC7	Chr03	7158560	7162069		Ah8ZP0HC	Chr13	10025355	10029266
AhBH9RMT	Chr03	8414033	8418686		Ah77LVUR	Chr13	11630957	11636330
AhJL7EE1	Chr03	8736743	8738583		AhF62UT2	Chr13	11940128	11941773
AhRPLV4X	Chr03	381293	383942		AhC57HZG	Chr13	2393330	2394790
AhM79VT4	Chr03	403701	405181		AhJBW4ZX	Chr13	2398751	2400774
AhQ2QWLN	Chr03	2596176	2599080		AhQ2BYIT	Chr13	4368024	4370576
AhQQ1SRH	Chr03	4259279	4260730		AhH8DQQQ	Chr13	6722185	6724838
AhSND7WH	Chr03	123648859	123650755		Ah7XV9IT	Chr13	126962947	126964844
AhMR6WYG	Chr03	124810437	124813619		AhJCXG2J	Chr13	128431544	128434604
AhDX4QZ2	Chr03	124859307	124859767		AhM53M4I	Chr13	128475379	128477689
AhD59GD5	Chr03	5435502	5436908		AhU78CR3	Chr13	9473869	9475641
AhDFA3IT	Chr03	5501869	5503820		AhGBF1RD	Chr13	9395825	9397671
Ah96XUR0	Chr03	5521554	5522061		AhP2ZV1P	Chr13	9366579	9367522
AhXL06X6	Chr03	5576285	5577811		AhTKQ768	Chr13	9158055	9159575
Ah1J832H	Chr03	5594729	5596249		AhP3IG6D	Chr13	9156040	9156423
AhBJL9W4	Chr03	6525448	6528870		AhWMM9KJ	Chr13	8008928	8012352
AhRQ0VMS	Chr03	42890907	42893618		Ah7Z45GE	Chr13	1755778	1758584
AhS12RMD	Chr03	42967681	42970260		AhC4H7FM	Chr13	1706896	1709362
AhU51SK2	Chr03	42991273	42997167		AhHTN29J	Chr13	1640724	1644863
AhIGV53D	Chr03	43008897	43012289		Ah8R7WRR	Chr13	1631161	1635472
AhDI7WTY	Chr03	43030496	43033235		AhW5Z7DW	Chr13	1601186	1604789
AhJUC9E0	Chr03	43082343	43086643		Ah9TS7X7	Chr13	1579292	1586668
AhYWUC8U	Chr03	43089857	43093830		AhE6IN6R	Chr13	1571148	1574557
Ah1WJI3I	Chr03	92042688	92048153		AhWIE6UT	Chr13	93019500	93024135
Ah0UU5IV	Chr03	139979954	139982049		Ah7PS9BN	Chr14	21206741	21210277
Ah7PFL6Q	Chr03	35971920	35973937		AhAA2SHR	Chr15	146452733	146456038
AhVNK22G	Chr03	368482	368973		AhS3X3J8	Chr18	6006222	6008967
Ah180H6H	Chr03	141886843	141889348		AhVAS5V1	Chr20	13739873	13742258
Ah2F8F1S	Chr04	124870068	124873803		AhR5KZJD	Chr10	110640170	110647307
AhE313MA	Chr04	6444636	6447633		Ah3N5ITW	Chr11	136305233	136307866
AhXDA15Z	Chr04	20821660	20826329		Ah0AN8KE	Chr13	142988563	142990674
AhZZ7V32	Chr04	112705581	112707915		AhLR3XS4	Chr14	123969273	123971611
Ah570P5C	Chr04	118598788	118605044		AhF8T0MB	Chr14	132444070	132450339
Ah2F8F1S	Chr04	124870068	124873803		Ah27TAQT	Chr14	139227575	139231241
AhZS0LC9	Chr04	126819195	126822256		AhE9QM6P	Chr14	141254725	141257786
AhCTE8UD	Chr04	126951719	126954698		Ah33A95W	Chr14	141387249	141390228
Ah30WRGD	Chr04	128271830	128275738		Ah51Q8IW	Chr14	142707360	142711268
AhE313MA	Chr04	6444636	6447633		AhFD34N0	Chr14	7877505	7877941
AhF136KG	Chr04	10310853	10314732		AhTMG43S	Chr14	11698850	11702739
Ah10MYPD	Chr04	10560215	10573072		AhGJ85WH	Chr14	12039805	12052549
AhXDA15Z	Chr04	20821660	20826329		Ah7PS9BN	Chr14	21206741	21210277
AhX1BDZQ	Chr04	21129421	21134269		AhXX3TAX	Chr14	21441575	21447110
Ah9P7KAZ	Chr04	1784542	1790676		Ah9WXZ62	Chr14	2460074	2462950
Ah2F8F1S	Chr04	124870068	124873803		AhE6G4NP	Chr20	137078706	137085670
AhPGGD94	Chr05	113122163	113125598		Ah24HCRC	Chr09	109228189	109230952
AhRE0MA5	Chr05	7606981	7621090		AhQJ0MNA	Chr11	22842404	22845334
AhPFDI3N	Chr05	11813791	11817782		AhT2Z52M	Chr11	13225513	13229629
AhXD4R0P	Chr05	98739076	98744084		AhAU8Y9Z	Chr13	38378912	38385987
AhPFDI3N	Chr05	11813791	11817782		AhWMM9KJ	Chr13	8008928	8012352
AhF34SP4	Chr05	2546262	2547994		Ah70PRJ5	Chr15	2546262	2547994
AhP8VCWZ	Chr05	2657847	2659069		AhWGK629	Chr15	2657847	2659069
AhYRF88J	Chr05	2950902	2953828		Ah0Y92P4	Chr15	2950902	2953828
Ah3D52X3	Chr05	5732504	5736721		AhYQ5RXI	Chr15	5732504	5736721
AhLW6UI8	Chr05	7582817	7585306		AhXS7PLW	Chr15	7566042	7568626
Ah96EPTX	Chr05	7625985	7627859		Ah9J8RGD	Chr15	7617937	7620098
AhCMKD6L	Chr05	9055122	9058142		AhK44PA8	Chr15	9287824	9293221
Ah0K456L	Chr05	9582332	9584207		AhA0NDKG	Chr15	9741283	9743763
AhZIVF7P	Chr05	10365817	10370095		AhMA1Z2D	Chr15	10823436	10827783
AhB5QQYI	Chr05	11588109	11591170		Ah7AH9CA	Chr15	12190646	12194366
AhPFDI3N	Chr05	11813791	11817782		AhMG688V	Chr15	12406030	12409363
AhA1DKIN	Chr05	12537785	12543227		AhJX1GXL	Chr15	13178017	13201187
Ah48QVST	Chr05	114312034	114315438		AhC56IWK	Chr15	159330107	159331782
AhTY87ZU	Chr05	115664892	115667589		AhGI67CA	Chr15	160677943	160683125
AhTW15KP	Chr05	52747558	52750068		Ah9D2QNN	Chr15	62822451	62824960
AhD0DS2K	Chr05	86825242	86828260		AhPFQ67U	Chr15	156600916	156604430
AhJMZ603	Chr05	86855409	86858155		AhAU0S52	Chr15	156593396	156596491
Ah1R2DUV	Chr05	89990098	89994010		Ah210MU5	Chr15	154927561	154931543
Ah05IA5I	Chr05	92003945	92005472		Ah90YAIT	Chr15	152942830	152944362
AhXD4R0P	Chr05	98739076	98744084		AhAA2SHR	Chr15	146452733	146456038
AhQ8VAE5	Chr05	98774603	98776399		AhKZ1626	Chr15	146404806	146408544
AhIU9CVZ	Chr05	98824448	98828095		AhAMJH7D	Chr15	146294617	146303019
Ah4A049R	Chr05	106883883	106886325		Ah370AXC	Chr15	131718347	131721729
AhQW591P	Chr05	107504707	107507715		Ah221WPX	Chr15	130159731	130162566
AhMPKI4V	Chr05	38573908	38576781		Ah3GHL6G	Chr15	18841685	18844350
AhNAXY0P	Chr05	40275270	40281154		AhM1JRW6	Chr15	17405683	17411573
AhF2XVK1	Chr05	9189619	9190774		AhTL9E5R	Chr15	9806570	9811491
AhYRF88J	Chr05	2950902	2953828		Ah3475Q7	Chr20	320143	323133
AhDB7AVX	Chr06	111213773	111221794		AhPBH5UM	Chr08	16857034	16859274
AhB9A644	Chr06	114332714	114336349		AhVN8AVF	Chr08	5309946	5311475
AhWR94UY	Chr06	12710834	12713195		AhMT8FXZ	Chr12	88032029	88036111
AhAXL13P	Chr06	82003629	82008963		AhAJ1Q9U	Chr16	109669829	109675973
AhG7VI5W	Chr06	97527936	97531077		Ah0M9QLC	Chr16	128000494	128003841
Ah3M216F	Chr06	104460016	104463627		AhHD9YHD	Chr16	136395280	136397792
Ah38X92K	Chr06	113629295	113635641		Ah2Z80QE	Chr16	152933300	152939646
AhB9A644	Chr06	114332714	114336349		AhI2ECPT	Chr16	153636719	153640354
AhDB7AVX	Chr06	111213773	111221794		AhQP0P3V	Chr16	149915147	149923285
AhHCI2BQ	Chr06	10199377	10203072		Ah9C0JE8	Chr16	9484701	9490626
AhC991XI	Chr06	12685905	12690527		Ah4BKT9D	Chr16	7170410	7174114
Ah2HJ0TV	Chr06	18872801	18876878		AhMD7XU0	Chr16	830686	833918
AhDB7AVX	Chr06	111213773	111221794		AhVVP2QU	Chr17	133290323	133291695
AhM3F96W	Chr07	9124448	9130109		AhQ94UE0	Chr10	24567555	24576351
AhT87YGJ	Chr07	1017631	1021857		AhBRFB8I	Chr11	8942019	8944361
AhM3F96W	Chr07	9124448	9130109		AhB5JY05	Chr17	11364989	11371048
Ah2TV28S	Chr07	13867826	13871997		Ah7R7017	Chr17	17880334	17882433
Ah2AN8JB	Chr07	15200252	15203475		AhVEAV8C	Chr17	19047504	19052911
AhXS9ZXI	Chr07	15845973	15848471		AhUT015H	Chr17	20291804	20296995
AhEHKI1X	Chr07	1004930	1006067		Ah9VYU45	Chr17	2319946	2323142
AhZ5DDPN	Chr07	1028106	1031996		Ah5Y9TK9	Chr17	2341913	2342676
AhVV0UJ5	Chr07	1092941	1097410		Ah6JQ8YQ	Chr17	2390099	2403607
AhXKY9LP	Chr07	1181468	1183351		AhETWN8F	Chr17	2453480	2470599
AhKRAQ4G	Chr07	1206004	1209671		AhJE5MND	Chr17	2528779	2536617
AhLR8YZ7	Chr07	2433017	2435851		AhLE699N	Chr17	4248832	4251640
AhG3X0L7	Chr07	2825623	2827715		AhIP1Y2C	Chr17	4740751	4742631
AhMXC2BM	Chr07	1172999	1174146		AhYNYA8U	Chr17	2383858	2384388
AhN6JQ04	Chr07	1175573	1181219		Ah9E5BV9	Chr17	2481021	2483540
AhEI9KG2	Chr07	24352103	24353624		AhB8Y337	Chr17	33069931	33071388
Ah08QZGW	Chr07	1499296	1508812		AhHW8B30	Chr17	2344577	2347990
AhE11MFK	Chr07	71183410	71194256		Ah5ZM60A	Chr18	91803160	91812422
AhK55MVY	Chr07	76222507	76225074		AhJ0SZIG	Chr18	35552637	35554748
AhXFV150	Chr07	76693316	76696337		AhULT6DJ	Chr18	36296084	36299146
AhG3469Y	Chr07	76735386	76738406		Ah9T187T	Chr18	36809258	36813362
AhW1ASYG	Chr07	74874374	74878332		AhTW3GR2	Chr18	40984772	40989674
AhK55MVY	Chr07	76222507	76225074		AhGE9GZG	Chr18	37192860	37195348
AhWK2RNV	Chr07	76288947	76291719		Ah9T187T	Chr18	36809258	36813362
AhXFV150	Chr07	76693316	76696337		AhJ0SZIG	Chr18	35552637	35554748
AhP3G561	Chr07	80991942	80995879		AhXPY7J2	Chr18	123610	127547
AhWK2RNV	Chr07	76288947	76291719		AhCE3PYG	Chr18	37245732	37248339
AhM3F96W	Chr07	9124448	9130109		AhYW8AM8	Chr20	35578892	35589013
AhSPE8CT	Chr08	24928911	24933819		AhNYMX1M	Chr09	5661067	5663495
AhPBH5UM	Chr08	16857034	16859274		AhQP0P3V	Chr16	149915147	149923285
AhVN8AVF	Chr08	5309946	5311475		AhI2ECPT	Chr16	153636719	153640354
Ah0RH2A3	Chr08	5402359	5404606		AhXYZ5G8	Chr17	116861581	116870618
AhVRM8BV	Chr08	5484228	5488163		AhAK4T3E	Chr17	116985716	116988125
Ah6BEU00	Chr08	5537087	5539648		AhCW0S7X	Chr17	116999697	117010927
AhB50IPN	Chr08	5580970	5583250		AhEJJL2V	Chr17	117102957	117104938
AhPBH5UM	Chr08	16857034	16859274		AhVVP2QU	Chr17	133290323	133291695
AhE2W35F	Chr08	900649	903136		Ah0NG64P	Chr17	114182905	114185818
AhVG2XB0	Chr08	30273512	30275593		AhS3X3J8	Chr18	6006222	6008967
AhRPFA7S	Chr08	31435599	31436846		AhU5WKYJ	Chr18	7348886	7352199
Ah74WYCB	Chr08	41334156	41336682		Ah1GK82V	Chr18	115688622	115691227
AhE8J0ZS	Chr08	47291523	47295005		AhWFM3MS	Chr18	130449670	130453378
AhSPE8CT	Chr08	24928911	24933819		AhX3HSHJ	Chr19	7177713	7182148
AhNYMX1M	Chr09	5661067	5663495		AhJ201LF	Chr18	1801653	1806594
AhNYMX1M	Chr09	5661067	5663495		AhX3HSHJ	Chr19	7177713	7182148
AhMS4PPI	Chr09	7659613	7663177		AhG5620Q	Chr19	9282449	9285943
AhE3VCX4	Chr09	107565330	107568857		AhCNM5E0	Chr19	140706456	140709744
Ah2YDG1M	Chr09	10292719	10301110		AhYI1B95	Chr19	14223055	14230017
AhW7S58I	Chr09	10446844	10450191		AhSMRD1P	Chr19	14339653	14342758
AhN16MIT	Chr09	10502135	10504712		AhXMK09V	Chr19	14423237	14425869
Ah7Z5EGL	Chr09	10524933	10530346		AhUP7AJF	Chr19	14431622	14439011
AhZW245F	Chr09	15007153	15011589		Ah85G0UF	Chr19	19833450	19837091
Ah24HCRC	Chr09	109228189	109230952		Ah84B366	Chr19	158254069	158257080
Ah98SW16	Chr09	110730513	110732171		AhYXZ2NC	Chr19	157237657	157239515
AhW3WWNZ	Chr09	113890711	113892821		AhK9QGVV	Chr19	154442065	154444599
AhGM8EQZ	Chr09	116261618	116264266		AhC34INF	Chr19	151264109	151266850
AhX8HWK3	Chr09	117598667	117601433		Ah1G2EUX	Chr19	149007278	149010600
AhU8Q65R	Chr09	117617821	117620309		AhTYH77A	Chr19	148958894	148961531
Ah6I4HZI	Chr10	7471981	7474770		AhNSG19L	Chr13	144888680	144891083
AhR5KZJD	Chr10	110640170	110647307		Ah27TAQT	Chr14	139227575	139231241
AhQ94UE0	Chr10	24567555	24576351		AhB5JY05	Chr17	11364989	11371048
AhK8H9R8	Chr10	105741678	105746907		Ah8F7PE4	Chr20	130200785	130206222
AhR5KZJD	Chr10	110640170	110647307		AhE6G4NP	Chr20	137078706	137085670
AhZCE36N	Chr10	113103322	113108444		AhUD2091	Chr20	139730517	139735579
AhB3NFFH	Chr10	115077528	115088927		Ah46TCXF	Chr20	141832047	141838404
Ah69UQAR	Chr10	115196476	115202722		Ah08738Y	Chr20	141951483	141957891
AhM38SQY	Chr10	116559190	116561153		AhIYR592	Chr20	143430762	143432681
AhVQIY2H	Chr10	116669882	116673725		AhI0CI8T	Chr20	143525068	143527912
AhF73TU2	Chr10	116729444	116731356		AhDB4GMR	Chr20	143576938	143578851
AhDBN754	Chr10	116892380	116895362		AhX7DVP8	Chr20	143715448	143717673
AhZ1GZMD	Chr10	116950335	116954229		Ah7V58Y4	Chr20	143767347	143773327
Ah5ZLV04	Chr10	245110	246633		Ah64U7NV	Chr20	1594123	1595646
Ah6I4HZI	Chr10	7471981	7474770		AhVAS5V1	Chr20	13739873	13742258
AhAI0BYL	Chr10	79026620	79032180		AhVFJD86	Chr20	101142767	101148709
AhD47ALZ	Chr10	98137352	98144619		AhEKA7CT	Chr20	120563562	120571041
AhQ94UE0	Chr10	24567555	24576351		AhYW8AM8	Chr20	35578892	35589013
AhN64S41	Chr10	116567523	116569387		AhI0CI8T	Chr20	143525068	143527912
AhY93W5A	Chr10	39851263	39855157		Ah1SGL6Z	Chr20	50101910	50106492
Ah3N5ITW	Chr11	136305233	136307866		Ah5KG3L9	Chr14	7878749	7880028
AhQG8K35	Chr11	136334492	136338556		AhFD34N0	Chr14	7877505	7877941
AhQJ0MNA	Chr11	22842404	22845334		AhFQ5MDM	Chr15	7600619	7604402
AhT2Z52M	Chr11	13225513	13229629		AhMG688V	Chr15	12406030	12409363
AhAYA1A5	Chr11	2642047	2650511		AhSGZ2CH	Chr17	21279765	21284834
AhQM5IC5	Chr12	88315689	88319698		AhMPT6D2	Chr16	7168216	7169290
AhSUFM5S	Chr12	88570352	88572895		AhV592UR	Chr16	7163841	7166282
Ah69VPM4	Chr12	119215539	119217678		AhS3X3J8	Chr18	6006222	6008967
Ah0AN8KE	Chr13	142988563	142990674		Ah7PS9BN	Chr14	21206741	21210277
AhWMM9KJ	Chr13	8008928	8012352		AhMG688V	Chr15	12406030	12409363
AhAU8Y9Z	Chr13	38378912	38385987		AhPQR1QR	Chr15	146522446	146529092
AhNSG19L	Chr13	144888680	144891083		AhVAS5V1	Chr20	13739873	13742258
Ah27TAQT	Chr14	139227575	139231241		AhJZF5VE	Chr20	137112354	137118031
Ah0Y92P4	Chr15	2950902	2953828		Ah3475Q7	Chr20	320143	323133
AhQP0P3V	Chr16	149915147	149923285		AhVVP2QU	Chr17	133290323	133291695
AhB5JY05	Chr17	11364989	11371048		AhYW8AM8	Chr20	35578892	35589013
AhJ201LF	Chr18	1801653	1806594		AhX3HSHJ	Chr19	7177713	7182148
